# Supplementary material for: Integrative omics identifies conserved and pathogen-specific responses of sepsis-causing bacteria
Source: Nat Commun. 2023 Mar 18;14:1530. doi: 10.1038/s41467-023-37200-w (PMC10024524; doi:10.1038/s41467-023-37200-w)
Supplement: Supplementary file 4 — Supplementary Data 1 [file 41467_2023_37200_MOESM4_ESM.xlsx]

## Sheet: Supp Data 1 - E. coli
Supplementary Data 1. Orthologue clusters conserved across all four E. coli genomes
Footnotes:	A Cluster name and cluster family are denoted by a two-part identifier: the "g######" number is shared across all clusters that group at ≥50% identity, with the secondary number "_######" used to separate each cluster within a family that can be separated at a higher identity (≥ 60%)
	B Consensus gene name and product are taken from genomes annotation (available from NCBI Refseq)
	C Clustering threshold = indicates the minimin of % amino acid identity shared across all genes in the cluster (thresholds were set at: 50, 60, 70, 80, 90%)
	D Notes indicate which clusters contain matches defined as "fusion" (i.e., multiple matches suggestive of gene fragmention or fusion) and/or "dose >1" (i.e., multiple gene copies). In the isolate locustag lists, fusions are denote by "(locustag:locustag)" and dose by "locustag;locustag".
Orthologue Cluster Information (E. coli)							Locustags
#	Cluster nameA	Cluster family A	Consensus B gene name	Consensus product B	Cluster C threshold	Notes D	B36 (NZ_LR130545)	MS14384 (NZ_LR130562)	MS14386 (NZ_LR130552)	MS14387 (NZ_LR130564)
1	g000002_1_000001	g000002_1	NA	Rpn family recombination-promoting nuclease/putative transposase	60	includes: fusion; dose >1	(EW036_RS01960:EW036_RS08260);EW036_RS21815;EW036_RS21815	(EW037_RS01775:EW037_RS07800);EW037_RS20665;EW037_RS20665	EW035_RS01650;EW035_RS07375;EW035_RS07650;EW035_RS19885	(FVE81_RS01800:FVE81_RS08050);FVE81_RS07760;FVE81_RS08055;FVE81_RS21405
2	g000112_000001	g000112	NA	formate C-acetyltransferase	60	includes: fusion; dose >1	(EW036_RS06735:EW036_RS16675);EW036_RS03410	(EW037_RS06180:EW037_RS15750);EW037_RS03155	(EW035_RS06015:EW035_RS14410);EW035_RS03110	(FVE81_RS06465:FVE81_RS15605);FVE81_RS03185
3	g000026	g000026	NA	preprotein translocase subunit SecA	50	includes: fusion; dose >1	(EW036_RS10565:EW036_RS13790);EW036_RS20980	(EW037_RS10250:EW037_RS14135);EW037_RS19740	(EW035_RS09590:EW035_RS12885);EW035_RS19045	(FVE81_RS09985:FVE81_RS13350);FVE81_RS20490
4	g000002_2	g000002_2	NA	Rpn family recombination-promoting nuclease/putative transposase	50	includes: fusion; dose >1	(EW036_RS20775:EW036_RS25105);EW036_RS20780	EW037_RS19570;EW037_RS19575	EW035_RS18885	FVE81_RS20320;FVE81_RS20325
5	g004890_000004	g004890	NA	chromosomal replication initiator protein DnaA	90		EW036_RS00005	EW037_RS00005	EW035_RS00005	FVE81_RS00005
6	g004415_000004	g004415	NA	DNA polymerase III subunit beta	90		EW036_RS00010	EW037_RS00010	EW035_RS00010	FVE81_RS00010
7	g004464_000004	g004464	NA	DNA replication/repair protein RecF	90		EW036_RS00015	EW037_RS00015	EW035_RS00015	FVE81_RS00015
8	g000241	g000241	NA	DNA topoisomerase (ATP-hydrolyzing) subunit B	50		EW036_RS00020	EW037_RS00020	EW035_RS00020	FVE81_RS00020
9	g005802_000004	g005802	NA	sugar-phosphatase	90		EW036_RS00030	EW037_RS00030	EW035_RS00030	FVE81_RS00030
10	g001266_000001	g001266	NA	hypothetical protein	60		EW036_RS00035	EW037_RS00035	EW035_RS00035	FVE81_RS00035
11	g001210_000003	g001210	NA	D-galactonate utilization transcriptional regulator DgoR	80	includes: dose >1	EW036_RS00040	EW037_RS00040;EW037_RS09565	EW035_RS00040	FVE81_RS00040
12	g000148_1_000003	g000148_1	NA	2-dehydro-3-deoxygalactonokinase	70	includes: dose >1	EW036_RS00045	EW037_RS00045;EW037_RS09560	EW035_RS00045	FVE81_RS00045
13	g000167_1_000003	g000167_1	NA	2-dehydro-3-deoxy-6-phosphogalactonate aldolase	80	includes: dose >1	EW036_RS00050	EW037_RS00050;EW037_RS09555	EW035_RS00050	FVE81_RS00050
14	g001962_000003	g001962	NA	galactonate dehydratase	80	includes: dose >1	EW036_RS00055	EW037_RS00055;EW037_RS09550	EW035_RS00055	FVE81_RS00055
15	g004130_000004	g004130	NA	MFS transporter	90	includes: dose >1	EW036_RS00060	EW037_RS00060;EW037_RS09545	EW035_RS00060	FVE81_RS00060
16	g004422_000004	g004422	NA	colicin M resistance protein	90		EW036_RS00065	EW037_RS00065	EW035_RS00065	FVE81_RS00065
17	g000877_000002	g000877	NA	DUF3748 domain-containing protein	70		EW036_RS00070	EW037_RS00070	EW035_RS00070	FVE81_RS00070
18	g001634_000002	g001634	NA	YceK/YidQ family lipoprotein	70		EW036_RS00075	EW037_RS00075	EW035_RS00075	FVE81_RS00075
19	g000714_2_000009	g000714_2	NA	heat shock chaperone IbpA	90		EW036_RS00080	EW037_RS00080	EW035_RS00080	FVE81_RS00080
20	g000714_1_000005	g000714_1	NA	heat shock chaperone IbpB	80		EW036_RS00085	EW037_RS00085	EW035_RS00085	FVE81_RS00085
21	g004676_000003	g004676	NA	putative transporter	80		EW036_RS00090	EW037_RS00090	EW035_RS00090	FVE81_RS00090
22	g005607_000004	g005607	NA	AraC family transcriptional regulator	90		EW036_RS00095	EW037_RS00110	EW035_RS00115	FVE81_RS00110
23	g010304_000004	g010304	NA	solute:sodium symporter family transporter	90		EW036_RS00100	EW037_RS00115	EW035_RS00120	FVE81_RS00115
24	g001618_1_000005	g001618_1	NA	DUF202 domain-containing protein	80		EW036_RS00110	EW037_RS00130	EW035_RS00135	FVE81_RS00130
25	g003479_000002	g003479	NA	DUF202 domain-containing protein	70		EW036_RS00115	EW037_RS00135	EW035_RS00140	FVE81_RS00135
26	g003094_000004	g003094	NA	radical SAM protein	90		EW036_RS00120	EW037_RS00140	EW035_RS00145	FVE81_RS00140
27	g004288_000003	g004288	NA	multidrug efflux MFS transporter EmrD	80		EW036_RS00125	EW037_RS00145	EW035_RS00150	FVE81_RS00145
28	g004658_000003	g004658	NA	acetolactate synthase large subunit	80		EW036_RS00135	EW037_RS00160	EW035_RS00165	FVE81_RS00160
29	g003696_000004	g003696	NA	acetolactate synthase small subunit	90		EW036_RS00140	EW037_RS00165	EW035_RS00170	FVE81_RS00165
30	g002863_000004	g002863	NA	transcriptional regulator UhpA	90		EW036_RS00150	EW037_RS00180	EW035_RS00175	FVE81_RS00180
31	g002125_000003	g002125	NA	signal transduction histidine-protein kinase/phosphatase UhpB	80		EW036_RS00155	EW037_RS00185	EW035_RS00180	FVE81_RS00185
32	g005000_000003	g005000	NA	MFS transporter	80		EW036_RS00160	EW037_RS00190	EW035_RS00185	FVE81_RS00190
33	g002176	g002176	NA	hexose-6-phosphate:phosphate antiporter	50		EW036_RS00165	EW037_RS00195	EW035_RS00190	FVE81_RS00195
34	g010255_000004	g010255	NA	adenine deaminase	90		EW036_RS00170	EW037_RS00210	EW035_RS00195	FVE81_RS00205
35	g002197_2_000006	g002197_2	NA	NCS2 family permease	90		EW036_RS00175	EW037_RS00215	EW035_RS00200	FVE81_RS00210
36	g003241_000002	g003241	NA	DUF1198 domain-containing protein	70		EW036_RS00180	EW037_RS00220	EW035_RS00205	FVE81_RS00215
37	g000879_1_000003	g000879_1	NA	purine ribonucleoside efflux pump NepI	70		EW036_RS00200	EW037_RS00240	EW035_RS00210	FVE81_RS00235
38	g000796_000003	g000796	NA	hypothetical protein	80		EW036_RS00205	EW037_RS00280	EW035_RS00215	FVE81_RS00275
39	g000151_2_000006	g000151_2	NA	lipoprotein NlpA	80		EW036_RS00210	EW037_RS00285	EW035_RS00220	FVE81_RS00280
40	g005512_000003	g005512	NA	EamA family transporter	80		EW036_RS00215	EW037_RS00290	EW035_RS00225	FVE81_RS00285
41	g004902_000003	g004902	NA	glycoside-pentoside-hexuronide family transporter	80		EW036_RS00625	EW037_RS00310	EW035_RS00245	FVE81_RS00305
42	g000033_3	g000033_3	NA	PTS fructose-like transporter subunit IIB	50	includes: dose >1	EW036_RS00645;EW036_RS24370	EW037_RS00335;EW037_RS22980	EW035_RS22090;EW035_RS22365	FVE81_RS23560
43	g002071_000001	g002071	NA	AsmA family protein	60		EW036_RS00675	EW037_RS00365	EW035_RS00255	FVE81_RS00325
44	g004905_000004	g004905	NA	uracil-xanthine permease	90		EW036_RS00680	EW037_RS00370	EW035_RS00260	FVE81_RS00330
45	g004256_000003	g004256	NA	sodium/glutamate symporter	80		EW036_RS00685	EW037_RS00375	EW035_RS00265	FVE81_RS00335
46	g004518_000004	g004518	NA	ATP-dependent DNA helicase RecG	90		EW036_RS00690	EW037_RS00380	EW035_RS00275	FVE81_RS00340
47	g001215_000004	g001215	NA	tRNA (guanosine(18)-2'-O)-methyltransferase TrmH	90		EW036_RS00695	EW037_RS00385	EW035_RS00280	FVE81_RS00345
48	g004509_000004	g004509	NA	bifunctional GTP diphosphokinase/guanosine-3'%2C5'-bis pyrophosphate 3'-pyrophosphohydrolase	90		EW036_RS00700	EW037_RS00390	EW035_RS00285	FVE81_RS00350
49	g008319_000004	g008319	NA	DNA-directed RNA polymerase subunit omega	90		EW036_RS00705	EW037_RS00395	EW035_RS00290	FVE81_RS00355
50	g002794_000004	g002794	NA	guanylate kinase	90		EW036_RS00710	EW037_RS00400	EW035_RS00295	FVE81_RS00360
51	g000139	g000139	NA	NAD-dependent DNA ligase LigB	50		EW036_RS00715	EW037_RS00405	EW035_RS00300	FVE81_RS00365
52	g002810_000003	g002810	NA	trimeric intracellular cation channel family protein	80		EW036_RS00720	EW037_RS00410	EW035_RS00305	FVE81_RS00370
53	g005681_000004	g005681	NA	YicC family protein	90		EW036_RS00725	EW037_RS00420	EW035_RS00315	FVE81_RS00380
54	g006042_000004	g006042	NA	ribonuclease PH	90		EW036_RS00730	EW037_RS00425	EW035_RS00320	FVE81_RS00385
55	g002760_000004	g002760	NA	orotate phosphoribosyltransferase	90		EW036_RS00735	EW037_RS00430	EW035_RS00325	FVE81_RS00390
56	g002855_000004	g002855	NA	nucleoid occlusion factor SlmA	90		EW036_RS00740	EW037_RS00435	EW035_RS00330	FVE81_RS00395
57	g003233_000004	g003233	NA	dUTP diphosphatase	90		EW036_RS00745	EW037_RS00440	EW035_RS00335	FVE81_RS00400
58	g001916_000004	g001916	NA	bifunctional phosphopantothenoylcysteine decarboxylase/phosphopantothenate--cysteine ligase CoaBC	90		EW036_RS00750	EW037_RS00445	EW035_RS00340	FVE81_RS00405
59	g000027_1_000008	g000027_1	NA	JAB domain-containing protein	70		EW036_RS00755	EW037_RS00450	EW035_RS00345	FVE81_RS00410
60	g008595_000004	g008595	NA	50S ribosomal protein L28	90		EW036_RS00760	EW037_RS00455	EW035_RS00350	FVE81_RS00415
61	g004058_000004	g004058	NA	50S ribosomal protein L33	90		EW036_RS00765	EW037_RS00460	EW035_RS00355	FVE81_RS00420
62	g005813_000004	g005813	NA	bifunctional DNA-formamidopyrimidine glycosylase/DNA-(apurinic or apyrimidinic site) lyase	90		EW036_RS00770	EW037_RS00465	EW035_RS00360	FVE81_RS00425
63	g003150_000003	g003150	NA	pantetheine-phosphate adenylyltransferase	80		EW036_RS00775	EW037_RS00470	EW035_RS00365	FVE81_RS00430
64	g004158_000002	g004158	NA	3-deoxy-D-manno-octulosonic acid transferase	70		EW036_RS00780	EW037_RS00475	EW035_RS00370	FVE81_RS00435
65	g011270_000004	g011270	NA	lipopolysaccharide core heptosyltransferase RfaQ	90		EW036_RS00785	EW037_RS00480	EW035_RS00375	FVE81_RS00440
66	g009861_000004	g009861	NA	glycosyltransferase family 4 protein	90		EW036_RS00790	EW037_RS00485	EW035_RS00380	FVE81_RS00445
67	g005841_000004	g005841	NA	lipopolysaccharide core heptose(I) kinase RfaP	90		EW036_RS00795	EW037_RS00490	EW035_RS00385	FVE81_RS00450
68	g002305	g002305	NA	lipopolysaccharide 3-alpha-galactosyltransferase	50		EW036_RS00810	EW037_RS00495	EW035_RS00390	FVE81_RS00455
69	g002629	g002629	NA	lipopolysaccharide core heptose(II) kinase RfaY	50		EW036_RS00820	EW037_RS00505	EW035_RS00400	FVE81_RS00460
70	g000146_000003	g000146	NA	lipopolysaccharide heptosyltransferase RfaC	80		EW036_RS00840	EW037_RS00525	EW035_RS00420	FVE81_RS00480
71	g005182_000003	g005182	NA	ADP-heptose--LPS heptosyltransferase RfaF	80		EW036_RS00845	EW037_RS00530	EW035_RS00425	FVE81_RS00485
72	g005470_000004	g005470	NA	ADP-glyceromanno-heptose 6-epimerase	90		EW036_RS00850	EW037_RS00535	EW035_RS00430	FVE81_RS00490
73	g004272_000004	g004272	NA	glycine C-acetyltransferase	90		EW036_RS00855	EW037_RS00540	EW035_RS00435	FVE81_RS00500
74	g005245_000004	g005245	NA	L-threonine 3-dehydrogenase	90		EW036_RS00860	EW037_RS00545	EW035_RS00440	FVE81_RS00505
75	g011354_000004	g011354	NA	UDP-glucuronate:LPS(HepIII) glycosyltransferase	90		EW036_RS00865	EW037_RS00550	EW035_RS00445	FVE81_RS00510
76	g002357_000002	g002357	NA	divergent polysaccharide deacetylase family protein	70		EW036_RS00870	EW037_RS00555	EW035_RS00450	FVE81_RS00515
77	g004147_000003	g004147	NA	murein hydrolase activator EnvC	80		EW036_RS00875	EW037_RS00560	EW035_RS00455	FVE81_RS00520
78	g004755_000004	g004755	NA	2%2C3-bisphosphoglycerate-independent phosphoglycerate mutase	90		EW036_RS00880	EW037_RS00565	EW035_RS00460	FVE81_RS00525
79	g003305_000003	g003305	NA	rhodanese-like domain-containing protein	80		EW036_RS00885	EW037_RS00575	EW035_RS00470	FVE81_RS00530
80	g003815_000003	g003815	NA	glutaredoxin 3	80		EW036_RS00890	EW037_RS00580	EW035_RS00475	FVE81_RS00535
81	g003198_000004	g003198	NA	protein-export chaperone SecB	90		EW036_RS00895	EW037_RS00585	EW035_RS00480	FVE81_RS00540
82	g005261_000004	g005261	NA	NAD(P)H-dependent glycerol-3-phosphate dehydrogenase	90		EW036_RS00900	EW037_RS00590	EW035_RS00485	FVE81_RS00545
83	g005787_000004	g005787	NA	serine O-acetyltransferase	90		EW036_RS00905	EW037_RS00595	EW035_RS00490	FVE81_RS00550
84	g003175_000004	g003175	NA	tRNA (uridine(34)/cytosine(34)/5- carboxymethylaminomethyluridine(34)-2'-O)- methyltransferase TrmL	90		EW036_RS00910	EW037_RS00600	EW035_RS00495	FVE81_RS00560
85	g001937_1_000006	g001937_1	NA	FMN-dependent L-lactate dehydrogenase LldD	90		EW036_RS00915	EW037_RS00605	EW035_RS00500	FVE81_RS00565
86	g002539	g002539	NA	transcriptional regulator LldR	50		EW036_RS00920	EW037_RS00610	EW035_RS00505	FVE81_RS00570
87	g002081_1_000006	g002081_1	NA	L-lactate permease	90		EW036_RS00925	EW037_RS00615	EW035_RS00510	FVE81_RS00575
88	g001227_000002	g001227	NA	DUF3251 domain-containing protein	70		EW036_RS00935	EW037_RS00625	EW035_RS00520	FVE81_RS00585
89	g003480_000004	g003480	NA	YibL family ribosome-associated protein	90		EW036_RS00940	EW037_RS00630	EW035_RS00530	FVE81_RS00590
90	g001770_000001	g001770	NA	hypothetical protein	60		EW036_RS00945	EW037_RS00635	EW035_RS00535	FVE81_RS00595
91	g002856_000003	g002856	NA	MltR family transcriptional regulator	80		EW036_RS00950	EW037_RS00640	EW035_RS00540	FVE81_RS00600
92	g004335_000004	g004335	NA	mannitol-1-phosphate 5-dehydrogenase	90		EW036_RS00955	EW037_RS00645	EW035_RS00545	FVE81_RS00605
93	g000962	g000962	NA	PTS mannitol transporter subunit IICBA	50	includes: dose >1	EW036_RS00960;EW036_RS05010	EW037_RS00650;EW037_RS04565	EW035_RS00550;EW035_RS04100	FVE81_RS00610;FVE81_RS04535
94	g000076_000001	g000076	NA	DUF3302 domain-containing protein	60	includes: dose >1	EW036_RS00965	EW037_RS00655;EW037_RS00720	EW035_RS00555;EW035_RS00590	FVE81_RS00615
95	g000914_1_000005	g000914_1	NA	HlyD family secretion protein	80		EW036_RS00970	EW037_RS00660	EW035_RS00560	FVE81_RS00620
96	g000445_000004	g000445	NA	ISAs1 family transposase	90	includes: dose >1	EW036_RS11810	EW037_RS17490	EW035_RS04835;EW035_RS11765;EW035_RS11820;EW035_RS15990;EW035_RS18345	FVE81_RS17705;FVE81_RS19780;FVE81_RS19795
97	g002834_000001	g002834	NA	glutathione S-transferase	60		EW036_RS00975	EW037_RS00690	EW035_RS00565	FVE81_RS00625
98	g004593_000002	g004593	NA	selenocysteine-specific translation elongation factor	70		EW036_RS00985	EW037_RS00705	EW035_RS00575	FVE81_RS00635
99	g009774_000004	g009774	NA	L-threonine dehydrogenase	90		EW036_RS00990	EW037_RS00710	EW035_RS00580	FVE81_RS00640
100	g004765_000001	g004765	NA	aldehyde dehydrogenase	60		EW036_RS01000	EW037_RS00715	EW035_RS00585	FVE81_RS00645
101	g010140_000004	g010140	NA	glycoside hydrolase family 127 protein	90		EW036_RS01005	EW037_RS00740	EW035_RS00610	FVE81_RS00660
102	g010762_000004	g010762	NA	MFS transporter	90		EW036_RS01010	EW037_RS00745	EW035_RS00615	FVE81_RS00665
103	g005797_000004	g005797	NA	AraC family transcriptional regulator	90		EW036_RS01015	EW037_RS00750	EW035_RS00620	FVE81_RS00670
104	g000015	g000015	NA	L-ribulose-5-phosphate 4-epimerase	50	includes: dose >1	EW036_RS01020;EW036_RS21190;EW036_RS22925	EW037_RS00755;EW037_RS19935;EW037_RS21670;EW037_RS22940	EW035_RS00625;EW035_RS19235;EW035_RS20685	FVE81_RS00675;FVE81_RS20685;FVE81_RS22285
105	g000061	g000061	NA	L-ribulose-5-phosphate 3-epimerase	50	includes: dose >1	EW036_RS01025;EW036_RS22930	EW037_RS00760;EW037_RS21675;EW037_RS22910	EW035_RS00630;EW035_RS20690	FVE81_RS00680;FVE81_RS22290
106	g000292_000003	g000292	NA	3-keto-L-gulonate-6-phosphate decarboxylase UlaD	80		EW036_RS01030	EW037_RS00765	EW035_RS00635	FVE81_RS00685
107	g000473_000003	g000473	NA	L-xylulokinase	80		EW036_RS01035	EW037_RS00770	EW035_RS00640	FVE81_RS00690
108	g002332_000004	g002332	NA	2%2C3-diketo-L-gulonate transporter substrate-binding protein YiaO	90		EW036_RS01040	EW037_RS00775	EW035_RS00645	FVE81_RS00695
109	g004159_000003	g004159	NA	2%2C3-diketo-L-gulonate transporter large permease YiaN	80		EW036_RS01045	EW037_RS00780	EW035_RS00650	FVE81_RS00700
110	g003181_000002	g003181	NA	2%2C3-diketo-L-gulonate TRAP transporter small permease YiaM	70		EW036_RS01050	EW037_RS00785	EW035_RS00655	FVE81_RS00705
111	g000692_000003	g000692	NA	DUF386 domain-containing protein	80		EW036_RS01060	EW037_RS00790	EW035_RS00660	FVE81_RS00710
112	g002320_000004	g002320	NA	3-dehydro-L-gulonate 2-dehydrogenase	90		EW036_RS01065	EW037_RS00795	EW035_RS00665	FVE81_RS00715
113	g005728_000003	g005728	NA	IclR family transcriptional regulator YiaJ	80		EW036_RS01070	EW037_RS00800	EW035_RS00670	FVE81_RS00720
114	g000016_4_000001	g000016_4	NA	4Fe-4S dicluster domain-containing protein	60		EW036_RS01075	EW037_RS00805	EW035_RS00675	FVE81_RS00725
115	g004191_000004	g004191	NA	valine--pyruvate transaminase	90		EW036_RS01080	EW037_RS00810	EW035_RS00680	FVE81_RS00730
116	g004531_000003	g004531	NA	alpha-amylase	80		EW036_RS01085	EW037_RS00815	EW035_RS00685	FVE81_RS00735
117	g005782_000003	g005782	NA	protein bax	80		EW036_RS01090	EW037_RS00820	EW035_RS00690	FVE81_RS00740
118	g004297_000003	g004297	NA	XylR family transcriptional regulator	80		EW036_RS01095	EW037_RS00825	EW035_RS00695	FVE81_RS00745
119	g001943_1_000005	g001943_1	NA	sugar ABC transporter permease	80		EW036_RS01100	EW037_RS00830	EW035_RS00700	FVE81_RS00750
120	g004759_000003	g004759	NA	xylose ABC transporter ATP-binding protein	80		EW036_RS01105	EW037_RS00835	EW035_RS00705	FVE81_RS00755
121	g005315_000003	g005315	NA	D-xylose ABC transporter substrate-binding protein	80		EW036_RS01110	EW037_RS00840	EW035_RS00710	FVE81_RS00760
122	g002204_000003	g002204	NA	xylose isomerase	80		EW036_RS01115	EW037_RS00845	EW035_RS00715	FVE81_RS00765
123	g000474_1_000005	g000474_1	NA	xylulokinase	80		EW036_RS01120	EW037_RS00850	EW035_RS00720	FVE81_RS00770
124	g000765_000004	g000765	NA	hypothetical protein	90		EW036_RS01125	EW037_RS00855	EW035_RS00725	FVE81_RS00775
125	g001494_000003	g001494	NA	YiaB family inner membrane protein	80		EW036_RS01130	EW037_RS00860	EW035_RS00730	FVE81_RS00780
126	g000508_000002	g000508	NA	acyltransferase	70		EW036_RS01135	EW037_RS00865	EW035_RS00735	FVE81_RS00785
127	g000198_000001	g000198	NA	hypothetical protein	60		EW036_RS01140	EW037_RS00870	EW035_RS00740	FVE81_RS00790
128	g005526_000001	g005526	NA	glycine--tRNA ligase subunit alpha	60		EW036_RS01145	EW037_RS00875	EW035_RS00745	FVE81_RS00795
129	g004520_000004	g004520	NA	glycine--tRNA ligase subunit beta	90		EW036_RS01150	EW037_RS00880	EW035_RS00750	FVE81_RS00800
130	g000014_1_000001	g000014_1	NA	transcription antiterminator/RNA stability regulator CspE	60	includes: dose >1	EW036_RS01160;EW036_RS08940;EW036_RS13365;EW036_RS18360	EW037_RS00895;EW037_RS10700;EW037_RS12075;EW037_RS12100;EW037_RS15350;EW037_RS17185	EW035_RS00765;EW035_RS10025;EW035_RS13975;EW035_RS16360	FVE81_RS00810;FVE81_RS10425;FVE81_RS11785;FVE81_RS11810;FVE81_RS15225;FVE81_RS17375
131	g003692_000002	g003692	NA	HTH-type transcriptional regulator	70		EW036_RS01165	EW037_RS00900	EW035_RS00770	FVE81_RS00815
132	g006059_000003	g006059	NA	DUF3053 domain-containing protein	80		EW036_RS01170	EW037_RS00905	EW035_RS00775	FVE81_RS00820
133	g002347_000003	g002347	NA	glyoxylate/hydroxypyruvate reductase GhrB	80		EW036_RS01175	EW037_RS00910	EW035_RS00780	FVE81_RS00825
134	g001252_1_000005	g001252_1	NA	OmpA family lipoprotein	80		EW036_RS01180	EW037_RS00915	EW035_RS00785	FVE81_RS00830
135	g000260_1_000004	g000260_1	NA	molybdopterin guanine dinucleotide-containing S/N-oxide reductase	80		EW036_RS01185	EW037_RS00920	EW035_RS00790	FVE81_RS00835
136	g000357	g000357	NA	N-acetyltransferase	50		EW036_RS01190	EW037_RS00925	EW035_RS00795	FVE81_RS00840
137	g001353_000003	g001353	NA	DNA-3-methyladenine glycosylase I	80		EW036_RS01195	EW037_RS00930	EW035_RS00800	FVE81_RS00845
138	g013038_000004	g013038	NA	autotransporter outer membrane beta-barrel domain-containing protein	90		EW036_RS01200	EW037_RS00935	EW035_RS00805	FVE81_RS00850
139	g001925_000003	g001925	NA	MFS transporter	80		EW036_RS01205	EW037_RS00940	EW035_RS00810	FVE81_RS00855
140	g004657_000003	g004657	NA	kdo(2)-lipid A phosphoethanolamine 7''-transferase	80		EW036_RS01210	EW037_RS00945	EW035_RS00815	FVE81_RS00860
141	g002100_1_000007	g002100_1	NA	ABC transporter substrate-binding protein	90		EW036_RS01220	EW037_RS00965	EW035_RS00830	FVE81_RS00875
142	g005262_000004	g005262	NA	dipeptide ABC transporter permease DppB	90		EW036_RS01230	EW037_RS00975	EW035_RS00840	FVE81_RS00885
143	g002415_000004	g002415	NA	dipeptide ABC transporter permease DppC	90		EW036_RS01235	EW037_RS00980	EW035_RS00845	FVE81_RS00890
144	g004578_000004	g004578	NA	dipeptide ABC transporter ATP-binding protein	90		EW036_RS01240	EW037_RS00985	EW035_RS00850	FVE81_RS00895
145	g000021	g000021	NA	ABC transporter ATP-binding protein	50	includes: dose >1	EW036_RS01245;EW036_RS10625;EW036_RS17300	EW037_RS00990;EW037_RS14080;EW037_RS16145	EW035_RS00855;EW035_RS12830;EW035_RS15220	FVE81_RS00900;FVE81_RS13280;FVE81_RS16010
146	g004170_000004	g004170	NA	transporter	90		EW036_RS01250	EW037_RS00995	EW035_RS00860	FVE81_RS00905
147	g002082_000002	g002082	NA	cellulose biosynthesis protein BcsG	70		EW036_RS01280	EW037_RS01025	EW035_RS00890	FVE81_RS00930
148	g001801_000001	g001801	NA	cellulose biosynthesis protein BcsF	60		EW036_RS01285	EW037_RS01030	EW035_RS00895	FVE81_RS00935
149	g002111_000001	g002111	NA	cellulose biosynthesis protein BcsE	60		EW036_RS01290	EW037_RS01035	EW035_RS00900	FVE81_RS00940
150	g004007_000001	g004007	NA	hypothetical protein	60		EW036_RS01295	EW037_RS01040	EW035_RS00905	FVE81_RS00945
151	g002568_000001	g002568	NA	cellulose biosynthesis protein BcsQ	60		EW036_RS01300	EW037_RS01045	EW035_RS00910	FVE81_RS00950
152	g005155_000002	g005155	NA	cellulose biosynthesis cyclic di-GMP-binding regulatory protein BcsB	70		EW036_RS01310	EW037_RS01055	EW035_RS00920	FVE81_RS00960
153	g001983_000002	g001983	NA	cellulase	70		EW036_RS01315	EW037_RS01060	EW035_RS00925	FVE81_RS00965
154	g010134_000004	g010134	NA	biofilm formation regulator HmsP	90		EW036_RS01325	EW037_RS01070	EW035_RS00935	FVE81_RS00975
155	g004138_000004	g004138	NA	dicarboxylate/amino acid:cation symporter	90		EW036_RS01330	EW037_RS01075	EW035_RS00940	FVE81_RS00980
156	g004794_000002	g004794	NA	insulinase family protein	70		EW036_RS01335	EW037_RS01080	EW035_RS00945	FVE81_RS00985
157	g005479_000003	g005479	NA	sugar kinase	80		EW036_RS01340	EW037_RS01085	EW035_RS00950	FVE81_RS01015
158	g012701_000004	g012701	NA	cyclic-guanylate-specific phosphodiesterase	90		EW036_RS01345	EW037_RS01090	EW035_RS00955	FVE81_RS01020
159	g004525_000002	g004525	NA	AsmA family protein	70		EW036_RS01350	EW037_RS01095	EW035_RS00960	FVE81_RS01025
160	g005007_000004	g005007	NA	MHS family MFS transporter	90		EW036_RS01355	EW037_RS01100	EW035_RS00965	FVE81_RS01030
161	g005234_000003	g005234	NA	inner membrane protein YhjD	80		EW036_RS01360	EW037_RS01105	EW035_RS00970	FVE81_RS01035
162	g001125_000001	g001125	NA	LysR family transcriptional regulator	60		EW036_RS01365	EW037_RS01110	EW035_RS00975	FVE81_RS01040
163	g000039	g000039	NA	response regulator transcription factor	50	includes: dose >1	EW036_RS01370;EW036_RS09165;EW036_RS10485	EW037_RS01115;EW037_RS14200;EW037_RS15120	EW035_RS00980;EW035_RS12945;EW035_RS13755	FVE81_RS01045;FVE81_RS13410;FVE81_RS14995
164	g000244_1_000007	g000244_1	NA	alpha%2Calpha-trehalase TreF	80		EW036_RS01375	EW037_RS01120	EW035_RS00985	FVE81_RS01050
165	g010771_000004	g010771	NA	cytochrome c peroxidase	90		EW036_RS01380	EW037_RS01125	EW035_RS00990	FVE81_RS01055
166	g010763_000004	g010763	NA	glutamate decarboxylase	90	includes: dose >1	EW036_RS01385;EW036_RS11935	EW037_RS01130;EW037_RS12625	EW035_RS11590	FVE81_RS01060;FVE81_RS12295
167	g002488_000004	g002488	NA	acid resistance transcriptional activator GadX	90		EW036_RS01390	EW037_RS01135	EW035_RS01000	FVE81_RS01065
168	g002603_000004	g002603	NA	acid resistance transcriptional activator GadW	90		EW036_RS01395	EW037_RS01140	EW035_RS01005	FVE81_RS01070
169	g000092_4	g000092_4	NA	multidrug efflux RND transporter permease subunit EefB	50		EW036_RS01400	EW037_RS01145	EW035_RS01010	FVE81_RS01075
170	g000133_4_000020	g000133_4	NA	multidrug transporter subunit MdtE	90		EW036_RS01405	EW037_RS01150	EW035_RS01015	FVE81_RS01080
171	g001642_000004	g001642	NA	hypothetical protein	90		EW036_RS01410	EW037_RS01155	EW035_RS01020	FVE81_RS01085
172	g006868_000004	g006868	NA	acid resistance transcriptional activator GadE	90		EW036_RS01415	EW037_RS01160	EW035_RS01025	FVE81_RS01090
173	g006633_000004	g006633	NA	HdeD family acid-resistance protein	90		EW036_RS01420	EW037_RS01165	EW035_RS01030	FVE81_RS01095
174	g007936_000004	g007936	NA	acid-activated periplasmic chaperone HdeA	90		EW036_RS01425	EW037_RS01170	EW035_RS01035	FVE81_RS01100
175	g007982_000004	g007982	NA	acid-activated periplasmic chaperone HdeB	90		EW036_RS01430	EW037_RS01175	EW035_RS01040	FVE81_RS01105
176	g006297_000004	g006297	NA	MgtC/SapB family protein	90		EW036_RS01435	EW037_RS01180	EW035_RS01045	FVE81_RS01110
177	g003020_000004	g003020	NA	helix-turn-helix transcriptional regulator	90		EW036_RS01485	EW037_RS01230	EW035_RS01050	FVE81_RS01160
178	g002935_000004	g002935	NA	outer membrane lipoprotein Slp	90		EW036_RS01490	EW037_RS01235	EW035_RS01055	FVE81_RS01175
179	g000106	g000106	NA	arsenate reductase (glutaredoxin)	50		EW036_RS01500	EW037_RS01255	EW035_RS01075	FVE81_RS01195
180	g002193_000001	g002193	NA	glutathione-disulfide reductase	60		EW036_RS01510	EW037_RS01275	EW035_RS01095	FVE81_RS01225
181	g005737_000004	g005737	NA	23S rRNA (adenine(2030)-N(6))-methyltransferase RlmJ	90		EW036_RS01515	EW037_RS01280	EW035_RS01100	FVE81_RS01230
182	g004529_000004	g004529	NA	oligopeptidase A	90		EW036_RS01520	EW037_RS01285	EW035_RS01105	FVE81_RS01235
183	g005956_000004	g005956	NA	16S rRNA (guanine(1516)-N(2))-methyltransferase RsmJ	90		EW036_RS01525	EW037_RS01290	EW035_RS01110	FVE81_RS01240
184	g001000_2_000006	g001000_2	NA	dipeptide/tripeptide permease DtpB	80		EW036_RS01530	EW037_RS01295	EW035_RS01115	FVE81_RS01245
185	g007324_000004	g007324	NA	universal stress protein UspA	90		EW036_RS01540	EW037_RS01300	EW035_RS01125	FVE81_RS01250
186	g003558_000004	g003558	NA	universal stress protein UspB	90		EW036_RS01545	EW037_RS01305	EW035_RS01130	FVE81_RS01255
187	g002131_000003	g002131	NA	inorganic phosphate transporter PitA	80	includes: dose >1	EW036_RS01550;EW036_RS04090	EW037_RS01310;EW037_RS03775	EW035_RS01135;EW035_RS03730	FVE81_RS01260
188	g004262_000003	g004262	NA	NAD(P)/FAD-dependent oxidoreductase	80		EW036_RS01555	EW037_RS01315	EW035_RS01140	FVE81_RS01265
189	g005198_000004	g005198	NA	DUF2776 domain-containing protein	90		EW036_RS01560	EW037_RS01320	EW035_RS01280	FVE81_RS01270
190	g002263_000003	g002263	NA	HlyD family efflux transporter periplasmic adaptor subunit	80		EW036_RS01570	EW037_RS01335	EW035_RS01295	FVE81_RS01285
191	g001042_000003	g001042	NA	ribosome-associated ATPase/putative transporter RbbA	80		EW036_RS01575	EW037_RS01340	EW035_RS01300	FVE81_RS01290
192	g004381_000003	g004381	NA	ABC-2 transporter permease	80		EW036_RS01580	EW037_RS01345	EW035_RS01305	FVE81_RS01295
193	g001552_000002	g001552	NA	nickel-responsive transcriptional regulator NikR	70		EW036_RS01620	EW037_RS01410	EW035_RS01320	FVE81_RS01335
194	g002506_000001	g002506	NA	nickel import ATP-binding protein NikE	60		EW036_RS01625	EW037_RS01415	EW035_RS01325	FVE81_RS01340
195	g002557_000001	g002557	NA	nickel import ATP-binding protein NikD	60		EW036_RS01630	EW037_RS01420	EW035_RS01330	FVE81_RS01345
196	g005752_000003	g005752	NA	nickel ABC transporter permease subunit NikC	80		EW036_RS01635	EW037_RS01425	EW035_RS01335	FVE81_RS01350
197	g005442_000003	g005442	NA	nickel ABC transporter permease subunit NikB	80		EW036_RS01640	EW037_RS01430	EW035_RS01340	FVE81_RS01355
198	g002110_000002	g002110	NA	nickel ABC transporter%2C nickel/metallophore periplasmic binding protein	70		EW036_RS01645	EW037_RS01435	EW035_RS01345	FVE81_RS01360
199	g002882_000004	g002882	NA	4'-phosphopantetheinyl transferase AcpT	90		EW036_RS01650	EW037_RS01440	EW035_RS01350	FVE81_RS01365
200	g005204_000003	g005204	NA	AI-2E family transporter	80		EW036_RS01655	EW037_RS01445	EW035_RS01355	FVE81_RS01460
201	g000422_1_000005	g000422_1	NA	MFS transporter	80		EW036_RS01660	EW037_RS01450	EW035_RS01360	FVE81_RS01465
202	g002950_000002	g002950	NA	DcrB family protein	70		EW036_RS01665	EW037_RS01455	EW035_RS01365	FVE81_RS01470
203	g002707_000003	g002707	NA	7-cyano-7-deazaguanine/7-aminomethyl-7- deazaguanine transporter	80		EW036_RS01670	EW037_RS01460	EW035_RS01370	FVE81_RS01475
204	g001741_000003	g001741	NA	sulfurtransferase TusA	80		EW036_RS01675	EW037_RS01465	EW035_RS01375	FVE81_RS01480
205	g004492_000002	g004492	NA	Zn(II)/Cd(II)/Pb(II) translocating P-type ATPase ZntA	70		EW036_RS01680	EW037_RS01470	EW035_RS01380	FVE81_RS01490
206	g002789_000003	g002789	NA	lysoplasmalogenase	80		EW036_RS01685	EW037_RS01475	EW035_RS01385	FVE81_RS01495
207	g001601_000002	g001601	NA	DUF2500 domain-containing protein	70		EW036_RS01690	EW037_RS01480	EW035_RS01390	FVE81_RS01500
208	g003740_000002	g003740	NA	DUF1145 family protein	70		EW036_RS01695	EW037_RS01485	EW035_RS01395	FVE81_RS01505
209	g002857_000003	g002857	NA	16S rRNA (guanine(966)-N(2))-methyltransferase	80		EW036_RS01700	EW037_RS01490	EW035_RS01400	FVE81_RS01510
210	g000228	g000228	NA	signal recognition particle-docking protein FtsY	50		EW036_RS01705	EW037_RS01495	EW035_RS01405	FVE81_RS01515
211	g002694_000004	g002694	NA	cell division ATP-binding protein FtsE	90		EW036_RS01710	EW037_RS01500	EW035_RS01410	FVE81_RS01520
212	g005185_000003	g005185	NA	cell division protein FtsX	80		EW036_RS01715	EW037_RS01505	EW035_RS01415	FVE81_RS01525
213	g005704_000004	g005704	NA	RNA polymerase sigma factor RpoH	90		EW036_RS01720	EW037_RS01510	EW035_RS01420	FVE81_RS01530
214	g000928_1_000007	g000928_1	NA	branched-chain amino acid ABC transporter substrate-binding protein	90		EW036_RS01725	EW037_RS01515	EW035_RS01425	FVE81_RS01535
215	g000367_000002	g000367	NA	aspartate 1-decarboxylase autocleavage activator PanM	70		EW036_RS01740	EW037_RS01520	EW035_RS01430	FVE81_RS01540
216	g000928_2_000003	g000928_2	NA	high-affinity branched-chain amino acid ABC transporter substrate-binding protein LivK	80		EW036_RS01745	EW037_RS01525	EW035_RS01435	FVE81_RS01545
217	g002389_1_000007	g002389_1	NA	high-affinity branched-chain amino acid ABC transporter permease LivH	90		EW036_RS01750	EW037_RS01530	EW035_RS01440	FVE81_RS01550
218	g000867_1_000008	g000867_1	NA	high-affinity branched-chain amino acid ABC transporter permease LivM	90		EW036_RS01755	EW037_RS01535	EW035_RS01445	FVE81_RS01555
219	g000976	g000976	NA	high-affinity branched-chain amino acid ABC transporter ATP-binding protein LivG	50		EW036_RS01760	EW037_RS01540	EW035_RS01450	FVE81_RS01560
220	g001194_1_000010	g001194_1	NA	high-affinity branched-chain amino acid ABC transporter ATP-binding protein LivF	90		EW036_RS01765	EW037_RS01545	EW035_RS01455	FVE81_RS01565
221	g005014_000003	g005014	NA	sn-glycerol-3-phosphate ABC transporter substrate-binding protein UgpB	80		EW036_RS01770	EW037_RS01555	EW035_RS01460	FVE81_RS01570
222	g005620_000004	g005620	NA	sn-glycerol-3-phosphate ABC transporter permease UgpA	90		EW036_RS01775	EW037_RS01560	EW035_RS01465	FVE81_RS01575
223	g005733_000004	g005733	NA	sn-glycerol-3-phosphate ABC transporter permease UgpE	90		EW036_RS01780	EW037_RS01565	EW035_RS01470	FVE81_RS01580
224	g000037_1_000014	g000037_1	NA	sn-glycerol-3-phosphate import ATP-binding protein UgpC	80		EW036_RS01785	EW037_RS01570	EW035_RS01475	FVE81_RS01585
225	g001178_000003	g001178	NA	glycerophosphodiester phosphodiesterase	80		EW036_RS01790	EW037_RS01575	EW035_RS01480	FVE81_RS01590
226	g001503	g001503	NA	DUF2756 family protein	50		EW036_RS01795	EW037_RS01580	EW035_RS01485	FVE81_RS01595
227	g004632_000003	g004632	NA	gamma-glutamyltransferase	80		EW036_RS01800	EW037_RS01585	EW035_RS01490	FVE81_RS01600
228	g000679_000002	g000679	NA	N-acetyltransferase	70		EW036_RS01805	EW037_RS01610	EW035_RS01495	FVE81_RS01625
229	g001069_000003	g001069	NA	oxidoreductase	80		EW036_RS01810	EW037_RS01615	EW035_RS01500	FVE81_RS01630
230	g006089_000004	g006089	NA	pirin family protein	90		EW036_RS01815	EW037_RS01620	EW035_RS01505	FVE81_RS01635
231	g005316_000004	g005316	NA	gluconate operon transcriptional repressor GntR	90		EW036_RS01820	EW037_RS01625	EW035_RS01510	FVE81_RS01640
232	g000640_1_000010	g000640_1	NA	gluconokinase	90		EW036_RS01825	EW037_RS01630	EW035_RS01515	FVE81_RS01645
233	g004984_000004	g004984	NA	gluconate transporter	90		EW036_RS01830	EW037_RS01635	EW035_RS01520	FVE81_RS01650
234	g006540_000004	g006540	NA	NAAT family transporter YhgN	90		EW036_RS01845	EW037_RS01650	EW035_RS01525	FVE81_RS01655
235	g000448_1_000008	g000448_1	NA	aspartate-semialdehyde dehydrogenase	90		EW036_RS01850	EW037_RS01655	EW035_RS01530	FVE81_RS01660
236	g004498_000004	g004498	NA	1%2C4-alpha-glucan branching enzyme	90		EW036_RS01855	EW037_RS01660	EW035_RS01535	FVE81_RS01665
237	g002037_000002	g002037	NA	glycogen debranching protein GlgX	70		EW036_RS01860	EW037_RS01665	EW035_RS01540	FVE81_RS01670
238	g005036_000004	g005036	NA	glucose-1-phosphate adenylyltransferase	90		EW036_RS01865	EW037_RS01670	EW035_RS01545	FVE81_RS01675
239	g004850_000004	g004850	NA	glycogen synthase GlgA	90		EW036_RS01870	EW037_RS01675	EW035_RS01550	FVE81_RS01680
240	g005131_000004	g005131	NA	glycogen phosphorylase	90		EW036_RS01875	EW037_RS01680	EW035_RS01555	FVE81_RS01685
241	g004788_000003	g004788	NA	glycerol-3-phosphate dehydrogenase	80		EW036_RS01895	EW037_RS01700	EW035_RS01580	FVE81_RS01730
242	g003573_000003	g003573	NA	thiosulfate sulfurtransferase GlpE	80		EW036_RS01900	EW037_RS01705	EW035_RS01585	FVE81_RS01735
243	g005756_000003	g005756	NA	rhomboid family intramembrane serine protease GlpG	80		EW036_RS01905	EW037_RS01710	EW035_RS01590	FVE81_RS01740
244	g005942_000003	g005942	NA	DeoR/GlpR family transcriptional regulator	80		EW036_RS01910	EW037_RS01715	EW035_RS01595	FVE81_RS01745
245	g000772_000004	g000772	NA	sigma 54-dependent transcriptional regulator	90		EW036_RS01915	EW037_RS01720	EW035_RS01600	FVE81_RS01750
246	g000348_000004	g000348	NA	RNA 3'-terminal phosphate cyclase	90		EW036_RS01920	EW037_RS01730	EW035_RS01610	FVE81_RS01760
247	g001279_1_000005	g001279_1	NA	HTH-type transcriptional regulator MalT	80		EW036_RS01925	EW037_RS01735	EW035_RS01615	FVE81_RS01765
248	g005146_000003	g005146	NA	maltodextrin phosphorylase	80		EW036_RS01930	EW037_RS01745	EW035_RS01620	FVE81_RS01770
249	g004514_000003	g004514	NA	4-alpha-glucanotransferase	80		EW036_RS01935	EW037_RS01750	EW035_RS01625	FVE81_RS01775
250	g000486	g000486	NA	gluconate transporter	50	includes: dose >1	EW036_RS01940;EW036_RS22085	EW037_RS01755;EW037_RS20910;EW037_RS21315	EW035_RS01630	FVE81_RS01780;FVE81_RS21650;FVE81_RS21950
251	g002909_000004	g002909	NA	Fe-S biogenesis protein NfuA	90		EW036_RS01945	EW037_RS01760	EW035_RS01635	FVE81_RS01785
252	g000095_000001	g000095	NA	DNA utilization protein GntX	60		EW036_RS01950	EW037_RS01765	EW035_RS01640	FVE81_RS01790
253	g002543_000002	g002543	NA	pimeloyl-ACP methyl ester esterase BioH	70		EW036_RS01955	EW037_RS01770	EW035_RS01645	FVE81_RS01795
254	g000402_000002	g000402	NA	[Fe-S]-dependent transcriptional repressor FeoC	70		EW036_RS01965	EW037_RS01780	EW035_RS01655	FVE81_RS01805
255	g005160_000003	g005160	NA	Fe(2+) transporter permease subunit FeoB	80		EW036_RS01970	EW037_RS01785	EW035_RS01660	FVE81_RS01810
256	g003893_000003	g003893	NA	ferrous iron transporter A	80		EW036_RS01975	EW037_RS01790	EW035_RS01665	FVE81_RS01815
257	g005158_000004	g005158	NA	RNA-binding transcriptional accessory protein	90		EW036_RS01980	EW037_RS01795	EW035_RS01670	FVE81_RS01820
258	g003053_000004	g003053	NA	transcription elongation factor GreB	90		EW036_RS01985	EW037_RS01800	EW035_RS01675	FVE81_RS01825
259	g012945_000004	g012945	NA	two-component system response regulator OmpR	90		EW036_RS01990	EW037_RS01805	EW035_RS01680	FVE81_RS01830
260	g004959_000004	g004959	NA	two-component system sensor histidine kinase EnvZ	90		EW036_RS01995	EW037_RS01810	EW035_RS01685	FVE81_RS01835
261	g000984	g000984	NA	phosphoenolpyruvate carboxykinase (ATP)	50		EW036_RS02000	EW037_RS01825	EW035_RS01700	FVE81_RS01840
262	g000977_000004	g000977	NA	DUF4153 domain-containing protein	90		EW036_RS02005	EW037_RS01830	EW035_RS01705	FVE81_RS01845
263	g002445_000003	g002445	NA	Hsp33 family molecular chaperone HslO	80		EW036_RS02020	EW037_RS01835	EW035_RS01710	FVE81_RS01850
264	g001553_000003	g001553	NA	ribosome-associated heat shock protein Hsp15	80		EW036_RS02025	EW037_RS01840	EW035_RS01715	FVE81_RS01855
265	g002661_000003	g002661	NA	GMP/IMP nucleotidase	80		EW036_RS02030	EW037_RS01845	EW035_RS01720	FVE81_RS01860
266	g002021_000002	g002021	NA	intracellular growth attenuator family protein	70		EW036_RS02035	EW037_RS01850	EW035_RS01725	FVE81_RS01865
267	g002943_000003	g002943	NA	ADP compounds hydrolase NudE	80		EW036_RS02040	EW037_RS01855	EW035_RS01730	FVE81_RS01870
268	g005113_000003	g005113	NA	peptidoglycan glycosyltransferase/peptidoglycan DD-transpeptidase MrcA	80		EW036_RS02045	EW037_RS01860	EW035_RS01735	FVE81_RS01875
269	g001158_000004	g001158	NA	DNA utilization protein HofM	90		EW036_RS02050	EW037_RS01865	EW035_RS01740	FVE81_RS01880
270	g000649_000004	g000649	NA	DNA utilization protein HofN	90		EW036_RS02055	EW037_RS01870	EW035_RS01745	FVE81_RS01885
271	g000359_000004	g000359	NA	DNA utilization protein HofO	90		EW036_RS02060	EW037_RS01875	EW035_RS01750	FVE81_RS01890
272	g000109	g000109	NA	DUF2531 family protein	50		EW036_RS02065	EW037_RS01880	EW035_RS01755	FVE81_RS01895
273	g001900_000001	g001900	NA	DNA uptake porin HofQ	60		EW036_RS02070	EW037_RS01885	EW035_RS01760	FVE81_RS01900
274	g003034_000004	g003034	NA	shikimate kinase AroK	90		EW036_RS02075	EW037_RS01890	EW035_RS01765	FVE81_RS01905
275	g004430_000003	g004430	NA	3-dehydroquinate synthase	80		EW036_RS02080	EW037_RS01895	EW035_RS01770	FVE81_RS01910
276	g001869_000001	g001869	NA	cell division protein DamX	60		EW036_RS02085	EW037_RS01900	EW035_RS01775	FVE81_RS01915
277	g005749_000003	g005749	NA	adenine-specific DNA-methyltransferase	80		EW036_RS02090	EW037_RS01905	EW035_RS01780	FVE81_RS01920
278	g002673_000004	g002673	NA	ribulose-phosphate 3-epimerase	90		EW036_RS02095	EW037_RS01910	EW035_RS01785	FVE81_RS01925
279	g005931_000003	g005931	NA	phosphoglycolate phosphatase	80		EW036_RS02100	EW037_RS01915	EW035_RS01790	FVE81_RS01930
280	g002313	g002313	NA	tryptophan--tRNA ligase	50		EW036_RS02105	EW037_RS01920	EW035_RS01795	FVE81_RS01935
281	g011992_000004	g011992	NA	hypothetical protein	90		EW036_RS02115	EW037_RS01925	EW035_RS01800	FVE81_RS01940
282	g003486_000004	g003486	NA	hypothetical protein	90		EW036_RS02120	EW037_RS01930	EW035_RS01805	FVE81_RS01945
283	g000908_000004	g000908	NA	YhfX family PLP-dependent enzyme	90		EW036_RS02125	EW037_RS01935	EW035_RS01810	FVE81_RS01950
284	g000427_000004	g000427	NA	phosphopentomutase	90		EW036_RS02130	EW037_RS01940	EW035_RS01815	FVE81_RS01955
285	g002447_000004	g002447	NA	phosphotriesterase-related protein	90		EW036_RS02135	EW037_RS01945	EW035_RS01820	FVE81_RS01960
286	g011011_000004	g011011	NA	hypothetical protein	90		EW036_RS02145	EW037_RS01955	EW035_RS01830	FVE81_RS01970
287	g000451_000004	g000451	NA	aminotransferase class I/II-fold pyridoxal phosphate-dependent enzyme	90		EW036_RS02150	EW037_RS01960	EW035_RS01835	FVE81_RS01975
288	g009206_000004	g009206	NA	YhfL family protein	90		EW036_RS02155	EW037_RS01965	EW035_RS01840	FVE81_RS01980
289	g002164_1_000005	g002164_1	NA	uroporphyrinogen-III C-methyltransferase	80		EW036_RS02160	EW037_RS01970	EW035_RS01845	FVE81_RS01985
290	g012501_000004	g012501	NA	nitrite transporter NirC	90		EW036_RS02165	EW037_RS01975	EW035_RS01850	FVE81_RS01990
291	g001644_000002	g001644	NA	nitrite reductase small subunit NirD	70		EW036_RS02170	EW037_RS01980	EW035_RS01855	FVE81_RS01995
292	g001033_1_000008	g001033_1	NA	nitrite reductase large subunit	90		EW036_RS02175	EW037_RS01985	EW035_RS01860	FVE81_RS02000
293	g000630_2_000007	g000630_2	NA	peptidylprolyl isomerase A	90		EW036_RS02185	EW037_RS02000	EW035_RS01870	FVE81_RS02015
294	g001834_000002	g001834	NA	YhfG family protein	70		EW036_RS02190	EW037_RS02005	EW035_RS01875	FVE81_RS02020
295	g001327_000001	g001327	NA	putative adenosine monophosphate-protein transferase Fic	60		EW036_RS02195	EW037_RS02010	EW035_RS01880	FVE81_RS02025
296	g000171_000003	g000171	NA	aminodeoxychorismate synthase component 2	80		EW036_RS02200	EW037_RS02015	EW035_RS01885	FVE81_RS02030
297	g000132_1_000005	g000132_1	NA	aspartate aminotransferase family protein	80		EW036_RS02205	EW037_RS02020	EW035_RS01890	FVE81_RS02035
298	g000404_1_000003	g000404_1	NA	membrane protein	80	includes: dose >1	EW036_RS02210	EW037_RS02025;EW037_RS21100	EW035_RS01895	FVE81_RS02040
299	g006365_000004	g006365	NA	cAMP-activated global transcriptional regulator CRP	90		EW036_RS02215	EW037_RS02030	EW035_RS01900	FVE81_RS02045
300	g003377_000004	g003377	NA	OsmC family protein	90		EW036_RS02220	EW037_RS02035	EW035_RS01905	FVE81_RS02050
301	g005667_000004	g005667	NA	phosphoribulokinase	90		EW036_RS02225	EW037_RS02040	EW035_RS01910	FVE81_RS02055
302	g003921_000003	g003921	NA	YheU family protein	80		EW036_RS02230	EW037_RS02045	EW035_RS01915	FVE81_RS02060
303	g002299_000002	g002299	NA	hydrolase	70		EW036_RS02235	EW037_RS02050	EW035_RS01920	FVE81_RS02065
304	g004563_000004	g004563	NA	ABC transporter ATP-binding protein	90		EW036_RS02240	EW037_RS02055	EW035_RS01925	FVE81_RS02070
305	g001369_000003	g001369	NA	glutathione-regulated potassium-efflux system ancillary protein KefG	80		EW036_RS02245	EW037_RS02060	EW035_RS01930	FVE81_RS02075
306	g004611_000003	g004611	NA	glutathione-regulated potassium-efflux system protein KefB	80		EW036_RS02250	EW037_RS02065	EW035_RS01935	FVE81_RS02080
307	g003970_000003	g003970	NA	YheV family putative metal-binding protein	80		EW036_RS02255	EW037_RS02070	EW035_RS01940	FVE81_RS02085
308	g002871_000004	g002871	NA	peptidylprolyl isomerase	90		EW036_RS02260	EW037_RS02075	EW035_RS01945	FVE81_RS02090
309	g003922_000002	g003922	NA	protein SlyX	70		EW036_RS02265	EW037_RS02080	EW035_RS01950	FVE81_RS02095
310	g002482_000003	g002482	NA	FKBP-type peptidyl-prolyl cis-trans isomerase	80		EW036_RS02270	EW037_RS02085	EW035_RS01955	FVE81_RS02100
311	g006028_000004	g006028	NA	transcriptional regulator	90		EW036_RS02275	EW037_RS02090	EW035_RS01960	FVE81_RS02105
312	g001570_000002	g001570	NA	sulfurtransferase complex subunit TusD	70		EW036_RS02280	EW037_RS02095	EW035_RS01965	FVE81_RS02110
313	g000751_000002	g000751	NA	sulfurtransferase complex subunit TusC	70		EW036_RS02285	EW037_RS02100	EW035_RS01970	FVE81_RS02115
314	g000389_000001	g000389	NA	sulfurtransferase complex subunit TusB	60		EW036_RS02290	EW037_RS02105	EW035_RS01975	FVE81_RS02120
315	g001530_000002	g001530	NA	30S ribosomal protein S12	70		EW036_RS02295	EW037_RS02110	EW035_RS01980	FVE81_RS02125
316	g000689_000001	g000689	NA	30S ribosomal protein S7	60		EW036_RS02300	EW037_RS02115	EW035_RS01985	FVE81_RS02130
317	g000457_000001	g000457	NA	elongation factor G	60		EW036_RS02305	EW037_RS02120	EW035_RS01990	FVE81_RS02135
318	g000899_000002	g000899	NA	elongation factor Tu	70	includes: dose >1	EW036_RS02310;EW036_RS24225	EW037_RS02125;EW037_RS22800	EW035_RS21950	FVE81_RS02140;FVE81_RS23430
319	g001807_000003	g001807	NA	bacterioferritin-associated ferredoxin	80		EW036_RS02320	EW037_RS02130	EW035_RS02005	FVE81_RS02145
320	g001461_000003	g001461	NA	bacterioferritin	80		EW036_RS02325	EW037_RS02135	EW035_RS02010	FVE81_RS02150
321	g001655_000001	g001655	NA	30S ribosomal protein S10	60		EW036_RS02400	EW037_RS02145	EW035_RS02085	FVE81_RS02160
322	g001250	g001250	NA	50S ribosomal protein L3	50		EW036_RS02405	EW037_RS02150	EW035_RS02090	FVE81_RS02165
323	g006483_000004	g006483	NA	50S ribosomal protein L4	90		EW036_RS02410	EW037_RS02155	EW035_RS02095	FVE81_RS02170
324	g008155_000004	g008155	NA	50S ribosomal protein L23	90		EW036_RS02415	EW037_RS02160	EW035_RS02100	FVE81_RS02175
325	g002480	g002480	NA	50S ribosomal protein L2	50		EW036_RS02420	EW037_RS02165	EW035_RS02105	FVE81_RS02180
326	g001697_000001	g001697	NA	30S ribosomal protein S19	60		EW036_RS02425	EW037_RS02170	EW035_RS02110	FVE81_RS02185
327	g000755	g000755	NA	50S ribosomal protein L22	50		EW036_RS02430	EW037_RS02175	EW035_RS02115	FVE81_RS02190
328	g001268	g001268	NA	30S ribosomal protein S3	50		EW036_RS02435	EW037_RS02180	EW035_RS02120	FVE81_RS02195
329	g000710	g000710	NA	50S ribosomal protein L16	50		EW036_RS02440	EW037_RS02185	EW035_RS02125	FVE81_RS02200
330	g000833	g000833	NA	50S ribosomal protein L29	50		EW036_RS02445	EW037_RS02190	EW035_RS02130	FVE81_RS02205
331	g000817	g000817	NA	30S ribosomal protein S17	50		EW036_RS02450	EW037_RS02195	EW035_RS02135	FVE81_RS02210
332	g001586_000001	g001586	NA	50S ribosomal protein L14	60		EW036_RS02455	EW037_RS02200	EW035_RS02140	FVE81_RS02215
333	g000784	g000784	NA	50S ribosomal protein L24	50		EW036_RS02460	EW037_RS02205	EW035_RS02145	FVE81_RS02220
334	g001397_000001	g001397	NA	50S ribosomal protein L5	60		EW036_RS02465	EW037_RS02210	EW035_RS02150	FVE81_RS02225
335	g000383	g000383	NA	30S ribosomal protein S14	50		EW036_RS02470	EW037_RS02215	EW035_RS02155	FVE81_RS02230
336	g001557	g001557	NA	30S ribosomal protein S8	50		EW036_RS02475	EW037_RS02220	EW035_RS02160	FVE81_RS02235
337	g003006_000004	g003006	NA	50S ribosomal protein L6	90		EW036_RS02480	EW037_RS02225	EW035_RS02165	FVE81_RS02240
338	g001600	g001600	NA	50S ribosomal protein L18	50		EW036_RS02485	EW037_RS02230	EW035_RS02170	FVE81_RS02245
339	g000665	g000665	NA	30S ribosomal protein S5	50		EW036_RS02490	EW037_RS02235	EW035_RS02175	FVE81_RS02250
340	g000852	g000852	NA	50S ribosomal protein L30	50		EW036_RS02495	EW037_RS02240	EW035_RS02180	FVE81_RS02255
341	g000703	g000703	NA	50S ribosomal protein L15	50		EW036_RS02500	EW037_RS02245	EW035_RS02185	FVE81_RS02260
342	g004995_000004	g004995	NA	preprotein translocase subunit SecY	90		EW036_RS02505	EW037_RS02250	EW035_RS02190	FVE81_RS02265
343	g000745_000001	g000745	NA	30S ribosomal protein S13	60		EW036_RS02515	EW037_RS02260	EW035_RS02200	FVE81_RS02275
344	g000732_000001	g000732	NA	30S ribosomal protein S11	60		EW036_RS02520	EW037_RS02265	EW035_RS02205	FVE81_RS02280
345	g006429_000004	g006429	NA	30S ribosomal protein S4	90		EW036_RS02525	EW037_RS02270	EW035_RS02210	FVE81_RS02285
346	g011559_000004	g011559	NA	DNA-directed RNA polymerase subunit alpha	90		EW036_RS02530	EW037_RS02275	EW035_RS02215	FVE81_RS02290
347	g007601_000004	g007601	NA	50S ribosomal protein L17	90		EW036_RS02535	EW037_RS02280	EW035_RS02220	FVE81_RS02295
348	g000191_000003	g000191	NA	DUF1992 domain-containing protein	80		EW036_RS02540	EW037_RS02285	EW035_RS02225	FVE81_RS02300
349	g001516_000003	g001516	NA	Zn(2+)-responsive transcriptional regulator	80		EW036_RS02545	EW037_RS02290	EW035_RS02230	FVE81_RS02305
350	g001698_000003	g001698	NA	alternative ribosome-rescue factor A	80		EW036_RS02550	EW037_RS02295	EW035_RS02235	FVE81_RS02310
351	g003355_000004	g003355	NA	large-conductance mechanosensitive channel protein MscL	90		EW036_RS02555	EW037_RS02300	EW035_RS02240	FVE81_RS02315
352	g004919_000004	g004919	NA	Trk system potassium transporter TrkA	90		EW036_RS02560	EW037_RS02305	EW035_RS02245	FVE81_RS02320
353	g000863_000003	g000863	NA	16S rRNA (cytosine(967)-C(5))-methyltransferase RsmB	80		EW036_RS02565	EW037_RS02310	EW035_RS02250	FVE81_RS02325
354	g000517_000003	g000517	NA	methionyl-tRNA formyltransferase	80		EW036_RS02570	EW037_RS02315	EW035_RS02255	FVE81_RS02330
355	g003055_000004	g003055	NA	peptide deformylase	90		EW036_RS02575	EW037_RS02320	EW035_RS02260	FVE81_RS02335
356	g001975_000001	g001975	NA	DNA-protecting protein DprA	60		EW036_RS02580	EW037_RS02325	EW035_RS02265	FVE81_RS02340
357	g003176_000004	g003176	NA	DUF494 domain-containing protein	90		EW036_RS02585	EW037_RS02330	EW035_RS02270	FVE81_RS02345
358	g002986_000003	g002986	NA	hypothetical protein	80		EW036_RS02590	EW037_RS02335	EW035_RS02275	FVE81_RS02350
359	g001361_000003	g001361	NA	L-threonylcarbamoyladenylate synthase type 1 TsaC	80		EW036_RS02595	EW037_RS02340	EW035_RS02280	FVE81_RS02355
360	g001144_000002	g001144	NA	shikimate dehydrogenase	70		EW036_RS02600	EW037_RS02345	EW035_RS02285	FVE81_RS02360
361	g000397_000001	g000397	NA	DUF1488 domain-containing protein	60		EW036_RS02605	EW037_RS02350	EW035_RS02290	FVE81_RS02365
362	g001376_000003	g001376	NA	gamma carbonic anhydrase family protein	80		EW036_RS02610	EW037_RS02355	EW035_RS02295	FVE81_RS02370
363	g000004	g000004	NA	amino acid ABC transporter ATP-binding protein	50	includes: fusion; dose >1	(EW036_RS14135:EW036_RS18230);EW036_RS07970;EW036_RS07970;EW036_RS17400	EW037_RS02395;EW037_RS07795;EW037_RS10180;EW037_RS16265;EW037_RS17080	EW035_RS02335;EW035_RS07370;EW035_RS09540;EW035_RS15340;EW035_RS16220	FVE81_RS02410;FVE81_RS07755;FVE81_RS09935;FVE81_RS16130;FVE81_RS17235
364	g009911_000004	g009911	NA	amino acid ABC transporter permease	90		EW036_RS02655	EW037_RS02400	EW035_RS02340	FVE81_RS02415
365	g004294_000004	g004294	NA	amino acid ABC transporter permease	90		EW036_RS02660	EW037_RS02405	EW035_RS02345	FVE81_RS02420
366	g011393_000004	g011393	NA	amino acid ABC transporter substrate-binding protein	90		EW036_RS02665	EW037_RS02410	EW035_RS02350	FVE81_RS02425
367	g001775_000003	g001775	NA	membrane protein	80		EW036_RS02670	EW037_RS02415	EW035_RS02355	FVE81_RS02430
368	g000092_3_000006	g000092_3	NA	multidrug efflux RND transporter permease subunit	80		EW036_RS02675	EW037_RS02420	EW035_RS02360	FVE81_RS02435
369	g000133_1_000005	g000133_1	NA	efflux RND transporter periplasmic adaptor subunit	70		EW036_RS02680	EW037_RS02425	EW035_RS02365	FVE81_RS02440
370	g000574	g000574	NA	acrEF/envCD operon transcriptional regulator	50		EW036_RS02685	EW037_RS02430	EW035_RS02370	FVE81_RS02445
371	g009154_000004	g009154	NA	DUF2556 domain-containing protein	90		EW036_RS02690	EW037_RS02435	EW035_RS02375	FVE81_RS02450
372	g008187_000004	g008187	NA	DNA-binding transcriptional regulator Fis	90		EW036_RS02700	EW037_RS02445	EW035_RS02385	FVE81_RS02460
373	g005387_000004	g005387	NA	tRNA dihydrouridine synthase DusB	90		EW036_RS02705	EW037_RS02450	EW035_RS02390	FVE81_RS02465
374	g002441_000004	g002441	NA	50S ribosomal protein L11 methyltransferase	90		EW036_RS02710	EW037_RS02455	EW035_RS02395	FVE81_RS02470
375	g002144_000003	g002144	NA	sodium/pantothenate symporter	80		EW036_RS02715	EW037_RS02460	EW035_RS02400	FVE81_RS02475
376	g000401_000003	g000401	NA	YhdT family protein	80		EW036_RS02720	EW037_RS02465	EW035_RS02405	FVE81_RS02480
377	g000196_000001	g000196	NA	tagatose-bisphosphate aldolase subunit KbaY	60	includes: dose >1	EW036_RS02735;EW036_RS03300;EW036_RS15685	EW037_RS03035;EW037_RS04305;EW037_RS08840	EW035_RS02990;EW035_RS08415	FVE81_RS03065;FVE81_RS08810
378	g000255	g000255	NA	acetyl-CoA carboxylase biotin carboxylase subunit	50		EW036_RS02765	EW037_RS02470	EW035_RS02410	FVE81_RS02485
379	g001467_1_000004	g001467_1	NA	acetyl-CoA carboxylase biotin carboxyl carrier protein	80		EW036_RS02770	EW037_RS02475	EW035_RS02415	FVE81_RS02490
380	g000378_1_000003	g000378_1	NA	oxidoreductase	70		EW036_RS02775	EW037_RS02480	EW035_RS02425	FVE81_RS02500
381	g004555_000002	g004555	NA	RNase E specificity factor CsrD	70		EW036_RS02780	EW037_RS02485	EW035_RS02430	FVE81_RS02505
382	g011321_000004	g011321	NA	rod shape-determining protein	90		EW036_RS02790	EW037_RS02495	EW035_RS02440	FVE81_RS02510
383	g001990_000004	g001990	NA	rod shape-determining protein MreC	90		EW036_RS02795	EW037_RS02500	EW035_RS02445	FVE81_RS02515
384	g003115_000004	g003115	NA	rod shape-determining protein MreD	90		EW036_RS02800	EW037_RS02505	EW035_RS02450	FVE81_RS02520
385	g001344_000003	g001344	NA	septum formation inhibitor Maf	80		EW036_RS02805	EW037_RS02510	EW035_RS02455	FVE81_RS02525
386	g004825_000004	g004825	NA	ribonuclease G	90		EW036_RS02810	EW037_RS02515	EW035_RS02460	FVE81_RS02530
387	g002224_000002	g002224	NA	AsmA2 domain-containing protein	70		EW036_RS02815	EW037_RS02520	EW035_RS02465	FVE81_RS02535
388	g004845_000004	g004845	NA	metalloprotease TldD	90		EW036_RS02820	EW037_RS02525	EW035_RS02470	FVE81_RS02540
389	g005480_000004	g005480	NA	HTH-type transcriptional activator AaeR	90		EW036_RS02825	EW037_RS02530	EW035_RS02475	FVE81_RS02545
390	g003961_000004	g003961	NA	AaeX family protein	90		EW036_RS02830	EW037_RS02535	EW035_RS02480	FVE81_RS02550
391	g005471_000003	g005471	NA	p-hydroxybenzoic acid efflux pump subunit AaeA	80		EW036_RS02835	EW037_RS02540	EW035_RS02485	FVE81_RS02555
392	g004545_000003	g004545	NA	p-hydroxybenzoic acid efflux pump subunit AaeB	80		EW036_RS02840	EW037_RS02545	EW035_RS02490	FVE81_RS02560
393	g001703_000002	g001703	NA	hypothetical protein	70		EW036_RS02845	EW037_RS02550	EW035_RS02495	FVE81_RS02565
394	g000812_1_000002	g000812_1	NA	peroxide/acid stress response protein YhcN	70		EW036_RS02850	EW037_RS02555	EW035_RS02500	FVE81_RS02570
395	g003187_000004	g003187	NA	transcriptional regulator ArgR	90		EW036_RS02855	EW037_RS02560	EW035_RS02505	FVE81_RS02575
396	g005454_000004	g005454	NA	malate dehydrogenase	90		EW036_RS02860	EW037_RS02565	EW035_RS02510	FVE81_RS02580
397	g005169_000003	g005169	NA	outer membrane-stress sensor serine endopeptidase DegS	80		EW036_RS02865	EW037_RS02570	EW035_RS02515	FVE81_RS02585
398	g001010_1_000006	g001010_1	NA	serine endoprotease DegQ	80		EW036_RS02870	EW037_RS02575	EW035_RS02520	FVE81_RS02590
399	g003386_000004	g003386	NA	DUF1043 family protein	90		EW036_RS02875	EW037_RS02580	EW035_RS02525	FVE81_RS02595
400	g004370_000003	g004370	NA	cell division protein ZapE	80		EW036_RS02880	EW037_RS02585	EW035_RS02530	FVE81_RS02600
401	g000700	g000700	NA	50S ribosomal protein L13	50		EW036_RS02885	EW037_RS02590	EW035_RS02535	FVE81_RS02605
402	g001558	g001558	NA	30S ribosomal protein S9	50		EW036_RS02890	EW037_RS02595	EW035_RS02540	FVE81_RS02610
403	g002764_000004	g002764	NA	stringent starvation protein A	90		EW036_RS02895	EW037_RS02605	EW035_RS02550	FVE81_RS02620
404	g003095_000003	g003095	NA	ClpXP protease specificity-enhancing factor	80		EW036_RS02900	EW037_RS02610	EW035_RS02555	FVE81_RS02625
405	g002521_1_000007	g002521_1	NA	transcriptional regulator NanR	90		EW036_RS02905	EW037_RS02620	EW035_RS02565	FVE81_RS02635
406	g005534_1_000007	g005534_1	NA	N-acetylneuraminate lyase	90		EW036_RS02910	EW037_RS02625	EW035_RS02570	FVE81_RS02640
407	g004807_1_000006	g004807_1	NA	sialic acid transporter NanT	90		EW036_RS02915	EW037_RS02630	EW035_RS02575	FVE81_RS02645
408	g001216_000002	g001216	NA	N-acetylmannosamine-6-phosphate 2-epimerase	70		EW036_RS02920	EW037_RS02635	EW035_RS02580	FVE81_RS02650
409	g001133_1_000007	g001133_1	NA	N-acetylmannosamine kinase	90		EW036_RS02925	EW037_RS02640	EW035_RS02585	FVE81_RS02655
410	g001473_000004	g001473	NA	DUF386 domain-containing protein	90		EW036_RS02930	EW037_RS02645	EW035_RS02590	FVE81_RS02660
411	g000016_2_000023	g000016_2	NA	NAD(P)-binding protein	90		EW036_RS02935	EW037_RS02655	EW035_RS02605	FVE81_RS02670
412	g005044_000004	g005044	NA	glutamate synthase large subunit	90		EW036_RS02940	EW037_RS02660	EW035_RS02610	FVE81_RS02675
413	g002378_000004	g002378	NA	TIGR01212 family radical SAM protein	90		EW036_RS02945	EW037_RS02665	EW035_RS02615	FVE81_RS02680
414	g005156_000003	g005156	NA	aerobic respiration two-component sensor histidine kinase ArcB	80		EW036_RS02950	EW037_RS02670	EW035_RS02620	FVE81_RS02685
415	g001269_000003	g001269	NA	isoprenoid biosynthesis glyoxalase ElbB	80		EW036_RS02955	EW037_RS02675	EW035_RS02625	FVE81_RS02690
416	g001188_000003	g001188	NA	monofunctional biosynthetic peptidoglycan transglycosylase	80		EW036_RS02960	EW037_RS02680	EW035_RS02630	FVE81_RS02695
417	g006367_000004	g006367	NA	PhoP regulatory network protein YrbL	90		EW036_RS02965	EW037_RS02685	EW035_RS02635	FVE81_RS02700
418	g003749_000004	g003749	NA	PTS phosphocarrier protein NPr	90		EW036_RS02970	EW037_RS02690	EW035_RS02640	FVE81_RS02705
419	g005705_000004	g005705	NA	RNase adapter RapZ	90		EW036_RS02975	EW037_RS02695	EW035_RS02645	FVE81_RS02710
420	g003113_000004	g003113	NA	PTS IIA-like nitrogen regulatory protein PtsN	90		EW036_RS02980	EW037_RS02700	EW035_RS02650	FVE81_RS02715
421	g003707_000003	g003707	NA	ribosome hibernation promoting factor	80		EW036_RS02985	EW037_RS02705	EW035_RS02655	FVE81_RS02720
422	g004851_000003	g004851	NA	RNA polymerase factor sigma-54	80		EW036_RS02990	EW037_RS02710	EW035_RS02660	FVE81_RS02725
423	g006023_000004	g006023	NA	LPS export ABC transporter ATP-binding protein	90		EW036_RS02995	EW037_RS02715	EW035_RS02665	FVE81_RS02730
424	g002953_000003	g002953	NA	lipopolysaccharide ABC transporter substrate-binding protein LptA	80		EW036_RS03000	EW037_RS02720	EW035_RS02670	FVE81_RS02735
425	g002910_000003	g002910	NA	LPS export ABC transporter periplasmic protein LptC	80		EW036_RS03005	EW037_RS02725	EW035_RS02675	FVE81_RS02740
426	g001367_000003	g001367	NA	3-deoxy-manno-octulosonate-8-phosphatase KdsC	80		EW036_RS03010	EW037_RS02730	EW035_RS02680	FVE81_RS02745
427	g000615_1_000006	g000615_1	NA	arabinose-5-phosphate isomerase KdsD	80		EW036_RS03015	EW037_RS02735	EW035_RS02685	FVE81_RS02750
428	g002343_000003	g002343	NA	calcium/sodium antiporter	80		EW036_RS03020	EW037_RS02740	EW035_RS02690	FVE81_RS02755
429	g005803_000003	g005803	NA	phospholipid ABC transporter ATP-binding protein MlaF	80		EW036_RS03025	EW037_RS02745	EW035_RS02695	FVE81_RS02760
430	g005873_000004	g005873	NA	lipid asymmetry maintenance ABC transporter permease subunit MlaE	90		EW036_RS03030	EW037_RS02750	EW035_RS02700	FVE81_RS02765
431	g002965_000003	g002965	NA	outer membrane lipid asymmetry maintenance protein MlaD	80		EW036_RS03035	EW037_RS02755	EW035_RS02705	FVE81_RS02770
432	g002771_000003	g002771	NA	phospholipid-binding protein MlaC	80		EW036_RS03040	EW037_RS02760	EW035_RS02710	FVE81_RS02775
433	g000797	g000797	NA	lipid asymmetry maintenance protein MlaB	50		EW036_RS03045	EW037_RS02765	EW035_RS02715	FVE81_RS02780
434	g003808_000003	g003808	NA	BolA family iron metabolism protein IbaG	80		EW036_RS03050	EW037_RS02770	EW035_RS02720	FVE81_RS02785
435	g004182_000004	g004182	NA	UDP-N-acetylglucosamine 1-carboxyvinyltransferase	90		EW036_RS03055	EW037_RS02775	EW035_RS02725	FVE81_RS02790
436	g000055_1_000006	g000055_1	NA	DNA-binding transcriptional regulator SfsB	80		EW036_RS03060	EW037_RS02780	EW035_RS02730	FVE81_RS02795
437	g005374_000004	g005374	NA	octaprenyl diphosphate synthase	90		EW036_RS03065	EW037_RS02785	EW035_RS02735	FVE81_RS02800
438	g003631_000004	g003631	NA	50S ribosomal protein L21	90		EW036_RS03070	EW037_RS02790	EW035_RS02740	FVE81_RS02805
439	g000795	g000795	NA	50S ribosomal protein L27	50		EW036_RS03075	EW037_RS02795	EW035_RS02745	FVE81_RS02810
440	g005388_000003	g005388	NA	DMT family transporter	80		EW036_RS03080	EW037_RS02800	EW035_RS02750	FVE81_RS02815
441	g004298_000004	g004298	NA	Obg family GTPase CgtA	90		EW036_RS03085	EW037_RS02805	EW035_RS02755	FVE81_RS02820
442	g004852_000004	g004852	NA	serine-type D-Ala-D-Ala carboxypeptidase	90		EW036_RS03090	EW037_RS02820	EW035_RS02760	FVE81_RS02825
443	g003164_000004	g003164	NA	transcription elongation factor GreA	90		EW036_RS03095	EW037_RS02825	EW035_RS02765	FVE81_RS02830
444	g003683_000004	g003683	NA	ribosome assembly RNA-binding protein YhbY	90		EW036_RS03100	EW037_RS02830	EW035_RS02770	FVE81_RS02835
445	g002784_000004	g002784	NA	23S rRNA (uridine(2552)-2'-O)-methyltransferase RlmE	90		EW036_RS03105	EW037_RS02835	EW035_RS02775	FVE81_RS02840
446	g000951	g000951	NA	ATP-dependent zinc metalloprotease FtsH	50		EW036_RS03110	EW037_RS02840	EW035_RS02780	FVE81_RS02845
447	g005724_000003	g005724	NA	dihydropteroate synthase	80		EW036_RS03115	EW037_RS02845	EW035_RS02785	FVE81_RS02850
448	g004988_000004	g004988	NA	phosphoglucosamine mutase	90		EW036_RS03120	EW037_RS02850	EW035_RS02790	FVE81_RS02855
449	g003567_000003	g003567	NA	preprotein translocase subunit SecG	80		EW036_RS03125	EW037_RS02855	EW035_RS02795	FVE81_RS02860
450	g004977_000004	g004977	NA	argininosuccinate synthase	90		EW036_RS03140	EW037_RS02870	EW035_RS02810	FVE81_RS02875
451	g003243_000004	g003243	NA	ribosome maturation factor RimP	90		EW036_RS03150	EW037_RS02880	EW035_RS02820	FVE81_RS02885
452	g004809_000004	g004809	NA	transcription termination/antitermination protein NusA	90		EW036_RS03155	EW037_RS02885	EW035_RS02825	FVE81_RS02890
453	g000950	g000950	NA	translation initiation factor IF-2	50		EW036_RS03160	EW037_RS02890	EW035_RS02830	FVE81_RS02895
454	g003384_000004	g003384	NA	30S ribosome-binding factor RbfA	90		EW036_RS03165	EW037_RS02895	EW035_RS02835	FVE81_RS02900
455	g002370_000003	g002370	NA	tRNA pseudouridine(55) synthase TruB	80		EW036_RS03170	EW037_RS02900	EW035_RS02840	FVE81_RS02905
456	g000394	g000394	NA	30S ribosomal protein S15	50		EW036_RS03175	EW037_RS02905	EW035_RS02845	FVE81_RS02910
457	g000110	g000110	NA	polyribonucleotide nucleotidyltransferase	50		EW036_RS03180	EW037_RS02910	EW035_RS02850	FVE81_RS02915
458	g005628_000004	g005628	NA	lipoprotein NlpI	90		EW036_RS03185	EW037_RS02915	EW035_RS02855	FVE81_RS02920
459	g004561_000004	g004561	NA	DEAD/DEAH family ATP-dependent RNA helicase	90		EW036_RS03195	EW037_RS02925	EW035_RS02865	FVE81_RS02930
460	g000878_1_000005	g000878_1	NA	tryptophan permease	80		EW036_RS03200	EW037_RS02930	EW035_RS02870	FVE81_RS02935
461	g005287_000004	g005287	NA	LLM class flavin-dependent oxidoreductase	90		EW036_RS03205	EW037_RS02935	EW035_RS02875	FVE81_RS02950
462	g002446_000003	g002446	NA	U32 family peptidase	80		EW036_RS03210	EW037_RS02940	EW035_RS02880	FVE81_RS02955
463	g005317_000004	g005317	NA	U32 family peptidase	90		EW036_RS03215	EW037_RS02945	EW035_RS02885	FVE81_RS02960
464	g003028_000003	g003028	NA	SCP2 domain-containing protein	80		EW036_RS03220	EW037_RS02950	EW035_RS02890	FVE81_RS02965
465	g001432_000003	g001432	NA	N-acetyltransferase	80		EW036_RS03225	EW037_RS02955	EW035_RS02895	FVE81_RS02970
466	g000386_000002	g000386	NA	GIY-YIG nuclease family protein	70		EW036_RS03230	EW037_RS02960	EW035_RS02900	FVE81_RS02975
467	g000355_000002	g000355	NA	YhbP family protein	70		EW036_RS03235	EW037_RS02965	EW035_RS02905	FVE81_RS02980
468	g002999_000003	g002999	NA	type 1 glutamine amidotransferase	80		EW036_RS03240	EW037_RS02970	EW035_RS02910	FVE81_RS02985
469	g001275_000003	g001275	NA	NAD(P)H-binding protein	80		EW036_RS03245	EW037_RS02975	EW035_RS02915	FVE81_RS02990
470	g001068_000003	g001068	NA	permease	80		EW036_RS03250	EW037_RS02980	EW035_RS02920	FVE81_RS02995
471	g002911_000003	g002911	NA	divisome-associated lipoprotein YraP	80		EW036_RS03255	EW037_RS02985	EW035_RS02925	FVE81_RS03000
472	g001345_000004	g001345	NA	DnaA initiator-associating protein DiaA	90		EW036_RS03260	EW037_RS02990	EW035_RS02930	FVE81_RS03005
473	g001561_000002	g001561	NA	YraN family protein	70		EW036_RS03265	EW037_RS02995	EW035_RS02935	FVE81_RS03010
474	g002023_000001	g002023	NA	penicillin-binding protein activator	60		EW036_RS03270	EW037_RS03000	EW035_RS02940	FVE81_RS03015
475	g005682_000004	g005682	NA	16S rRNA (cytidine(1402)-2'-O)-methyltransferase	90		EW036_RS03275	EW037_RS03005	EW035_RS02945	FVE81_RS03020
476	g002555_000004	g002555	NA	galactosamine-6-phosphate isomerase	90		EW036_RS03280	EW037_RS03010	EW035_RS02970	FVE81_RS03045
477	g012570_000004	g012570	NA	PTS N-acetylgalactosamine transporter subunit IID	90		EW036_RS03285	EW037_RS03015	EW035_RS02975	FVE81_RS03050
478	g012518_000004	g012518	NA	N-acetylgalactosamine permease IIC component 1	90		EW036_RS03290	EW037_RS03020	EW035_RS02980	FVE81_RS03055
479	g003168_000004	g003168	NA	PTS N-acetylgalactosamine transporter subunit IIB	90		EW036_RS03295	EW037_RS03025	EW035_RS02985	FVE81_RS03060
480	g004329_000004	g004329	NA	AgaS family sugar isomerase	90		EW036_RS03305	EW037_RS03040	EW035_RS02995	FVE81_RS03070
481	g004369_000004	g004369	NA	N-acetylglucosamine-6-phosphate deacetylase	90		EW036_RS03310	EW037_RS03045	EW035_RS03000	FVE81_RS03075
482	g007343_000004	g007343	NA	PTS sugar transporter subunit IIA	90		EW036_RS03315	EW037_RS03050	EW035_RS03005	FVE81_RS03080
483	g012130_000004	g012130	NA	PTS mannose/fructose/sorbose transporter family subunit IID	90		EW036_RS03320	EW037_RS03055	EW035_RS03010	FVE81_RS03085
484	g012646_000004	g012646	NA	PTS mannose/fructose/sorbose/N-acetylgalactosamine transporter subunit IIC	90		EW036_RS03325	EW037_RS03060	EW035_RS03015	FVE81_RS03090
485	g007128_000004	g007128	NA	PTS N-acetylgalactosamine transporter subunit IIB	90		EW036_RS03330	EW037_RS03065	EW035_RS03020	FVE81_RS03095
486	g000767_2_000010	g000767_2	NA	tagatose-bisphosphate aldolase subunit KbaZ	90		EW036_RS03335	EW037_RS03070	EW035_RS03025	FVE81_RS03100
487	g012408_000004	g012408	NA	DeoR family transcriptional regulator	90	includes: dose >1	EW036_RS03340	EW037_RS03075;EW037_RS04300	EW035_RS03030	FVE81_RS03105
488	g003207_000004	g003207	NA	type II toxin-antitoxin system YhaV family toxin	90		EW036_RS03345	EW037_RS03080	EW035_RS03035	FVE81_RS03110
489	g003560_000004	g003560	NA	type II toxin-antitoxin system PrlF family antitoxin	90		EW036_RS03350	EW037_RS03085	EW035_RS03040	FVE81_RS03115
490	g000587_1_000007	g000587_1	NA	galactarate dehydratase	90	includes: dose >1	EW036_RS03355	EW037_RS03090;EW037_RS04295	EW035_RS03045	FVE81_RS03120
491	g000487_2	g000487_2	NA	MFS transporter	50		EW036_RS03360	EW037_RS03095	EW035_RS03050	FVE81_RS03125
492	g005903_000003	g005903	NA	2-dehydro-3-deoxyglucarate aldolase	80		EW036_RS03365	EW037_RS03100	EW035_RS03055	FVE81_RS03130
493	g005610_000004	g005610	NA	2-hydroxy-3-oxopropionate reductase	90		EW036_RS03370	EW037_RS03105	EW035_RS03060	FVE81_RS03135
494	g000135_1_000005	g000135_1	NA	glycerate 2-kinase	80		EW036_RS03375	EW037_RS03110	EW035_RS03065	FVE81_RS03140
495	g010994_000004	g010994	NA	serine dehydratase subunit alpha family protein	90		EW036_RS03440	EW037_RS03175	EW035_RS03130	FVE81_RS03205
496	g001837_000004	g001837	NA	hypothetical protein	90		EW036_RS03445	EW037_RS03180	EW035_RS03135	FVE81_RS03210
497	g002636_000003	g002636	NA	pirin family protein	80		EW036_RS03450	EW037_RS03185	EW035_RS03140	FVE81_RS03215
498	g005591_000004	g005591	NA	LysR family transcriptional regulator	90		EW036_RS03455	EW037_RS03190	EW035_RS03145	FVE81_RS03220
499	g000743_1_000005	g000743_1	NA	DUF805 domain-containing protein	80		EW036_RS03460	EW037_RS03200	EW035_RS03155	FVE81_RS03230
500	g001089_000003	g001089	NA	glutathione S-transferase family protein	80		EW036_RS03465	EW037_RS03210	EW035_RS03160	FVE81_RS03235
501	g003142_000004	g003142	NA	DoxX family protein	90		EW036_RS03470	EW037_RS03215	EW035_RS03165	FVE81_RS03240
502	g000792_000001	g000792	NA	hypothetical protein	60		EW036_RS03475	EW037_RS03220	EW035_RS03170	FVE81_RS03245
503	g001545_000002	g001545	NA	membrane protein	70		EW036_RS03480	EW037_RS03225	EW035_RS03175	FVE81_RS03250
504	g003647_000002	g003647	NA	DUF883 domain-containing protein	70		EW036_RS03485	EW037_RS03230	EW035_RS03180	FVE81_RS03255
505	g001591_000001	g001591	NA	DUF1090 domain-containing protein	60		EW036_RS03490	EW037_RS03235	EW035_RS03185	FVE81_RS03260
506	g001572_000001	g001572	NA	EnvZ/OmpR regulon moderator MzrA	60		EW036_RS03495	EW037_RS03240	EW035_RS03190	FVE81_RS03265
507	g000570_1_000006	g000570_1	NA	DedA family protein	90		EW036_RS03500	EW037_RS03245	EW035_RS03195	FVE81_RS03270
508	g005885_000003	g005885	NA	transcriptional regulator ExuR	80		EW036_RS03505	EW037_RS03250	EW035_RS03200	FVE81_RS03275
509	g005029_000004	g005029	NA	MFS transporter	90		EW036_RS03510	EW037_RS03255	EW035_RS03225	FVE81_RS03280
510	g004880_000004	g004880	NA	glucuronate isomerase	90		EW036_RS03515	EW037_RS03260	EW035_RS03230	FVE81_RS03285
511	g004810_000003	g004810	NA	altronate dehydratase	80		EW036_RS03520	EW037_RS03265	EW035_RS03235	FVE81_RS03290
512	g002958_000002	g002958	NA	YgjV family protein	70		EW036_RS03525	EW037_RS03270	EW035_RS03240	FVE81_RS03295
513	g001897_000001	g001897	NA	serine/threonine transporter SstT	60		EW036_RS03530	EW037_RS03275	EW035_RS03245	FVE81_RS03300
514	g005375_000003	g005375	NA	TerC family protein	80		EW036_RS03535	EW037_RS03280	EW035_RS03250	FVE81_RS03305
515	g002329_000002	g002329	NA	Gfo/Idh/MocA family oxidoreductase	70		EW036_RS03540	EW037_RS03285	EW035_RS03255	FVE81_RS03310
516	g001433_000003	g001433	NA	M48 family metallopeptidase	80		EW036_RS03550	EW037_RS03295	EW035_RS03265	FVE81_RS03320
517	g004362_000002	g004362	NA	23S rRNA (guanine(1835)-N(2))-methyltransferase RlmG	70		EW036_RS03555	EW037_RS03300	EW035_RS03270	FVE81_RS03325
518	g004535_000003	g004535	NA	NADPH-dependent 2%2C4-dienoyl-CoA reductase	80		EW036_RS03570	EW037_RS03305	EW035_RS03285	FVE81_RS03340
519	g005154_000004	g005154	NA	alpha-glucosidase	90		EW036_RS03575	EW037_RS03315	EW035_RS03290	FVE81_RS03345
520	g002002_000004	g002002	NA	protein YgjJ	90		EW036_RS03580	EW037_RS03320	EW035_RS03295	FVE81_RS03350
521	g007262_000004	g007262	NA	beta-galactosidase subunit beta	90		EW036_RS03590	EW037_RS03330	EW035_RS03305	FVE81_RS03360
522	g011119_000004	g011119	NA	beta-galactosidase subunit alpha	90		EW036_RS03595	EW037_RS03335	EW035_RS03310	FVE81_RS03365
523	g005353_000004	g005353	NA	transcriptional regulator EbgR	90		EW036_RS03600	EW037_RS03340	EW035_RS03315	FVE81_RS03370
524	g007937_000004	g007937	NA	tRNA-binding protein	90		EW036_RS03605	EW037_RS03345	EW035_RS03320	FVE81_RS03375
525	g004808_000004	g004808	NA	putrescine aminotransferase	90		EW036_RS03610	EW037_RS03350	EW035_RS03325	FVE81_RS03380
526	g002797_000001	g002797	NA	PadR family transcriptional regulator	60		EW036_RS03620	EW037_RS03360	EW035_RS03335	FVE81_RS03390
527	g005892_000001	g005892	NA	siderophore-interacting protein	60		EW036_RS03630	EW037_RS03370	EW035_RS03345	FVE81_RS03395
528	g003068_000002	g003068	NA	G/U mismatch-specific DNA glycosylase	70		EW036_RS03640	EW037_RS03380	EW035_RS03355	FVE81_RS03405
529	g000926_000001	g000926	NA	RNA polymerase sigma factor RpoD	60		EW036_RS03645	EW037_RS03385	EW035_RS03360	FVE81_RS03410
530	g004630_000004	g004630	NA	DNA primase	90		EW036_RS03650	EW037_RS03390	EW035_RS03365	FVE81_RS03415
531	g001781_000001	g001781	NA	30S ribosomal protein S21	60		EW036_RS03655	EW037_RS03395	EW035_RS03370	FVE81_RS03420
532	g005272_000004	g005272	NA	tRNA (adenosine(37)-N6)-threonylcarbamoyltransferase complex transferase subunit TsaD	90		EW036_RS03660	EW037_RS03400	EW035_RS03375	FVE81_RS03425
533	g002128	g002128	NA	anion permease	50		EW036_RS03665	EW037_RS03405	EW035_RS03380	FVE81_RS03430
534	g002811_000001	g002811	NA	L(+)-tartrate dehydratase subunit beta	60		EW036_RS03670	EW037_RS03410	EW035_RS03385	FVE81_RS03435
535	g005558	g005558	NA	L(+)-tartrate dehydratase subunit alpha	50		EW036_RS03675	EW037_RS03415	EW035_RS03390	FVE81_RS03440
536	g011845_000004	g011845	NA	DNA-binding transcriptional activator TtdR	90		EW036_RS03680	EW037_RS03420	EW035_RS03395	FVE81_RS03445
537	g002813_000003	g002813	NA	glycerol-3-phosphate 1-O-acyltransferase PlsY	80		EW036_RS03685	EW037_RS03425	EW035_RS03400	FVE81_RS03450
538	g003432_000003	g003432	NA	bifunctional dihydroneopterin aldolase/7%2C8-dihydroneopterin epimerase	80		EW036_RS03690	EW037_RS03430	EW035_RS03405	FVE81_RS03455
539	g005788_000004	g005788	NA	undecaprenyl-diphosphate phosphatase	90		EW036_RS03695	EW037_RS03435	EW035_RS03410	FVE81_RS03460
540	g004209_000003	g004209	NA	fused tRNA nucleotidyltransferase/2'%2C3'-cyclic phosphodiesterase/2' nucleotidase/phosphatase Cca	80		EW036_RS03700	EW037_RS03440	EW035_RS03415	FVE81_RS03465
541	g002800_000003	g002800	NA	SH3 domain-containing protein	80		EW036_RS03705	EW037_RS03445	EW035_RS03420	FVE81_RS03470
542	g000489_000001	g000489	NA	inorganic triphosphatase	60		EW036_RS03710	EW037_RS03450	EW035_RS03425	FVE81_RS03475
543	g002242_000003	g002242	NA	bifunctional [glutamate--ammonia ligase]-adenylyl-L-tyrosine phosphorylase/[glutamate--ammonia-ligase] adenylyltransferase	80		EW036_RS03715	EW037_RS03455	EW035_RS03430	FVE81_RS03480
544	g004853_000004	g004853	NA	bifunctional D-glycero-beta-D-manno-heptose-7-phosphate kinase/D-glycero-beta-D-manno-heptose 1-phosphate adenylyltransferase HldE	90		EW036_RS03720	EW037_RS03460	EW035_RS03435	FVE81_RS03485
545	g004679_000004	g004679	NA	flotillin family protein	90		EW036_RS03730	EW037_RS03475	EW035_RS03450	FVE81_RS03500
546	g002787_000004	g002787	NA	YqiJ family protein	90		EW036_RS03735	EW037_RS03480	EW035_RS03455	FVE81_RS03505
547	g000844_000001	g000844	NA	cell surface composition regulator GlgS	60	includes: dose >1	EW036_RS03740	EW037_RS03485	EW035_RS03460;EW035_RS20285	FVE81_RS03510
548	g000387_000003	g000387	NA	accessory factor UbiK family protein	80		EW036_RS03745	EW037_RS03490	EW035_RS03485	FVE81_RS03535
549	g002734_000004	g002734	NA	3%2C4-dihydroxy-2-butanone-4-phosphate synthase	90		EW036_RS03750	EW037_RS03495	EW035_RS03490	FVE81_RS03540
550	g005897_000003	g005897	NA	zinc transporter ZupT	80		EW036_RS03775	EW037_RS03500	EW035_RS03495	FVE81_RS03545
551	g001145_000003	g001145	NA	4%2C5-DOPA dioxygenase extradiol	80		EW036_RS03780	EW037_RS03505	EW035_RS03500	FVE81_RS03550
552	g001956_1_000005	g001956_1	NA	glutathionylspermidine synthase family protein	80		EW036_RS03800	EW037_RS03525	EW035_RS03505	FVE81_RS03555
553	g002686_000003	g002686	NA	DUF1190 family protein	80		EW036_RS03805	EW037_RS03530	EW035_RS03510	FVE81_RS03560
554	g002139_000003	g002139	NA	outer membrane channel protein TolC	80		EW036_RS03810	EW037_RS03535	EW035_RS03515	FVE81_RS03565
555	g002777_000003	g002777	NA	ADP-ribose diphosphatase	80		EW036_RS03815	EW037_RS03540	EW035_RS03520	FVE81_RS03570
556	g003329_000004	g003329	NA	DUF1249 family protein	90		EW036_RS03820	EW037_RS03545	EW035_RS03525	FVE81_RS03575
557	g002485_000003	g002485	NA	3'%2C5'-cyclic-AMP phosphodiesterase	80		EW036_RS03825	EW037_RS03550	EW035_RS03530	FVE81_RS03580
558	g001354_000003	g001354	NA	esterase YqiA	80		EW036_RS03830	EW037_RS03555	EW035_RS03535	FVE81_RS03585
559	g004571_000004	g004571	NA	DNA topoisomerase IV subunit B	90		EW036_RS03835	EW037_RS03560	EW035_RS03540	FVE81_RS03590
560	g001651_000003	g001651	NA	antibiotic biosynthesis monooxygenase	80		EW036_RS03870	EW037_RS03595	EW035_RS03545	FVE81_RS03595
561	g002891_000004	g002891	NA	NAD(P)H-dependent oxidoreductase	90		EW036_RS03875	EW037_RS03600	EW035_RS03550	FVE81_RS03600
562	g000774_000004	g000774	NA	DUF2645 family protein	90		EW036_RS03885	EW037_RS03605	EW035_RS03555	FVE81_RS03610
563	g001020_000001	g001020	NA	two-component system sensor histidine kinase QseC	60		EW036_RS03890	EW037_RS03610	EW035_RS03560	FVE81_RS03615
564	g001257_000003	g001257	NA	two-component system response regulator QseB	80		EW036_RS03895	EW037_RS03615	EW035_RS03565	FVE81_RS03620
565	g000724_000002	g000724	NA	YgiW/YdeI family stress tolerance OB fold protein	70		EW036_RS03900	EW037_RS03620	EW035_RS03570	FVE81_RS03625
566	g000682	g000682	NA	AraC family transcriptional regulator	50		EW036_RS03905	EW037_RS03625	EW035_RS03575	FVE81_RS03630
567	g004485_000004	g004485	NA	DNA topoisomerase IV subunit A	90		EW036_RS03915	EW037_RS03635	EW035_RS03580	FVE81_RS03650
568	g002590_000003	g002590	NA	1-acylglycerol-3-phosphate O-acyltransferase	80		EW036_RS03920	EW037_RS03640	EW035_RS03585	FVE81_RS03655
569	g004881_000003	g004881	NA	cell division protein FtsP	80		EW036_RS03925	EW037_RS03645	EW035_RS03590	FVE81_RS03660
570	g002011_000004	g002011	NA	YgiQ family radical SAM protein	90		EW036_RS03965	EW037_RS03650	EW035_RS03595	FVE81_RS03665
571	g001728_2_000008	g001728_2	NA	lipoprotein YqhH	90		EW036_RS03970	EW037_RS03655	EW035_RS03600	FVE81_RS03670
572	g002390_000004	g002390	NA	YbjP/YqhG family protein	90		EW036_RS03975	EW037_RS03660	EW035_RS03605	FVE81_RS03675
573	g002486_000003	g002486	NA	2%2C5-didehydrogluconate reductase DkgA	80		EW036_RS03980	EW037_RS03665	EW035_RS03610	FVE81_RS03680
574	g000906_1_000005	g000906_1	NA	alcohol dehydrogenase	80		EW036_RS03985	EW037_RS03670	EW035_RS03615	FVE81_RS03685
575	g002420_000003	g002420	NA	AraC family transcriptional regulator	80		EW036_RS03990	EW037_RS03675	EW035_RS03620	FVE81_RS03690
576	g000570_2_000007	g000570_2	NA	DedA family protein	90		EW036_RS03995	EW037_RS03680	EW035_RS03625	FVE81_RS03695
577	g001939_000003	g001939	NA	cystathionine beta-lyase	80		EW036_RS04000	EW037_RS03685	EW035_RS03630	FVE81_RS03700
578	g006004_000003	g006004	NA	tol-pal system-associated acyl-CoA thioesterase	80		EW036_RS04005	EW037_RS03690	EW035_RS03635	FVE81_RS03705
579	g003320_000003	g003320	NA	TonB system transport protein ExbD	80		EW036_RS04010	EW037_RS03695	EW035_RS03640	FVE81_RS03710
580	g000800	g000800	NA	SDR family oxidoreductase	50		EW036_RS04015	EW037_RS03700	EW035_RS03645	FVE81_RS03715
581	g001447_000003	g001447	NA	TIGR00645 family protein	80		EW036_RS04020	EW037_RS03705	EW035_RS03650	FVE81_RS03720
582	g002283_000001	g002283	NA	L-glyceraldehyde 3-phosphate reductase	60		EW036_RS04025	EW037_RS03710	EW035_RS03655	FVE81_RS03725
583	g002435_000003	g002435	NA	dienelactone hydrolase family protein	80		EW036_RS04030	EW037_RS03715	EW035_RS03660	FVE81_RS03730
584	g003708_000002	g003708	NA	DUF2623 domain-containing protein	70		EW036_RS04035	EW037_RS03720	EW035_RS03665	FVE81_RS03735
585	g009877_000004	g009877	NA	hydrogenase 2 small subunit	90		EW036_RS04040	EW037_RS03725	EW035_RS03670	FVE81_RS03740
586	g011578_000004	g011578	NA	hydrogenase 2 operon protein HybA	90		EW036_RS04045	EW037_RS03730	EW035_RS03675	FVE81_RS03745
587	g009685_000004	g009685	NA	Ni/Fe-hydrogenase cytochrome b subunit	90		EW036_RS04050	EW037_RS03735	EW035_RS03680	FVE81_RS03750
588	g010314_000004	g010314	NA	hydrogenase 2 large subunit	90		EW036_RS04055	EW037_RS03740	EW035_RS03685	FVE81_RS03755
589	g007008_000004	g007008	NA	HyaD/HybD family hydrogenase maturation endopeptidase	90		EW036_RS04060	EW037_RS03745	EW035_RS03690	FVE81_RS03760
590	g007041_000004	g007041	NA	hydrogenase-2 assembly chaperone	90		EW036_RS04065	EW037_RS03750	EW035_RS03695	FVE81_RS03765
591	g007882_000004	g007882	NA	hydrogenase maturation nickel metallochaperone HypA	90		EW036_RS04070	EW037_RS03755	EW035_RS03700	FVE81_RS03770
592	g001710_2_000009	g001710_2	NA	hydrogenase maturation factor HybG	90		EW036_RS04075	EW037_RS03760	EW035_RS03705	FVE81_RS03775
593	g005675_000003	g005675	NA	glutathione-dependent disulfide-bond oxidoreductase	80		EW036_RS04080	EW037_RS03765	EW035_RS03720	FVE81_RS03780
594	g004580_000003	g004580	NA	bifunctional glutathionylspermidine amidase/synthase	80		EW036_RS04085	EW037_RS03770	EW035_RS03725	FVE81_RS03785
595	g000428	g000428	NA	UDP-glucose 6-dehydrogenase	50		EW036_RS15375	EW037_RS09195	EW035_RS08735	FVE81_RS09120
596	g001110	g001110	NA	pseudouridine-5'-phosphate glycosidase	50		EW036_RS16045	EW037_RS08485	EW035_RS08055	FVE81_RS08450
597	g000420	g000420	NA	NupC/NupG family nucleoside CNT transporter	50	includes: dose >1	EW036_RS16040	EW037_RS08490;EW037_RS08505	EW035_RS08060;EW035_RS08075	FVE81_RS08455;FVE81_RS08470
598	g000432_000001	g000432	NA	methionine adenosyltransferase	60		EW036_RS04950	EW037_RS04505	EW035_RS04045	FVE81_RS04480
599	g000892	g000892	NA	propionate kinase	50		EW036_RS03405	EW037_RS03150	EW035_RS03105	FVE81_RS03180
600	g006053_000002	g006053	NA	DUF554 domain-containing protein	70		EW036_RS04815	EW037_RS04370	EW035_RS03910	FVE81_RS04345
601	g000943_1_000005	g000943_1	NA	ornithine decarboxylase	80		EW036_RS04820	EW037_RS04375	EW035_RS03915	FVE81_RS04350
602	g000874_1_000005	g000874_1	NA	nucleoside permease	80		EW036_RS04825	EW037_RS04380	EW035_RS03920	FVE81_RS04355
603	g004447_000003	g004447	NA	membrane-bound lytic murein transglycosylase MltC	80		EW036_RS04830	EW037_RS04385	EW035_RS03925	FVE81_RS04360
604	g003741_000004	g003741	NA	oxidative damage protection protein	90		EW036_RS04835	EW037_RS04390	EW035_RS03930	FVE81_RS04365
605	g002269_000003	g002269	NA	A/G-specific adenine glycosylase	80		EW036_RS04840	EW037_RS04395	EW035_RS03935	FVE81_RS04370
606	g006035_000003	g006035	NA	tRNA (guanosine(46)-N7)-methyltransferase TrmB	80		EW036_RS04845	EW037_RS04400	EW035_RS03940	FVE81_RS04375
607	g003583_000004	g003583	NA	DUF469 domain-containing protein	90		EW036_RS04850	EW037_RS04405	EW035_RS03945	FVE81_RS04380
608	g002610_000003	g002610	NA	DUF2884 domain-containing protein	80		EW036_RS04855	EW037_RS04410	EW035_RS03950	FVE81_RS04385
609	g011309_000004	g011309	NA	L-asparaginase 2	90	includes: dose >1	EW036_RS04860	EW037_RS04415;EW037_RS09680	EW035_RS03955	FVE81_RS04390
610	g005293_000004	g005293	NA	DUF1202 family protein	90		EW036_RS04865	EW037_RS04420	EW035_RS03960	FVE81_RS04395
611	g002214_1_000007	g002214_1	NA	TRAP transporter large permease subunit	90		EW036_RS04870	EW037_RS04425	EW035_RS03965	FVE81_RS04400
612	g003077_000002	g003077	NA	TRAP transporter small permease	70		EW036_RS04875	EW037_RS04430	EW035_RS03970	FVE81_RS04405
613	g005345_000003	g005345	NA	TRAP transporter substrate-binding protein	80		EW036_RS04880	EW037_RS04435	EW035_RS03975	FVE81_RS04410
614	g001969_000003	g001969	NA	radical SAM family heme chaperone HemW	80		EW036_RS04885	EW037_RS04440	EW035_RS03980	FVE81_RS04415
615	g001341_000004	g001341	NA	XTP/dITP diphosphatase	90		EW036_RS04890	EW037_RS04445	EW035_RS03985	FVE81_RS04420
616	g001677_000003	g001677	NA	YggU family protein	80		EW036_RS04895	EW037_RS04450	EW035_RS03990	FVE81_RS04425
617	g002928_000003	g002928	NA	YggT family protein	80		EW036_RS04900	EW037_RS04455	EW035_RS03995	FVE81_RS04430
618	g006074_000003	g006074	NA	YggS family pyridoxal phosphate-dependent enzyme	80		EW036_RS04905	EW037_RS04460	EW035_RS04000	FVE81_RS04435
619	g002341_000002	g002341	NA	type IV pilus twitching motility protein PilT	70		EW036_RS04910	EW037_RS04465	EW035_RS04005	FVE81_RS04440
620	g003348_000003	g003348	NA	Holliday junction resolvase RuvX	80		EW036_RS04915	EW037_RS04470	EW035_RS04010	FVE81_RS04445
621	g002937_000003	g002937	NA	YqgE/AlgH family protein	80		EW036_RS04920	EW037_RS04475	EW035_RS04015	FVE81_RS04450
622	g002365_000004	g002365	NA	glutathione synthase	90		EW036_RS04925	EW037_RS04480	EW035_RS04020	FVE81_RS04455
623	g006007_000003	g006007	NA	16S rRNA (uracil(1498)-N(3))-methyltransferase	80		EW036_RS04930	EW037_RS04485	EW035_RS04025	FVE81_RS04460
624	g002626_000003	g002626	NA	deoxyribonuclease I	80		EW036_RS04935	EW037_RS04490	EW035_RS04030	FVE81_RS04465
625	g001437_000003	g001437	NA	SprT family zinc-dependent metalloprotease	80		EW036_RS04940	EW037_RS04495	EW035_RS04035	FVE81_RS04470
626	g001011_2_000007	g001011_2	NA	sugar porter family MFS transporter	90		EW036_RS04945	EW037_RS04500	EW035_RS04040	FVE81_RS04475
627	g004108	g004108	NA	acid stress response protein YqgB	50		EW036_RS04965	EW037_RS04520	EW035_RS04060	FVE81_RS04485
628	g004544_000004	g004544	NA	biosynthetic arginine decarboxylase	90		EW036_RS04970	EW037_RS04525	EW035_RS04065	FVE81_RS04490
629	g001187_000004	g001187	NA	hypothetical protein	90		EW036_RS04975	EW037_RS04530	EW035_RS04070	FVE81_RS04495
630	g011912_000004	g011912	NA	agmatinase	90		EW036_RS04980	EW037_RS04535	EW035_RS04075	FVE81_RS04500
631	g000542_1_000005	g000542_1	NA	M48 family metallopeptidase	80		EW036_RS04985	EW037_RS04540	EW035_RS04085	FVE81_RS04510
632	g000088	g000088	NA	transketolase	50	includes: dose >1	EW036_RS04990;EW036_RS07250;EW036_RS25060	EW037_RS04545;EW037_RS06770	EW035_RS04090;EW035_RS06620	FVE81_RS04515;FVE81_RS07080
633	g001495_000004	g001495	NA	PTS mannitol transporter subunit IIA	90		EW036_RS05005	EW037_RS04560	EW035_RS04095	FVE81_RS04530
634	g001084_2_000008	g001084_2	NA	class II fructose-bisphosphatase	90		EW036_RS05020	EW037_RS04575	EW035_RS04110	FVE81_RS04545
635	g000663_000004	g000663	NA	fumarase E	90		EW036_RS05025	EW037_RS04580	EW035_RS04115	FVE81_RS04550
636	g000551_000003	g000551	NA	nucleoside/nucleotide kinase family protein	80		EW036_RS05030	EW037_RS04585	EW035_RS04120	FVE81_RS04555
637	g005241_000004	g005241	NA	erythrose-4-phosphate dehydrogenase	90		EW036_RS05060	EW037_RS04615	EW035_RS04150	FVE81_RS04585
638	g004314_000004	g004314	NA	phosphoglycerate kinase	90		EW036_RS05065	EW037_RS04620	EW035_RS04155	FVE81_RS04590
639	g004453_000004	g004453	NA	class II fructose-bisphosphate aldolase	90		EW036_RS05070	EW037_RS04625	EW035_RS04160	FVE81_RS04595
640	g002449_000003	g002449	NA	small-conductance mechanosensitive channel MscS	80		EW036_RS05075	EW037_RS04630	EW035_RS04165	FVE81_RS04600
641	g001297_000003	g001297	NA	arginine exporter ArgO	80		EW036_RS05080	EW037_RS04635	EW035_RS04170	FVE81_RS04610
642	g002549_000004	g002549	NA	oxidative stress defense protein	90		EW036_RS05085	EW037_RS04640	EW035_RS04175	FVE81_RS04615
643	g012038_000004	g012038	NA	LysR family transcriptional regulator	90	includes: fusion	EW036_RS05095	(EW037_RS04645:EW037_RS04650)	EW035_RS04180	FVE81_RS04620
644	g005602_000004	g005602	NA	LysR family transcriptional regulator ArgP	90		EW036_RS05105	EW037_RS04660	EW035_RS04205	FVE81_RS04645
645	g001760_000003	g001760	NA	hypothetical protein	80		EW036_RS05110	EW037_RS04665	EW035_RS04210	FVE81_RS04665
646	g002719_000004	g002719	NA	ribose-5-phosphate isomerase RpiA	90		EW036_RS05115	EW037_RS04670	EW035_RS04215	FVE81_RS04670
647	g004219_000004	g004219	NA	phosphoglycerate dehydrogenase	90		EW036_RS05120	EW037_RS04675	EW035_RS04220	FVE81_RS04675
648	g001328_000002	g001328	NA	5-formyltetrahydrofolate cyclo-ligase	70		EW036_RS05130	EW037_RS04685	EW035_RS04235	FVE81_RS04685
649	g003574_000004	g003574	NA	cell division protein ZapA	90		EW036_RS05140	EW037_RS04695	EW035_RS04245	FVE81_RS04695
650	g002903_000003	g002903	NA	YecA family protein	80		EW036_RS05145	EW037_RS04700	EW035_RS04250	FVE81_RS04700
651	g002201_000003	g002201	NA	Xaa-Pro aminopeptidase	80		EW036_RS05150	EW037_RS04705	EW035_RS04255	FVE81_RS04705
652	g000435_000002	g000435	NA	2-octaprenyl-6-methoxyphenyl hydroxylase	70		EW036_RS05155	EW037_RS04710	EW035_RS04260	FVE81_RS04710
653	g001928_000003	g001928	NA	FAD-dependent 2-octaprenylphenol hydroxylase	80		EW036_RS05160	EW037_RS04715	EW035_RS04265	FVE81_RS04715
654	g004431_000003	g004431	NA	glycine cleavage system aminomethyltransferase GcvT	80		EW036_RS05170	EW037_RS04725	EW035_RS04275	FVE81_RS04725
655	g001568	g001568	NA	glycine cleavage system protein GcvH	50		EW036_RS05175	EW037_RS04730	EW035_RS04280	FVE81_RS04730
656	g005078_000004	g005078	NA	aminomethyl-transferring glycine dehydrogenase	90		EW036_RS05180	EW037_RS04735	EW035_RS04285	FVE81_RS04735
657	g000022	g000022	NA	6-phospho-beta-glucosidase	50	includes: dose >1	EW036_RS05185;EW036_RS25625	EW037_RS04740;EW037_RS05635;EW037_RS12350	EW035_RS04295;EW035_RS05490;EW035_RS11375;EW035_RS23290	FVE81_RS04740;FVE81_RS05775
658	g001656_000003	g001656	NA	ASCH domain-containing protein	80		EW036_RS05190	EW037_RS04745	EW035_RS04300	FVE81_RS04745
659	g002720_000004	g002720	NA	hemolysin III family protein	90		EW036_RS05195	EW037_RS04750	EW035_RS04305	FVE81_RS04750
660	g002339_000003	g002339	NA	tRNA-modifying protein YgfZ	80		EW036_RS05200	EW037_RS04755	EW035_RS04310	FVE81_RS04755
661	g003770_000003	g003770	NA	FAD assembly factor SdhE	80		EW036_RS05205	EW037_RS04760	EW035_RS04315	FVE81_RS04760
662	g001535_000002	g001535	NA	membrane protein	70		EW036_RS05210	EW037_RS04765	EW035_RS04320	FVE81_RS04765
663	g003035_000004	g003035	NA	flavodoxin FldB	90		EW036_RS05215	EW037_RS04770	EW035_RS04325	FVE81_RS04770
664	g005592_000004	g005592	NA	site-specific tyrosine recombinase XerD	90		EW036_RS05220	EW037_RS04775	EW035_RS04330	FVE81_RS04775
665	g002619_000002	g002619	NA	bifunctional protein-disulfide isomerase/oxidoreductase DsbC	70		EW036_RS05225	EW037_RS04780	EW035_RS04335	FVE81_RS04780
666	g004640_000003	g004640	NA	single-stranded-DNA-specific exonuclease RecJ	80		EW036_RS05230	EW037_RS04785	EW035_RS04340	FVE81_RS04785
667	g000249	g000249	NA	lysine--tRNA ligase	50	includes: dose >1	EW036_RS05240;EW036_RS23285	EW037_RS04795;EW037_RS22025	EW035_RS04350;EW035_RS21045	FVE81_RS04795;FVE81_RS22640
668	g000327_000002	g000327	NA	isopentenyl-diphosphate Delta-isomerase	70		EW036_RS05245	EW037_RS04800	EW035_RS04355	FVE81_RS04800
669	g004117_000004	g004117	NA	hypothetical protein	90		EW036_RS05255	EW037_RS04810	EW035_RS04365	FVE81_RS04810
670	g000016_5_000024	g000016_5	NA	formate-dependent uric acid utilization protein YgfT	90		EW036_RS05265	EW037_RS04820	EW035_RS04375	FVE81_RS04820
671	g003120_000004	g003120	NA	4Fe-4S dicluster domain-containing protein	90		EW036_RS05270	EW037_RS04825	EW035_RS04380	FVE81_RS04825
672	g002186_2_000005	g002186_2	NA	NCS2 family permease	90		EW036_RS05275	EW037_RS04830	EW035_RS04385	FVE81_RS04830
673	g002207	g002207	NA	guanine deaminase	50		EW036_RS05280	EW037_RS04835	EW035_RS04390	FVE81_RS04835
674	g010764_000004	g010764	NA	xanthine/proton symporter XanQ	90		EW036_RS05285	EW037_RS04840	EW035_RS04395	FVE81_RS04840
675	g011137_000004	g011137	NA	molybdopterin-dependent oxidoreductase Mo/Fe-S-binding subunit	90		EW036_RS05290	EW037_RS04845	EW035_RS04400	FVE81_RS04845
676	g002533_000004	g002533	NA	molybdopterin-dependent oxidoreductase FAD-binding subunit	90		EW036_RS05295	EW037_RS04850	EW035_RS04405	FVE81_RS04850
677	g010962_000004	g010962	NA	putative aminohydrolase SsnA	90		EW036_RS05300	EW037_RS04855	EW035_RS04410	FVE81_RS04855
678	g011116_000004	g011116	NA	putative selenate reductase subunit YgfK	90		EW036_RS05305	EW037_RS04860	EW035_RS04415	FVE81_RS04860
679	g001356_000004	g001356	NA	molybdenum cofactor cytidylyltransferase	90		EW036_RS05310	EW037_RS04865	EW035_RS04420	FVE81_RS04865
680	g005907_000004	g005907	NA	putative selenium-dependent hydroxylase accessory protein YqeC	90		EW036_RS05315	EW037_RS04870	EW035_RS04425	FVE81_RS04870
681	g010407_000004	g010407	NA	EF2563 family selenium-dependent molybdenum hydroxylase system protein	90		EW036_RS05320	EW037_RS04875	EW035_RS04430	FVE81_RS04875
682	g005469	g005469	NA	carbamate kinase	50		EW036_RS05325	EW037_RS04880	EW035_RS04435	FVE81_RS04880
683	g010796_000004	g010796	NA	D-phenylhydantoinase	90		EW036_RS05330	EW037_RS04885	EW035_RS04440	FVE81_RS04885
684	g009568_000004	g009568	NA	YgeY family selenium metabolism-linked hydrolase	90		EW036_RS05335	EW037_RS04890	EW035_RS04445	FVE81_RS04890
685	g009626_000004	g009626	NA	diaminopropionate ammonia-lyase	90		EW036_RS05340	EW037_RS04895	EW035_RS04450	FVE81_RS04895
686	g009660_000004	g009660	NA	knotted carbamoyltransferase YgeW	90		EW036_RS05345	EW037_RS04900	EW035_RS04455	FVE81_RS04900
687	g010245_000004	g010245	NA	sigma-54-dependent transcriptional regulator	90		EW036_RS05350	EW037_RS04905	EW035_RS04460	FVE81_RS04905
688	g003157_000004	g003157	NA	xanthine dehydrogenase iron sulfur-binding subunit XdhC	90		EW036_RS05355	EW037_RS04910	EW035_RS04465	FVE81_RS04910
689	g005650_000004	g005650	NA	xanthine dehydrogenase FAD-binding subunit XdhB	90		EW036_RS05360	EW037_RS04915	EW035_RS04470	FVE81_RS04915
690	g010022_000004	g010022	NA	xanthine dehydrogenase molybdenum-binding subunit XdhA	90		EW036_RS05365	EW037_RS04920	EW035_RS04475	FVE81_RS04920
691	g000231_2_000003	g000231_2	NA	peptidoglycan DD-metalloendopeptidase family protein	70		EW036_RS05370	EW037_RS04925	EW035_RS04480	FVE81_RS04925
692	g004227_000002	g004227	NA	HAAAP family serine/threonine permease	70		EW036_RS05380	EW037_RS04935	EW035_RS04635	FVE81_RS05110
693	g000057	g000057	NA	acetyl-CoA C-acetyltransferase	50	includes: dose >1	EW036_RS05385;EW036_RS16335	EW037_RS04940;EW037_RS08195	EW035_RS04640;EW035_RS07750	FVE81_RS05115;FVE81_RS08160
694	g012355_000004	g012355	NA	5-dehydro-4-deoxy-D-glucuronate isomerase	90		EW036_RS05390	EW037_RS04945	EW035_RS04645	FVE81_RS05120
695	g001167_1_000005	g001167_1	NA	2-dehydro-3-deoxy-D-gluconate 5-dehydrogenase KduD	90		EW036_RS05395	EW037_RS04950	EW035_RS04650	FVE81_RS05125
696	g001011_1_000006	g001011_1	NA	sugar porter family MFS transporter	90		EW036_RS05400	EW037_RS04955	EW035_RS04655	FVE81_RS05130
697	g006054_000003	g006054	NA	aspartate/glutamate racemase	80		EW036_RS05405	EW037_RS04960	EW035_RS04660	FVE81_RS05135
698	g002381_000003	g002381	NA	LysR family transcriptional regulator	80		EW036_RS05410	EW037_RS04965	EW035_RS04665	FVE81_RS05140
699	g004175_000003	g004175	NA	diaminopimelate decarboxylase	80		EW036_RS05415	EW037_RS04970	EW035_RS04670	FVE81_RS05145
700	g000144	g000144	NA	LacI family transcriptional regulator	50	includes: dose >1	EW036_RS05420;EW036_RS15975	EW037_RS04975;EW037_RS08560	EW035_RS04675;EW035_RS08130	FVE81_RS05150;FVE81_RS08520
701	g004504_000003	g004504	NA	bifunctional acyl-ACP--phospholipid O-acyltransferase/long-chain-fatty-acid--ACP ligase	80		EW036_RS05425	EW037_RS04980	EW035_RS04680	FVE81_RS05160
702	g004276_000003	g004276	NA	lysophospholipid transporter LplT	80		EW036_RS05430	EW037_RS04985	EW035_RS04685	FVE81_RS05165
703	g005222_000004	g005222	NA	NADP(H)-dependent aldo-keto reductase	90		EW036_RS05435	EW037_RS04990	EW035_RS04690	FVE81_RS05170
704	g000123_2_000011	g000123_2	NA	YgdI/YgdR family lipoprotein	80		EW036_RS05440	EW037_RS04995	EW035_RS04695	FVE81_RS05175
705	g000090_3_000014	g000090_3	NA	TerC family protein	90		EW036_RS05445	EW037_RS05000	EW035_RS04700	FVE81_RS05180
706	g002654_000003	g002654	NA	DNA mismatch repair endonuclease MutH	80		EW036_RS05450	EW037_RS05005	EW035_RS04705	FVE81_RS05185
707	g000407	g000407	NA	hypothetical protein	50		EW036_RS05455	EW037_RS05010	EW035_RS04710	FVE81_RS05190
708	g003016_000004	g003016	NA	RNA pyrophosphohydrolase	90		EW036_RS05460	EW037_RS05015	EW035_RS04715	FVE81_RS05195
709	g004487_000003	g004487	NA	phosphoenolpyruvate--protein phosphotransferase	80		EW036_RS05465	EW037_RS05020	EW035_RS04720	FVE81_RS05200
710	g005653_000003	g005653	NA	prolipoprotein diacylglyceryl transferase	80		EW036_RS05470	EW037_RS05025	EW035_RS04725	FVE81_RS05205
711	g002359	g002359	NA	thymidylate synthase	50		EW036_RS05475	EW037_RS05030	EW035_RS04730	FVE81_RS05210
712	g003194_000004	g003194	NA	prepilin peptidase-dependent protein	90		EW036_RS05480	EW037_RS05035	EW035_RS04735	FVE81_RS05215
713	g000325	g000325	NA	prepilin peptidase-dependent protein	50		EW036_RS05485	EW037_RS05040	EW035_RS04740	FVE81_RS05220
714	g003375_000004	g003375	NA	DUF2509 family protein	90		EW036_RS05490	EW037_RS05045	EW035_RS04745	FVE81_RS05225
715	g000781	g000781	NA	prepilin-type N-terminal cleavage/methylation domain-containing protein	50		EW036_RS05495	EW037_RS05050	EW035_RS04750	FVE81_RS05230
716	g005066_000002	g005066	NA	exodeoxyribonuclease V subunit gamma	70		EW036_RS05500	EW037_RS05055	EW035_RS04755	FVE81_RS05235
717	g005077_000003	g005077	NA	pitrilysin	80		EW036_RS05505	EW037_RS05060	EW035_RS04760	FVE81_RS05240
718	g005059_000002	g005059	NA	exodeoxyribonuclease V subunit beta	70		EW036_RS05510	EW037_RS05065	EW035_RS04765	FVE81_RS05245
719	g004592_000002	g004592	NA	exodeoxyribonuclease V subunit alpha	70		EW036_RS05515	EW037_RS05070	EW035_RS04770	FVE81_RS05250
720	g004996_000004	g004996	NA	amino-acid N-acetyltransferase	90		EW036_RS05520	EW037_RS05075	EW035_RS04775	FVE81_RS05255
721	g004195_000004	g004195	NA	N-acetylmuramoyl-L-alanine amidase	90		EW036_RS05525	EW037_RS05080	EW035_RS04780	FVE81_RS05260
722	g004425_000004	g004425	NA	murein transglycosylase A	90		EW036_RS05725	EW037_RS05100	EW035_RS04970	FVE81_RS05280
723	g002491_000004	g002491	NA	tRNA cyclic N6-threonylcarbamoyladenosine(37) synthase TcdA	90		EW036_RS05730	EW037_RS05105	EW035_RS04975	FVE81_RS05285
724	g000356_000003	g000356	NA	cysteine desulfurase sulfur acceptor subunit CsdE	80		EW036_RS05735	EW037_RS05110	EW035_RS04980	FVE81_RS05290
725	g004254_000003	g004254	NA	cysteine desulfurase CsdA	80		EW036_RS05740	EW037_RS05115	EW035_RS04985	FVE81_RS05295
726	g000123_1_000010	g000123_1	NA	YgdI/YgdR family lipoprotein	80		EW036_RS05745	EW037_RS05120	EW035_RS04990	FVE81_RS05300
727	g005529_000004	g005529	NA	transcriptional regulator GcvA	90		EW036_RS05750	EW037_RS05125	EW035_RS04995	FVE81_RS05305
728	g003395_000004	g003395	NA	DUF423 domain-containing protein	90		EW036_RS05755	EW037_RS05130	EW035_RS05000	FVE81_RS05310
729	g004416_000004	g004416	NA	23S rRNA (cytidine(2498)-2'-O)-methyltransferase RlmM	90		EW036_RS05760	EW037_RS05135	EW035_RS05005	FVE81_RS05315
730	g006014_000003	g006014	NA	L-fucose operon activator	80		EW036_RS05765	EW037_RS05140	EW035_RS05010	FVE81_RS05320
731	g003330_000004	g003330	NA	L-fucose mutarotase	90		EW036_RS05770	EW037_RS05145	EW035_RS05015	FVE81_RS05325
732	g002162_000003	g002162	NA	L-fuculokinase	80		EW036_RS05775	EW037_RS05150	EW035_RS05020	FVE81_RS05330
733	g004619_000004	g004619	NA	L-fucose isomerase	90		EW036_RS05780	EW037_RS05155	EW035_RS05025	FVE81_RS05335
734	g005017_000003	g005017	NA	L-fucose:H+ symporter permease	80		EW036_RS05785	EW037_RS05160	EW035_RS05030	FVE81_RS05340
735	g000578_1_000007	g000578_1	NA	L-fuculose-phosphate aldolase	90		EW036_RS05790	EW037_RS05165	EW035_RS05035	FVE81_RS05345
736	g004337_000003	g004337	NA	lactaldehyde reductase	80		EW036_RS05795	EW037_RS05170	EW035_RS05040	FVE81_RS05350
737	g005950_000003	g005950	NA	flap endonuclease Xni	80		EW036_RS05800	EW037_RS05175	EW035_RS05045	FVE81_RS05355
738	g000484_2_000006	g000484_2	NA	L-serine ammonia-lyase	90		EW036_RS05805	EW037_RS05180	EW035_RS05050	FVE81_RS05360
739	g000225_1_000010	g000225_1	NA	HAAAP family serine/threonine permease	90		EW036_RS05810	EW037_RS05185	EW035_RS05055	FVE81_RS05365
740	g004938_000004	g004938	NA	LOG family protein	90		EW036_RS05815	EW037_RS05190	EW035_RS05060	FVE81_RS05370
741	g002470_000003	g002470	NA	NADPH-dependent 7-cyano-7-deazaguanine reductase QueF	80		EW036_RS05820	EW037_RS05195	EW035_RS05065	FVE81_RS05375
742	g001394_000001	g001394	NA	SecY-interacting protein	60		EW036_RS05825	EW037_RS05200	EW035_RS05070	FVE81_RS05380
743	g003575_000001	g003575	NA	YqcC family protein	60		EW036_RS05830	EW037_RS05205	EW035_RS05075	FVE81_RS05385
744	g002515_000004	g002515	NA	tRNA pseudouridine(65) synthase TruC	90		EW036_RS05835	EW037_RS05210	EW035_RS05080	FVE81_RS05390
745	g001487_000002	g001487	NA	flavodoxin	70		EW036_RS05840	EW037_RS05215	EW035_RS05085	FVE81_RS05395
746	g000487_1_000010	g000487_1	NA	MFS transporter	90		EW036_RS05845	EW037_RS05220	EW035_RS05090	FVE81_RS05400
747	g001022_1_000006	g001022_1	NA	glucarate dehydratase	90		EW036_RS05850	EW037_RS05225	EW035_RS05095	FVE81_RS05405
748	g001022_2_000007	g001022_2	NA	glucarate dehydratase	90		EW036_RS05855	EW037_RS05230	EW035_RS05100	FVE81_RS05410
749	g005087_000003	g005087	NA	two-component sensor histidine kinase BarA	80		EW036_RS05860	EW037_RS05235	EW035_RS05105	FVE81_RS05415
750	g002212_000002	g002212	NA	23S rRNA (uracil(1939)-C(5))-methyltransferase RlmD	70		EW036_RS05865	EW037_RS05240	EW035_RS05110	FVE81_RS05420
751	g004488_000004	g004488	NA	GTP diphosphokinase	90		EW036_RS05870	EW037_RS05245	EW035_RS05115	FVE81_RS05425
752	g002518_000003	g002518	NA	nucleoside triphosphate pyrophosphohydrolase	80		EW036_RS05875	EW037_RS05260	EW035_RS05130	FVE81_RS05430
753	g000986	g000986	NA	CTP synthase (glutamine hydrolyzing)	50		EW036_RS05880	EW037_RS05265	EW035_RS05135	FVE81_RS05435
754	g001027	g001027	NA	phosphopyruvate hydratase	50		EW036_RS05885	EW037_RS05270	EW035_RS05140	FVE81_RS05440
755	g002687_000004	g002687	NA	7-carboxy-7-deazaguanine synthase QueE	90		EW036_RS05900	EW037_RS05285	EW035_RS05155	FVE81_RS05465
756	g002140_000004	g002140	NA	sugar kinase	90		EW036_RS05930	EW037_RS05290	EW035_RS05160	FVE81_RS05470
757	g009342_000004	g009342	NA	MFS transporter	90		EW036_RS05935	EW037_RS05295	EW035_RS05165	FVE81_RS05475
758	g012606_000004	g012606	NA	SDR family oxidoreductase	90		EW036_RS05940	EW037_RS05300	EW035_RS05170	FVE81_RS05480
759	g010657_000004	g010657	NA	FAD-binding oxidoreductase	90		EW036_RS05945	EW037_RS05305	EW035_RS05175	FVE81_RS05485
760	g010933_000004	g010933	NA	MFS transporter	90		EW036_RS05950	EW037_RS05310	EW035_RS05180	FVE81_RS05490
761	g001159_000004	g001159	NA	electron transfer flavoprotein subunit beta/FixA family protein	90		EW036_RS05955	EW037_RS05315	EW035_RS05185	FVE81_RS05495
762	g001137_000004	g001137	NA	electron transfer flavoprotein subunit alpha/FixB family protein	90		EW036_RS05960	EW037_RS05320	EW035_RS05190	FVE81_RS05500
763	g006615_000004	g006615	NA	glycerol-3-phosphate responsive antiterminator	90		EW036_RS05965	EW037_RS05330	EW035_RS05195	FVE81_RS05505
764	g000801_000004	g000801	NA	ferredoxin family protein	90		EW036_RS05970	EW037_RS05335	EW035_RS05200	FVE81_RS05510
765	g001882_000004	g001882	NA	FAD-dependent oxidoreductase	90		EW036_RS05975	EW037_RS05340	EW035_RS05205	FVE81_RS05515
766	g001595_1_000004	g001595_1	NA	6-carboxytetrahydropterin synthase QueD	90		EW036_RS05980	EW037_RS05345	EW035_RS05210	FVE81_RS05520
767	g000968_000004	g000968	NA	NADPH-dependent assimilatory sulfite reductase flavoprotein subunit	90		EW036_RS05985	EW037_RS05350	EW035_RS05215	FVE81_RS05525
768	g002072_1_000006	g002072_1	NA	assimilatory sulfite reductase (NADPH) hemoprotein subunit	90		EW036_RS05990	EW037_RS05355	EW035_RS05220	FVE81_RS05530
769	g002596_000004	g002596	NA	phosphoadenosine phosphosulfate reductase	90		EW036_RS05995	EW037_RS05360	EW035_RS05225	FVE81_RS05535
770	g001062_000002	g001062	NA	aminopeptidase	70		EW036_RS06010	EW037_RS05415	EW035_RS05290	FVE81_RS05590
771	g005561_000004	g005561	NA	sulfate adenylyltransferase subunit CysD	90		EW036_RS06015	EW037_RS05420	EW035_RS05295	FVE81_RS05595
772	g004858_000003	g004858	NA	sulfate adenylyltransferase subunit CysN	80		EW036_RS06020	EW037_RS05425	EW035_RS05300	FVE81_RS05600
773	g002839_000004	g002839	NA	adenylyl-sulfate kinase	90		EW036_RS06025	EW037_RS05430	EW035_RS05305	FVE81_RS05605
774	g001645_000001	g001645	NA	DUF3561 family protein	60		EW036_RS06030	EW037_RS05435	EW035_RS05310	FVE81_RS05610
775	g003608_000004	g003608	NA	cell division protein FtsB	90		EW036_RS06035	EW037_RS05440	EW035_RS05315	FVE81_RS05615
776	g002624_000003	g002624	NA	2-C-methyl-D-erythritol 4-phosphate cytidylyltransferase	80		EW036_RS06040	EW037_RS05445	EW035_RS05320	FVE81_RS05620
777	g007091_000004	g007091	NA	2-C-methyl-D-erythritol 2%2C4-cyclodiphosphate synthase	90		EW036_RS06045	EW037_RS05450	EW035_RS05325	FVE81_RS05625
778	g002276_000003	g002276	NA	tRNA pseudouridine(13) synthase TruD	80		EW036_RS06050	EW037_RS05455	EW035_RS05330	FVE81_RS05630
779	g005932_000004	g005932	NA	5'/3'-nucleotidase SurE	90		EW036_RS06055	EW037_RS05460	EW035_RS05335	FVE81_RS05635
780	g002790_000003	g002790	NA	protein-L-isoaspartate(D-aspartate) O-methyltransferase	80		EW036_RS06060	EW037_RS05465	EW035_RS05340	FVE81_RS05640
781	g000231_1_000002	g000231_1	NA	murein hydrolase activator NlpD	70		EW036_RS06065	EW037_RS05470	EW035_RS05345	FVE81_RS05645
782	g011547_000004	g011547	NA	RNA polymerase sigma factor RpoS	90		EW036_RS06070	EW037_RS05475	EW035_RS05350	FVE81_RS05650
783	g000294_000003	g000294	NA	protein-serine/threonine phosphatase	80		EW036_RS06115	EW037_RS05530	EW035_RS05385	FVE81_RS05675
784	g005112_000004	g005112	NA	DNA mismatch repair protein MutS	90		EW036_RS06120	EW037_RS05535	EW035_RS05390	FVE81_RS05685
785	g001611_000003	g001611	NA	nitrous oxide-stimulated promoter family protein	80		EW036_RS06125	EW037_RS05540	EW035_RS05395	FVE81_RS05690
786	g000008_4_000022	g000008_4	NA	formate hydrogenlyase transcriptional activator FlhA	80		EW036_RS06135	EW037_RS05550	EW035_RS05400	FVE81_RS05700
787	g005281_000003	g005281	NA	hydrogenase expression/formation protein HypE	80		EW036_RS06140	EW037_RS05555	EW035_RS05405	FVE81_RS05705
788	g004384_000003	g004384	NA	hydrogenase formation protein HypD	80		EW036_RS06145	EW037_RS05560	EW035_RS05410	FVE81_RS05710
789	g001710_1_000005	g001710_1	NA	HypC/HybG/HupF family hydrogenase formation chaperone	80		EW036_RS06150	EW037_RS05565	EW035_RS05415	FVE81_RS05715
790	g005660_000004	g005660	NA	hydrogenase nickel incorporation protein HypB	90		EW036_RS06155	EW037_RS05570	EW035_RS05420	FVE81_RS05720
791	g001617_000002	g001617	NA	hydrogenase maturation nickel metallochaperone HypA	70		EW036_RS06160	EW037_RS05575	EW035_RS05425	FVE81_RS05725
792	g001474_000002	g001474	NA	formate hydrogenlyase regulator HycA	70		EW036_RS06170	EW037_RS05580	EW035_RS05435	FVE81_RS05730
793	g000601_1_000006	g000601_1	NA	4Fe-4S dicluster domain-containing protein	80		EW036_RS06175	EW037_RS05585	EW035_RS05440	FVE81_RS05735
794	g004599_000001	g004599	NA	formate hydrogenlyase subunit 3	60		EW036_RS06180	EW037_RS05590	EW035_RS05445	FVE81_RS05740
795	g002368_1_000005	g002368_1	NA	respiratory chain complex I subunit 1 family protein	80		EW036_RS06185	EW037_RS05595	EW035_RS05450	FVE81_RS05745
796	g002070_1_000005	g002070_1	NA	hydrogenase large subunit	90		EW036_RS06190	EW037_RS05600	EW035_RS05455	FVE81_RS05750
797	g002987_000004	g002987	NA	4Fe-4S dicluster domain-containing protein	90		EW036_RS06195	EW037_RS05605	EW035_RS05460	FVE81_RS05755
798	g002550_1_000006	g002550_1	NA	NADH-quinone oxidoreductase subunit B family protein	90		EW036_RS06200	EW037_RS05610	EW035_RS05465	FVE81_RS05760
799	g000721_000003	g000721	NA	HycH family protein	80		EW036_RS06205	EW037_RS05615	EW035_RS05470	FVE81_RS05765
800	g001463_000003	g001463	NA	hydrogenase maturation peptidase HycI	80		EW036_RS06210	EW037_RS05620	EW035_RS05475	FVE81_RS05770
801	g000016_3_000011	g000016_3	NA	electron transport protein HydN	80		EW036_RS06235	EW037_RS05650	EW035_RS05505	FVE81_RS05790
802	g000454_000002	g000454	NA	carbamoyltransferase HypF	70		EW036_RS06240	EW037_RS05655	EW035_RS05510	FVE81_RS05795
803	g000917_000002	g000917	NA	NADH:flavorubredoxin reductase NorW	70		EW036_RS06245	EW037_RS05660	EW035_RS05515	FVE81_RS05800
804	g002145_000004	g002145	NA	anaerobic nitric oxide reductase flavorubredoxin	90		EW036_RS06250	EW037_RS05665	EW035_RS05520	FVE81_RS05805
805	g000008_3_000020	g000008_3	NA	nitric oxide reductase transcriptional regulator NorR	80		EW036_RS06255	EW037_RS05670	EW035_RS05525	FVE81_RS05810
806	g001098_000003	g001098	NA	arabinose-5-phosphate isomerase GutQ	80		EW036_RS06260	EW037_RS05675	EW035_RS05530	FVE81_RS05815
807	g005893_000004	g005893	NA	DNA-binding transcriptional repressor	90		EW036_RS06265	EW037_RS05680	EW035_RS05535	FVE81_RS05820
808	g001603_000002	g001603	NA	transcriptional regulator GutM	70		EW036_RS06270	EW037_RS05685	EW035_RS05540	FVE81_RS05825
809	g005880_000004	g005880	NA	sorbitol-6-phosphate dehydrogenase	90		EW036_RS06275	EW037_RS05690	EW035_RS05545	FVE81_RS05830
810	g001587_000002	g001587	NA	PTS glucitol/sorbitol transporter subunit IIA	70		EW036_RS06280	EW037_RS05695	EW035_RS05550	FVE81_RS05835
811	g000463_1_000006	g000463_1	NA	PTS glucitol/sorbitol transporter subunit IIB	80		EW036_RS06285	EW037_RS05700	EW035_RS05555	FVE81_RS05840
812	g000639_000004	g000639	NA	PTS glucitol/sorbitol transporter subunit IIC	90		EW036_RS06290	EW037_RS05705	EW035_RS05560	FVE81_RS05845
813	g004378_000003	g004378	NA	lytic murein transglycosylase B	80		EW036_RS06295	EW037_RS05710	EW035_RS05565	FVE81_RS05850
814	g003091_000003	g003091	NA	nicotinamide-nucleotide amidase	80		EW036_RS06305	EW037_RS05715	EW035_RS05570	FVE81_RS05855
815	g000913_000001	g000913	NA	recombinase RecA	60		EW036_RS06310	EW037_RS05720	EW035_RS05575	FVE81_RS05860
816	g001438_000002	g001438	NA	recombination regulator RecX	70		EW036_RS06315	EW037_RS05725	EW035_RS05580	FVE81_RS05865
817	g005102_000004	g005102	NA	alanine--tRNA ligase	90		EW036_RS06320	EW037_RS05730	EW035_RS05585	FVE81_RS05870
818	g009086_000004	g009086	NA	carbon storage regulator CsrA	90		EW036_RS06325	EW037_RS05735	EW035_RS05590	FVE81_RS05875
819	g002929_000003	g002929	NA	fructose-1-phosphate/6-phosphogluconate phosphatase	80		EW036_RS06355	EW037_RS05765	EW035_RS05620	FVE81_RS05905
820	g003312_000003	g003312	NA	DedA family protein	80		EW036_RS06360	EW037_RS05770	EW035_RS05625	FVE81_RS05910
821	g004750_000003	g004750	NA	glutamate--cysteine ligase	80		EW036_RS06365	EW037_RS05775	EW035_RS05630	FVE81_RS05915
822	g003047_000004	g003047	NA	S-ribosylhomocysteine lyase	90		EW036_RS06370	EW037_RS05780	EW035_RS05635	FVE81_RS05920
823	g000470_1_000009	g000470_1	NA	multidrug efflux MFS transporter permease subunit EmrB	90		EW036_RS06385	EW037_RS05785	EW035_RS05640	FVE81_RS05925
824	g000438_1_000005	g000438_1	NA	multidrug efflux MFS transporter periplasmic adaptor subunit EmrA	80		EW036_RS06390	EW037_RS05790	EW035_RS05645	FVE81_RS05930
825	g001411_000004	g001411	NA	transcriptional repressor MprA	90		EW036_RS06395	EW037_RS05795	EW035_RS05650	FVE81_RS05935
826	g001630_000002	g001630	NA	L-valine transporter subunit YgaH	70		EW036_RS06400	EW037_RS05800	EW035_RS05655	FVE81_RS05940
827	g005971_000003	g005971	NA	AzlC family ABC transporter permease	80		EW036_RS06405	EW037_RS05805	EW035_RS05660	FVE81_RS05945
828	g009669_000004	g009669	NA	MFS transporter	90		EW036_RS06410	EW037_RS05810	EW035_RS05665	FVE81_RS05950
829	g002319_000003	g002319	NA	glycine betaine/L-proline ABC transporter substrate-binding protein ProX	80		EW036_RS06415	EW037_RS05815	EW035_RS05670	FVE81_RS05955
830	g005166_000003	g005166	NA	glycine betaine/L-proline ABC transporter permease ProW	80		EW036_RS06420	EW037_RS05820	EW035_RS05675	FVE81_RS05960
831	g004258_000004	g004258	NA	glycine betaine/L-proline ABC transporter ATP-binding protein ProV	90		EW036_RS06425	EW037_RS05825	EW035_RS05680	FVE81_RS05965
832	g001080	g001080	NA	class 1b ribonucleoside-diphosphate reductase subunit beta	50		EW036_RS06435	EW037_RS05835	EW035_RS05685	FVE81_RS05970
833	g000944	g000944	NA	class 1b ribonucleoside-diphosphate reductase subunit alpha	50		EW036_RS06440	EW037_RS05840	EW035_RS05690	FVE81_RS05975
834	g000345	g000345	NA	class Ib ribonucleoside-diphosphate reductase assembly flavoprotein NrdI	50		EW036_RS06445	EW037_RS05845	EW035_RS05695	FVE81_RS05980
835	g003830_000002	g003830	NA	glutaredoxin-like protein NrdH	70		EW036_RS06450	EW037_RS05850	EW035_RS05700	FVE81_RS05985
836	g003525_000001	g003525	NA	DUF883 domain-containing protein	60		EW036_RS06455	EW037_RS05870	EW035_RS05705	FVE81_RS06005
837	g003481_000003	g003481	NA	YgaC family protein	80		EW036_RS06460	EW037_RS05875	EW035_RS05710	FVE81_RS06010
838	g003250_000002	g003250	NA	L-alanine exporter AlaE	70		EW036_RS06465	EW037_RS05880	EW035_RS05715	FVE81_RS06015
839	g000074_1_000002	g000074_1	NA	DNA-binding protein StpA	60		EW036_RS06470	EW037_RS05885	EW035_RS05720	FVE81_RS06020
840	g000645_000001	g000645	NA	DUF2892 domain-containing protein	60		EW036_RS06475	EW037_RS05890	EW035_RS05725	FVE81_RS06025
841	g000790_000002	g000790	NA	helix-turn-helix transcriptional regulator	70		EW036_RS06480	EW037_RS05895	EW035_RS05730	FVE81_RS06030
842	g004067_000004	g004067	NA	YqaE/Pmp3 family membrane protein	90		EW036_RS06485	EW037_RS05900	EW035_RS05735	FVE81_RS06035
843	g003255_000001	g003255	NA	potassium binding protein Kbp	60		EW036_RS06490	EW037_RS05905	EW035_RS05740	FVE81_RS06040
844	g001253_000003	g001253	NA	DNA-binding transcriptional regulator CsiR	80		EW036_RS06495	EW037_RS05910	EW035_RS05745	FVE81_RS06045
845	g004895_000004	g004895	NA	GABA permease	90		EW036_RS06500	EW037_RS05915	EW035_RS05750	FVE81_RS06050
846	g000868_1_000005	g000868_1	NA	4-aminobutyrate--2-oxoglutarate transaminase	80		EW036_RS06505	EW037_RS05920	EW035_RS05755	FVE81_RS06055
847	g000476_1_000007	g000476_1	NA	NADP-dependent succinate-semialdehyde dehydrogenase	90		EW036_RS06510	EW037_RS05925	EW035_RS05760	FVE81_RS06060
848	g001886_000003	g001886	NA	L-2-hydroxyglutarate oxidase	80		EW036_RS06515	EW037_RS05930	EW035_RS05765	FVE81_RS06065
849	g002344_000003	g002344	NA	carbon starvation induced protein CsiD	80		EW036_RS06520	EW037_RS05935	EW035_RS05770	FVE81_RS06070
850	g003136_000004	g003136	NA	SsrA-binding protein SmpB	90		EW036_RS06535	EW037_RS05975	EW035_RS05810	FVE81_RS06270
851	g003165_000003	g003165	NA	type II toxin-antitoxin system RatA family toxin	80		EW036_RS06540	EW037_RS05980	EW035_RS05815	FVE81_RS06275
852	g003693_000003	g003693	NA	RnfH family protein	80		EW036_RS06545	EW037_RS05985	EW035_RS05820	FVE81_RS06280
853	g003544_000004	g003544	NA	outer membrane protein assembly factor BamE	90		EW036_RS06550	EW037_RS05990	EW035_RS05825	FVE81_RS06285
854	g004677_000003	g004677	NA	DNA repair protein RecN	80		EW036_RS06555	EW037_RS05995	EW035_RS05830	FVE81_RS06290
855	g005647_000004	g005647	NA	NAD(+) kinase	90		EW036_RS06560	EW037_RS06000	EW035_RS05835	FVE81_RS06295
856	g002866_000003	g002866	NA	nucleotide exchange factor GrpE	80		EW036_RS06570	EW037_RS06010	EW035_RS05845	FVE81_RS06300
857	g005854_000004	g005854	NA	inner membrane protein YpjD	90		EW036_RS06580	EW037_RS06020	EW035_RS05860	FVE81_RS06310
858	g000994	g000994	NA	signal recognition particle protein	50		EW036_RS06585	EW037_RS06025	EW035_RS05865	FVE81_RS06315
859	g001738_000004	g001738	NA	30S ribosomal protein S16	90		EW036_RS06590	EW037_RS06030	EW035_RS05870	FVE81_RS06320
860	g002976_000004	g002976	NA	ribosome maturation factor RimM	90		EW036_RS06595	EW037_RS06035	EW035_RS05875	FVE81_RS06325
861	g005915_000004	g005915	NA	tRNA (guanosine(37)-N1)-methyltransferase TrmD	90		EW036_RS06600	EW037_RS06040	EW035_RS05880	FVE81_RS06330
862	g001613	g001613	NA	50S ribosomal protein L19	50		EW036_RS06605	EW037_RS06045	EW035_RS05885	FVE81_RS06335
863	g001455_000002	g001455	NA	OmpA family protein	70		EW036_RS06610	EW037_RS06050	EW035_RS05890	FVE81_RS06340
864	g001911_000001	g001911	NA	diguanylate cyclase DgcN	60		EW036_RS06615	EW037_RS06055	EW035_RS05895	FVE81_RS06345
865	g000654_000001	g000654	NA	YfiR family protein	60		EW036_RS06620	EW037_RS06060	EW035_RS05900	FVE81_RS06350
866	g003474_000004	g003474	NA	DUF2799 domain-containing protein	90		EW036_RS06625	EW037_RS06065	EW035_RS05905	FVE81_RS06355
867	g000235_3_000010	g000235_3	NA	3-deoxy-7-phosphoheptulonate synthase AroF	90		EW036_RS06630	EW037_RS06070	EW035_RS05910	FVE81_RS06360
868	g004385_000004	g004385	NA	bifunctional chorismate mutase/prephenate dehydrogenase	90		EW036_RS06635	EW037_RS06075	EW035_RS05915	FVE81_RS06365
869	g004316_000003	g004316	NA	bifunctional chorismate mutase/prephenate dehydratase	80		EW036_RS06640	EW037_RS06080	EW035_RS05920	FVE81_RS06370
870	g003545_000004	g003545	NA	ribosome-associated translation inhibitor RaiA	90		EW036_RS06650	EW037_RS06090	EW035_RS05930	FVE81_RS06380
871	g005996_000004	g005996	NA	outer membrane protein assembly factor BamD	90		EW036_RS06655	EW037_RS06095	EW035_RS05935	FVE81_RS06385
872	g005360_000004	g005360	NA	23S rRNA pseudouridine(1911/1915/1917) synthase RluD	90		EW036_RS06660	EW037_RS06100	EW035_RS05940	FVE81_RS06390
873	g000283_000003	g000283	NA	polyphenol oxidase	80		EW036_RS06665	EW037_RS06105	EW035_RS05945	FVE81_RS06395
874	g000452	g000452	NA	ATP-dependent chaperone ClpB	50		EW036_RS06670	EW037_RS06110	EW035_RS05950	FVE81_RS06400
875	g005032_000003	g005032	NA	MFS transporter	80		EW036_RS06695	EW037_RS06140	EW035_RS05975	FVE81_RS06425
876	g000197_000003	g000197	NA	YfiM family lipoprotein	80		EW036_RS06700	EW037_RS06145	EW035_RS05980	FVE81_RS06430
877	g004960_000003	g004960	NA	CDP-diacylglycerol--serine O-phosphatidyltransferase	80		EW036_RS06705	EW037_RS06150	EW035_RS05985	FVE81_RS06435
878	g005096_000003	g005096	NA	protein lysine acetyltransferase	80		EW036_RS06710	EW037_RS06155	EW035_RS05990	FVE81_RS06440
879	g001205_000003	g001205	NA	DTW domain-containing protein	80		EW036_RS06715	EW037_RS06160	EW035_RS05995	FVE81_RS06445
880	g003321_000003	g003321	NA	thioredoxin TrxC	80		EW036_RS06720	EW037_RS06165	EW035_RS06000	FVE81_RS06450
881	g004443_000002	g004443	NA	tRNA/rRNA methyltransferase	70		EW036_RS06725	EW037_RS06170	EW035_RS06005	FVE81_RS06455
882	g000286	g000286	NA	uracil-DNA glycosylase	50		EW036_RS06730	EW037_RS06175	EW035_RS06010	FVE81_RS06460
883	g000313_000001	g000313	NA	cysteine/O-acetylserine transporter	60		EW036_RS06740	EW037_RS06185	EW035_RS06020	FVE81_RS06470
884	g001131_000002	g001131	NA	LysR family transcriptional regulator	70		EW036_RS06745	EW037_RS06190	EW035_RS06025	FVE81_RS06475
885	g002198_000004	g002198	NA	ATP-dependent RNA helicase SrmB	90		EW036_RS06750	EW037_RS06195	EW035_RS06030	FVE81_RS06485
886	g002591_000002	g002591	NA	tRNA1(Val) (adenine(37)-N6)-methyltransferase	70		EW036_RS06755	EW037_RS06200	EW035_RS06035	FVE81_RS06490
887	g004714_000003	g004714	NA	L-aspartate oxidase	80		EW036_RS06760	EW037_RS06205	EW035_RS06040	FVE81_RS06495
888	g009234_000004	g009234	NA	rpoE leader peptide RseD	90		EW036_RS06765	EW037_RS06210	EW035_RS06045	FVE81_RS06500
889	g002913_000004	g002913	NA	RNA polymerase sigma factor RpoE	90		EW036_RS06770	EW037_RS06215	EW035_RS06050	FVE81_RS06505
890	g002737_000003	g002737	NA	anti-sigma-E factor RseA	80		EW036_RS06775	EW037_RS06220	EW035_RS06055	FVE81_RS06510
891	g005406_000003	g005406	NA	sigma-E factor regulatory protein RseB	80		EW036_RS06780	EW037_RS06225	EW035_RS06060	FVE81_RS06515
892	g000684_000002	g000684	NA	SoxR-reducing system protein RseC	70		EW036_RS06785	EW037_RS06230	EW035_RS06065	FVE81_RS06520
893	g000966	g000966	NA	elongation factor 4	50		EW036_RS06790	EW037_RS06235	EW035_RS06070	FVE81_RS06525
894	g005370_000004	g005370	NA	signal peptidase I	90		EW036_RS06795	EW037_RS06240	EW035_RS06075	FVE81_RS06530
895	g002668_000004	g002668	NA	ribonuclease III	90		EW036_RS06800	EW037_RS06245	EW035_RS06080	FVE81_RS06535
896	g005569_000004	g005569	NA	GTPase Era	90		EW036_RS06805	EW037_RS06250	EW035_RS06085	FVE81_RS06540
897	g005997_000003	g005997	NA	DNA repair protein RecO	80		EW036_RS06810	EW037_RS06255	EW035_RS06090	FVE81_RS06545
898	g006008_000004	g006008	NA	pyridoxine 5'-phosphate synthase	90		EW036_RS06815	EW037_RS06260	EW035_RS06095	FVE81_RS06550
899	g001578_000003	g001578	NA	holo-ACP synthase	80		EW036_RS06820	EW037_RS06265	EW035_RS06100	FVE81_RS06555
900	g001721_000004	g001721	NA	YfhL family 4Fe-4S dicluster ferredoxin	90		EW036_RS06830	EW037_RS06275	EW035_RS06110	FVE81_RS06565
901	g005725_000002	g005725	NA	MurR/RpiR family transcriptional regulator	70		EW036_RS06835	EW037_RS06280	EW035_RS06115	FVE81_RS06570
902	g001298_000002	g001298	NA	acid phosphatase AphA	70		EW036_RS06840	EW037_RS06285	EW035_RS06120	FVE81_RS06575
903	g001398_000003	g001398	NA	tRNA adenosine(34) deaminase TadA	80		EW036_RS06845	EW037_RS06290	EW035_RS06125	FVE81_RS06580
904	g002098_000003	g002098	NA	membrane-bound lytic murein transglycosylase MltF	80		EW036_RS06850	EW037_RS06295	EW035_RS06130	FVE81_RS06585
905	g005051_000004	g005051	NA	phosphoribosylformylglycinamidine synthase	90		EW036_RS06855	EW037_RS06300	EW035_RS06135	FVE81_RS06590
906	g004861_000002	g004861	NA	HAMP domain-containing histidine kinase	70		EW036_RS06860	EW037_RS06305	EW035_RS06140	FVE81_RS06595
907	g002620	g002620	NA	two-component system QseEF-associated lipoprotein QseG	50		EW036_RS06865	EW037_RS06310	EW035_RS06145	FVE81_RS06600
908	g000008_1_000035	g000008_1	NA	two-component system response regulator GlrR	90		EW036_RS06870	EW037_RS06315	EW035_RS06150	FVE81_RS06605
909	g001626_1_000007	g001626_1	NA	nitrogen regulatory protein P-II	90		EW036_RS06875	EW037_RS06320	EW035_RS06155	FVE81_RS06610
910	g001936_000003	g001936	NA	NO-inducible flavohemoprotein	80		EW036_RS06880	EW037_RS06325	EW035_RS06160	FVE81_RS06615
911	g000872	g000872	NA	serine hydroxymethyltransferase	50		EW036_RS06885	EW037_RS06330	EW035_RS06165	FVE81_RS06620
912	g001934_000001	g001934	NA	ROK family protein	60		EW036_RS06890	EW037_RS06335	EW035_RS06170	FVE81_RS06625
913	g001037	g001037	NA	DUF5107 domain-containing protein	50		EW036_RS06895	EW037_RS06340	EW035_RS06175	FVE81_RS06630
914	g011595_000004	g011595	NA	sugar ABC transporter substrate-binding protein	90		EW036_RS06900	EW037_RS06345	EW035_RS06180	FVE81_RS06635
915	g010511_000004	g010511	NA	sugar ABC transporter ATP-binding protein	90		EW036_RS06905	EW037_RS06350	EW035_RS06185	FVE81_RS06640
916	g011521_000004	g011521	NA	ABC transporter permease	90		EW036_RS06910	EW037_RS06355	EW035_RS06190	FVE81_RS06645
917	g011263_000004	g011263	NA	alcohol dehydrogenase catalytic domain-containing protein	90		EW036_RS06915	EW037_RS06360	EW035_RS06195	FVE81_RS06650
918	g002451_000004	g002451	NA	aldose 1-epimerase	90		EW036_RS06920	EW037_RS06365	EW035_RS06200	FVE81_RS06655
919	g001521_000003	g001521	NA	DoxX family protein	80		EW036_RS06925	EW037_RS06370	EW035_RS06205	FVE81_RS06660
920	g001967_000003	g001967	NA	3-phenylpropionate MFS transporter	80		EW036_RS06930	EW037_RS06405	EW035_RS06240	FVE81_RS06695
921	g001877	g001877	NA	stationary phase inducible protein CsiE	50		EW036_RS06935	EW037_RS06410	EW035_RS06245	FVE81_RS06700
922	g005709_000004	g005709	NA	alpha/beta hydrolase	90		EW036_RS06940	EW037_RS06415	EW035_RS06250	FVE81_RS06705
923	g005825_000003	g005825	NA	inositol-1-monophosphatase	80		EW036_RS06945	EW037_RS06420	EW035_RS06255	FVE81_RS06710
924	g005993_000004	g005993	NA	tRNA (cytosine(32)/uridine(32)-2'-O)-methyltransferase TrmJ	90		EW036_RS06950	EW037_RS06425	EW035_RS06260	FVE81_RS06715
925	g001448_1_000007	g001448_1	NA	Fe-S cluster assembly transcriptional regulator IscR	90		EW036_RS06955	EW037_RS06430	EW035_RS06265	FVE81_RS06720
926	g004240_000004	g004240	NA	IscS subfamily cysteine desulfurase	90		EW036_RS06960	EW037_RS06435	EW035_RS06270	FVE81_RS06725
927	g003423_000004	g003423	NA	Fe-S cluster assembly scaffold IscU	90		EW036_RS06965	EW037_RS06440	EW035_RS06275	FVE81_RS06730
928	g000370_1_000010	g000370_1	NA	iron-sulfur cluster assembly protein IscA	90		EW036_RS06970	EW037_RS06445	EW035_RS06280	FVE81_RS06735
929	g001421_000003	g001421	NA	co-chaperone HscB	80		EW036_RS06975	EW037_RS06450	EW035_RS06285	FVE81_RS06740
930	g004587_000004	g004587	NA	Fe-S protein assembly chaperone HscA	90		EW036_RS06980	EW037_RS06455	EW035_RS06290	FVE81_RS06745
931	g003559_000004	g003559	NA	ISC system 2Fe-2S type ferredoxin	90		EW036_RS06985	EW037_RS06460	EW035_RS06295	FVE81_RS06750
932	g001799_000004	g001799	NA	Fe-S cluster assembly protein IscX	90		EW036_RS06990	EW037_RS06465	EW035_RS06300	FVE81_RS06755
933	g001867_000004	g001867	NA	aminopeptidase PepB	90		EW036_RS06995	EW037_RS06470	EW035_RS06305	FVE81_RS06760
934	g002536_000003	g002536	NA	enhanced serine sensitivity protein SseB	80		EW036_RS07000	EW037_RS06475	EW035_RS06310	FVE81_RS06765
935	g005694_000002	g005694	NA	3-mercaptopyruvate sulfurtransferase	70		EW036_RS07005	EW037_RS06480	EW035_RS06315	FVE81_RS06770
936	g002220_000002	g002220	NA	alpha-2-macroglobulin family protein	70		EW036_RS07010	EW037_RS06485	EW035_RS06320	FVE81_RS06775
937	g001056_000002	g001056	NA	peptidoglycan glycosyltransferase PbpC	70		EW036_RS07015	EW037_RS06490	EW035_RS06325	FVE81_RS06780
938	g003306_000004	g003306	NA	nucleoside-diphosphate kinase	90		EW036_RS07020	EW037_RS06495	EW035_RS06330	FVE81_RS06785
939	g004312_000004	g004312	NA	bifunctional tRNA (adenosine(37)-C2)-methyltransferase TrmG/ribosomal RNA large subunit methyltransferase RlmN	90		EW036_RS07025	EW037_RS06500	EW035_RS06335	FVE81_RS06790
940	g001083_000002	g001083	NA	cytoskeleton protein RodZ	70		EW036_RS07030	EW037_RS06505	EW035_RS06340	FVE81_RS06795
941	g004386_000004	g004386	NA	flavodoxin-dependent (E)-4-hydroxy-3-methylbut-2-enyl-diphosphate synthase	90		EW036_RS07035	EW037_RS06510	EW035_RS06345	FVE81_RS06800
942	g004164_000004	g004164	NA	histidine--tRNA ligase	90		EW036_RS07040	EW037_RS06515	EW035_RS06350	FVE81_RS06805
943	g002802_000002	g002802	NA	tetratricopeptide repeat protein	70		EW036_RS07045	EW037_RS06520	EW035_RS06355	FVE81_RS06810
944	g004299_000003	g004299	NA	outer membrane protein assembly factor BamB	80		EW036_RS07050	EW037_RS06525	EW035_RS06360	FVE81_RS06815
945	g004819_000004	g004819	NA	ribosome biogenesis GTPase Der	90		EW036_RS07055	EW037_RS06530	EW035_RS06365	FVE81_RS06820
946	g000405_000001	g000405	NA	hypothetical protein	60		EW036_RS07060	EW037_RS06535	EW035_RS06370	FVE81_RS06825
947	g001012_000003	g001012	NA	exodeoxyribonuclease VII large subunit	80		EW036_RS07080	EW037_RS06540	EW035_RS06375	FVE81_RS06845
948	g001003	g001003	NA	IMP dehydrogenase	50		EW036_RS07085	EW037_RS06545	EW035_RS06380	FVE81_RS06850
949	g000992	g000992	NA	glutamine-hydrolyzing GMP synthase	50		EW036_RS07090	EW037_RS06550	EW035_RS06385	FVE81_RS06855
950	g006810_000004	g006810	NA	hypothetical protein	90		EW036_RS07095	EW037_RS06555	EW035_RS06390	FVE81_RS06865
951	g006923_000004	g006923	NA	glycine zipper 2TM domain-containing protein	90		EW036_RS07100	EW037_RS06560	EW035_RS06395	FVE81_RS06870
952	g004000_000002	g004000	NA	DUF2633 family protein	70		EW036_RS07105	EW037_RS06565	EW035_RS06400	FVE81_RS06875
953	g002010	g002010	NA	sensor domain-containing phosphodiesterase	50		EW036_RS07110	EW037_RS06570	EW035_RS06405	FVE81_RS06880
954	g004762_000003	g004762	NA	exopolyphosphatase	80		EW036_RS07115	EW037_RS06575	EW035_RS06410	FVE81_RS06885
955	g004522_000004	g004522	NA	polyphosphate kinase 1	90		EW036_RS07120	EW037_RS06580	EW035_RS06415	FVE81_RS06890
956	g001285_000003	g001285	NA	phosphoribosylglycinamide formyltransferase	80		EW036_RS07125	EW037_RS06585	EW035_RS06420	FVE81_RS06895
957	g000505	g000505	NA	phosphoribosylformylglycinamidine cyclo-ligase	50		EW036_RS07130	EW037_RS06590	EW035_RS06425	FVE81_RS06900
958	g000592	g000592	NA	uracil phosphoribosyltransferase	50		EW036_RS07135	EW037_RS06595	EW035_RS06430	FVE81_RS06905
959	g004136_000004	g004136	NA	uracil permease	90		EW036_RS07140	EW037_RS06600	EW035_RS06435	FVE81_RS06910
960	g012815_000004	g012815	NA	DnaA inactivator Hda	90		EW036_RS07145	EW037_RS06605	EW035_RS06440	FVE81_RS06915
961	g000752_000002	g000752	NA	arsenate reductase (glutaredoxin)	70		EW036_RS07150	EW037_RS06610	EW035_RS06445	FVE81_RS06920
962	g004830_000003	g004830	NA	beta-barrel assembly-enhancing protease	80		EW036_RS07155	EW037_RS06615	EW035_RS06450	FVE81_RS06925
963	g005172_000004	g005172	NA	AI-2E family transporter	90		EW036_RS07160	EW037_RS06620	EW035_RS06455	FVE81_RS06930
964	g000008_5	g000008_5	NA	sigma-54-dependent Fis family transcriptional regulator	50	includes: dose >1	EW036_RS16315;EW036_RS20255;EW036_RS23750	EW037_RS06630;EW037_RS08215	EW035_RS06470;EW035_RS07770;EW035_RS18200	FVE81_RS06940;FVE81_RS08180;FVE81_RS19675
965	g003188_000004	g003188	NA	thioredoxin-dependent thiol peroxidase	90		EW036_RS07165	EW037_RS06685	EW035_RS06525	FVE81_RS06995
966	g002778_000003	g002778	NA	glycine cleavage system transcriptional repressor	80		EW036_RS07170	EW037_RS06690	EW035_RS06530	FVE81_RS07000
967	g005648_000003	g005648	NA	4-hydroxy-tetrahydrodipicolinate synthase	80		EW036_RS07175	EW037_RS06695	EW035_RS06535	FVE81_RS07005
968	g005231_000003	g005231	NA	outer membrane protein assembly factor BamC	80		EW036_RS07180	EW037_RS06700	EW035_RS06540	FVE81_RS07010
969	g006055_000004	g006055	NA	phosphoribosylaminoimidazolesuccinocarboxamide synthase	90		EW036_RS07185	EW037_RS06705	EW035_RS06545	FVE81_RS07015
970	g002396	g002396	NA	neutral zinc metallopeptidase	50		EW036_RS07190	EW037_RS06710	EW035_RS06560	FVE81_RS07020
971	g000240_000001	g000240	NA	tRNA(Met) cytidine acetyltransferase	60		EW036_RS07195	EW037_RS06715	EW035_RS06565	FVE81_RS07025
972	g002641_000002	g002641	NA	esterase	70		EW036_RS07200	EW037_RS06720	EW035_RS06570	FVE81_RS07030
973	g003962_000003	g003962	NA	YpfN family protein	80		EW036_RS07205	EW037_RS06725	EW035_RS06575	FVE81_RS07035
974	g004376_000004	g004376	NA	succinyl-diaminopimelate desuccinylase	90		EW036_RS07210	EW037_RS06730	EW035_RS06580	FVE81_RS07040
975	g000754_000002	g000754	NA	ArsC family reductase	70		EW036_RS07215	EW037_RS06735	EW035_RS06585	FVE81_RS07045
976	g000092_1_000014	g000092_1	NA	multidrug efflux RND transporter permease AcrD	90		EW036_RS07225	EW037_RS06745	EW035_RS06595	FVE81_RS07055
977	g010317_000004	g010317	NA	nitrate/nitrite two-component system sensor histidine kinase NarQ	90		EW036_RS07230	EW037_RS06750	EW035_RS06600	FVE81_RS07060
978	g000016_1_000007	g000016_1	NA	formate-dependent uric acid utilization protein AegA	70		EW036_RS07235	EW037_RS06755	EW035_RS06605	FVE81_RS07065
979	g001335_1_000003	g001335_1	NA	GDP-mannose pyrophosphatase NudK	70		EW036_RS07240	EW037_RS06760	EW035_RS06610	FVE81_RS07070
980	g002278_000001	g002278	NA	DUF1176 domain-containing protein	60		EW036_RS07245	EW037_RS06765	EW035_RS06615	FVE81_RS07075
981	g000515_2_000005	g000515_2	NA	transaldolase	80		EW036_RS07255	EW037_RS06775	EW035_RS06625	FVE81_RS07085
982	g000883	g000883	NA	NADP-dependent oxaloacetate-decarboxylating malate dehydrogenase	50		EW036_RS07260	EW037_RS06780	EW035_RS06630	FVE81_RS07090
983	g000758_1_000007	g000758_1	NA	ethanolamine utilization microcompartment protein EutS	90		EW036_RS07265	EW037_RS06785	EW035_RS06635	FVE81_RS07095
984	g001459_000002	g001459	NA	ethanolamine utilization acetate kinase EutP	70		EW036_RS07270	EW037_RS06790	EW035_RS06640	FVE81_RS07100
985	g001204_000003	g001204	NA	ethanolamine utilization acetate kinase EutQ	80		EW036_RS07275	EW037_RS06795	EW035_RS06645	FVE81_RS07105
986	g002500_000003	g002500	NA	ethanolamine utilization cob(I)yrinic acid a%2Cc-diamide adenosyltransferase EutT	80		EW036_RS07280	EW037_RS06800	EW035_RS06650	FVE81_RS07110
987	g002306_000003	g002306	NA	phosphate acetyltransferase	80		EW036_RS07285	EW037_RS06805	EW035_RS06655	FVE81_RS07115
988	g000029_1_000016	g000029_1	NA	ethanolamine utilization microcompartment protein EutM	90		EW036_RS07290	EW037_RS06810	EW035_RS06660	FVE81_RS07120
989	g001684_000003	g001684	NA	ethanolamine utilization microcompartment protein EutN	80		EW036_RS07295	EW037_RS06815	EW035_RS06665	FVE81_RS07125
990	g004783_000004	g004783	NA	aldehyde dehydrogenase EutE	90		EW036_RS07300	EW037_RS06820	EW035_RS06670	FVE81_RS07130
991	g002475_000003	g002475	NA	ethanolamine utilization protein EutJ	80		EW036_RS07305	EW037_RS06825	EW035_RS06675	FVE81_RS07135
992	g000434_000003	g000434	NA	ethanolamine utilization ethanol dehydrogenase EutG	80		EW036_RS07310	EW037_RS06830	EW035_RS06680	FVE81_RS07140
993	g004220_000004	g004220	NA	ethanolamine utilization protein EutH	90		EW036_RS07315	EW037_RS06835	EW035_RS06685	FVE81_RS07145
994	g002171_000003	g002171	NA	ethanolamine ammonia-lyase reactivating factor EutA	80		EW036_RS07320	EW037_RS06840	EW035_RS06690	FVE81_RS07150
995	g002179_1_000007	g002179_1	NA	ethanolamine ammonia-lyase subunit EutB	90		EW036_RS07325	EW037_RS06845	EW035_RS06695	FVE81_RS07155
996	g002416_000003	g002416	NA	ethanolamine ammonia-lyase subunit EutC	80		EW036_RS07330	EW037_RS06850	EW035_RS06700	FVE81_RS07160
997	g001258_000004	g001258	NA	ethanolamine utilization microcompartment protein EutL	90		EW036_RS07335	EW037_RS06855	EW035_RS06705	FVE81_RS07165
998	g001439_000002	g001439	NA	ethanolamine utilization microcompartment protein EutK	70		EW036_RS07340	EW037_RS06860	EW035_RS06710	FVE81_RS07170
999	g004382_000003	g004382	NA	HTH-type transcriptional regulator EutR	80		EW036_RS07345	EW037_RS06865	EW035_RS06715	FVE81_RS07175
1000	g001126_000004	g001126	NA	oxygen-dependent coproporphyrinogen oxidase	90		EW036_RS07350	EW037_RS06870	EW035_RS06720	FVE81_RS07180
1001	g005662_000003	g005662	NA	N-acetylmuramoyl-L-alanine amidase AmiA	80		EW036_RS07355	EW037_RS06875	EW035_RS06725	FVE81_RS07185
1002	g003322_000004	g003322	NA	GNAT family acetyltransferase	90		EW036_RS07360	EW037_RS06880	EW035_RS06730	FVE81_RS07190
1003	g000698_000002	g000698	NA	DUF2919 domain-containing protein	70		EW036_RS07365	EW037_RS06885	EW035_RS06735	FVE81_RS07195
1004	g000627_000002	g000627	NA	RpoE-regulated lipoprotein	70		EW036_RS07370	EW037_RS06890	EW035_RS06740	FVE81_RS07200
1005	g005584_000004	g005584	NA	Dyp-type peroxidase	90		EW036_RS07375	EW037_RS06895	EW035_RS06745	FVE81_RS07205
1006	g004856_000001	g004856	NA	PTS N-acetylmuramic acid transporter subunit IIBC	60		EW036_RS07380	EW037_RS06905	EW035_RS06755	FVE81_RS07215
1007	g001124	g001124	NA	N-acetylmuramic acid 6-phosphate etherase	50		EW036_RS07385	EW037_RS06910	EW035_RS06760	FVE81_RS07220
1008	g012571_000004	g012571	NA	SDR family oxidoreductase UcpA	90		EW036_RS07395	EW037_RS06920	EW035_RS06770	FVE81_RS07230
1009	g005266_000004	g005266	NA	sulfate ABC transporter substrate-binding protein	90		EW036_RS07400	EW037_RS06925	EW035_RS06775	FVE81_RS07235
1010	g000272_2_000009	g000272_2	NA	sulfate/thiosulfate ABC transporter permease CysT	90		EW036_RS07405	EW037_RS06930	EW035_RS06780	FVE81_RS07240
1011	g005654_000004	g005654	NA	sulfate/thiosulfate ABC transporter permease CysW	90		EW036_RS07410	EW037_RS06935	EW035_RS06785	FVE81_RS07245
1012	g004361_000004	g004361	NA	sulfate/thiosulfate ABC transporter ATP-binding protein CysA	90		EW036_RS07415	EW037_RS06940	EW035_RS06790	FVE81_RS07250
1013	g005552_000004	g005552	NA	cysteine synthase CysM	90		EW036_RS07420	EW037_RS06945	EW035_RS06795	FVE81_RS07255
1014	g003466_000004	g003466	NA	YfeK family protein	90		EW036_RS07425	EW037_RS06950	EW035_RS06800	FVE81_RS07260
1015	g002453_000002	g002453	NA	pyridoxine/pyridoxal/pyridoxamine kinase	70		EW036_RS07430	EW037_RS06955	EW035_RS06805	FVE81_RS07265
1016	g001428_1_000009	g001428_1	NA	PTS glucose transporter subunit IIA	90		EW036_RS07435	EW037_RS06960	EW035_RS06810	FVE81_RS07270
1017	g000975	g000975	NA	phosphoenolpyruvate-protein phosphotransferase PtsI	50		EW036_RS07440	EW037_RS06965	EW035_RS06815	FVE81_RS07275
1018	g008452_000004	g008452	NA	phosphocarrier protein Hpr	90		EW036_RS07445	EW037_RS06970	EW035_RS06820	FVE81_RS07280
1019	g001096	g001096	NA	cysteine synthase A	50		EW036_RS07450	EW037_RS06975	EW035_RS06825	FVE81_RS07285
1020	g002559_000003	g002559	NA	sulfate transporter CysZ	80		EW036_RS07455	EW037_RS06980	EW035_RS06830	FVE81_RS07290
1021	g000504_000003	g000504	NA	cell division protein ZipA	80		EW036_RS07460	EW037_RS06985	EW035_RS06835	FVE81_RS07295
1022	g004537_000004	g004537	NA	NAD-dependent DNA ligase LigA	90		EW036_RS07465	EW037_RS06990	EW035_RS06840	FVE81_RS07300
1023	g003923_000003	g003923	NA	hypothetical protein	80		EW036_RS07470	EW037_RS06995	EW035_RS06845	FVE81_RS07305
1024	g005309_000004	g005309	NA	bile acid:sodium symporter	90		EW036_RS07475	EW037_RS07000	EW035_RS06850	FVE81_RS07310
1025	g005494_000002	g005494	NA	LysR family transcriptional regulator	70		EW036_RS07480	EW037_RS07005	EW035_RS06855	FVE81_RS07315
1026	g004875_000004	g004875	NA	glutamate--tRNA ligase	90		EW036_RS07530	EW037_RS07055	EW035_RS06910	FVE81_RS07345
1027	g003406_000004	g003406	NA	putative DNA-binding transcriptional regulator	90		EW036_RS07535	EW037_RS07060	EW035_RS06915	FVE81_RS07350
1028	g003502_000002	g003502	NA	putative DNA-binding transcriptional regulator	70		EW036_RS07540	EW037_RS07065	EW035_RS06920	FVE81_RS07355
1029	g002017	g002017	NA	EAL domain-containing protein	50		EW036_RS07555	EW037_RS07080	EW035_RS06935	FVE81_RS07370
1030	g000887	g000887	NA	nucleoside permease NupC	50		EW036_RS07560	EW037_RS07085	EW035_RS06940	FVE81_RS07375
1031	g001902_000003	g001902	NA	Mn(2+) uptake NRAMP transporter MntH	80		EW036_RS07565	EW037_RS07090	EW035_RS06945	FVE81_RS07380
1032	g000114_000002	g000114	NA	DUF2502 domain-containing protein	70	includes: dose >1	EW036_RS07570;EW036_RS21475	EW037_RS07095;EW037_RS20260	EW035_RS06950;EW035_RS19495	FVE81_RS07385;FVE81_RS20970
1033	g001895_000002	g001895	NA	ion channel protein	70		EW036_RS07575	EW037_RS07100	EW035_RS06955	FVE81_RS07390
1034	g005389_000004	g005389	NA	glucokinase	90		EW036_RS07580	EW037_RS07105	EW035_RS06960	FVE81_RS07395
1035	g007983_000004	g007983	NA	fructose-like phosphotransferase enzyme IIB component 1	90		EW036_RS07585	EW037_RS07110	EW035_RS06965	FVE81_RS07400
1036	g009445_000004	g009445	NA	PTS fructose transporter subunit IIC	90		EW036_RS07590	EW037_RS07115	EW035_RS06970	FVE81_RS07405
1037	g000934_000004	g000934	NA	aminopeptidase	90		EW036_RS07595	EW037_RS07120	EW035_RS06975	FVE81_RS07410
1038	g011348_000004	g011348	NA	aminopeptidase	90		EW036_RS07600	EW037_RS07125	EW035_RS06980	FVE81_RS07415
1039	g012243_000004	g012243	NA	AraC family transcriptional regulator	90		EW036_RS07610	EW037_RS07135	EW035_RS06990	FVE81_RS07425
1040	g002592_000003	g002592	NA	response regulator transcription factor	80		EW036_RS07615	EW037_RS07140	EW035_RS06995	FVE81_RS07430
1041	g004655_000003	g004655	NA	sensor histidine kinase	80		EW036_RS07620	EW037_RS07145	EW035_RS07000	FVE81_RS07435
1042	g004214_000004	g004214	NA	alanine transaminase	90		EW036_RS07625	EW037_RS07150	EW035_RS07005	FVE81_RS07440
1043	g000265_2_000004	g000265_2	NA	kdo(2)-lipid IV(A) palmitoleoyltransferase	70		EW036_RS07635	EW037_RS07160	EW035_RS07015	FVE81_RS07450
1044	g003839_000004	g003839	NA	YfdY family protein	90		EW036_RS07640	EW037_RS07165	EW035_RS07020	FVE81_RS07455
1045	g000393_000004	g000393	NA	colanic acid biosynthesis lipoprotein YpdI	90		EW036_RS07645	EW037_RS07170	EW035_RS07025	FVE81_RS07460
1046	g001289	g001289	NA	YfdX family protein	50		EW036_RS07650	EW037_RS07175	EW035_RS07030	FVE81_RS07465
1047	g009430_000004	g009430	NA	formyl-CoA transferase	90		EW036_RS07655	EW037_RS07180	EW035_RS07035	FVE81_RS07470
1048	g010325_000004	g010325	NA	oxalyl-CoA decarboxylase	90		EW036_RS07660	EW037_RS07185	EW035_RS07040	FVE81_RS07475
1049	g011770_000004	g011770	NA	transporter YfdV	90		EW036_RS07665	EW037_RS07190	EW035_RS07045	FVE81_RS07480
1050	g009795_000004	g009795	NA	CoA:oxalate CoA-transferase	90		EW036_RS07670	EW037_RS07195	EW035_RS07050	FVE81_RS07485
1051	g002227_000004	g002227	NA	acid-sensing system histidine kinase EvgS	90		EW036_RS07675	EW037_RS07200	EW035_RS07055	FVE81_RS07490
1052	g000603_000001	g000603	NA	acid-sensing system DNA-binding response regulator EvgA	60		EW036_RS07680	EW037_RS07205	EW035_RS07070	FVE81_RS07495
1053	g000438_2_000009	g000438_2	NA	multidrug efflux MFS transporter periplasmic adaptor subunit EmrK	90		EW036_RS07685	EW037_RS07210	EW035_RS07075	FVE81_RS07500
1054	g000470_2	g000470_2	NA	multidrug efflux MFS transporter permease subunit EmrY	50		EW036_RS07690	EW037_RS07215	EW035_RS07080	FVE81_RS07505
1055	g002200_000003	g002200	NA	D-serine ammonia-lyase	80		EW036_RS07695	EW037_RS07220	EW035_RS07085	FVE81_RS07510
1056	g002384_000003	g002384	NA	formate/nitrite transporter family protein	80		EW036_RS07775	EW037_RS07595	EW035_RS07170	FVE81_RS07550
1057	g005933_000003	g005933	NA	phospholipid-binding lipoprotein MlaA	80		EW036_RS07780	EW037_RS07600	EW035_RS07175	FVE81_RS07555
1058	g002195_000002	g002195	NA	long-chain fatty acid transporter FadL	70		EW036_RS07785	EW037_RS07610	EW035_RS07185	FVE81_RS07565
1059	g001691_000003	g001691	NA	DUF406 family protein	80		EW036_RS07790	EW037_RS07615	EW035_RS07190	FVE81_RS07570
1060	g005023_000003	g005023	NA	acetyl-CoA C-acyltransferase FadI	80		EW036_RS07795	EW037_RS07620	EW035_RS07195	FVE81_RS07575
1061	g000948_000002	g000948	NA	fatty acid oxidation complex subunit alpha FadJ	70		EW036_RS07800	EW037_RS07625	EW035_RS07200	FVE81_RS07580
1062	g001452_000003	g001452	NA	phosphohistidine phosphatase SixA	80		EW036_RS07805	EW037_RS07630	EW035_RS07205	FVE81_RS07585
1063	g000638_000002	g000638	NA	fimbrial protein	70		EW036_RS07810	EW037_RS07635	EW035_RS07210	FVE81_RS07590
1064	g001047_000002	g001047	NA	fimbrial biogenesis outer membrane usher protein	70		EW036_RS07815	EW037_RS07640	EW035_RS07215	FVE81_RS07595
1065	g000544_000002	g000544	NA	fimbria/pilus periplasmic chaperone	70		EW036_RS07820	EW037_RS07645	EW035_RS07220	FVE81_RS07600
1066	g000340_000001	g000340	NA	fimbrial protein	60		EW036_RS07825	EW037_RS07650	EW035_RS07225	FVE81_RS07605
1067	g000346	g000346	NA	fimbrial protein	50		EW036_RS07830	EW037_RS07655	EW035_RS07230	FVE81_RS07615
1068	g000332_000001	g000332	NA	fimbrial protein	60		EW036_RS07835	EW037_RS07660	EW035_RS07235	FVE81_RS07620
1069	g000531	g000531	NA	DUF2544 domain-containing protein	50		EW036_RS07840	EW037_RS07665	EW035_RS07240	FVE81_RS07625
1070	g001379_000004	g001379	NA	endonuclease SmrB	90		EW036_RS07845	EW037_RS07670	EW035_RS07245	FVE81_RS07630
1071	g005472_000004	g005472	NA	50S ribosomal protein L3 N(5)-glutamine methyltransferase	90		EW036_RS07850	EW037_RS07675	EW035_RS07250	FVE81_RS07635
1072	g004444_000004	g004444	NA	chorismate synthase	90		EW036_RS07855	EW037_RS07680	EW035_RS07255	FVE81_RS07640
1073	g005776_000003	g005776	NA	penicillin-insensitive murein endopeptidase	80		EW036_RS07860	EW037_RS07685	EW035_RS07260	FVE81_RS07645
1074	g005814_000003	g005814	NA	TSUP family transporter	80		EW036_RS07865	EW037_RS07690	EW035_RS07265	FVE81_RS07650
1075	g001389_000003	g001389	NA	elongation factor P hydroxylase	80		EW036_RS07870	EW037_RS07695	EW035_RS07270	FVE81_RS07655
1076	g000807_000002	g000807	NA	YfcL family protein	70		EW036_RS07875	EW037_RS07700	EW035_RS07275	FVE81_RS07660
1077	g000138_000002	g000138	NA	bifunctional tRNA (5-methylaminomethyl-2-thiouridine)(34)-methyltransferase MnmD/FAD-dependent 5-carboxymethylaminomethyl-2-thiouridine(34) oxidoreductase MnmC	70		EW036_RS07880	EW037_RS07705	EW035_RS07280	FVE81_RS07665
1078	g004233_000004	g004233	NA	beta-ketoacyl-ACP synthase I	90		EW036_RS07885	EW037_RS07710	EW035_RS07285	FVE81_RS07670
1079	g001944_000002	g001944	NA	MFS transporter	70		EW036_RS07890	EW037_RS07715	EW035_RS07290	FVE81_RS07675
1080	g001088_000001	g001088	NA	flagella biosynthesis regulator Flk	60		EW036_RS07895	EW037_RS07720	EW035_RS07295	FVE81_RS07680
1081	g001970_000003	g001970	NA	4-phosphoerythronate dehydrogenase PdxB	80		EW036_RS07900	EW037_RS07725	EW035_RS07300	FVE81_RS07685
1082	g005274_000003	g005274	NA	aspartate-semialdehyde dehydrogenase	80		EW036_RS07905	EW037_RS07730	EW035_RS07305	FVE81_RS07690
1083	g005804_000004	g005804	NA	tRNA pseudouridine(38-40) synthase TruA	90		EW036_RS07910	EW037_RS07735	EW035_RS07310	FVE81_RS07695
1084	g001259_000004	g001259	NA	DedA family protein	90		EW036_RS07915	EW037_RS07740	EW035_RS07315	FVE81_RS07700
1085	g005357_000004	g005357	NA	acetyl-CoA carboxylase%2C carboxyltransferase subunit beta	90		EW036_RS07920	EW037_RS07745	EW035_RS07320	FVE81_RS07705
1086	g001884_000003	g001884	NA	bifunctional tetrahydrofolate synthase/dihydrofolate synthase	80		EW036_RS07925	EW037_RS07750	EW035_RS07325	FVE81_RS07710
1087	g001254_000002	g001254	NA	cell division protein DedD	70		EW036_RS07930	EW037_RS07755	EW035_RS07330	FVE81_RS07715
1088	g003116_000003	g003116	NA	colicin V production protein	80		EW036_RS07935	EW037_RS07760	EW035_RS07335	FVE81_RS07720
1089	g004780_000004	g004780	NA	amidophosphoribosyltransferase	90		EW036_RS07940	EW037_RS07765	EW035_RS07340	FVE81_RS07725
1090	g000312_1_000005	g000312_1	NA	UbiX family flavin prenyltransferase	80		EW036_RS07945	EW037_RS07770	EW035_RS07345	FVE81_RS07730
1091	g000277_1_000005	g000277_1	NA	lysine/arginine/ornithine ABC transporter substrate-binding protein ArgT	80		EW036_RS07950	EW037_RS07775	EW035_RS07350	FVE81_RS07735
1092	g000277_2_000010	g000277_2	NA	histidine ABC transporter substrate-binding protein HisJ	90		EW036_RS07955	EW037_RS07780	EW035_RS07355	FVE81_RS07740
1093	g002658_000003	g002658	NA	ABC transporter permease subunit	80		EW036_RS07960	EW037_RS07785	EW035_RS07360	FVE81_RS07745
1094	g006044_000004	g006044	NA	ABC transporter permease	90		EW036_RS07965	EW037_RS07790	EW035_RS07365	FVE81_RS07750
1095	g001128_000003	g001128	NA	TIGR01777 family protein	80		EW036_RS07975	EW037_RS07805	EW035_RS07380	FVE81_RS07765
1096	g003482_000003	g003482	NA	dihydroneopterin triphosphate 2'-epimerase	80		EW036_RS07980	EW037_RS07810	EW035_RS07385	FVE81_RS07770
1097	g000579_000002	g000579	NA	GSH-dependent disulfide bond oxidoreductase	70		EW036_RS07985	EW037_RS07815	EW035_RS07390	FVE81_RS07775
1098	g001280_000002	g001280	NA	glutathione transferase	70		EW036_RS07990	EW037_RS07820	EW035_RS07395	FVE81_RS07780
1099	g001380_000002	g001380	NA	phosphodiesterase	70		EW036_RS07995	EW037_RS07825	EW035_RS07400	FVE81_RS07785
1100	g002972_000003	g002972	NA	NUDIX hydrolase YfcD	80		EW036_RS08000	EW037_RS07830	EW035_RS07405	FVE81_RS07790
1101	g010521_000004	g010521	NA	putative basic amino acid antiporter YfcC	90		EW036_RS08005	EW037_RS07835	EW035_RS07410	FVE81_RS07795
1102	g004506_000004	g004506	NA	phosphate acetyltransferase	90		EW036_RS08010	EW037_RS07840	EW035_RS07415	FVE81_RS07800
1103	g004259_000004	g004259	NA	acetate kinase	90		EW036_RS08015	EW037_RS07845	EW035_RS07420	FVE81_RS07805
1104	g003234_000003	g003234	NA	DUF412 domain-containing protein	80		EW036_RS08020	EW037_RS07850	EW035_RS07425	FVE81_RS07810
1105	g003101_000004	g003101	NA	YfbU family protein	90		EW036_RS08025	EW037_RS07855	EW035_RS07430	FVE81_RS07815
1106	g001260_000002	g001260	NA	sugar phosphatase	70		EW036_RS08030	EW037_RS07860	EW035_RS07435	FVE81_RS07820
1107	g004595_000003	g004595	NA	SLC13 family permease	80		EW036_RS08035	EW037_RS07865	EW035_RS07440	FVE81_RS07825
1108	g002850_000004	g002850	NA	5'-deoxynucleotidase	90		EW036_RS08040	EW037_RS07870	EW035_RS07445	FVE81_RS07830
1109	g001918_000001	g001918	NA	pyridoxal phosphate-dependent aminotransferase	60		EW036_RS08045	EW037_RS07875	EW035_RS07450	FVE81_RS07835
1110	g000518_1_000001	g000518_1	NA	transcriptional regulator LrhA	60		EW036_RS08050	EW037_RS07880	EW035_RS07455	FVE81_RS07840
1111	g003261_000004	g003261	NA	NADH-quinone oxidoreductase subunit NuoA	90		EW036_RS08055	EW037_RS07885	EW035_RS07460	FVE81_RS07845
1112	g006189_000004	g006189	NA	NADH-quinone oxidoreductase subunit B	90		EW036_RS08060	EW037_RS07890	EW035_RS07465	FVE81_RS07850
1113	g004607_000004	g004607	NA	NADH-quinone oxidoreductase subunit C/D	90		EW036_RS08065	EW037_RS07895	EW035_RS07470	FVE81_RS07855
1114	g003083_000004	g003083	NA	NADH-quinone oxidoreductase subunit NuoE	90		EW036_RS08070	EW037_RS07900	EW035_RS07475	FVE81_RS07860
1115	g004989_000004	g004989	NA	NADH-quinone oxidoreductase subunit NuoF	90		EW036_RS08075	EW037_RS07905	EW035_RS07480	FVE81_RS07865
1116	g005088_000004	g005088	NA	NADH-quinone oxidoreductase subunit NuoG	90		EW036_RS08080	EW037_RS07910	EW035_RS07485	FVE81_RS07870
1117	g005367_000004	g005367	NA	NADH-quinone oxidoreductase subunit NuoH	90		EW036_RS08085	EW037_RS07915	EW035_RS07490	FVE81_RS07875
1118	g006793_000004	g006793	NA	NADH-quinone oxidoreductase subunit NuoI	90		EW036_RS08090	EW037_RS07920	EW035_RS07495	FVE81_RS07880
1119	g002961_000004	g002961	NA	NADH-quinone oxidoreductase subunit J	90		EW036_RS08095	EW037_RS07925	EW035_RS07500	FVE81_RS07885
1120	g003659_000004	g003659	NA	NADH-quinone oxidoreductase subunit NuoK	90		EW036_RS08100	EW037_RS07930	EW035_RS07505	FVE81_RS07890
1121	g004594_000004	g004594	NA	NADH-quinone oxidoreductase subunit L	90		EW036_RS08105	EW037_RS07935	EW035_RS07510	FVE81_RS07895
1122	g004774_000004	g004774	NA	NADH-quinone oxidoreductase subunit M	90		EW036_RS08110	EW037_RS07940	EW035_RS07515	FVE81_RS07900
1123	g004833_000004	g004833	NA	NADH-quinone oxidoreductase subunit NuoN	90		EW036_RS08115	EW037_RS07945	EW035_RS07520	FVE81_RS07905
1124	g003079_000004	g003079	NA	YfbM family protein	90		EW036_RS08120	EW037_RS07950	EW035_RS07525	FVE81_RS07910
1125	g001117_000001	g001117	NA	ribonuclease Z	60		EW036_RS08135	EW037_RS07965	EW035_RS07540	FVE81_RS07925
1126	g000178_000002	g000178	NA	GNAT family N-acetyltransferase	70		EW036_RS08140	EW037_RS07970	EW035_RS07545	FVE81_RS07930
1127	g008130_000004	g008130	NA	stress response protein ElaB	90		EW036_RS08145	EW037_RS07975	EW035_RS07550	FVE81_RS07935
1128	g000223_000001	g000223	NA	isochorismate synthase MenF	60		EW036_RS08150	EW037_RS07980	EW035_RS07555	FVE81_RS07940
1129	g004669_000003	g004669	NA	2-succinyl-5-enolpyruvyl-6-hydroxy-3- cyclohexene-1-carboxylic-acid synthase	80		EW036_RS08155	EW037_RS07985	EW035_RS07560	FVE81_RS07945
1130	g000094_000001	g000094	NA	2-succinyl-6-hydroxy-2%2C 4-cyclohexadiene-1-carboxylate synthase	60		EW036_RS08160	EW037_RS07990	EW035_RS07565	FVE81_RS07950
1131	g002460_000001	g002460	NA	1%2C4-dihydroxy-2-naphthoyl-CoA synthase	60		EW036_RS08165	EW037_RS07995	EW035_RS07570	FVE81_RS07955
1132	g000263_000003	g000263	NA	o-succinylbenzoate synthase	80		EW036_RS08170	EW037_RS08000	EW035_RS07575	FVE81_RS07960
1133	g000254_000002	g000254	NA	o-succinylbenzoate--CoA ligase	70		EW036_RS08175	EW037_RS08005	EW035_RS07580	FVE81_RS07965
1134	g000815_000004	g000815	NA	signal transduction protein PmrD	90		EW036_RS08180	EW037_RS08010	EW035_RS07585	FVE81_RS07970
1135	g000735	g000735	NA	4-amino-4-deoxy-L-arabinose-phosphoundecaprenol flippase subunit ArnF	50		EW036_RS08185	EW037_RS08015	EW035_RS07590	FVE81_RS07975
1136	g001625_000001	g001625	NA	4-amino-4-deoxy-L-arabinose-phosphoundecaprenol flippase subunit ArnE	60		EW036_RS08190	EW037_RS08020	EW035_RS07595	FVE81_RS07980
1137	g002091_000001	g002091	NA	lipid IV(A) 4-amino-4-deoxy-L-arabinosyltransferase	60		EW036_RS08195	EW037_RS08025	EW035_RS07600	FVE81_RS07985
1138	g000266_000001	g000266	NA	4-deoxy-4-formamido-L-arabinose- phosphoundecaprenol deformylase	60		EW036_RS08200	EW037_RS08030	EW035_RS07605	FVE81_RS07990
1139	g000956_000002	g000956	NA	bifunctional UDP-4-amino-4-deoxy-L-arabinose formyltransferase/UDP-glucuronic acid oxidase ArnA	70		EW036_RS08205	EW037_RS08035	EW035_RS07610	FVE81_RS07995
1140	g005350_000003	g005350	NA	undecaprenyl-phosphate 4-deoxy-4-formamido-L-arabinose transferase ArnC	80		EW036_RS08210	EW037_RS08040	EW035_RS07615	FVE81_RS08000
1141	g001965_000003	g001965	NA	UDP-4-amino-4-deoxy-L-arabinose aminotransferase	80		EW036_RS08215	EW037_RS08045	EW035_RS07620	FVE81_RS08005
1142	g006505_000004	g006505	NA	histidine phosphatase family protein	90		EW036_RS08220	EW037_RS08050	EW035_RS07625	FVE81_RS08010
1143	g000715_000003	g000715	NA	nucleoside triphosphatase NudI	80		EW036_RS08225	EW037_RS08055	EW035_RS07630	FVE81_RS08015
1144	g000174_1_000003	g000174_1	NA	membrane protein	70		EW036_RS08230	EW037_RS08060	EW035_RS07635	FVE81_RS08020
1145	g000893_000003	g000893	NA	nicotinamide mononucleotide deamidase-related protein YfaY	80		EW036_RS08235	EW037_RS08065	EW035_RS07640	FVE81_RS08025
1146	g000073_1_000005	g000073_1	NA	2-keto-3-deoxy-L-rhamnonate aldolase	80		EW036_RS08255	EW037_RS08085	EW035_RS07645	FVE81_RS08045
1147	g001938_000003	g001938	NA	anaerobic glycerol-3-phosphate dehydrogenase subunit C	80		EW036_RS08270	EW037_RS08095	EW035_RS07655	FVE81_RS08060
1148	g000131_000001	g000131	NA	glycerol-3-phosphate dehydrogenase subunit GlpB	60		EW036_RS08275	EW037_RS08100	EW035_RS07660	FVE81_RS08065
1149	g000987_000003	g000987	NA	anaerobic glycerol-3-phosphate dehydrogenase subunit A	80		EW036_RS08280	EW037_RS08105	EW035_RS07665	FVE81_RS08070
1150	g002189	g002189	NA	glycerol-3-phosphate transporter	50		EW036_RS08285	EW037_RS08110	EW035_RS07675	FVE81_RS08075
1151	g002000_000003	g002000	NA	glycerophosphodiester phosphodiesterase	80		EW036_RS08290	EW037_RS08115	EW035_RS07680	FVE81_RS08080
1152	g006282_000004	g006282	NA	lipopolysaccharide kinase InaA	90		EW036_RS08295	EW037_RS08135	EW035_RS07690	FVE81_RS08100
1153	g003809_000003	g003809	NA	2Fe-2S ferredoxin-like protein	80		EW036_RS08300	EW037_RS08140	EW035_RS07695	FVE81_RS08105
1154	g004371_000004	g004371	NA	ribonucleotide-diphosphate reductase subunit beta	90		EW036_RS08305	EW037_RS08145	EW035_RS07700	FVE81_RS08110
1155	g004478_000004	g004478	NA	ribonucleoside-diphosphate reductase subunit alpha	90		EW036_RS08310	EW037_RS08150	EW035_RS07705	FVE81_RS08115
1156	g006018_000003	g006018	NA	bifunctional 3-demethylubiquinone 3-O-methyltransferase/2-octaprenyl-6-hydroxy phenol methylase	80		EW036_RS16370	EW037_RS08160	EW035_RS07715	FVE81_RS08125
1157	g001046	g001046	NA	DNA topoisomerase (ATP-hydrolyzing) subunit A	50		EW036_RS16365	EW037_RS08165	EW035_RS07720	FVE81_RS08130
1158	g000978_000004	g000978	NA	DUF2138 domain-containing protein	90		EW036_RS16360	EW037_RS08170	EW035_RS07725	FVE81_RS08135
1159	g001308_000004	g001308	NA	DUF1175 domain-containing protein	90		EW036_RS16355	EW037_RS08175	EW035_RS07730	FVE81_RS08140
1160	g004690_000004	g004690	NA	DUF2300 domain-containing protein	90		EW036_RS16345	EW037_RS08185	EW035_RS07740	FVE81_RS08150
1161	g012660_000004	g012660	NA	YfaP family protein	90		EW036_RS16340	EW037_RS08190	EW035_RS07745	FVE81_RS08155
1162	g010973_000004	g010973	NA	TIGR00366 family protein	90		EW036_RS16330	EW037_RS08200	EW035_RS07755	FVE81_RS08165
1163	g000162	g000162	NA	CoA transferase subunit B	50		EW036_RS16325	EW037_RS08205	EW035_RS07760	FVE81_RS08170
1164	g001255	g001255	NA	CoA transferase subunit A	50		EW036_RS16320	EW037_RS08210	EW035_RS07765	FVE81_RS08175
1165	g010209_000004	g010209	NA	two-component system sensor histidine kinase AtoS	90		EW036_RS16310	EW037_RS08220	EW035_RS07775	FVE81_RS08185
1166	g002241_000003	g002241	NA	two-component system sensor histidine kinase RcsC	80		EW036_RS16305	EW037_RS08225	EW035_RS07780	FVE81_RS08190
1167	g002738_000004	g002738	NA	transcriptional regulator RcsB	90		EW036_RS16300	EW037_RS08230	EW035_RS07785	FVE81_RS08195
1168	g002248_000002	g002248	NA	phosphotransferase RcsD	70		EW036_RS16295	EW037_RS08235	EW035_RS07790	FVE81_RS08200
1169	g000005_2_000012	g000005_2	NA	porin OmpC	80		EW036_RS16290	EW037_RS08240	EW035_RS07795	FVE81_RS08205
1170	g002272_000002	g002272	NA	FAD:protein FMN transferase ApbE	70		EW036_RS16285	EW037_RS08245	EW035_RS07800	FVE81_RS08210
1171	g000068_2_000001	g000068_2	NA	bifunctional DNA-binding transcriptional regulator/O6-methylguanine-DNA methyltransferase Ada	60		EW036_RS16280	EW037_RS08250	EW035_RS07805	FVE81_RS08215
1172	g000577_000002	g000577	NA	DNA oxidative demethylase AlkB	70		EW036_RS16275	EW037_RS08255	EW035_RS07810	FVE81_RS08220
1173	g004694_000003	g004694	NA	multidrug ABC transporter permease/ATP-binding protein	80		EW036_RS16270	EW037_RS08260	EW035_RS07815	FVE81_RS08225
1174	g000465	g000465	NA	malate dehydrogenase (quinone)	50		EW036_RS16265	EW037_RS08265	EW035_RS07820	FVE81_RS08230
1175	g001449_000002	g001449	NA	serine protease inhibitor ecotin	70		EW036_RS16260	EW037_RS08270	EW035_RS07835	FVE81_RS08235
1176	g003104_000004	g003104	NA	ferredoxin-type protein NapF	90		EW036_RS16255	EW037_RS08275	EW035_RS07840	FVE81_RS08240
1177	g008418_000004	g008418	NA	chaperone NapD	90		EW036_RS16250	EW037_RS08280	EW035_RS07845	FVE81_RS08245
1178	g011196_000004	g011196	NA	periplasmic nitrate reductase subunit alpha	90		EW036_RS16245	EW037_RS08285	EW035_RS07850	FVE81_RS08250
1179	g013061_000004	g013061	NA	ferredoxin-type protein NapG	90		EW036_RS16240	EW037_RS08290	EW035_RS07855	FVE81_RS08255
1180	g012217_000004	g012217	NA	quinol dehydrogenase ferredoxin subunit NapH	90		EW036_RS16235	EW037_RS08295	EW035_RS07860	FVE81_RS08260
1181	g007263_000004	g007263	NA	nitrate reductase cytochrome c-type subunit	90		EW036_RS16230	EW037_RS08300	EW035_RS07865	FVE81_RS08265
1182	g006506_000004	g006506	NA	cytochrome c-type protein NapC	90		EW036_RS16225	EW037_RS08305	EW035_RS07870	FVE81_RS08270
1183	g000595	g000595	NA	cytochrome c biogenesis heme-transporting ATPase CcmA	50		EW036_RS16220	EW037_RS08310	EW035_RS07875	FVE81_RS08275
1184	g002716_000002	g002716	NA	heme exporter protein CcmB	70		EW036_RS16215	EW037_RS08315	EW035_RS07880	FVE81_RS08280
1185	g005999_000002	g005999	NA	heme ABC transporter permease	70		EW036_RS16210	EW037_RS08320	EW035_RS07885	FVE81_RS08285
1186	g003948_000004	g003948	NA	heme exporter protein CcmD	90		EW036_RS16205	EW037_RS08325	EW035_RS07890	FVE81_RS08290
1187	g003158_000001	g003158	NA	cytochrome c maturation protein CcmE	60		EW036_RS16200	EW037_RS08330	EW035_RS07895	FVE81_RS08295
1188	g002954_000002	g002954	NA	DsbE family thiol:disulfide interchange protein	70		EW036_RS16190	EW037_RS08340	EW035_RS07905	FVE81_RS08305
1189	g000694_000001	g000694	NA	cytochrome c-type biogenesis protein CcmH	60		EW036_RS16185	EW037_RS08345	EW035_RS07910	FVE81_RS08310
1190	g001279_2_000009	g001279_2	NA	nitrate/nitrite response regulator protein NarP	90		EW036_RS16180	EW037_RS08350	EW035_RS07915	FVE81_RS08315
1191	g004622_000002	g004622	NA	DUF3413 domain-containing protein	70		EW036_RS16165	EW037_RS08365	EW035_RS07935	FVE81_RS08330
1192	g003894_000003	g003894	NA	YejL family protein	80		EW036_RS16160	EW037_RS08370	EW035_RS07940	FVE81_RS08335
1193	g005288_000004	g005288	NA	nucleoid-associated protein YejK	90		EW036_RS16155	EW037_RS08375	EW035_RS07945	FVE81_RS08340
1194	g000804_000003	g000804	NA	50S ribosomal protein L25	80		EW036_RS16150	EW037_RS08380	EW035_RS07950	FVE81_RS08345
1195	g002063_000004	g002063	NA	DEAD/DEAH box helicase	90		EW036_RS16145	EW037_RS08385	EW035_RS07955	FVE81_RS08350
1196	g002611_000003	g002611	NA	16S rRNA pseudouridine(516) synthase RsuA	80		EW036_RS16140	EW037_RS08390	EW035_RS07960	FVE81_RS08355
1197	g004269_000003	g004269	NA	Bcr/CflA family multidrug efflux MFS transporter	80		EW036_RS16135	EW037_RS08395	EW035_RS07965	FVE81_RS08360
1198	g003535_000003	g003535	NA	hypothetical protein	80		EW036_RS16130	EW037_RS08400	EW035_RS07970	FVE81_RS08365
1199	g002104_000002	g002104	NA	microcin C ABC transporter ATP-binding protein YejF	70		EW036_RS16125	EW037_RS08405	EW035_RS07975	FVE81_RS08370
1200	g005246_000003	g005246	NA	ABC transporter permease subunit	80		EW036_RS16120	EW037_RS08410	EW035_RS07980	FVE81_RS08375
1201	g004433_000004	g004433	NA	microcin C ABC transporter permease YejB	90		EW036_RS16115	EW037_RS08415	EW035_RS07985	FVE81_RS08380
1202	g002055_000002	g002055	NA	ABC transporter substrate-binding protein	70		EW036_RS16110	EW037_RS08420	EW035_RS07990	FVE81_RS08385
1203	g002115	g002115	NA	cyclic di-GMP phosphodiesterase	50		EW036_RS16105	EW037_RS08425	EW035_RS07995	FVE81_RS08390
1204	g000323_2_000007	g000323_2	NA	bifunctional murein DD-endopeptidase/murein LD-carboxypeptidase	80		EW036_RS16100	EW037_RS08430	EW035_RS08000	FVE81_RS08395
1205	g002621_000001	g002621	NA	phosphatase PAP2 family protein	60		EW036_RS16095	EW037_RS08435	EW035_RS08005	FVE81_RS08400
1206	g002333_000003	g002333	NA	GTP-binding protein	80		EW036_RS16090	EW037_RS08440	EW035_RS08010	FVE81_RS08405
1207	g000091_1_000006	g000091_1	NA	fructuronate reductase	70		EW036_RS16085	EW037_RS08445	EW035_RS08015	FVE81_RS08410
1208	g002921_000004	g002921	NA	elongation factor P-like protein YeiP	90		EW036_RS16080	EW037_RS08450	EW035_RS08020	FVE81_RS08415
1209	g000204_000002	g000204	NA	YkgJ family cysteine cluster protein	70		EW036_RS16075	EW037_RS08455	EW035_RS08025	FVE81_RS08420
1210	g000134_1_000005	g000134_1	NA	sugar efflux transporter SetB	80		EW036_RS16070	EW037_RS08460	EW035_RS08030	FVE81_RS08425
1211	g000921_1_000005	g000921_1	NA	fused PTS fructose transporter subunit IIA/HPr protein	80		EW036_RS16065	EW037_RS08465	EW035_RS08035	FVE81_RS08430
1212	g005455_000004	g005455	NA	1-phosphofructokinase	90		EW036_RS16060	EW037_RS08470	EW035_RS08040	FVE81_RS08435
1213	g000033_1_000015	g000033_1	NA	PTS fructose transporter subunit IIBC	80		EW036_RS16055	EW037_RS08475	EW035_RS08045	FVE81_RS08440
1214	g013039_000004	g013039	NA	transcriptional regulator YeiL	90		EW036_RS16035	EW037_RS08495	EW035_RS08065	FVE81_RS08460
1215	g011790_000004	g011790	NA	ribosylpyrimidine nucleosidase	90		EW036_RS16030	EW037_RS08500	EW035_RS08070	FVE81_RS08465
1216	g001995_1_000003	g001995_1	NA	sugar kinase	80		EW036_RS16025	EW037_RS08510	EW035_RS08080	FVE81_RS08475
1217	g005699_000003	g005699	NA	deoxyribonuclease IV	80		EW036_RS16020	EW037_RS08515	EW035_RS08085	FVE81_RS08480
1218	g005205_000003	g005205	NA	YeiH family protein	80		EW036_RS16015	EW037_RS08520	EW035_RS08090	FVE81_RS08485
1219	g005641_000003	g005641	NA	LysR family transcriptional regulator	80		EW036_RS16010	EW037_RS08525	EW035_RS08095	FVE81_RS08490
1220	g002133	g002133	NA	amino acid permease	50		EW036_RS16005	EW037_RS08530	EW035_RS08100	FVE81_RS08495
1221	g004543_000003	g004543	NA	catecholate siderophore receptor CirA	80		EW036_RS15995	EW037_RS08540	EW035_RS08110	FVE81_RS08500
1222	g000271_1_000005	g000271_1	NA	S-formylglutathione hydrolase	80		EW036_RS15990	EW037_RS08545	EW035_RS08115	FVE81_RS08505
1223	g002695_000004	g002695	NA	GTP cyclohydrolase I FolE	90		EW036_RS15985	EW037_RS08550	EW035_RS08120	FVE81_RS08510
1224	g001958_000002	g001958	NA	DUF418 family protein	70		EW036_RS15980	EW037_RS08555	EW035_RS08125	FVE81_RS08515
1225	g005310_000004	g005310	NA	galactose/glucose ABC transporter substrate-binding protein MglB	90		EW036_RS15970	EW037_RS08565	EW035_RS08135	FVE81_RS08525
1226	g002126_1_000007	g002126_1	NA	galactose/methyl galactoside ABC transporter ATP-binding protein MglA	90		EW036_RS15965	EW037_RS08570	EW035_RS08140	FVE81_RS08530
1227	g005282_000004	g005282	NA	galactose/methyl galactoside ABC transporter permease MglC	90		EW036_RS15960	EW037_RS08575	EW035_RS08145	FVE81_RS08535
1228	g009490_000004	g009490	NA	NAD-dependent dihydropyrimidine dehydrogenase subunit PreA	90		EW036_RS15955	EW037_RS08580	EW035_RS08150	FVE81_RS08540
1229	g004215_000004	g004215	NA	NAD(P)-dependent oxidoreductase	90		EW036_RS15950	EW037_RS08585	EW035_RS08155	FVE81_RS08545
1230	g008579_000004	g008579	NA	DUF2542 family protein	90		EW036_RS15945	EW037_RS08590	EW035_RS08160	FVE81_RS08550
1231	g006009_000004	g006009	NA	outer membrane permeability protein SanA	90		EW036_RS15940	EW037_RS08595	EW035_RS08165	FVE81_RS08555
1232	g005630_000003	g005630	NA	cytidine deaminase	80		EW036_RS15935	EW037_RS08600	EW035_RS08170	FVE81_RS08560
1233	g006090_000004	g006090	NA	CidB/LrgB family autolysis modulator	90		EW036_RS15930	EW037_RS08605	EW035_RS08175	FVE81_RS08565
1234	g001543_000003	g001543	NA	hypothetical protein	80		EW036_RS15925	EW037_RS08610	EW035_RS08180	FVE81_RS08570
1235	g005432_000003	g005432	NA	tRNA dihydrouridine(16) synthase DusC	80		EW036_RS15920	EW037_RS08615	EW035_RS08185	FVE81_RS08575
1236	g002150_000002	g002150	NA	multidrug resistance outer membrane protein MdtQ	70		EW036_RS15910	EW037_RS08625	EW035_RS08195	FVE81_RS08585
1237	g002561_000004	g002561	NA	SDR family oxidoreductase	90		EW036_RS15905	EW037_RS08630	EW035_RS08200	FVE81_RS08590
1238	g001357_000002	g001357	NA	DedA family protein	70		EW036_RS15900	EW037_RS08635	EW035_RS08205	FVE81_RS08595
1239	g002880_000003	g002880	NA	YIP1 family protein	80		EW036_RS15895	EW037_RS08640	EW035_RS08210	FVE81_RS08600
1240	g005433_000003	g005433	NA	D-alanyl-D-alanine endopeptidase	80		EW036_RS15890	EW037_RS08645	EW035_RS08215	FVE81_RS08605
1241	g004631_000003	g004631	NA	D-lactate dehydrogenase	80		EW036_RS15885	EW037_RS08650	EW035_RS08220	FVE81_RS08610
1242	g004475_000004	g004475	NA	beta-glucosidase BglX	90		EW036_RS15880	EW037_RS08655	EW035_RS08225	FVE81_RS08615
1243	g002397_000003	g002397	NA	ABC transporter substrate-binding protein	80		EW036_RS15875	EW037_RS08660	EW035_RS08230	FVE81_RS08620
1244	g000910_000001	g000910	NA	ABC transporter permease	60		EW036_RS15870	EW037_RS08665	EW035_RS08235	FVE81_RS08625
1245	g001108_000002	g001108	NA	ABC transporter ATP-binding protein	70		EW036_RS15865	EW037_RS08670	EW035_RS08240	FVE81_RS08630
1246	g000547_000002	g000547	NA	ABC transporter permease	70		EW036_RS15860	EW037_RS08675	EW035_RS08245	FVE81_RS08635
1247	g012893_000004	g012893	NA	HTH-type transcriptional regulator MlrA	90		EW036_RS15850	EW037_RS08685	EW035_RS08255	FVE81_RS08645
1248	g004659_000003	g004659	NA	sensor histidine kinase	80		EW036_RS15845	EW037_RS08690	EW035_RS08260	FVE81_RS08650
1249	g006036_000003	g006036	NA	two-component system response regulator BtsR	80		EW036_RS15840	EW037_RS08695	EW035_RS08265	FVE81_RS08655
1250	g001464_000002	g001464	NA	DUF1456 family protein	70		EW036_RS15835	EW037_RS08700	EW035_RS08270	FVE81_RS08660
1251	g007184_000004	g007184	NA	YehR family lipoprotein	90		EW036_RS15830	EW037_RS08705	EW035_RS08275	FVE81_RS08665
1252	g000459_000004	g000459	NA	hypothetical protein	90		EW036_RS15825	EW037_RS08710	EW035_RS08280	FVE81_RS08670
1253	g001972_000004	g001972	NA	VWA domain-containing protein	90		EW036_RS15820	EW037_RS08715	EW035_RS08285	FVE81_RS08675
1254	g000496_000004	g000496	NA	DUF4132 domain-containing protein	90		EW036_RS15800	EW037_RS08735	EW035_RS08305	FVE81_RS08695
1255	g000494_000002	g000494	NA	WGR and DUF4132 domain-containing protein	70		EW036_RS15795	EW037_RS08740	EW035_RS08310	FVE81_RS08700
1256	g004532_000004	g004532	NA	methionine--tRNA ligase	90		EW036_RS15785	EW037_RS08750	EW035_RS08320	FVE81_RS08720
1257	g004404_000004	g004404	NA	iron-sulfur cluster carrier protein ApbC	90		EW036_RS15780	EW037_RS08755	EW035_RS08325	FVE81_RS08725
1258	g001694_000004	g001694	NA	YehE family protein	90		EW036_RS15775	EW037_RS08760	EW035_RS08330	FVE81_RS08730
1259	g006795_000004	g006795	NA	fimbrial protein	90		EW036_RS15770	EW037_RS08765	EW035_RS08335	FVE81_RS08735
1260	g000560	g000560	NA	fimbria/pilus periplasmic chaperone	50	includes: dose >1	EW036_RS15765	EW037_RS08770;EW037_RS20150	EW035_RS08340	FVE81_RS08740;FVE81_RS20895
1261	g001051_1_000001	g001051_1	NA	fimbrial biogenesis outer membrane usher protein	60		EW036_RS15760	EW037_RS08775	EW035_RS08345	FVE81_RS08745
1262	g003553_000001	g003553	NA	nickel/cobalt homeostasis protein RcnB	60		EW036_RS15740	EW037_RS08785	EW035_RS08355	FVE81_RS08755
1263	g000269_000001	g000269	NA	nickel/cobalt efflux protein RcnA	60		EW036_RS15735	EW037_RS08790	EW035_RS08360	FVE81_RS08760
1264	g001711_000001	g001711	NA	metal/formaldehyde-sensitive transcriptional repressor	60		EW036_RS15730	EW037_RS08795	EW035_RS08365	FVE81_RS08765
1265	g000153_000002	g000153	NA	hydroxyethylthiazole kinase	70		EW036_RS15725	EW037_RS08800	EW035_RS08370	FVE81_RS08770
1266	g005830_000004	g005830	NA	bifunctional hydroxymethylpyrimidine kinase/phosphomethylpyrimidine kinase	90		EW036_RS15720	EW037_RS08805	EW035_RS08375	FVE81_RS08775
1267	g002496_000004	g002496	NA	glycosyl hydrolase 25 family protein	90		EW036_RS15715	EW037_RS08810	EW035_RS08380	FVE81_RS08780
1268	g012816_000004	g012816	NA	GntR family transcriptional regulator	90		EW036_RS15710	EW037_RS08815	EW035_RS08385	FVE81_RS08785
1269	g011663_000004	g011663	NA	sugar kinase	90		EW036_RS15705	EW037_RS08820	EW035_RS08390	FVE81_RS08790
1270	g011488_000004	g011488	NA	ADP-ribosylglycohydrolase family protein	90		EW036_RS15700	EW037_RS08825	EW035_RS08395	FVE81_RS08795
1271	g009343_000004	g009343	NA	MFS transporter	90		EW036_RS15695	EW037_RS08830	EW035_RS08400	FVE81_RS08800
1272	g005196_000004	g005196	NA	class I fructose-bisphosphate aldolase	90		EW036_RS15690	EW037_RS08835	EW035_RS08405	FVE81_RS08805
1273	g000767_1_000003	g000767_1	NA	tagatose-bisphosphate aldolase subunit GatZ	70		EW036_RS15680	EW037_RS08845	EW035_RS08420	FVE81_RS08815
1274	g000693	g000693	NA	PTS galactitol transporter subunit IIA	50		EW036_RS15675	EW037_RS08850	EW035_RS08425	FVE81_RS08820
1275	g000806_000003	g000806	NA	PTS galactitol transporter subunit IIB	80		EW036_RS15670	EW037_RS08855	EW035_RS08430	FVE81_RS08825
1276	g001065_000001	g001065	NA	galactitol-1-phosphate 5-dehydrogenase	60		EW036_RS15660	EW037_RS08865	EW035_RS08440	FVE81_RS08835
1277	g005883_000002	g005883	NA	DeoR/GlpR transcriptional regulator	70		EW036_RS15655	EW037_RS08870	EW035_RS08445	FVE81_RS08840
1278	g002424_000002	g002424	NA	lipid kinase YegS	70		EW036_RS15650	EW037_RS08875	EW035_RS08450	FVE81_RS08845
1279	g008045_000004	g008045	NA	hypothetical protein	90		EW036_RS15645	EW037_RS08880	EW035_RS08455	FVE81_RS08850
1280	g004950_000004	g004950	NA	tRNA 5-hydroxyuridine modification protein YegQ	90		EW036_RS15640	EW037_RS08890	EW035_RS08465	FVE81_RS08855
1281	g007938_000004	g007938	NA	YegP family protein	90		EW036_RS15635	EW037_RS08905	EW035_RS08470	FVE81_RS08860
1282	g006029_000004	g006029	NA	two-component system response regulator BaeR	90		EW036_RS15630	EW037_RS08910	EW035_RS08475	FVE81_RS08865
1283	g002129_000002	g002129	NA	two-component system sensor histidine kinase BaeS	70		EW036_RS15625	EW037_RS08915	EW035_RS08480	FVE81_RS08870
1284	g004876_000003	g004876	NA	MFS transporter	80		EW036_RS15620	EW037_RS08920	EW035_RS08485	FVE81_RS08875
1285	g001039_1_000009	g001039_1	NA	multidrug efflux RND transporter permease subunit MdtC	90		EW036_RS15615	EW037_RS08925	EW035_RS08490	FVE81_RS08880
1286	g001039_2_000005	g001039_2	NA	MdtB/MuxB family multidrug efflux RND transporter permease subunit	80		EW036_RS15610	EW037_RS08930	EW035_RS08495	FVE81_RS08885
1287	g001898_000002	g001898	NA	MdtA/MuxA family multidrug efflux RND transporter periplasmic adaptor subunit	70		EW036_RS15605	EW037_RS08935	EW035_RS08500	FVE81_RS08890
1288	g002723_000004	g002723	NA	VWA domain-containing protein	90		EW036_RS15590	EW037_RS08950	EW035_RS08520	FVE81_RS08915
1289	g001168_000004	g001168	NA	protein-serine/threonine phosphatase PphC	90		EW036_RS15585	EW037_RS08955	EW035_RS08525	FVE81_RS08920
1290	g000958_000004	g000958	NA	protein kinase YegI	90		EW036_RS15580	EW037_RS08960	EW035_RS08530	FVE81_RS08930
1291	g004963_000003	g004963	NA	molecular chaperone	80		EW036_RS15575	EW037_RS08965	EW035_RS08535	FVE81_RS08935
1292	g000149_000001	g000149	NA	DNA-3-methyladenine glycosylase 2	60		EW036_RS15570	EW037_RS08970	EW035_RS08540	FVE81_RS08940
1293	g011097_000004	g011097	NA	diguanylate cyclase	90		EW036_RS15565	EW037_RS08975	EW035_RS08545	FVE81_RS08945
1294	g000581	g000581	NA	uridine kinase	50		EW036_RS15560	EW037_RS08980	EW035_RS08550	FVE81_RS08950
1295	g002892_000004	g002892	NA	dCTP deaminase	90		EW036_RS15555	EW037_RS08985	EW035_RS08555	FVE81_RS08955
1296	g002052_000001	g002052	NA	outer membrane assembly protein AsmA	60		EW036_RS15550	EW037_RS08990	EW035_RS08560	FVE81_RS08960
1297	g000090_2_000011	g000090_2	NA	TerC family protein	80		EW036_RS15545	EW037_RS09010	EW035_RS08565	FVE81_RS08975
1298	g000084_000001	g000084	NA	polysaccharide export protein	60	includes: dose >1	EW036_RS15540	EW037_RS09015	EW035_RS08570;EW035_RS14005	FVE81_RS08980
1299	g000049	g000049	NA	low molecular weight protein-tyrosine-phosphatase Wzb	50	includes: dose >1	EW036_RS15535	EW037_RS09020	EW035_RS08575;EW035_RS14010	FVE81_RS08985
1300	g000087	g000087	NA	polysaccharide biosynthesis tyrosine autokinase	50	includes: dose >1	EW036_RS15530	EW037_RS09025	EW035_RS08580;EW035_RS14015	FVE81_RS08990
1301	g012337_000004	g012337	NA	colanic acid biosynthesis glycosyltransferase WcaA	90		EW036_RS15525	EW037_RS09030	EW035_RS08585	FVE81_RS08995
1302	g007042_000004	g007042	NA	colanic acid biosynthesis acetyltransferase WcaB	90		EW036_RS15520	EW037_RS09035	EW035_RS08590	FVE81_RS09000
1303	g009547_000004	g009547	NA	colanic acid biosynthesis glycosyltransferase WcaC	90		EW036_RS15515	EW037_RS09040	EW035_RS08595	FVE81_RS09005
1304	g009535_000004	g009535	NA	putative colanic acid polymerase WcaD	90		EW036_RS15510	EW037_RS09045	EW035_RS08600	FVE81_RS09010
1305	g002578_000004	g002578	NA	colanic acid biosynthesis glycosyltransferase WcaE	90		EW036_RS15505	EW037_RS09050	EW035_RS08605	FVE81_RS09015
1306	g002979_000004	g002979	NA	colanic acid biosynthesis acetyltransferase WcaF	90		EW036_RS15500	EW037_RS09055	EW035_RS08610	FVE81_RS09020
1307	g001977_000003	g001977	NA	GDP-mannose 4%2C6-dehydratase	80		EW036_RS15495	EW037_RS09060	EW035_RS08615	FVE81_RS09025
1308	g002353_000002	g002353	NA	GDP-L-fucose synthase	70		EW036_RS15490	EW037_RS09065	EW035_RS08620	FVE81_RS09030
1309	g000350	g000350	NA	GDP-mannose mannosyl hydrolase	50		EW036_RS15485	EW037_RS09070	EW035_RS08625	FVE81_RS09035
1310	g001913	g001913	NA	colanic acid biosynthesis fucosyltransferase WcaI	50		EW036_RS15480	EW037_RS09075	EW035_RS08630	FVE81_RS09040
1311	g001008_000001	g001008	NA	mannose-1-phosphate guanylyltransferase/mannose-6-phosphate isomerase	60	includes: dose >1	EW036_RS15475	EW037_RS09080	EW035_RS08635	FVE81_RS09045;FVE81_RS09095
1312	g001017_000002	g001017	NA	phosphomannomutase CpsG	70	includes: dose >1	EW036_RS15470	EW037_RS09085	EW035_RS08640;EW035_RS08755	FVE81_RS09050
1313	g000480_000001	g000480	NA	undecaprenyl-phosphate glucose phosphotransferase	60		EW036_RS15465	EW037_RS09090	EW035_RS08645	FVE81_RS09055
1314	g010616_000004	g010616	NA	M-antigen undecaprenyl disphosphate flippase	90		EW036_RS15460	EW037_RS09095	EW035_RS08650	FVE81_RS09060
1315	g004151_000004	g004151	NA	colanic acid biosynthesis pyruvyl transferase WcaK	90		EW036_RS15455	EW037_RS09100	EW035_RS08655	FVE81_RS09065
1316	g009534_000004	g009534	NA	colanic acid biosynthesis glycosyltransferase WcaL	90		EW036_RS15450	EW037_RS09105	EW035_RS08660	FVE81_RS09070
1317	g000482_000004	g000482	NA	colanic acid biosynthesis protein WcaM	90		EW036_RS15445	EW037_RS09110	EW035_RS08665	FVE81_RS09075
1318	g000521_2_000004	g000521_2	NA	GalU regulator GalF	80		EW036_RS15440	EW037_RS09115	EW035_RS08670	FVE81_RS09080
1319	g000268_000002	g000268	NA	glucose-1-phosphate thymidylyltransferase RfbA	70	includes: dose >1	EW036_RS15425;EW036_RS25295	EW037_RS09130;EW037_RS24125	EW035_RS22935	FVE81_RS24410
1320	g000443	g000443	NA	UDP-N-acetylglucosamine 2-epimerase (non-hydrolyzing)	50		EW036_RS25310	EW037_RS24140	EW035_RS22950	FVE81_RS24425
1321	g002169_000001	g002169	NA	NADP-dependent phosphogluconate dehydrogenase	60		EW036_RS15380	EW037_RS09190	EW035_RS08730	FVE81_RS09115
1322	g002342_000003	g002342	NA	LPS O-antigen chain length determinant protein WzzB	80		EW036_RS15370	EW037_RS09200	EW035_RS08740	FVE81_RS09125
1323	g000306_000003	g000306	NA	bifunctional phosphoribosyl-AMP cyclohydrolase/phosphoribosyl-ATP diphosphatase HisIE	80		EW036_RS15365	EW037_RS09205	EW035_RS08790	FVE81_RS09135
1324	g002537_000004	g002537	NA	imidazole glycerol phosphate synthase subunit HisF	90		EW036_RS15360	EW037_RS09210	EW035_RS08795	FVE81_RS09140
1325	g002593_000003	g002593	NA	1-(5-phosphoribosyl)-5-[(5- phosphoribosylamino)methylideneamino]imidazole-4- carboxamide isomerase	80		EW036_RS15355	EW037_RS09215	EW035_RS08800	FVE81_RS09145
1326	g002872_000003	g002872	NA	imidazole glycerol phosphate synthase subunit HisH	80		EW036_RS15350	EW037_RS09220	EW035_RS08805	FVE81_RS09150
1327	g005167_000003	g005167	NA	bifunctional histidinol-phosphatase/imidazoleglycerol-phosphate dehydratase HisB	80		EW036_RS15345	EW037_RS09225	EW035_RS08810	FVE81_RS09155
1328	g002003_000003	g002003	NA	histidinol-phosphate transaminase	80		EW036_RS15340	EW037_RS09230	EW035_RS08815	FVE81_RS09160
1329	g002213_000003	g002213	NA	histidinol dehydrogenase	80		EW036_RS15335	EW037_RS09235	EW035_RS08820	FVE81_RS09165
1330	g005585_000004	g005585	NA	ATP phosphoribosyltransferase	90		EW036_RS15330	EW037_RS09240	EW035_RS08825	FVE81_RS09170
1331	g005777_000003	g005777	NA	SDR family oxidoreductase	80		EW036_RS15305	EW037_RS09260	EW035_RS08845	FVE81_RS09180
1332	g001113	g001113	NA	LysR family transcriptional regulator	50		EW036_RS15300	EW037_RS09265	EW035_RS08850	FVE81_RS09185
1333	g001013_1_000007	g001013_1	NA	putrescine/proton symporter PlaP	90		EW036_RS15290	EW037_RS09275	EW035_RS08860	FVE81_RS09195
1334	g002159_000003	g002159	NA	exodeoxyribonuclease I	80		EW036_RS15265	EW037_RS09290	EW035_RS08875	FVE81_RS09200
1335	g000104	g000104	NA	glycoside hydrolase family protein	50	includes: dose >1	EW036_RS09785	EW037_RS07465;EW037_RS23325	EW035_RS14515	FVE81_RS16475
1336	g004267_000003	g004267	NA	serine-type D-Ala-D-Ala carboxypeptidase DacD	80		EW036_RS15260	EW037_RS09295	EW035_RS08880	FVE81_RS09205
1337	g000687_000001	g000687	NA	DNA gyrase inhibitor SbmC	60		EW036_RS15255	EW037_RS09300	EW035_RS08885	FVE81_RS09210
1338	g005183_000002	g005183	NA	FUSC family protein	70		EW036_RS15250	EW037_RS09305	EW035_RS08890	FVE81_RS09215
1339	g003579_000004	g003579	NA	DUF496 family protein	90		EW036_RS15245	EW037_RS09310	EW035_RS08895	FVE81_RS09220
1340	g000050_000002	g000050	NA	propanediol utilization protein PduV	70		EW036_RS15240	EW037_RS09315	EW035_RS08900	FVE81_RS09225
1341	g001393_000003	g001393	NA	bifunctional adenosylcobinamide kinase/adenosylcobinamide-phosphate guanylyltransferase	80		EW036_RS14900	EW037_RS09750	EW035_RS09010	FVE81_RS09335
1342	g001179_000002	g001179	NA	adenosylcobinamide-GDP ribazoletransferase	70		EW036_RS14895	EW037_RS09755	EW035_RS09015	FVE81_RS09340
1343	g000136_000002	g000136	NA	nicotinate-nucleotide--dimethylbenzimidazole phosphoribosyltransferase	70		EW036_RS14890	EW037_RS09760	EW035_RS09020	FVE81_RS09345
1344	g000024_3_000004	g000024_3	NA	L%2CD-transpeptidase	70		EW036_RS14885	EW037_RS09765	EW035_RS09025	FVE81_RS09350
1345	g002393_1_000005	g002393_1	NA	nitrogen assimilation transcriptional regulator	80		EW036_RS14875	EW037_RS09775	EW035_RS09180	FVE81_RS09595
1346	g002614	g002614	NA	YebC/PmpR family DNA-binding transcriptional regulator	50		EW036_RS14850	EW037_RS09800	EW035_RS09205	FVE81_RS09620
1347	g004839_000003	g004839	NA	AMP nucleosidase	80		EW036_RS14845	EW037_RS09805	EW035_RS09210	FVE81_RS09625
1348	g002206_000003	g002206	NA	shikimate transporter	80		EW036_RS14840	EW037_RS09810	EW035_RS09215	FVE81_RS09630
1349	g002274_000004	g002274	NA	glycosyltransferase family 9 protein	90		EW036_RS14835	EW037_RS09815	EW035_RS09220	FVE81_RS09635
1350	g001151_000002	g001151	NA	DgsA anti-repressor MtfA	70		EW036_RS14745	EW037_RS09900	EW035_RS09265	FVE81_RS09650
1351	g000291	g000291	NA	metal-binding protein ZinT	50		EW036_RS14425	EW037_RS09910	EW035_RS09280	FVE81_RS09660
1352	g000586_000002	g000586	NA	protein-methionine-sulfoxide reductase heme-binding subunit MsrQ	70		EW036_RS14415	EW037_RS09915	EW035_RS09285	FVE81_RS09665
1353	g002316_000003	g002316	NA	protein-methionine-sulfoxide reductase catalytic subunit MsrP	80		EW036_RS14410	EW037_RS09920	EW035_RS09290	FVE81_RS09670
1354	g003361	g003361	NA	hydroxyisourate hydrolase	50		EW036_RS14405	EW037_RS09925	EW035_RS09295	FVE81_RS09675
1355	g000288_2_000012	g000288_2	NA	response regulator transcription factor HprR	90		EW036_RS14400	EW037_RS09930	EW035_RS09300	FVE81_RS09680
1356	g001018_000004	g001018	NA	heavy metal sensor histidine kinase	90		EW036_RS14395	EW037_RS09935	EW035_RS09305	FVE81_RS09685
1357	g002443	g002443	NA	protein deglycase HchA	50		EW036_RS14390	EW037_RS09940	EW035_RS09310	FVE81_RS09695
1358	g000746_000001	g000746	NA	hypothetical protein	60		EW036_RS14370	EW037_RS09960	EW035_RS09325	FVE81_RS09715
1359	g001200_000001	g001200	NA	phosphohydrolase	60		EW036_RS14365	EW037_RS09965	EW035_RS09330	FVE81_RS09720
1360	g002155_000002	g002155	NA	DNA cytosine methyltransferase	70		EW036_RS14360	EW037_RS09970	EW035_RS09335	FVE81_RS09725
1361	g000343_000002	g000343	NA	very short patch repair endonuclease	70		EW036_RS14355	EW037_RS09975	EW035_RS09340	FVE81_RS09730
1362	g002395_000002	g002395	NA	drug/metabolite exporter YedA	70		EW036_RS14350	EW037_RS09980	EW035_RS09345	FVE81_RS09735
1363	g002399_000003	g002399	NA	DUF808 domain-containing protein	80		EW036_RS14345	EW037_RS09985	EW035_RS09350	FVE81_RS09740
1364	g009121_000004	g009121	NA	DUF2158 domain-containing protein	90		EW036_RS14340	EW037_RS09990	EW035_RS09355	FVE81_RS09745
1365	g002080	g002080	NA	cellulose biosynthesis regulator YedQ	50		EW036_RS14335	EW037_RS09995	EW035_RS09365	FVE81_RS09750
1366	g002498_000004	g002498	NA	mannosyl-3-phosphoglycerate phosphatase-related protein	90		EW036_RS14330	EW037_RS10000	EW035_RS09370	FVE81_RS09755
1367	g001765_000002	g001765	NA	YodD family protein	70		EW036_RS14325	EW037_RS10005	EW035_RS09375	FVE81_RS09760
1368	g004013_000004	g004013	NA	hypothetical protein	90		EW036_RS14320	EW037_RS10010	EW035_RS09380	FVE81_RS09765
1369	g001305_000001	g001305	NA	transcriptional regulator RcsA	60		EW036_RS14310	EW037_RS10020	EW035_RS09390	FVE81_RS09775
1370	g012607_000004	g012607	NA	flagellar type III secretion system protein FliR	90		EW036_RS14305	EW037_RS10025	EW035_RS09395	FVE81_RS09780
1371	g008372_000004	g008372	NA	flagellar biosynthesis protein FliQ	90		EW036_RS14300	EW037_RS10030	EW035_RS09400	FVE81_RS09785
1372	g005961_1_000008	g005961_1	NA	flagellar type III secretion system pore protein FliP	90		EW036_RS14295	EW037_RS10035	EW035_RS09405	FVE81_RS09790
1373	g007729_000004	g007729	NA	flagellar type III secretion system protein FliO	90		EW036_RS14290	EW037_RS10040	EW035_RS09410	FVE81_RS09795
1374	g007451_000004	g007451	NA	flagellar motor switch protein FliN	90		EW036_RS14285	EW037_RS10045	EW035_RS09415	FVE81_RS09800
1375	g011490_000004	g011490	NA	flagellar motor switch protein FliM	90		EW036_RS14280	EW037_RS10050	EW035_RS09420	FVE81_RS09805
1376	g007167_000004	g007167	NA	flagellar basal body-associated protein FliL	90		EW036_RS14275	EW037_RS10055	EW035_RS09425	FVE81_RS09810
1377	g000447_000004	g000447	NA	flagellar hook length control protein FliK	90		EW036_RS14270	EW037_RS10060	EW035_RS09430	FVE81_RS09815
1378	g007295_000004	g007295	NA	flagella biosynthesis chaperone FliJ	90		EW036_RS14265	EW037_RS10065	EW035_RS09435	FVE81_RS09820
1379	g004929_1_000007	g004929_1	NA	flagellum-specific ATP synthase FliI	90		EW036_RS14260	EW037_RS10070	EW035_RS09440	FVE81_RS09825
1380	g006127_000004	g006127	NA	flagellar assembly protein FliH	90		EW036_RS14255	EW037_RS10075	EW035_RS09445	FVE81_RS09830
1381	g011534_000004	g011534	NA	flagellar motor switch protein FliG	90		EW036_RS14250	EW037_RS10080	EW035_RS09450	FVE81_RS09835
1382	g010369_000004	g010369	NA	flagellar basal body M-ring protein FliF	90		EW036_RS14245	EW037_RS10085	EW035_RS09455	FVE81_RS09840
1383	g003623_000004	g003623	NA	flagellar hook-basal body complex protein FliE	90		EW036_RS14240	EW037_RS10090	EW035_RS09460	FVE81_RS09845
1384	g000044_000002	g000044	NA	SOS response-associated peptidase	70		EW036_RS14205	EW037_RS10110	EW035_RS09470	FVE81_RS09865
1385	g003875_000004	g003875	NA	sulfurtransferase-like selenium metabolism protein YedF	90		EW036_RS14200	EW037_RS10115	EW035_RS09475	FVE81_RS09870
1386	g004248_000003	g004248	NA	selenium metabolism membrane protein YedE/FdhT	80		EW036_RS14195	EW037_RS10120	EW035_RS09480	FVE81_RS09875
1387	g001508_000001	g001508	NA	lipoprotein	60		EW036_RS14190	EW037_RS10125	EW035_RS09485	FVE81_RS09880
1388	g002136_000003	g002136	NA	alpha-amylase	80		EW036_RS14185	EW037_RS10130	EW035_RS09490	FVE81_RS09885
1389	g000747_000004	g000747	NA	flagella biosynthesis regulatory protein FliT	90		EW036_RS14180	EW037_RS10135	EW035_RS09495	FVE81_RS09890
1390	g007461_000004	g007461	NA	flagellar export chaperone FliS	90		EW036_RS14175	EW037_RS10140	EW035_RS09500	FVE81_RS09895
1391	g004878_000002	g004878	NA	flagellar filament capping protein FliD	70		EW036_RS14170	EW037_RS10145	EW035_RS09505	FVE81_RS09900
1392	g000973_000003	g000973	NA	flagellin FliC	80		EW036_RS14165	EW037_RS10150	EW035_RS09510	FVE81_RS09905
1393	g012947_000004	g012947	NA	RNA polymerase sigma factor FliA	90		EW036_RS14160	EW037_RS10155	EW035_RS09515	FVE81_RS09910
1394	g002970_000004	g002970	NA	flagella biosynthesis regulatory protein FliZ	90		EW036_RS14155	EW037_RS10160	EW035_RS09520	FVE81_RS09915
1395	g002510_000004	g002510	NA	cystine ABC transporter substrate-binding protein	90		EW036_RS14150	EW037_RS10165	EW035_RS09525	FVE81_RS09920
1396	g002330_000003	g002330	NA	D-cysteine desulfhydrase	80		EW036_RS14145	EW037_RS10170	EW035_RS09530	FVE81_RS09925
1397	g002696_000004	g002696	NA	cystine ABC transporter permease	90		EW036_RS14140	EW037_RS10175	EW035_RS09535	FVE81_RS09930
1398	g002605_000001	g002605	NA	transcriptional regulator SdiA	60		EW036_RS14130	EW037_RS10185	EW035_RS09545	FVE81_RS09940
1399	g001771_000003	g001771	NA	DUF2594 family protein	80		EW036_RS14125	EW037_RS10190	EW035_RS09550	FVE81_RS09945
1400	g009178_000004	g009178	NA	hypothetical protein	90		EW036_RS14120	EW037_RS10195	EW035_RS09555	FVE81_RS09950
1401	g002728_000004	g002728	NA	UvrY/SirA/GacA family response regulator transcription factor	90		EW036_RS14115	EW037_RS10200	EW035_RS09560	FVE81_RS09955
1402	g004596_000004	g004596	NA	excinuclease ABC subunit UvrC	90		EW036_RS14110	EW037_RS10205	EW035_RS09565	FVE81_RS09960
1403	g002977_000004	g002977	NA	CDP-diacylglycerol--glycerol-3-phosphate 3-phosphatidyltransferase	90		EW036_RS14105	EW037_RS10210	EW035_RS09570	FVE81_RS09965
1404	g001922_000002	g001922	NA	tyrosine transporter TyrP	70		EW036_RS13785	EW037_RS10255	EW035_RS09595	FVE81_RS09990
1405	g001752_000002	g001752	NA	YecH family protein	70		EW036_RS13780	EW037_RS10260	EW035_RS09600	FVE81_RS09995
1406	g001443_000003	g001443	NA	non-heme ferritin	80		EW036_RS13775	EW037_RS10265	EW035_RS09605	FVE81_RS10000
1407	g003593_000004	g003593	NA	hypothetical protein	90		EW036_RS13770	EW037_RS10270	EW035_RS09610	FVE81_RS10005
1408	g003816_000003	g003816	NA	DUF2766 domain-containing protein	80		EW036_RS13760	EW037_RS10285	EW035_RS09620	FVE81_RS10020
1409	g006964_000004	g006964	NA	non-heme ferritin-like protein	90		EW036_RS13755	EW037_RS10290	EW035_RS09625	FVE81_RS10025
1410	g005337_000004	g005337	NA	arabinose ABC transporter substrate-binding protein	90		EW036_RS13750	EW037_RS10295	EW035_RS09630	FVE81_RS10030
1411	g004784_000003	g004784	NA	L-arabinose ABC transporter ATP-binding protein AraG	80		EW036_RS13745	EW037_RS10300	EW035_RS09635	FVE81_RS10035
1412	g005346_000004	g005346	NA	L-arabinose ABC transporter permease AraH	90		EW036_RS13740	EW037_RS10305	EW035_RS09640	FVE81_RS10040
1413	g001150_000001	g001150	NA	trehalose-phosphatase	60		EW036_RS13735	EW037_RS10310	EW035_RS09645	FVE81_RS10045
1414	g004864_000003	g004864	NA	alpha%2Calpha-trehalose-phosphate synthase	80		EW036_RS13730	EW037_RS10315	EW035_RS09650	FVE81_RS10050
1415	g000361_000001	g000361	NA	universal stress protein UspC	60		EW036_RS13725	EW037_RS10320	EW035_RS09655	FVE81_RS10055
1416	g007827_000004	g007827	NA	flagellar transcriptional regulator FlhD	90		EW036_RS13720	EW037_RS10325	EW035_RS09660	FVE81_RS10060
1417	g006603_000004	g006603	NA	flagellar transcriptional regulator FlhC	90		EW036_RS13715	EW037_RS10330	EW035_RS09665	FVE81_RS10065
1418	g012085_000004	g012085	NA	flagellar motor stator protein MotA	90		EW036_RS13710	EW037_RS10335	EW035_RS09670	FVE81_RS10070
1419	g011882_000004	g011882	NA	flagellar motor protein MotB	90		EW036_RS13705	EW037_RS10340	EW035_RS09675	FVE81_RS10075
1420	g010149_000004	g010149	NA	chemotaxis protein CheA	90		EW036_RS13700	EW037_RS10345	EW035_RS09680	FVE81_RS10080
1421	g006965_000004	g006965	NA	chemotaxis protein CheW	90		EW036_RS13695	EW037_RS10350	EW035_RS09685	FVE81_RS10085
1422	g000980_1_000014	g000980_1	NA	methyl-accepting chemotaxis protein II	90		EW036_RS13690	EW037_RS10355	EW035_RS09690	FVE81_RS10090
1423	g012230_000004	g012230	NA	protein-glutamate O-methyltransferase CheR	90		EW036_RS13680	EW037_RS10365	EW035_RS09700	FVE81_RS10100
1424	g011300_000004	g011300	NA	chemotaxis response regulator protein-glutamate methylesterase	90		EW036_RS13675	EW037_RS10370	EW035_RS09705	FVE81_RS10105
1425	g007581_000004	g007581	NA	chemotaxis protein CheY	90		EW036_RS13670	EW037_RS10375	EW035_RS09710	FVE81_RS10110
1426	g006308_000004	g006308	NA	protein phosphatase CheZ	90		EW036_RS13665	EW037_RS10380	EW035_RS09715	FVE81_RS10115
1427	g009788_000004	g009788	NA	flagellar type III secretion system protein FlhB	90		EW036_RS13660	EW037_RS10385	EW035_RS09720	FVE81_RS10120
1428	g010098_000004	g010098	NA	flagellar biosynthesis protein FlhA	90		EW036_RS13655	EW037_RS10390	EW035_RS09725	FVE81_RS10125
1429	g001566_000004	g001566	NA	flagellar protein FlhE	90		EW036_RS13650	EW037_RS10395	EW035_RS09730	FVE81_RS10130
1430	g004641_000004	g004641	NA	arginine--tRNA ligase	90		EW036_RS13645	EW037_RS10400	EW035_RS09740	FVE81_RS10135
1431	g001365_000003	g001365	NA	VOC family protein	80		EW036_RS13640	EW037_RS10405	EW035_RS09745	FVE81_RS10140
1432	g000545_000002	g000545	NA	copper homeostasis protein CutC	70		EW036_RS13635	EW037_RS10410	EW035_RS09750	FVE81_RS10145
1433	g000932_000004	g000932	NA	cytochrome c	90		EW036_RS13630	EW037_RS10415	EW035_RS09755	FVE81_RS10150
1434	g000260_2_000008	g000260_2	NA	molybdopterin guanine dinucleotide-containing S/N-oxide reductase	90		EW036_RS13625	EW037_RS10420	EW035_RS09760	FVE81_RS10155
1435	g005296_000003	g005296	NA	tRNA 5-methoxyuridine(34)/uridine 5-oxyacetic acid(34) synthase CmoB	80		EW036_RS13620	EW037_RS10425	EW035_RS09775	FVE81_RS10160
1436	g005979_000003	g005979	NA	carboxy-S-adenosyl-L-methionine synthase CmoA	80		EW036_RS13615	EW037_RS10430	EW035_RS09780	FVE81_RS10165
1437	g003396_000003	g003396	NA	membrane protein	80		EW036_RS13610	EW037_RS10435	EW035_RS09785	FVE81_RS10170
1438	g002493_000003	g002493	NA	DUF72 domain-containing protein	80		EW036_RS13605	EW037_RS10440	EW035_RS09790	FVE81_RS10175
1439	g002930_000003	g002930	NA	hydrolase	80		EW036_RS13600	EW037_RS10445	EW035_RS09795	FVE81_RS10180
1440	g000971	g000971	NA	aspartate--tRNA ligase	50		EW036_RS13595	EW037_RS10450	EW035_RS09800	FVE81_RS10185
1441	g005989_000004	g005989	NA	YebC/PmpR family DNA-binding transcriptional regulator	90		EW036_RS13585	EW037_RS10460	EW035_RS09810	FVE81_RS10195
1442	g001417_000004	g001417	NA	crossover junction endodeoxyribonuclease RuvC	90		EW036_RS13580	EW037_RS10465	EW035_RS09815	FVE81_RS10200
1443	g001329_000004	g001329	NA	YebB family permuted papain-like enzyme	90		EW036_RS13575	EW037_RS10470	EW035_RS09820	FVE81_RS10205
1444	g002827_000004	g002827	NA	Holliday junction branch migration protein RuvA	90		EW036_RS13565	EW037_RS10480	EW035_RS09830	FVE81_RS10215
1445	g001085	g001085	NA	Holliday junction branch migration DNA helicase RuvB	50		EW036_RS13560	EW037_RS10485	EW035_RS09835	FVE81_RS10220
1446	g005868_000004	g005868	NA	zinc ABC transporter permease subunit ZnuB	90		EW036_RS13550	EW037_RS10490	EW035_RS09840	FVE81_RS10225
1447	g005955_000004	g005955	NA	zinc ABC transporter ATP-binding protein ZnuC	90		EW036_RS13545	EW037_RS10495	EW035_RS09845	FVE81_RS10230
1448	g002371_000002	g002371	NA	zinc ABC transporter substrate-binding protein ZnuA	70		EW036_RS13540	EW037_RS10500	EW035_RS09850	FVE81_RS10235
1449	g005009_000003	g005009	NA	murein DD-endopeptidase MepM	80		EW036_RS13535	EW037_RS10505	EW035_RS09855	FVE81_RS10240
1450	g002349_1_000003	g002349_1	NA	lauroyl-Kdo(2)-lipid IV(A) myristoyltransferase	80		EW036_RS13530	EW037_RS10520	EW035_RS09860	FVE81_RS10245
1451	g004847_000004	g004847	NA	pyruvate kinase	90		EW036_RS13525	EW037_RS10525	EW035_RS09865	FVE81_RS10250
1452	g005669_000004	g005669	NA	MurR/RpiR family transcriptional regulator	90		EW036_RS13520	EW037_RS10530	EW035_RS09870	FVE81_RS10255
1453	g004820_000004	g004820	NA	glucose-6-phosphate dehydrogenase	90		EW036_RS13515	EW037_RS10535	EW035_RS09875	FVE81_RS10260
1454	g004605_000004	g004605	NA	phosphogluconate dehydratase	90		EW036_RS13510	EW037_RS10540	EW035_RS09880	FVE81_RS10265
1455	g002761_000004	g002761	NA	bifunctional 4-hydroxy-2-oxoglutarate aldolase/2-dehydro-3-deoxy-phosphogluconate aldolase	90		EW036_RS13505	EW037_RS10545	EW035_RS09885	FVE81_RS10270
1456	g001945_000003	g001945	NA	formate-dependent phosphoribosylglycinamide formyltransferase	80		EW036_RS13500	EW037_RS10550	EW035_RS09890	FVE81_RS10275
1457	g001619_000001	g001619	NA	LexA family transcriptional regulator	60		EW036_RS13495	EW037_RS10555	EW035_RS09895	FVE81_RS10280
1458	g007787_000004	g007787	NA	protein YebF	90		EW036_RS13490	EW037_RS10560	EW035_RS09900	FVE81_RS10285
1459	g000572_000001	g000572	NA	tellurite resistance TerB family protein	60		EW036_RS13485	EW037_RS10565	EW035_RS09905	FVE81_RS10290
1460	g004524_000003	g004524	NA	oligopeptidase B	80		EW036_RS13480	EW037_RS10585	EW035_RS09910	FVE81_RS10310
1461	g001256_000003	g001256	NA	exodeoxyribonuclease X	80		EW036_RS13475	EW037_RS10590	EW035_RS09915	FVE81_RS10315
1462	g006260_000004	g006260	NA	carbon-nitrogen hydrolase family protein	90		EW036_RS13470	EW037_RS10595	EW035_RS09920	FVE81_RS10320
1463	g000819_1_000005	g000819_1	NA	DNA polymerase III subunit theta	80		EW036_RS13465	EW037_RS10600	EW035_RS09925	FVE81_RS10325
1464	g000739	g000739	NA	CopC domain-containing protein YobA	50		EW036_RS13460	EW037_RS10605	EW035_RS09930	FVE81_RS10330
1465	g002452	g002452	NA	copper homeostasis membrane protein CopD	50		EW036_RS13455	EW037_RS10610	EW035_RS09935	FVE81_RS10335
1466	g007884_000004	g007884	NA	YebY family protein	90		EW036_RS13450	EW037_RS10615	EW035_RS09940	FVE81_RS10340
1467	g000295_000001	g000295	NA	protein-serine/threonine phosphatase	60		EW036_RS13445	EW037_RS10620	EW035_RS09945	FVE81_RS10345
1468	g004001_000003	g004001	NA	YebW family protein	80		EW036_RS13440	EW037_RS10625	EW035_RS09950	FVE81_RS10350
1469	g003852_000003	g003852	NA	YebV family protein	80		EW036_RS13435	EW037_RS10630	EW035_RS09955	FVE81_RS10355
1470	g001007_000003	g001007	NA	16S rRNA (cytosine(1407)-C(5))-methyltransferase RsmF	80		EW036_RS13430	EW037_RS10635	EW035_RS09960	FVE81_RS10360
1471	g002252_000003	g002252	NA	PqiB family protein	80		EW036_RS13425	EW037_RS10640	EW035_RS09965	FVE81_RS10365
1472	g001871_000002	g001871	NA	membrane integrity lipid transport subunit YebS	70		EW036_RS13420	EW037_RS10645	EW035_RS09970	FVE81_RS10370
1473	g001444	g001444	NA	GAF domain-containing protein	50		EW036_RS13415	EW037_RS10650	EW035_RS09975	FVE81_RS10375
1474	g002676_000003	g002676	NA	RNA chaperone ProQ	80		EW036_RS13410	EW037_RS10655	EW035_RS09980	FVE81_RS10380
1475	g004527_000003	g004527	NA	carboxy terminal-processing peptidase	80		EW036_RS13405	EW037_RS10660	EW035_RS09985	FVE81_RS10385
1476	g005631_000004	g005631	NA	protease HtpX	90		EW036_RS13400	EW037_RS10665	EW035_RS09990	FVE81_RS10390
1477	g004930_000003	g004930	NA	MFS transporter	80		EW036_RS13395	EW037_RS10670	EW035_RS09995	FVE81_RS10395
1478	g005855_000004	g005855	NA	DNA-binding transcriptional regulator KdgR	90		EW036_RS13390	EW037_RS10675	EW035_RS10000	FVE81_RS10400
1479	g001850_000002	g001850	NA	PhoP/PhoQ regulator MgrB	70		EW036_RS13380	EW037_RS10685	EW035_RS10010	FVE81_RS10410
1480	g003694_000002	g003694	NA	hypothetical protein	70		EW036_RS13375	EW037_RS10690	EW035_RS10015	FVE81_RS10415
1481	g009256_000004	g009256	NA	YobF family protein	90		EW036_RS13370	EW037_RS10695	EW035_RS10020	FVE81_RS10420
1482	g001147_000002	g001147	NA	23S rRNA (guanine(745)-N(1))-methyltransferase	70		EW036_RS13360	EW037_RS10705	EW035_RS10030	FVE81_RS10430
1483	g001368_000003	g001368	NA	manganese efflux pump MntP	80		EW036_RS13355	EW037_RS10710	EW035_RS10035	FVE81_RS10435
1484	g001479_000003	g001479	NA	DUF986 domain-containing protein	80		EW036_RS13350	EW037_RS10715	EW035_RS10040	FVE81_RS10440
1485	g000533_2_000006	g000533_2	NA	PTS mannose transporter subunit IID	90		EW036_RS13345	EW037_RS10720	EW035_RS10045	FVE81_RS10445
1486	g000273	g000273	NA	PTS mannose/fructose/sorbose transporter subunit IIC	50	includes: dose >1	EW036_RS13340;EW036_RS24000	EW037_RS10725;EW037_RS22580	EW035_RS10050;EW035_RS21735	FVE81_RS10450;FVE81_RS23195
1487	g000677_2_000009	g000677_2	NA	PTS mannose transporter subunit IIAB	90		EW036_RS13335	EW037_RS10730	EW035_RS10055	FVE81_RS10455
1488	g000090_1_000008	g000090_1	NA	CNNM family cation transport protein YoaE	80		EW036_RS13330	EW037_RS10735	EW035_RS10060	FVE81_RS10460
1489	g002099	g002099	NA	EAL domain-containing protein	50		EW036_RS13325	EW037_RS10740	EW035_RS10065	FVE81_RS10465
1490	g000484_1_000004	g000484_1	NA	L-serine ammonia-lyase	80		EW036_RS13320	EW037_RS10745	EW035_RS10070	FVE81_RS10470
1491	g002904_000003	g002904	NA	CoA pyrophosphatase	80		EW036_RS13315	EW037_RS10750	EW035_RS10075	FVE81_RS10475
1492	g000485_000002	g000485	NA	aminodeoxychorismate synthase component 1	70		EW036_RS13310	EW037_RS10755	EW035_RS10080	FVE81_RS10480
1493	g001791_000004	g001791	NA	YoaH family protein	90		EW036_RS13305	EW037_RS10760	EW035_RS10085	FVE81_RS10485
1494	g003536_000004	g003536	NA	RidA family protein	90		EW036_RS13295	EW037_RS10770	EW035_RS10095	FVE81_RS10495
1495	g004566_000004	g004566	NA	ATP-dependent DNA helicase	90		EW036_RS13290	EW037_RS10775	EW035_RS10100	FVE81_RS10500
1496	g006091_000003	g006091	NA	tRNA (adenosine(37)-N6)-threonylcarbamoyltransferase complex dimerization subunit type 1 TsaB	80		EW036_RS13285	EW037_RS10780	EW035_RS10105	FVE81_RS10505
1497	g002893_000003	g002893	NA	Slp family lipoprotein	80		EW036_RS13280	EW037_RS10785	EW035_RS10110	FVE81_RS10510
1498	g004661_000004	g004661	NA	long-chain-fatty-acid--CoA ligase FadD	90		EW036_RS13275	EW037_RS10790	EW035_RS10115	FVE81_RS10515
1499	g001973_000002	g001973	NA	ribonuclease D	70		EW036_RS13270	EW037_RS10795	EW035_RS10120	FVE81_RS10520
1500	g000414_1_000005	g000414_1	NA	tartrate dehydrogenase	80		EW036_RS13265	EW037_RS10815	EW035_RS10140	FVE81_RS10540
1501	g002767_000002	g002767	NA	leucine efflux protein LeuE	70		EW036_RS13255	EW037_RS10825	EW035_RS10150	FVE81_RS10550
1502	g003503_000001	g003503	NA	DUF1971 domain-containing protein	60		EW036_RS13250	EW037_RS10830	EW035_RS10155	FVE81_RS10555
1503	g001631	g001631	NA	DUF1869 domain-containing protein	50		EW036_RS13245	EW037_RS10835	EW035_RS10160	FVE81_RS10560
1504	g001731_1_000006	g001731_1	NA	GlsB/YeaQ/YmgE family stress response membrane protein	90		EW036_RS13240	EW037_RS10840	EW035_RS10165	FVE81_RS10565
1505	g002295	g002295	NA	sensor domain-containing diguanylate cyclase	50		EW036_RS13225	EW037_RS10855	EW035_RS10180	FVE81_RS10580
1506	g000398_000002	g000398	NA	DUF333 domain-containing protein	70		EW036_RS13220	EW037_RS10860	EW035_RS10185	FVE81_RS10585
1507	g000753_000002	g000753	NA	DUF488 domain-containing protein	70		EW036_RS13215	EW037_RS10865	EW035_RS10190	FVE81_RS10590
1508	g001941_000002	g001941	NA	CynX/NimT family MFS transporter	70		EW036_RS13210	EW037_RS10870	EW035_RS10195	FVE81_RS10595
1509	g000539_1_000001	g000539_1	NA	helix-turn-helix transcriptional regulator	60		EW036_RS13205	EW037_RS10875	EW035_RS10200	FVE81_RS10600
1510	g003264_000003	g003264	NA	DUF441 domain-containing protein	80		EW036_RS13200	EW037_RS10880	EW035_RS10205	FVE81_RS10605
1511	g001434_000002	g001434	NA	YbaK/prolyl-tRNA synthetase associated domain-containing protein	70		EW036_RS13190	EW037_RS10890	EW035_RS10215	FVE81_RS10615
1512	g010588_000004	g010588	NA	GGDEF domain-containing protein	90		EW036_RS13185	EW037_RS10895	EW035_RS10220	FVE81_RS10620
1513	g010622_000004	g010622	NA	GGDEF domain-containing protein	90		EW036_RS13180	EW037_RS10900	EW035_RS10225	FVE81_RS10625
1514	g004145_000004	g004145	NA	YeaH/YhbH family protein	90		EW036_RS13175	EW037_RS10905	EW035_RS10230	FVE81_RS10630
1515	g004560_000004	g004560	NA	PrkA family serine protein kinase	90		EW036_RS13170	EW037_RS10910	EW035_RS10235	FVE81_RS10635
1516	g002575_000003	g002575	NA	MipA/OmpV family protein	80		EW036_RS13165	EW037_RS10915	EW035_RS10240	FVE81_RS10640
1517	g000267_000001	g000267	NA	aldo/keto reductase	60		EW036_RS13160	EW037_RS10920	EW035_RS10245	FVE81_RS10645
1518	g005634_000002	g005634	NA	D-hexose-6-phosphate mutarotase	70		EW036_RS13155	EW037_RS10925	EW035_RS10250	FVE81_RS10650
1519	g000262	g000262	NA	type I glyceraldehyde-3-phosphate dehydrogenase	50	includes: dose >1	EW036_RS11630;EW036_RS13150	EW037_RS10930;EW037_RS13055	EW035_RS10255;EW035_RS12100	FVE81_RS10655;FVE81_RS12685
1520	g003357_000003	g003357	NA	peptide-methionine (R)-S-oxide reductase MsrB	80		EW036_RS13145	EW037_RS10935	EW035_RS10260	FVE81_RS10660
1521	g000201_000003	g000201	NA	YeaC family protein	80		EW036_RS13140	EW037_RS10940	EW035_RS10265	FVE81_RS10665
1522	g004462_000004	g004462	NA	zinc-binding dehydrogenase	90		EW036_RS13135	EW037_RS10945	EW035_RS10270	FVE81_RS10670
1523	g002281_000004	g002281	NA	NAD(P)-dependent alcohol dehydrogenase	90		EW036_RS13125	EW037_RS10955	EW035_RS10280	FVE81_RS10680
1524	g005750_000004	g005750	NA	ketose-bisphosphate aldolase	90		EW036_RS13120	EW037_RS10960	EW035_RS10285	FVE81_RS10685
1525	g005437_000003	g005437	NA	carbohydrate kinase family protein	80		EW036_RS13115	EW037_RS10965	EW035_RS10290	FVE81_RS10690
1526	g005358_000003	g005358	NA	NADH-dependent methylglyoxal reductase	80		EW036_RS13110	EW037_RS10970	EW035_RS10295	FVE81_RS10695
1527	g005948_000003	g005948	NA	DeoR/GlpR transcriptional regulator	80		EW036_RS13105	EW037_RS10975	EW035_RS10300	FVE81_RS10700
1528	g004956_000003	g004956	NA	MFS transporter	80		EW036_RS13100	EW037_RS10980	EW035_RS10305	FVE81_RS10705
1529	g000299_000003	g000299	NA	bifunctional nicotinamidase/pyrazinamidase	80		EW036_RS13095	EW037_RS10985	EW035_RS10310	FVE81_RS10710
1530	g005263_000004	g005263	NA	asparaginase	90		EW036_RS13090	EW037_RS10990	EW035_RS10315	FVE81_RS10715
1531	g004584_000003	g004584	NA	signal peptide peptidase SppA	80		EW036_RS13080	EW037_RS10995	EW035_RS10320	FVE81_RS10720
1532	g002967_000002	g002967	NA	NAD(P)H nitroreductase	70		EW036_RS13075	EW037_RS11000	EW035_RS10325	FVE81_RS10725
1533	g005217_000003	g005217	NA	selenide%2C water dikinase SelD	80		EW036_RS13070	EW037_RS11005	EW035_RS10330	FVE81_RS10730
1534	g000957_000004	g000957	NA	DNA topoisomerase III	90		EW036_RS13065	EW037_RS11010	EW035_RS10335	FVE81_RS10735
1535	g004979_000004	g004979	NA	NADP-specific glutamate dehydrogenase	90		EW036_RS13060	EW037_RS11020	EW035_RS10345	FVE81_RS10740
1536	g003752_000004	g003752	NA	YnjH family protein	90		EW036_RS13055	EW037_RS11025	EW035_RS10350	FVE81_RS10745
1537	g000187_000002	g000187	NA	pyrimidine (deoxy)nucleoside triphosphate diphosphatase	70		EW036_RS13050	EW037_RS11030	EW035_RS10355	FVE81_RS10750
1538	g000596_000003	g000596	NA	CDP-alcohol phosphatidyltransferase family protein	80		EW036_RS13045	EW037_RS11035	EW035_RS10360	FVE81_RS10755
1539	g002210_000002	g002210	NA	sulfurtransferase	70		EW036_RS13040	EW037_RS11040	EW035_RS10365	FVE81_RS10760
1540	g000164_000001	g000164	NA	ATP-binding cassette domain-containing protein	60		EW036_RS13035	EW037_RS11045	EW035_RS10370	FVE81_RS10765
1541	g000248	g000248	NA	ABC transporter permease subunit	50		EW036_RS13030	EW037_RS11050	EW035_RS10375	FVE81_RS10770
1542	g000901_000002	g000901	NA	ABC transporter substrate-binding protein	70		EW036_RS13025	EW037_RS11055	EW035_RS10380	FVE81_RS10775
1543	g000326_000002	g000326	NA	carboxymuconolactone decarboxylase family protein	70		EW036_RS13020	EW037_RS11060	EW035_RS10385	FVE81_RS10780
1544	g001198_000002	g001198	NA	TVP38/TMEM64 family protein	70		EW036_RS13015	EW037_RS11065	EW035_RS10390	FVE81_RS10785
1545	g000293_000002	g000293	NA	TVP38/TMEM64 family protein	70		EW036_RS13005	EW037_RS11075	EW035_RS10395	FVE81_RS10795
1546	g005821_000004	g005821	NA	exodeoxyribonuclease III	90		EW036_RS13000	EW037_RS11080	EW035_RS10400	FVE81_RS10800
1547	g000132_2_000006	g000132_2	NA	aspartate aminotransferase family protein	80		EW036_RS12995	EW037_RS11085	EW035_RS10405	FVE81_RS10805
1548	g001072_1_000003	g001072_1	NA	arginine N-succinyltransferase	70		EW036_RS12990	EW037_RS11090	EW035_RS10410	FVE81_RS10810
1549	g000141_1_000002	g000141_1	NA	succinylglutamate-semialdehyde dehydrogenase	70		EW036_RS12985	EW037_RS11095	EW035_RS10415	FVE81_RS10815
1550	g000488_1_000002	g000488_1	NA	N-succinylarginine dihydrolase	70		EW036_RS12980	EW037_RS11100	EW035_RS10420	FVE81_RS10820
1551	g002351_000001	g002351	NA	succinylglutamate desuccinylase	60		EW036_RS12975	EW037_RS11105	EW035_RS10425	FVE81_RS10825
1552	g003128_000003	g003128	NA	ATP-independent periplasmic protein-refolding chaperone	80		EW036_RS12970	EW037_RS11110	EW035_RS10430	FVE81_RS10830
1553	g006617_000004	g006617	NA	environmental stress-induced protein Ves	90		EW036_RS12965	EW037_RS11115	EW035_RS10435	FVE81_RS10835
1554	g001130_000002	g001130	NA	excinuclease Cho	70		EW036_RS12960	EW037_RS11120	EW035_RS10440	FVE81_RS10840
1555	g001141_000001	g001141	NA	ammonia-dependent NAD(+) synthetase	60		EW036_RS12955	EW037_RS11125	EW035_RS10445	FVE81_RS10845
1556	g001627_000003	g001627	NA	osmotically-inducible lipoprotein OsmE	80		EW036_RS12950	EW037_RS11130	EW035_RS10450	FVE81_RS10850
1557	g003600_000004	g003600	NA	PTS N%2CN'-diacetylchitobiose transporter subunit IIB	90		EW036_RS12940	EW037_RS11140	EW035_RS10460	FVE81_RS10855
1558	g004954_000003	g004954	NA	PTS N%2CN'-diacetylchitobiose transporter subunit IIC	80		EW036_RS12935	EW037_RS11145	EW035_RS10465	FVE81_RS10860
1559	g000032_1_000011	g000032_1	NA	PTS N%2CN'-diacetylchitobiose transporter subunit IIA	80		EW036_RS12930	EW037_RS11150	EW035_RS10470	FVE81_RS10865
1560	g005744_000003	g005744	NA	transcriptional regulator ChbR	80		EW036_RS12925	EW037_RS11155	EW035_RS10475	FVE81_RS10870
1561	g004966_000003	g004966	NA	6-phospho-beta-glucosidase	80		EW036_RS12920	EW037_RS11160	EW035_RS10480	FVE81_RS10875
1562	g000543_000002	g000543	NA	chitin disaccharide deacetylase	70		EW036_RS12915	EW037_RS11165	EW035_RS10485	FVE81_RS10880
1563	g002009_000003	g002009	NA	catalase HPII	80		EW036_RS12910	EW037_RS11170	EW035_RS10490	FVE81_RS10885
1564	g001635_000002	g001635	NA	cell division activator CedA	70		EW036_RS12905	EW037_RS11175	EW035_RS10495	FVE81_RS10890
1565	g002177	g002177	NA	L-cystine transporter	50		EW036_RS12900	EW037_RS11185	EW035_RS10510	FVE81_RS10900
1566	g002873_000003	g002873	NA	metal-dependent hydrolase	80		EW036_RS12895	EW037_RS11190	EW035_RS10515	FVE81_RS10905
1567	g001242_000002	g001242	NA	hexitol phosphatase HxpB	70		EW036_RS12890	EW037_RS11195	EW035_RS10520	FVE81_RS10910
1568	g003001_000002	g003001	NA	yfeABCD regulator yfeE	70		EW036_RS12885	EW037_RS11200	EW035_RS10525	FVE81_RS10915
1569	g002450_000003	g002450	NA	fructosamine kinase family protein	80		EW036_RS12880	EW037_RS11205	EW035_RS10530	FVE81_RS10920
1570	g001680	g001680	NA	type V toxin-antitoxin system endoribonuclease antitoxin GhoS	50		EW036_RS12875	EW037_RS11210	EW035_RS10535	FVE81_RS10925
1571	g005474_000002	g005474	NA	6-phosphofructokinase II	70		EW036_RS12870	EW037_RS11215	EW035_RS10540	FVE81_RS10930
1572	g002563_000003	g002563	NA	DUF481 domain-containing protein	80		EW036_RS12865	EW037_RS11220	EW035_RS10545	FVE81_RS10935
1573	g004562_000004	g004562	NA	threonine--tRNA ligase	90		EW036_RS12850	EW037_RS11235	EW035_RS10560	FVE81_RS10950
1574	g008955_000004	g008955	NA	50S ribosomal protein L35	90		EW036_RS12840	EW037_RS11245	EW035_RS10570	FVE81_RS10960
1575	g001599_000001	g001599	NA	50S ribosomal protein L20	60		EW036_RS12835	EW037_RS11250	EW035_RS10575	FVE81_RS10965
1576	g001059	g001059	NA	phenylalanine--tRNA ligase subunit alpha	50		EW036_RS12825	EW037_RS11260	EW035_RS10585	FVE81_RS10975
1577	g001334	g001334	NA	phenylalanine--tRNA ligase subunit beta	50		EW036_RS12820	EW037_RS11265	EW035_RS10590	FVE81_RS10980
1578	g008168_000004	g008168	NA	integration host factor subunit alpha	90		EW036_RS12815	EW037_RS11270	EW035_RS10595	FVE81_RS10985
1579	g005343_000003	g005343	NA	vitamin B12 ABC transporter permease BtuC	80		EW036_RS12810	EW037_RS11275	EW035_RS10600	FVE81_RS10990
1580	g001381_000002	g001381	NA	glutathione peroxidase	70		EW036_RS12805	EW037_RS11280	EW035_RS10605	FVE81_RS10995
1581	g001175_000001	g001175	NA	vitamin B12 ABC transporter ATP-binding protein BtuD	60		EW036_RS12800	EW037_RS11285	EW035_RS10610	FVE81_RS11000
1582	g000323_1_000005	g000323_1	NA	lipoprotein	70		EW036_RS12795	EW037_RS11290	EW035_RS10615	FVE81_RS11005
1583	g002622_000004	g002622	NA	anti-FlhDC factor	90		EW036_RS12790	EW037_RS11295	EW035_RS10620	FVE81_RS11010
1584	g000252_000002	g000252	NA	YdiU family protein	70		EW036_RS12785	EW037_RS11300	EW035_RS10625	FVE81_RS11015
1585	g001762	g001762	NA	hemin uptake protein HemP	50		EW036_RS12780	EW037_RS11305	EW035_RS10630	FVE81_RS11020
1586	g000235_2_000009	g000235_2	NA	3-deoxy-7-phosphoheptulonate synthase AroH	80		EW036_RS12775	EW037_RS11310	EW035_RS10635	FVE81_RS11025
1587	g005753_000004	g005753	NA	kinase/pyrophosphorylase	90		EW036_RS12770	EW037_RS11315	EW035_RS10640	FVE81_RS11030
1588	g005150_000004	g005150	NA	phosphoenolpyruvate synthase	90		EW036_RS12765	EW037_RS11320	EW035_RS10645	FVE81_RS11035
1589	g010318_000004	g010318	NA	medium-chain fatty-acid--CoA ligase	90		EW036_RS12760	EW037_RS11325	EW035_RS10650	FVE81_RS11040
1590	g001671_2_000006	g001671_2	NA	ferredoxin family protein	90		EW036_RS12755	EW037_RS11330	EW035_RS10655	FVE81_RS11045
1591	g001866_1_000006	g001866_1	NA	FAD-dependent oxidoreductase	90		EW036_RS12750	EW037_RS11335	EW035_RS10660	FVE81_RS11050
1592	g005457_000004	g005457	NA	electron transfer flavoprotein subunit alpha	90		EW036_RS12745	EW037_RS11340	EW035_RS10665	FVE81_RS11055
1593	g001162_2_000007	g001162_2	NA	electron transfer flavoprotein	90		EW036_RS12740	EW037_RS11345	EW035_RS10670	FVE81_RS11060
1594	g011963_000004	g011963	NA	AraC family transcriptional regulator	90		EW036_RS12735	EW037_RS11350	EW035_RS10675	FVE81_RS11065
1595	g009775_000004	g009775	NA	acyl-CoA dehydrogenase	90		EW036_RS12730	EW037_RS11355	EW035_RS10680	FVE81_RS11070
1596	g010431_000004	g010431	NA	acyl CoA:acetate/3-ketoacid CoA transferase	90		EW036_RS12725	EW037_RS11360	EW035_RS10685	FVE81_RS11075
1597	g005949	g005949	NA	type I 3-dehydroquinate dehydratase	50		EW036_RS12720	EW037_RS11365	EW035_RS10690	FVE81_RS11080
1598	g002444	g002444	NA	shikimate dehydrogenase	50		EW036_RS12715	EW037_RS11370	EW035_RS10695	FVE81_RS11085
1599	g009381_000004	g009381	NA	MFS transporter	90		EW036_RS12710	EW037_RS11375	EW035_RS10700	FVE81_RS11090
1600	g000888	g000888	NA	MFS transporter	50		EW036_RS12705	EW037_RS11380	EW035_RS10705	FVE81_RS11095
1601	g003511_000004	g003511	NA	YdiL family protein	90		EW036_RS12700	EW037_RS11385	EW035_RS10710	FVE81_RS11100
1602	g004399_000002	g004399	NA	AI-2E family transporter YdiK	70		EW036_RS12690	EW037_RS11395	EW035_RS10720	FVE81_RS11110
1603	g000082_1_000005	g000082_1	NA	FAD-binding oxidoreductase	90	includes: dose >1	EW036_RS12685	EW037_RS11400;EW037_RS11430	EW035_RS10725;EW035_RS10755	FVE81_RS11115;FVE81_RS11145
1604	g001915_000003	g001915	NA	cysteine desulfurase SufS	80		EW036_RS12680	EW037_RS11435	EW035_RS10760	FVE81_RS11150
1605	g000718_000003	g000718	NA	cysteine desulfuration protein SufE	80		EW036_RS12675	EW037_RS11440	EW035_RS10765	FVE81_RS11155
1606	g000024_2_000006	g000024_2	NA	L%2CD-transpeptidase family protein	70		EW036_RS12670	EW037_RS11445	EW035_RS10770	FVE81_RS11160
1607	g001728_1_000007	g001728_1	NA	major outer membrane lipoprotein	90		EW036_RS12665	EW037_RS11450	EW035_RS10775	FVE81_RS11165
1608	g004883_000004	g004883	NA	pyruvate kinase PykF	90		EW036_RS12660	EW037_RS11455	EW035_RS10780	FVE81_RS11170
1609	g001783_000003	g001783	NA	fumarate hydratase FumD	80		EW036_RS12655	EW037_RS11460	EW035_RS10785	FVE81_RS11175
1610	g006400_000004	g006400	NA	ferredoxin-like protein	90		EW036_RS12650	EW037_RS11465	EW035_RS10790	FVE81_RS11180
1611	g010088_000004	g010088	NA	aldehyde ferredoxin oxidoreductase	90		EW036_RS12645	EW037_RS11470	EW035_RS10795	FVE81_RS11185
1612	g002749_000004	g002749	NA	YdhW family putative oxidoreductase system protein	90		EW036_RS12640	EW037_RS11475	EW035_RS10800	FVE81_RS11190
1613	g002702_000004	g002702	NA	4Fe-4S dicluster domain-containing protein	90		EW036_RS12635	EW037_RS11480	EW035_RS10805	FVE81_RS11195
1614	g001156_000004	g001156	NA	thiosulfate reductase cytochrome B subunit	90		EW036_RS12630	EW037_RS11485	EW035_RS10810	FVE81_RS11200
1615	g005807_000004	g005807	NA	hypothetical protein	90		EW036_RS12625	EW037_RS11490	EW035_RS10815	FVE81_RS11205
1616	g000467_000001	g000467	NA	FAD-NAD(P)-binding protein	60		EW036_RS12620	EW037_RS11495	EW035_RS10820	FVE81_RS11210
1617	g003654_000004	g003654	NA	monooxygenase	90		EW036_RS12615	EW037_RS11500	EW035_RS10825	FVE81_RS11215
1618	g009417_000004	g009417	NA	hypothetical protein	90		EW036_RS12600	EW037_RS11515	EW035_RS10840	FVE81_RS11230
1619	g004925_000003	g004925	NA	MdtK family multidrug efflux MATE transporter	80		EW036_RS12595	EW037_RS11520	EW035_RS10845	FVE81_RS11235
1620	g001287_000003	g001287	NA	riboflavin synthase	80		EW036_RS12590	EW037_RS11525	EW035_RS10850	FVE81_RS11240
1621	g004338_000003	g004338	NA	cyclopropane fatty acyl phospholipid synthase	80		EW036_RS12585	EW037_RS11530	EW035_RS10855	FVE81_RS11245
1622	g004249_000002	g004249	NA	Bcr/CflA family multidrug efflux MFS transporter	70		EW036_RS12580	EW037_RS11535	EW035_RS10860	FVE81_RS11250
1623	g005303_000003	g005303	NA	LysR family transcriptional regulator	80		EW036_RS12575	EW037_RS11540	EW035_RS10865	FVE81_RS11255
1624	g005247_000004	g005247	NA	HTH-type transcriptional repressor PurR	90		EW036_RS12570	EW037_RS11545	EW035_RS10870	FVE81_RS11260
1625	g004307_000003	g004307	NA	MFS transporter	80		EW036_RS12560	EW037_RS11555	EW035_RS10880	FVE81_RS11270
1626	g002894_000004	g002894	NA	superoxide dismutase [Fe]	90		EW036_RS12555	EW037_RS11560	EW035_RS10885	FVE81_RS11275
1627	g000527	g000527	NA	C40 family peptidase	50	includes: dose >1	EW036_RS12550;EW036_RS20300	EW037_RS11565;EW037_RS18995	EW035_RS10890;EW035_RS18250	FVE81_RS11280;FVE81_RS19730
1628	g003526_000004	g003526	NA	Grx4 family monothiol glutaredoxin	90		EW036_RS12545	EW037_RS11570	EW035_RS10895	FVE81_RS11285
1629	g002747_000003	g002747	NA	ribonuclease T	80		EW036_RS12530	EW037_RS11580	EW035_RS10905	FVE81_RS11295
1630	g003373_000004	g003373	NA	lactoylglutathione lyase	90		EW036_RS12525	EW037_RS11585	EW035_RS10910	FVE81_RS11300
1631	g000410_1_000005	g000410_1	NA	alkene reductase	80		EW036_RS12520	EW037_RS11590	EW035_RS10915	FVE81_RS11305
1632	g000610_000002	g000610	NA	TetR/AcrR family transcriptional regulator	70		EW036_RS12515	EW037_RS11595	EW035_RS10920	FVE81_RS11310
1633	g003762_000003	g003762	NA	DUF1289 domain-containing protein	80		EW036_RS12510	EW037_RS11600	EW035_RS10925	FVE81_RS11315
1634	g005595_000003	g005595	NA	aldo/keto reductase family oxidoreductase	80		EW036_RS12505	EW037_RS11605	EW035_RS10930	FVE81_RS11320
1635	g001418_000002	g001418	NA	superoxide dismutase [Cu-Zn] SodC2	70		EW036_RS12500	EW037_RS11610	EW035_RS10935	FVE81_RS11325
1636	g002032_000002	g002032	NA	FUSC family protein	70		EW036_RS12495	EW037_RS11615	EW035_RS10940	FVE81_RS11330
1637	g002425_000001	g002425	NA	HlyD family secretion protein	60		EW036_RS12490	EW037_RS11620	EW035_RS10945	FVE81_RS11335
1638	g003865_000002	g003865	NA	DUF1656 domain-containing protein	70		EW036_RS12485	EW037_RS11625	EW035_RS10950	FVE81_RS11340
1639	g003281_000003	g003281	NA	transcriptional regulator SlyA	80		EW036_RS12480	EW037_RS11630	EW035_RS10955	FVE81_RS11345
1640	g001470_1_000004	g001470_1	NA	outer membrane lipoprotein SlyB	80		EW036_RS12475	EW037_RS11635	EW035_RS10960	FVE81_RS11350
1641	g000922_000003	g000922	NA	anhydro-N-acetylmuramic acid kinase	80		EW036_RS12470	EW037_RS11640	EW035_RS10965	FVE81_RS11355
1642	g000776_000002	g000776	NA	C-type lysozyme inhibitor	70		EW036_RS12465	EW037_RS11645	EW035_RS10970	FVE81_RS11360
1643	g002729_000004	g002729	NA	pyridoxamine 5'-phosphate oxidase	90		EW036_RS12460	EW037_RS11650	EW035_RS10975	FVE81_RS11365
1644	g000226	g000226	NA	tyrosine--tRNA ligase	50		EW036_RS12455	EW037_RS11655	EW035_RS10980	FVE81_RS11370
1645	g005688_000004	g005688	NA	pyridoxal kinase PdxY	90		EW036_RS12450	EW037_RS11660	EW035_RS10985	FVE81_RS11375
1646	g001320_000002	g001320	NA	glutathione transferase GstA	70		EW036_RS12445	EW037_RS11665	EW035_RS10990	FVE81_RS11380
1647	g001000_1_000005	g001000_1	NA	dipeptide/tripeptide permease DtpA	80		EW036_RS12440	EW037_RS11670	EW035_RS10995	FVE81_RS11385
1648	g002773_000004	g002773	NA	endonuclease III	90		EW036_RS12435	EW037_RS11675	EW035_RS11000	FVE81_RS11390
1649	g006081_000004	g006081	NA	electron transport complex subunit E	90		EW036_RS12430	EW037_RS11680	EW035_RS11005	FVE81_RS11395
1650	g002803_000003	g002803	NA	electron transport complex subunit RsxG	80		EW036_RS12425	EW037_RS11685	EW035_RS11010	FVE81_RS11400
1651	g002271_000003	g002271	NA	electron transport complex subunit RsxD	80		EW036_RS12420	EW037_RS11690	EW035_RS11015	FVE81_RS11405
1652	g000137_000003	g000137	NA	electron transport complex subunit RsxC	80		EW036_RS12415	EW037_RS11695	EW035_RS11020	FVE81_RS11410
1653	g001355_000003	g001355	NA	electron transport complex subunit RsxB	80		EW036_RS12410	EW037_RS11700	EW035_RS11025	FVE81_RS11415
1654	g002895_000004	g002895	NA	electron transport complex subunit RsxA	90		EW036_RS12405	EW037_RS11705	EW035_RS11030	FVE81_RS11420
1655	g001500_000001	g001500	NA	DUF2569 domain-containing protein	60		EW036_RS12400	EW037_RS11710	EW035_RS11035	FVE81_RS11425
1656	g003932_000003	g003932	NA	transcription modulator YdgT	80		EW036_RS12395	EW037_RS11715	EW035_RS11040	FVE81_RS11430
1657	g000858	g000858	NA	division septum protein Blr	50		EW036_RS12390	EW037_RS11720	EW035_RS11045	FVE81_RS11435
1658	g000233_1_000006	g000233_1	NA	oxidoreductase	80		EW036_RS12385	EW037_RS11725	EW035_RS11050	FVE81_RS11440
1659	g002317_000003	g002317	NA	adenosine deaminase	80		EW036_RS12380	EW037_RS11730	EW035_RS11055	FVE81_RS11445
1660	g000439_000002	g000439	NA	pyridoxal phosphate-dependent aminotransferase	70		EW036_RS12375	EW037_RS11735	EW035_RS11060	FVE81_RS11450
1661	g002103_1_000005	g002103_1	NA	PTS maltose transporter subunit IICB	80		EW036_RS12370	EW037_RS11740	EW035_RS11065	FVE81_RS11455
1662	g002289_000002	g002289	NA	Mal regulon transcriptional regulator MalI	70		EW036_RS12365	EW037_RS11745	EW035_RS11070	FVE81_RS11460
1663	g012702_000004	g012702	NA	7-alpha-hydroxysteroid dehydrogenase	90		EW036_RS12360	EW037_RS11750	EW035_RS11075	FVE81_RS11465
1664	g006550_000004	g006550	NA	TetR/AcrR family transcriptional regulator	90		EW036_RS12355	EW037_RS11755	EW035_RS11085	FVE81_RS11470
1665	g002108_000001	g002108	NA	YdgA family protein	60		EW036_RS12335	EW037_RS11775	EW035_RS11105	FVE81_RS11490
1666	g001946_000003	g001946	NA	mannose-6-phosphate isomerase	80		EW036_RS12330	EW037_RS11780	EW035_RS11110	FVE81_RS11495
1667	g000466_1_000004	g000466_1	NA	fumarate hydratase	80	includes: dose >1	EW036_RS12325;EW036_RS23365	EW037_RS11785;EW037_RS22065	EW035_RS11115;EW035_RS21085	FVE81_RS11500;FVE81_RS22680
1668	g002172_000001	g002172	NA	class II fumarate hydratase	60		EW036_RS12320	EW037_RS11790	EW035_RS11120	FVE81_RS11505
1669	g001112_000002	g001112	NA	DNA replication terminus site-binding protein	70		EW036_RS12315	EW037_RS11795	EW035_RS11125	FVE81_RS11510
1670	g005030_000002	g005030	NA	two-component system sensor histidine kinase RstB	70		EW036_RS12310	EW037_RS11800	EW035_RS11130	FVE81_RS11515
1671	g001192_000003	g001192	NA	two-component system response regulator RstA	80		EW036_RS12305	EW037_RS11805	EW035_RS11135	FVE81_RS11520
1672	g001632_000002	g001632	NA	GlpM family protein	70		EW036_RS12300	EW037_RS11810	EW035_RS11140	FVE81_RS11525
1673	g001191_000002	g001191	NA	dihydromonapterin reductase	70		EW036_RS12295	EW037_RS11815	EW035_RS11145	FVE81_RS11530
1674	g002182_000003	g002182	NA	amino acid permease	80		EW036_RS12290	EW037_RS11820	EW035_RS11150	FVE81_RS11535
1675	g002366_000003	g002366	NA	DUF1471 domain-containing protein	80		EW036_RS12285	EW037_RS11825	EW035_RS11155	FVE81_RS11540
1676	g004770_000003	g004770	NA	Re/Si-specific NAD(P)(+) transhydrogenase subunit alpha	80		EW036_RS12280	EW037_RS11830	EW035_RS11160	FVE81_RS11545
1677	g004906_000004	g004906	NA	Re/Si-specific NAD(P)(+) transhydrogenase subunit beta	90		EW036_RS12275	EW037_RS11835	EW035_RS11165	FVE81_RS11550
1678	g005232_000003	g005232	NA	AI-2E family transporter	80		EW036_RS12270	EW037_RS11840	EW035_RS11170	FVE81_RS11555
1679	g009195_000004	g009195	NA	hypothetical protein	90		EW036_RS12265	EW037_RS11845	EW035_RS11175	FVE81_RS11560
1680	g001596_000003	g001596	NA	multidrug efflux SMR transporter subunit KpnE	80		EW036_RS12260	EW037_RS11850	EW035_RS11180	FVE81_RS11565
1681	g001639_000003	g001639	NA	multidrug efflux SMR transporter subunit KpnF	80		EW036_RS12255	EW037_RS11855	EW035_RS11185	FVE81_RS11570
1682	g012420_000004	g012420	NA	serine protease	90		EW036_RS12250	EW037_RS11860	EW035_RS11190	FVE81_RS11575
1683	g000177_1_000004	g000177_1	NA	acid resistance repetitive basic protein Asr	80		EW036_RS12240	EW037_RS11870	EW035_RS11200	FVE81_RS11585
1684	g004199_000003	g004199	NA	MFS transporter	80		EW036_RS12235	EW037_RS11875	EW035_RS11205	FVE81_RS11590
1685	g002417_000003	g002417	NA	LysR family transcriptional regulator	80		EW036_RS12230	EW037_RS11880	EW035_RS11210	FVE81_RS11595
1686	g004234_000003	g004234	NA	ROK family transcriptional regulator	80		EW036_RS12225	EW037_RS11885	EW035_RS11215	FVE81_RS11600
1687	g000160_2_000007	g000160_2	NA	ATP-dependent dethiobiotin synthetase BioD	80		EW036_RS12220	EW037_RS11890	EW035_RS11220	FVE81_RS11605
1688	g000862_000002	g000862	NA	voltage-gated ClC-type chloride channel ClcB	70		EW036_RS12215	EW037_RS11895	EW035_RS11225	FVE81_RS11610
1689	g000604_000001	g000604	NA	Tat proofreading chaperone DmsD	60		EW036_RS12210	EW037_RS11900	EW035_RS11230	FVE81_RS11615
1690	g000093_2_000001	g000093_2	NA	dimethyl sulfoxide reductase anchor subunit	60		EW036_RS12205	EW037_RS11905	EW035_RS11235	FVE81_RS11620
1691	g000600_000004	g000600	NA	dimethylsulfoxide reductase subunit B	90	includes: dose >1	EW036_RS12200;EW036_RS16700	EW037_RS11910;EW037_RS15785	EW035_RS11240;EW035_RS14660	FVE81_RS11625;FVE81_RS15640
1692	g000259_2_000004	g000259_2	NA	dimethyl sulfoxide reductase subunit A	80		EW036_RS12185	EW037_RS11920	EW035_RS11250	FVE81_RS11635
1693	g000384_000002	g000384	NA	DUF1161 domain-containing protein	70		EW036_RS12180	EW037_RS11925	EW035_RS11255	FVE81_RS11640
1694	g001197_000001	g001197	NA	YnfC family lipoprotein	60		EW036_RS12175	EW037_RS11930	EW035_RS11260	FVE81_RS11645
1695	g001374_000004	g001374	NA	spermidine N1-acetyltransferase	90		EW036_RS12170	EW037_RS11935	EW035_RS11265	FVE81_RS11650
1696	g001623_000002	g001623	NA	DUF1283 family protein	70		EW036_RS12165	EW037_RS11940	EW035_RS11270	FVE81_RS11655
1697	g000778_000003	g000778	NA	YnfA family protein	80		EW036_RS12160	EW037_RS11945	EW035_RS11275	FVE81_RS11660
1698	g004243_000004	g004243	NA	starvation-sensing protein RspA	90	includes: dose >1	EW036_RS12155	EW037_RS11950;EW037_RS22900	EW035_RS11280;EW035_RS22050	FVE81_RS11665
1699	g002304_000001	g002304	NA	Zn-dependent oxidoreductase	60		EW036_RS12150	EW037_RS11955	EW035_RS11285	FVE81_RS11670
1700	g000006_1_000011	g000006_1	NA	phage tail fiber protein	80	includes: fusion; dose >1	(EW036_RS09935:EW036_RS14445);EW036_RS11000	(EW037_RS12230:EW037_RS23275);EW037_RS13280	EW035_RS14465	(FVE81_RS13845:FVE81_RS17785);FVE81_RS11945;FVE81_RS14235
1701	g004114_1_000005	g004114_1	NA	MHS family MFS transporter	90		EW036_RS12145	EW037_RS12270	EW035_RS11290	FVE81_RS11970
1702	g000091_2_000008	g000091_2	NA	fructuronate reductase	80		EW036_RS12140	EW037_RS12275	EW035_RS11295	FVE81_RS11975
1703	g003963_000001	g003963	NA	putative selenium delivery protein YdfZ	60		EW036_RS12135	EW037_RS12280	EW035_RS11300	FVE81_RS11980
1704	g001223_000003	g001223	NA	GntR family transcriptional regulator	80		EW036_RS12130	EW037_RS12285	EW035_RS11305	FVE81_RS11985
1705	g001169	g001169	NA	bifunctional NADP-dependent 3-hydroxy acid dehydrogenase/3-hydroxypropionate dehydrogenase YdfG	50		EW036_RS12125	EW037_RS12290	EW035_RS11310	FVE81_RS11990
1706	g002029_000001	g002029	NA	peptidyl-dipeptidase Dcp	60		EW036_RS12120	EW037_RS12295	EW035_RS11315	FVE81_RS11995
1707	g011967_000004	g011967	NA	diguanylate cyclase DgcZ	90		EW036_RS12110	EW037_RS12305	EW035_RS11330	FVE81_RS12005
1708	g000433_000002	g000433	NA	efflux MFS transporter YdeE	70		EW036_RS12100	EW037_RS12315	EW035_RS11340	FVE81_RS12015
1709	g005587_000003	g005587	NA	O-acetylserine/cysteine exporter	80		EW036_RS12095	EW037_RS12320	EW035_RS11345	FVE81_RS12020
1710	g000214	g000214	NA	multiple antibiotic resistance protein MarB	50		EW036_RS12090	EW037_RS12355	EW035_RS11380	FVE81_RS12025
1711	g000052_2_000016	g000052_2	NA	MDR efflux pump AcrAB transcriptional activator MarA	90		EW036_RS12085	EW037_RS12360	EW035_RS11385	FVE81_RS12030
1712	g001505_000003	g001505	NA	multiple antibiotic resistance transcriptional regulator MarR	80		EW036_RS12080	EW037_RS12365	EW035_RS11390	FVE81_RS12035
1713	g002698_000003	g002698	NA	MarC family NAAT transporter	80		EW036_RS12075	EW037_RS12370	EW035_RS11395	FVE81_RS12040
1714	g001931_000003	g001931	NA	sugar transporter	80		EW036_RS12070	EW037_RS12375	EW035_RS11400	FVE81_RS12045
1715	g005643_000003	g005643	NA	LysR family transcriptional regulator	80		EW036_RS12060	EW037_RS12385	EW035_RS11410	FVE81_RS12055
1716	g004907_000002	g004907	NA	succinate-semialdehyde dehydrogenase	70		EW036_RS12055	EW037_RS12390	EW035_RS11415	FVE81_RS12060
1717	g005498_000003	g005498	NA	glutaminase B	80		EW036_RS12050	EW037_RS12395	EW035_RS11420	FVE81_RS12065
1718	g000371_000002	g000371	NA	DUF4186 domain-containing protein	70		EW036_RS12045	EW037_RS12400	EW035_RS11425	FVE81_RS12070
1719	g002163	g002163	NA	sensor domain-containing diguanylate cyclase	50		EW036_RS12040	EW037_RS12405	EW035_RS11430	FVE81_RS12075
1720	g000475_1_000004	g000475_1	NA	tagaturonate reductase	80		EW036_RS12035	EW037_RS12410	EW035_RS11435	FVE81_RS12080
1721	g002398	g002398	NA	hypothetical protein	50		EW036_RS12030	EW037_RS12415	EW035_RS11440	FVE81_RS12085
1722	g000157_000001	g000157	NA	trans-aconitate 2-methyltransferase	60		EW036_RS12025	EW037_RS12420	EW035_RS11445	FVE81_RS12090
1723	g000548_2_000008	g000548_2	NA	fimbria/pilus periplasmic chaperone	90		EW036_RS11995	EW037_RS12550	EW035_RS11520	FVE81_RS12220
1724	g000501_2_000010	g000501_2	NA	fimbrial biogenesis outer membrane usher protein	90		EW036_RS11990	EW037_RS12555	EW035_RS11525	FVE81_RS12225
1725	g000175_2_000010	g000175_2	NA	type 1 fimbrial protein	90		EW036_RS11985	EW037_RS12560	EW035_RS11530	FVE81_RS12230
1726	g000668_2_000010	g000668_2	NA	type 1 fimbrial protein	90		EW036_RS11980	EW037_RS12565	EW035_RS11535	FVE81_RS12235
1727	g005545_000004	g005545	NA	fimbrial protein	90		EW036_RS11975	EW037_RS12570	EW035_RS11540	FVE81_RS12240
1728	g002005	g002005	NA	FdhF/YdeP family oxidoreductase	50		EW036_RS11970	EW037_RS12575	EW035_RS11545	FVE81_RS12245
1729	g003983_000004	g003983	NA	two-component system connector SafA	90		EW036_RS11965	EW037_RS12580	EW035_RS11550	FVE81_RS12250
1730	g012734_000004	g012734	NA	acid stress response transcriptional regulator YdeO	90		EW036_RS11960	EW037_RS12585	EW035_RS11555	FVE81_RS12255
1731	g010332_000004	g010332	NA	sulfatase-like hydrolase/transferase	90		EW036_RS11955	EW037_RS12590	EW035_RS11560	FVE81_RS12260
1732	g009755_000004	g009755	NA	anaerobic sulfatase maturase	90		EW036_RS11950	EW037_RS12595	EW035_RS11565	FVE81_RS12265
1733	g010503_000004	g010503	NA	acid resistance gamma-aminobutyrate antiporter GadC	90		EW036_RS11930	EW037_RS12630	EW035_RS11595	FVE81_RS12300
1734	g004128_000002	g004128	NA	glycoside hydrolase family 10 protein	70		EW036_RS11925	EW037_RS12635	EW035_RS11600	FVE81_RS12305
1735	g003307_000002	g003307	NA	OsmC family protein	70		EW036_RS11910	EW037_RS12675	EW035_RS11645	FVE81_RS12350
1736	g008781_000004	g008781	NA	biofilm-dependent modulation protein	90		EW036_RS11905	EW037_RS12680	EW035_RS11650	FVE81_RS12355
1737	g001853	g001853	NA	stationary-phase-induced ribosome-associated protein	50		EW036_RS11900	EW037_RS12685	EW035_RS11655	FVE81_RS12360
1738	g002076_1_000004	g002076_1	NA	NAD-dependent malic enzyme	80		EW036_RS11895	EW037_RS12690	EW035_RS11660	FVE81_RS12365
1739	g001078_000001	g001078	NA	alcohol dehydrogenase AdhP	60		EW036_RS11890	EW037_RS12695	EW035_RS11665	FVE81_RS12370
1740	g008267_000004	g008267	NA	HigA family addiction module antidote protein	90		EW036_RS11880	EW037_RS12705	EW035_RS11670	FVE81_RS12380
1741	g001267_000003	g001267	NA	formate dehydrogenase-N subunit gamma	80		EW036_RS11875	EW037_RS12720	EW035_RS11675	FVE81_RS12385
1742	g000523_1_000005	g000523_1	NA	formate dehydrogenase subunit beta	90		EW036_RS11870	EW037_RS12725	EW035_RS11680	FVE81_RS12390
1743	g002442_000002	g002442	NA	drug/metabolite DMT transporter permease	70		EW036_RS11855	EW037_RS12735	EW035_RS11690	FVE81_RS12400
1744	g000483_2_000004	g000483_2	NA	NarK family nitrate/nitrite MFS transporter	80		EW036_RS11850	EW037_RS12755	EW035_RS11705	FVE81_RS12420
1745	g000495	g000495	NA	nitrate reductase subunit alpha	50	includes: dose >1	EW036_RS10500;EW036_RS11845	EW037_RS12760;EW037_RS14185	EW035_RS12930	FVE81_RS12425;FVE81_RS13395
1746	g000469	g000469	NA	nitrate reductase subunit beta	50	includes: dose >1	EW036_RS10505;EW036_RS11840	EW037_RS12765;EW037_RS14180	EW035_RS11715;EW035_RS12925	FVE81_RS12430;FVE81_RS13390
1747	g000552_2_000003	g000552_2	NA	nitrate reductase molybdenum cofactor assembly chaperone	70		EW036_RS11835	EW037_RS12770	EW035_RS11720	FVE81_RS12435
1748	g000290_2_000003	g000290_2	NA	respiratory nitrate reductase subunit gamma	80		EW036_RS11830	EW037_RS12775	EW035_RS11725	FVE81_RS12440
1749	g000525_000004	g000525	NA	PhzF family isomerase	90		EW036_RS11825	EW037_RS12780	EW035_RS11730	FVE81_RS12445
1750	g000534_000002	g000534	NA	N-hydroxyarylamine O-acetyltransferase	70		EW036_RS11820	EW037_RS12785	EW035_RS11735	FVE81_RS12455
1751	g000317_000003	g000317	NA	flavin reductase family protein	80		EW036_RS11815	EW037_RS12790	EW035_RS11740	FVE81_RS12460
1752	g004802_000003	g004802	NA	L-asparagine permease	80		EW036_RS11800	EW037_RS12845	EW035_RS11905	FVE81_RS12505
1753	g002265_000002	g002265	NA	YncE family protein	70		EW036_RS11795	EW037_RS12850	EW035_RS11910	FVE81_RS12510
1754	g002024_000002	g002024	NA	TonB-dependent receptor	70		EW036_RS11790	EW037_RS12855	EW035_RS11915	FVE81_RS12515
1755	g000568_000003	g000568	NA	GntR family transcriptional regulator	80		EW036_RS11785	EW037_RS12860	EW035_RS11920	FVE81_RS12520
1756	g001419_000003	g001419	NA	L-methionine sulfoximine/L-methionine sulfone acetyltransferase	80		EW036_RS11775	EW037_RS12870	EW035_RS11930	FVE81_RS12530
1757	g000353_000003	g000353	NA	DMT family transporter	80		EW036_RS11770	EW037_RS12875	EW035_RS11935	FVE81_RS12535
1758	g000827_000002	g000827	NA	YdcY family protein	70		EW036_RS11765	EW037_RS12880	EW035_RS11940	FVE81_RS12540
1759	g001827_000001	g001827	NA	GhoT/OrtT family toxin	60	includes: dose >1	EW036_RS11760;EW036_RS23290	EW037_RS12885;EW037_RS22030	EW035_RS11945;EW035_RS21050	FVE81_RS12545;FVE81_RS22645
1760	g002158_000003	g002158	NA	aminobutyraldehyde dehydrogenase	80		EW036_RS11750	EW037_RS12900	EW035_RS11960	FVE81_RS12560
1761	g000272_1_000005	g000272_1	NA	ABC transporter permease	80		EW036_RS11745	EW037_RS12905	EW035_RS11965	FVE81_RS12565
1762	g002376_000004	g002376	NA	ABC transporter permease	90		EW036_RS11740	EW037_RS12910	EW035_RS11970	FVE81_RS12570
1763	g000083	g000083	NA	ABC transporter ATP-binding protein	50	includes: dose >1	EW036_RS09590;EW036_RS11735	EW037_RS12915;EW037_RS14670	EW035_RS11975;EW035_RS13340	FVE81_RS12575;FVE81_RS14205
1764	g001963_000003	g001963	NA	ABC transporter substrate-binding protein	80		EW036_RS11730	EW037_RS12920	EW035_RS11980	FVE81_RS12580
1765	g002167_000003	g002167	NA	PLP-dependent aminotransferase family protein	80		EW036_RS11725	EW037_RS12925	EW035_RS11985	FVE81_RS12585
1766	g000826	g000826	NA	DUF2554 family protein	50		EW036_RS11715	EW037_RS12940	EW035_RS12000	FVE81_RS12600
1767	g004547_000003	g004547	NA	U32 family peptidase	80		EW036_RS11710	EW037_RS12945	EW035_RS12005	FVE81_RS12605
1768	g000635_000002	g000635	NA	helix-turn-helix domain-containing protein	70		EW036_RS11705	EW037_RS12950	EW035_RS12010	FVE81_RS12610
1769	g000889_000002	g000889	NA	benzoate/H(+) symporter BenE family transporter	70		EW036_RS11700	EW037_RS12955	EW035_RS12015	FVE81_RS12615
1770	g002697_000002	g002697	NA	DUF3313 domain-containing protein	70		EW036_RS11695	EW037_RS12960	EW035_RS12030	FVE81_RS12620
1771	g000311_000002	g000311	NA	tellurite resistance methyltransferase TehB	70		EW036_RS11690	EW037_RS12965	EW035_RS12035	FVE81_RS12625
1772	g002314_000002	g002314	NA	dicarboxylate transporter/tellurite-resistance protein TehA	70		EW036_RS11685	EW037_RS12970	EW035_RS12040	FVE81_RS12630
1773	g000510	g000510	NA	LbetaH domain-containing protein	50		EW036_RS11680	EW037_RS12975	EW035_RS12045	FVE81_RS12635
1774	g000319_000001	g000319	NA	50S ribosomal protein L7/L12-serine acetyltransferase	60		EW036_RS11675	EW037_RS12980	EW035_RS12050	FVE81_RS12640
1775	g008696_000004	g008696	NA	YdcH family protein	90		EW036_RS11670	EW037_RS13005	EW035_RS12055	FVE81_RS12645
1776	g004681_000003	g004681	NA	glucan biosynthesis protein	80		EW036_RS11665	EW037_RS13010	EW035_RS12060	FVE81_RS12650
1777	g001021_000003	g001021	NA	VOC family protein	80		EW036_RS11660	EW037_RS13015	EW035_RS12065	FVE81_RS12655
1778	g005506_000003	g005506	NA	LysR family transcriptional regulator	80		EW036_RS11655	EW037_RS13020	EW035_RS12070	FVE81_RS12660
1779	g004074_000004	g004074	NA	type I toxin-antitoxin system toxin HokB	90		EW036_RS11645	EW037_RS13040	EW035_RS12085	FVE81_RS12670
1780	g000365_000001	g000365	NA	hypothetical protein	60		EW036_RS11640	EW037_RS13045	EW035_RS12090	FVE81_RS12675
1781	g000652_000003	g000652	NA	cytochrome b561	80		EW036_RS11635	EW037_RS13050	EW035_RS12095	FVE81_RS12680
1782	g004849_000003	g004849	NA	aldehyde dehydrogenase	80		EW036_RS11625	EW037_RS13060	EW035_RS12105	FVE81_RS12690
1783	g000274	g000274	NA	YdcF family protein	50		EW036_RS11620	EW037_RS13065	EW035_RS12110	FVE81_RS12695
1784	g005050_000004	g005050	NA	ATP-dependent RNA helicase HrpA	90		EW036_RS11615	EW037_RS13085	EW035_RS12115	FVE81_RS12710
1785	g000607_1_000008	g000607_1	NA	FMN-dependent NADH-azoreductase	90		EW036_RS11610	EW037_RS13090	EW035_RS12120	FVE81_RS12715
1786	g000526_000001	g000526	NA	aldo/keto reductase family oxidoreductase	60		EW036_RS11605	EW037_RS13095	EW035_RS12150	FVE81_RS12745
1787	g000779_000001	g000779	NA	YdbL family protein	60		EW036_RS11585	EW037_RS13190	EW035_RS12240	FVE81_RS12755
1788	g000850_000002	g000850	NA	YnbE family lipoprotein	70		EW036_RS11580	EW037_RS13195	EW035_RS12245	FVE81_RS12760
1789	g002251_000001	g002251	NA	YdbH family protein	60		EW036_RS11575	EW037_RS13200	EW035_RS12250	FVE81_RS12765
1790	g005333_000003	g005333	NA	2-hydroxyacid dehydrogenase	80		EW036_RS11570	EW037_RS13205	EW035_RS12255	FVE81_RS12770
1791	g001502_000001	g001502	NA	heat shock protein HslJ	60		EW036_RS11565	EW037_RS13210	EW035_RS12260	FVE81_RS12775
1792	g003773_000003	g003773	NA	DUF333 domain-containing protein	80		EW036_RS11560	EW037_RS13215	EW035_RS12265	FVE81_RS12780
1793	g005060_000004	g005060	NA	pyruvate:ferredoxin (flavodoxin) oxidoreductase	90		EW036_RS11555	EW037_RS13220	EW035_RS12270	FVE81_RS12785
1794	g000005_4_000004	g000005_4	NA	porin OmpC	70		EW036_RS11550	EW037_RS13225	EW035_RS12275	FVE81_RS12790
1795	g003302_000002	g003302	NA	universal stress protein UspF	70		EW036_RS11545	EW037_RS13230	EW035_RS12280	FVE81_RS12795
1796	g005464_000004	g005464	NA	tRNA 2-thiocytidine(32) synthetase TtcA	90		EW036_RS11520	EW037_RS13550	EW035_RS12285	FVE81_RS12800
1797	g004921_000003	g004921	NA	ATP-dependent RNA helicase DbpA	80		EW036_RS11515	EW037_RS13555	EW035_RS12290	FVE81_RS12805
1798	g005351_000003	g005351	NA	zinc transporter ZntB	80		EW036_RS11505	EW037_RS13560	EW035_RS12295	FVE81_RS12815
1799	g001894	g001894	NA	sensor domain-containing diguanylate cyclase	50		EW036_RS11500	EW037_RS13565	EW035_RS12300	FVE81_RS12820
1800	g002939_000002	g002939	NA	DNA endonuclease SmrA	70		EW036_RS11495	EW037_RS13570	EW035_RS12305	FVE81_RS12825
1801	g000068_1_000005	g000068_1	NA	methylated-DNA--[protein]-cysteine S-methyltransferase	70		EW036_RS11470	EW037_RS13610	EW035_RS12330	FVE81_RS12850
1802	g005958_000004	g005958	NA	FNR family transcription factor	90		EW036_RS11465	EW037_RS13615	EW035_RS12335	FVE81_RS12855
1803	g005425_000003	g005425	NA	universal stress protein UspE	80		EW036_RS11460	EW037_RS13620	EW035_RS12340	FVE81_RS12860
1804	g001714	g001714	NA	DUF2534 family protein	50		EW036_RS11455	EW037_RS13625	EW035_RS12345	FVE81_RS12865
1805	g011366_000004	g011366	NA	low conductance mechanosensitive channel YnaI	90		EW036_RS11450	EW037_RS13630	EW035_RS12350	FVE81_RS12870
1806	g004721_000003	g004721	NA	peptide ABC transporter substrate-binding protein	80		EW036_RS11445	EW037_RS13635	EW035_RS12355	FVE81_RS12875
1807	g006022_000003	g006022	NA	murein tripeptide amidase MpaA	80		EW036_RS11420	EW037_RS13660	EW035_RS12380	FVE81_RS12900
1808	g001099_000002	g001099	NA	L-Ala-D/L-Glu epimerase	70		EW036_RS11415	EW037_RS13665	EW035_RS12385	FVE81_RS12905
1809	g003069_000003	g003069	NA	thiol peroxidase	80		EW036_RS11410	EW037_RS13670	EW035_RS12390	FVE81_RS12910
1810	g004760_000003	g004760	NA	transcriptional regulator TyrR	80		EW036_RS11405	EW037_RS13675	EW035_RS12395	FVE81_RS12915
1811	g005178_000003	g005178	NA	TIGR01620 family protein	80		EW036_RS11400	EW037_RS13680	EW035_RS12400	FVE81_RS12920
1812	g004900_000004	g004900	NA	YcjX family protein	90		EW036_RS11395	EW037_RS13685	EW035_RS12405	FVE81_RS12925
1813	g003624_000004	g003624	NA	thiosulfate sulfurtransferase PspE	90		EW036_RS11330	EW037_RS13690	EW035_RS12470	FVE81_RS12930
1814	g003911_000002	g003911	NA	phage shock protein PspD	70		EW036_RS11325	EW037_RS13695	EW035_RS12475	FVE81_RS12935
1815	g003497_000002	g003497	NA	envelope stress response membrane protein PspC	70		EW036_RS11320	EW037_RS13700	EW035_RS12480	FVE81_RS12940
1816	g003903_000002	g003903	NA	envelope stress response membrane protein PspB	70		EW036_RS11315	EW037_RS13705	EW035_RS12485	FVE81_RS12945
1817	g002699_000004	g002699	NA	phage shock protein PspA	90		EW036_RS11310	EW037_RS13710	EW035_RS12490	FVE81_RS12950
1818	g001093_000003	g001093	NA	phage shock protein operon transcriptional activator	80		EW036_RS11305	EW037_RS13715	EW035_RS12495	FVE81_RS12955
1819	g000206_000002	g000206	NA	DUF2543 family protein	70		EW036_RS11295	EW037_RS13760	EW035_RS12540	FVE81_RS13000
1820	g004695_000003	g004695	NA	peptide ABC transporter substrate-binding protein SapA	80		EW036_RS11290	EW037_RS13765	EW035_RS12545	FVE81_RS13005
1821	g005390_000003	g005390	NA	peptide ABC transporter permease SapB	80		EW036_RS11285	EW037_RS13770	EW035_RS12550	FVE81_RS13010
1822	g005611_000003	g005611	NA	peptide ABC transporter permease SapC	80		EW036_RS11280	EW037_RS13775	EW035_RS12555	FVE81_RS13015
1823	g005326_000004	g005326	NA	peptide ABC transporter ATP-binding protein SapD	90		EW036_RS11275	EW037_RS13780	EW035_RS12560	FVE81_RS13020
1824	g005815_000004	g005815	NA	peptide ABC transporter ATP-binding protein SapF	90		EW036_RS11270	EW037_RS13785	EW035_RS12565	FVE81_RS13025
1825	g005863_000004	g005863	NA	enoyl-ACP reductase FabI	90		EW036_RS11240	EW037_RS13815	EW035_RS12575	FVE81_RS13035
1826	g000441	g000441	NA	CMD domain-containing protein	50		EW036_RS11235	EW037_RS13820	EW035_RS12580	FVE81_RS13040
1827	g004559_000003	g004559	NA	exoribonuclease II	80		EW036_RS11230	EW037_RS13825	EW035_RS12585	FVE81_RS13045
1828	g010135_000004	g010135	NA	cyclic di-GMP phosphodiesterase	90		EW036_RS11220	EW037_RS13835	EW035_RS12595	FVE81_RS13055
1829	g004043_000001	g004043	NA	hypothetical protein	60		EW036_RS11215	EW037_RS13840	EW035_RS12600	FVE81_RS13060
1830	g002570_000002	g002570	NA	DeoR/GlpR transcriptional regulator	70		EW036_RS11210	EW037_RS13845	EW035_RS12605	FVE81_RS13065
1831	g003908_000003	g003908	NA	osmotically-inducible lipoprotein OsmB	80		EW036_RS11205	EW037_RS13850	EW035_RS12610	FVE81_RS13070
1832	g003586_000004	g003586	NA	stress response translation initiation inhibitor YciH	90		EW036_RS11200	EW037_RS13855	EW035_RS12615	FVE81_RS13075
1833	g001182_000003	g001182	NA	orotidine-5'-phosphate decarboxylase	80		EW036_RS11195	EW037_RS13860	EW035_RS12620	FVE81_RS13080
1834	g001952_000003	g001952	NA	lipopolysaccharide assembly protein LapB	80		EW036_RS11190	EW037_RS13865	EW035_RS12625	FVE81_RS13085
1835	g003642_000003	g003642	NA	LapA family protein	80		EW036_RS11185	EW037_RS13870	EW035_RS12630	FVE81_RS13090
1836	g002553_000002	g002553	NA	phosphatidylglycerophosphatase B	70		EW036_RS11180	EW037_RS13875	EW035_RS12635	FVE81_RS13095
1837	g002845_000004	g002845	NA	GTP cyclohydrolase II	90		EW036_RS11175	EW037_RS13880	EW035_RS12640	FVE81_RS13100
1838	g002245	g002245	NA	aconitate hydratase AcnA	50		EW036_RS11170	EW037_RS13885	EW035_RS12645	FVE81_RS13105
1839	g001835_000004	g001835	NA	hypothetical protein	90		EW036_RS11160	EW037_RS13895	EW035_RS12655	FVE81_RS13115
1840	g001859_000004	g001859	NA	YmiA family putative membrane protein	90		EW036_RS11155	EW037_RS13900	EW035_RS12660	FVE81_RS13120
1841	g005371_000004	g005371	NA	HTH-type transcriptional regulator CysB	90		EW036_RS11150	EW037_RS13905	EW035_RS12665	FVE81_RS13125
1842	g005108_000004	g005108	NA	type I DNA topoisomerase	90		EW036_RS11145	EW037_RS13910	EW035_RS12670	FVE81_RS13130
1843	g003818_000002	g003818	NA	YciN family protein	70		EW036_RS11140	EW037_RS13915	EW035_RS12675	FVE81_RS13135
1844	g005207_000003	g005207	NA	protease SohB	80		EW036_RS11135	EW037_RS13920	EW035_RS12680	FVE81_RS13140
1845	g002560_000003	g002560	NA	YciK family oxidoreductase	80		EW036_RS11130	EW037_RS13925	EW035_RS12685	FVE81_RS13145
1846	g000609_1_000004	g000609_1	NA	cob(I)yrinic acid a%2Cc-diamide adenosyltransferase	80		EW036_RS11125	EW037_RS13930	EW035_RS12690	FVE81_RS13150
1847	g005577_000004	g005577	NA	23S rRNA pseudouridine(2605) synthase RluB	90		EW036_RS11110	EW037_RS13945	EW035_RS12705	FVE81_RS13155
1848	g000461_000004	g000461	NA	DUF2207 domain-containing protein	90		EW036_RS11105	EW037_RS13960	EW035_RS12710	FVE81_RS13160
1849	g002805_000004	g002805	NA	threonylcarbamoyl-AMP synthase	90		EW036_RS11100	EW037_RS13965	EW035_RS12715	FVE81_RS13165
1850	g005642_000003	g005642	NA	5'-3' exoribonuclease	80		EW036_RS11095	EW037_RS13970	EW035_RS12720	FVE81_RS13170
1851	g004746_000003	g004746	NA	anthranilate synthase component 1	80		EW036_RS11085	EW037_RS13980	EW035_RS12730	FVE81_RS13180
1852	g004732_000004	g004732	NA	bifunctional anthranilate synthase glutamate amidotransferase component TrpG/anthranilate phosphoribosyltransferase TrpD	90		EW036_RS11080	EW037_RS13985	EW035_RS12735	FVE81_RS13185
1853	g002190_000003	g002190	NA	bifunctional indole-3-glycerol-phosphate synthase TrpC/phosphoribosylanthranilate isomerase TrpF	80		EW036_RS11075	EW037_RS13990	EW035_RS12740	FVE81_RS13190
1854	g004277_000004	g004277	NA	tryptophan synthase subunit beta	90		EW036_RS11070	EW037_RS13995	EW035_RS12745	FVE81_RS13195
1855	g002501_000003	g002501	NA	tryptophan synthase subunit alpha	80		EW036_RS11065	EW037_RS14000	EW035_RS12750	FVE81_RS13200
1856	g000409_000004	g000409	NA	general stress protein	90	includes: dose >1	EW036_RS09020	EW037_RS14005;EW037_RS15265	EW035_RS12755;EW035_RS13890	FVE81_RS13205;FVE81_RS15125
1857	g001290_000003	g001290	NA	outer membrane protein OmpW	80		EW036_RS10685	EW037_RS14020	EW035_RS12770	FVE81_RS13220
1858	g005983_000002	g005983	NA	UPF0259 family protein	70		EW036_RS10675	EW037_RS14030	EW035_RS12780	FVE81_RS13230
1859	g002994_000004	g002994	NA	septation protein A	90		EW036_RS10670	EW037_RS14035	EW035_RS12785	FVE81_RS13235
1860	g003388_000003	g003388	NA	acyl-CoA thioester hydrolase YciA	80		EW036_RS10665	EW037_RS14040	EW035_RS12790	FVE81_RS13240
1861	g002569_000002	g002569	NA	TonB system transport protein TonB	70		EW036_RS10660	EW037_RS14045	EW035_RS12795	FVE81_RS13245
1862	g003676_000003	g003676	NA	YciI family protein	80		EW036_RS10655	EW037_RS14050	EW035_RS12800	FVE81_RS13250
1863	g009421_000004	g009421	NA	voltage-gated potassium channel protein	90		EW036_RS10650	EW037_RS14055	EW035_RS12805	FVE81_RS13255
1864	g004051_000001	g004051	NA	YciY family protein	60		EW036_RS10645	EW037_RS14060	EW035_RS12810	FVE81_RS13260
1865	g004832_000004	g004832	NA	cardiolipin synthase	90		EW036_RS10640	EW037_RS14065	EW035_RS12815	FVE81_RS13265
1866	g003577_000003	g003577	NA	YciU family protein	80		EW036_RS10635	EW037_RS14070	EW035_RS12820	FVE81_RS13270
1867	g000145	g000145	NA	murein tripeptide/oligopeptide ABC transporter ATP binding protein OppF	50		EW036_RS10630	EW037_RS14075	EW035_RS12825	FVE81_RS13275
1868	g005562_000004	g005562	NA	oligopeptide ABC transporter permease OppC	90		EW036_RS10620	EW037_RS14085	EW035_RS12835	FVE81_RS13285
1869	g005519_000004	g005519	NA	oligopeptide ABC transporter permease OppB	90		EW036_RS10615	EW037_RS14090	EW035_RS12840	FVE81_RS13290
1870	g000981_1_000006	g000981_1	NA	oligopeptide ABC transporter substrate-binding protein OppA	80		EW036_RS10610	EW037_RS14095	EW035_RS12845	FVE81_RS13295
1871	g002746_000003	g002746	NA	YchE family NAAT transporter	80		EW036_RS10605	EW037_RS14100	EW035_RS12850	FVE81_RS13300
1872	g005094_000004	g005094	NA	bifunctional acetaldehyde-CoA/alcohol dehydrogenase	90		EW036_RS10600	EW037_RS14105	EW035_RS12855	FVE81_RS13305
1873	g001311_000003	g001311	NA	thymidine kinase	80		EW036_RS10590	EW037_RS14110	EW035_RS12860	FVE81_RS13310
1874	g000074_2_000013	g000074_2	NA	DNA-binding transcriptional regulator H-NS	90		EW036_RS10585	EW037_RS14115	EW035_RS12865	FVE81_RS13315
1875	g000521_1_000008	g000521_1	NA	UTP--glucose-1-phosphate uridylyltransferase GalU	90		EW036_RS10580	EW037_RS14120	EW035_RS12870	FVE81_RS13335
1876	g002310_000003	g002310	NA	two-component system response regulator RssB	80		EW036_RS10575	EW037_RS14125	EW035_RS12875	FVE81_RS13340
1877	g002413_000003	g002413	NA	patatin-like phospholipase RssA	80		EW036_RS10570	EW037_RS14130	EW035_RS12880	FVE81_RS13345
1878	g005738_000004	g005738	NA	formyltetrahydrofolate deformylase	90		EW036_RS10560	EW037_RS14140	EW035_RS12890	FVE81_RS13355
1879	g000290_1_000008	g000290_1	NA	respiratory nitrate reductase subunit gamma	90		EW036_RS10515	EW037_RS14170	EW035_RS12915	FVE81_RS13380
1880	g000552_1_000007	g000552_1	NA	nitrate reductase molybdenum cofactor assembly chaperone	80		EW036_RS10510	EW037_RS14175	EW035_RS12920	FVE81_RS13385
1881	g000483_1_000003	g000483_1	NA	NarK family nitrate/nitrite MFS transporter	80		EW036_RS10495	EW037_RS14190	EW035_RS12935	FVE81_RS13400
1882	g004613_000002	g004613	NA	nitrate/nitrite two-component system sensor histidine kinase NarX	70		EW036_RS10490	EW037_RS14195	EW035_RS12940	FVE81_RS13405
1883	g004904_000001	g004904	NA	YchO/YchP family invasin	60		EW036_RS10480	EW037_RS14205	EW035_RS12950	FVE81_RS13415
1884	g003518_000003	g003518	NA	hypothetical protein	80		EW036_RS10475	EW037_RS14210	EW035_RS12955	FVE81_RS13420
1885	g002669_000003	g002669	NA	gamma-glutamylcyclotransferase	80		EW036_RS10470	EW037_RS14215	EW035_RS12960	FVE81_RS13425
1886	g001754_000003	g001754	NA	putative cation transport regulator ChaB	80		EW036_RS10465	EW037_RS14220	EW035_RS12965	FVE81_RS13430
1887	g004417_000004	g004417	NA	sodium-potassium/proton antiporter ChaA	90		EW036_RS10460	EW037_RS14225	EW035_RS12970	FVE81_RS13435
1888	g005706_000004	g005706	NA	3-deoxy-8-phosphooctulonate synthase	90		EW036_RS10450	EW037_RS14250	EW035_RS12990	FVE81_RS13460
1889	g005806_000002	g005806	NA	tetratricopeptide repeat-containing protein	70		EW036_RS10445	EW037_RS14255	EW035_RS12995	FVE81_RS13465
1890	g000730	g000730	NA	SirB family protein	50		EW036_RS10440	EW037_RS14260	EW035_RS13000	FVE81_RS13470
1891	g001139_000002	g001139	NA	peptide chain release factor N(5)-glutamine methyltransferase	70		EW036_RS10435	EW037_RS14265	EW035_RS13005	FVE81_RS13475
1892	g000936	g000936	NA	peptide chain release factor 1	50		EW036_RS10430	EW037_RS14270	EW035_RS13010	FVE81_RS13480
1893	g004192_000004	g004192	NA	glutamyl-tRNA reductase	90		EW036_RS10425	EW037_RS14275	EW035_RS13015	FVE81_RS13485
1894	g002798_000003	g002798	NA	lipoprotein localization protein LolB	80		EW036_RS10420	EW037_RS14280	EW035_RS13020	FVE81_RS13490
1895	g002466_000003	g002466	NA	4-(cytidine 5'-diphospho)-2-C-methyl-D-erythritol kinase	80		EW036_RS10415	EW037_RS14285	EW035_RS13025	FVE81_RS13495
1896	g000509	g000509	NA	ribose-phosphate diphosphokinase	50		EW036_RS10410	EW037_RS14290	EW035_RS13030	FVE81_RS13500
1897	g004665_000003	g004665	NA	C4-dicarboxylic acid transporter DauA	80		EW036_RS10405	EW037_RS14295	EW035_RS13035	FVE81_RS13505
1898	g003733_000003	g003733	NA	stress-induced protein YchH	80		EW036_RS10400	EW037_RS14300	EW035_RS13040	FVE81_RS13510
1899	g002885_000004	g002885	NA	aminoacyl-tRNA hydrolase	90		EW036_RS10395	EW037_RS14305	EW035_RS13045	FVE81_RS13515
1900	g000450	g000450	NA	redox-regulated ATPase YchF	50		EW036_RS10390	EW037_RS14310	EW035_RS13050	FVE81_RS13520
1901	g002043_000002	g002043	NA	PTS-dependent dihydroxyacetone kinase operon transcriptional regulator DhaR	70		EW036_RS10240	EW037_RS14320	EW035_RS13060	FVE81_RS13530
1902	g004469_000003	g004469	NA	dihydroxyacetone kinase subunit DhaK	80		EW036_RS10235	EW037_RS14325	EW035_RS13065	FVE81_RS13535
1903	g002776_000003	g002776	NA	dihydroxyacetone kinase ADP-binding subunit DhaL	80		EW036_RS10230	EW037_RS14330	EW035_RS13070	FVE81_RS13540
1904	g000479_000001	g000479	NA	dihydroxyacetone kinase subunit DhaM	60		EW036_RS10225	EW037_RS14335	EW035_RS13075	FVE81_RS13545
1905	g000244_2_000003	g000244_2	NA	alpha%2Calpha-trehalase	70		EW036_RS10220	EW037_RS14340	EW035_RS13080	FVE81_RS13550
1906	g001731_2_000007	g001731_2	NA	GlsB/YeaQ/YmgE family stress response membrane protein	90		EW036_RS10180	EW037_RS14380	EW035_RS13090	FVE81_RS13590
1907	g002598_000004	g002598	NA	flagellar brake protein	90		EW036_RS10175	EW037_RS14385	EW035_RS13095	FVE81_RS13595
1908	g002828_000003	g002828	NA	membrane-bound lytic murein transglycosylase EmtA	80		EW036_RS10170	EW037_RS14390	EW035_RS13100	FVE81_RS13600
1909	g001119_000002	g001119	NA	muramoyltetrapeptide carboxypeptidase	70		EW036_RS10165	EW037_RS14395	EW035_RS13105	FVE81_RS13605
1910	g004470_000003	g004470	NA	catabolic alanine racemase DadX	80		EW036_RS10155	EW037_RS14415	EW035_RS13115	FVE81_RS13625
1911	g005033_000003	g005033	NA	D-amino acid dehydrogenase	80		EW036_RS10150	EW037_RS14420	EW035_RS13120	FVE81_RS13630
1912	g004769_000004	g004769	NA	SpoVR family protein	90		EW036_RS10145	EW037_RS14425	EW035_RS13125	FVE81_RS13635
1913	g006037_000004	g006037	NA	fatty acid metabolism transcriptional regulator FadR	90		EW036_RS10140	EW037_RS14430	EW035_RS13130	FVE81_RS13640
1914	g002118_000003	g002118	NA	sodium/proton antiporter NhaB	80		EW036_RS10135	EW037_RS14435	EW035_RS13135	FVE81_RS13645
1915	g003017_000003	g003017	NA	disulfide bond formation protein DsbB	80		EW036_RS10130	EW037_RS14440	EW035_RS13140	FVE81_RS13650
1916	g000227_1_000004	g000227_1	NA	Y-family DNA polymerase	80		EW036_RS10125	EW037_RS14445	EW035_RS13145	FVE81_RS13655
1917	g000362_1_000002	g000362_1	NA	translesion error-prone DNA polymerase V autoproteolytic subunit	70		EW036_RS10120	EW037_RS14450	EW035_RS13150	FVE81_RS13660
1918	g001475_000004	g001475	NA	YcgN family cysteine cluster protein	90		EW036_RS10110	EW037_RS14460	EW035_RS13160	FVE81_RS13670
1919	g001261_000003	g001261	NA	fumarylacetoacetate hydrolase family protein	80		EW036_RS10105	EW037_RS14465	EW035_RS13165	FVE81_RS13675
1920	g001672_000003	g001672	NA	hypothetical protein	80		EW036_RS10100	EW037_RS14470	EW035_RS13170	FVE81_RS13680
1921	g007503_000004	g007503	NA	hypothetical protein	90		EW036_RS10095	EW037_RS14475	EW035_RS13175	FVE81_RS13685
1922	g000744_000004	g000744	NA	hypothetical protein	90		EW036_RS10090	EW037_RS14480	EW035_RS13180	FVE81_RS13690
1923	g002637_000002	g002637	NA	septum site-determining protein MinC	70		EW036_RS10085	EW037_RS14485	EW035_RS13185	FVE81_RS13695
1924	g005805_000004	g005805	NA	septum site-determining protein MinD	90		EW036_RS10080	EW037_RS14490	EW035_RS13190	FVE81_RS13700
1925	g003757_000004	g003757	NA	cell division topological specificity factor MinE	90		EW036_RS10075	EW037_RS14495	EW035_RS13195	FVE81_RS13705
1926	g000854_000004	g000854	NA	hypothetical protein	90		EW036_RS10055	EW037_RS14520	EW035_RS13210	FVE81_RS13725
1927	g007868_000004	g007868	NA	glycine zipper family protein	90		EW036_RS10050	EW037_RS14525	EW035_RS13215	FVE81_RS13730
1928	g007960_000004	g007960	NA	YmgD family protein	90		EW036_RS10045	EW037_RS14530	EW035_RS13220	FVE81_RS13735
1929	g001778_000004	g001778	NA	hypothetical protein	90		EW036_RS10030	EW037_RS14540	EW035_RS13235	FVE81_RS13745
1930	g000823_000004	g000823	NA	hypothetical protein	90		EW036_RS10020	EW037_RS14550	EW035_RS13245	FVE81_RS13755
1931	g000814	g000814	NA	biofilm/acid-resistance regulator AriR	50		EW036_RS10015	EW037_RS14555	EW035_RS13250	FVE81_RS13760
1932	g000810_000004	g000810	NA	hypothetical protein	90		EW036_RS10010	EW037_RS14560	EW035_RS13255	FVE81_RS13765
1933	g001744	g001744	NA	two-component-system connector protein YcgZ	50		EW036_RS10005	EW037_RS14565	EW035_RS13260	FVE81_RS13770
1934	g000890_000001	g000890	NA	diguanylate phosphodiesterase	60		EW036_RS10000	EW037_RS14570	EW035_RS13265	FVE81_RS13775
1935	g002597_000001	g002597	NA	MerR family transcriptional regulator	60		EW036_RS09995	EW037_RS14575	EW035_RS13270	FVE81_RS13780
1936	g007484_000004	g007484	NA	DUF1398 domain-containing protein	90		EW036_RS09990	EW037_RS14580	EW035_RS13275	FVE81_RS13785
1937	g000856_000001	g000856	NA	NADP-dependent isocitrate dehydrogenase	60	includes: dose >1	EW036_RS09640;EW036_RS09980	EW037_RS14610	EW035_RS13290	FVE81_RS13800;FVE81_RS14155
1938	g000296_000003	g000296	NA	23S rRNA pseudouridine(2457) synthase RluE	80		EW036_RS09635	EW037_RS14625	EW035_RS13295	FVE81_RS14160
1939	g003216_000003	g003216	NA	NUDIX hydrolase	80		EW036_RS09630	EW037_RS14630	EW035_RS13300	FVE81_RS14165
1940	g000923	g000923	NA	tRNA 2-thiouridine(34) synthase MnmA	50		EW036_RS09625	EW037_RS14635	EW035_RS13305	FVE81_RS14170
1941	g002762_000004	g002762	NA	high frequency lysogenization protein HflD	90		EW036_RS09620	EW037_RS14640	EW035_RS13310	FVE81_RS14175
1942	g004933_000004	g004933	NA	adenylosuccinate lyase	90		EW036_RS09615	EW037_RS14645	EW035_RS13315	FVE81_RS14180
1943	g002688_000004	g002688	NA	two-component system response regulator PhoP	90		EW036_RS09610	EW037_RS14650	EW035_RS13320	FVE81_RS14185
1944	g004829_000003	g004829	NA	two-component system sensor histidine kinase PhoQ	80		EW036_RS09605	EW037_RS14655	EW035_RS13325	FVE81_RS14190
1945	g001976_1_000004	g001976_1	NA	cupin domain-containing protein	80		EW036_RS09600	EW037_RS14660	EW035_RS13330	FVE81_RS14195
1946	g000881	g000881	NA	peptidase T	50		EW036_RS09595	EW037_RS14665	EW035_RS13335	FVE81_RS14200
1947	g005686_000004	g005686	NA	spermidine/putrescine ABC transporter permease PotB	90		EW036_RS09585	EW037_RS14675	EW035_RS13345	FVE81_RS14210
1948	g005849_000004	g005849	NA	spermidine/putrescine ABC transporter permease PotC	90		EW036_RS09580	EW037_RS14680	EW035_RS13350	FVE81_RS14565
1949	g005210_000004	g005210	NA	spermidine/putrescine ABC transporter substrate-binding protein PotD	90		EW036_RS09575	EW037_RS14685	EW035_RS13355	FVE81_RS14570
1950	g005758_000003	g005758	NA	NAD-dependent protein deacylase	80		EW036_RS09560	EW037_RS14700	EW035_RS13360	FVE81_RS14585
1951	g005555_000003	g005555	NA	N-acetylglucosamine kinase	80		EW036_RS09555	EW037_RS14705	EW035_RS13365	FVE81_RS14590
1952	g004205_000003	g004205	NA	lipoprotein-releasing ABC transporter permease subunit LolE	80		EW036_RS09550	EW037_RS14710	EW035_RS13370	FVE81_RS14595
1953	g006078_000003	g006078	NA	lipoprotein-releasing ABC transporter ATP-binding protein LolD	80		EW036_RS09545	EW037_RS14715	EW035_RS13375	FVE81_RS14600
1954	g004266_000004	g004266	NA	lipoprotein-releasing ABC transporter permease subunit LolC	90		EW036_RS09540	EW037_RS14720	EW035_RS13380	FVE81_RS14605
1955	g000939_000004	g000939	NA	acyltransferase family protein	90		EW036_RS09535	EW037_RS14725	EW035_RS13385	FVE81_RS14610
1956	g005065_000004	g005065	NA	transcription-repair coupling factor	90		EW036_RS09530	EW037_RS14730	EW035_RS13390	FVE81_RS14615
1957	g000024_1_000013	g000024_1	NA	L%2CD-transpeptidase family protein	80		EW036_RS09525	EW037_RS14735	EW035_RS13395	FVE81_RS14620
1958	g003802_000003	g003802	NA	DUF1471 domain-containing protein	80		EW036_RS09520	EW037_RS14740	EW035_RS13400	FVE81_RS14625
1959	g000585_000002	g000585	NA	TetR/AcrR family transcriptional regulator	70		EW036_RS09515	EW037_RS14745	EW035_RS13405	FVE81_RS14630
1960	g002996_000003	g002996	NA	glycine zipper 2TM domain-containing protein	80		EW036_RS09510	EW037_RS14750	EW035_RS13410	FVE81_RS14635
1961	g005025_000004	g005025	NA	NAD(P)/FAD-dependent oxidoreductase	90		EW036_RS09505	EW037_RS14755	EW035_RS13415	FVE81_RS14640
1962	g002989_000004	g002989	NA	alpha/beta hydrolase	90		EW036_RS09500	EW037_RS14760	EW035_RS13420	FVE81_RS14645
1963	g005250_000003	g005250	NA	beta-N-acetylhexosaminidase	80		EW036_RS09495	EW037_RS14765	EW035_RS13425	FVE81_RS14650
1964	g001142_000001	g001142	NA	thiamine kinase	60		EW036_RS09490	EW037_RS14770	EW035_RS13430	FVE81_RS14655
1965	g001276_000002	g001276	NA	penicillin-binding protein activator LpoB	70		EW036_RS09485	EW037_RS14775	EW035_RS13435	FVE81_RS14660
1966	g001584_000002	g001584	NA	YcfL family protein	70		EW036_RS09480	EW037_RS14780	EW035_RS13440	FVE81_RS14665
1967	g003504_000003	g003504	NA	purine nucleoside phosphoramidase	80		EW036_RS09475	EW037_RS14785	EW035_RS13445	FVE81_RS14670
1968	g010052_000004	g010052	NA	ferric-rhodotorulic acid/ferric-coprogen receptor FhuE	90		EW036_RS09470	EW037_RS14790	EW035_RS13450	FVE81_RS14675
1969	g000786_1_000008	g000786_1	NA	PTS glucose transporter subunit IIBC	90		EW036_RS09465	EW037_RS14795	EW035_RS13455	FVE81_RS14680
1970	g002513_000003	g002513	NA	metal-dependent hydrolase	80		EW036_RS09460	EW037_RS14800	EW035_RS13460	FVE81_RS14685
1971	g002315_000002	g002315	NA	DNA polymerase III subunit delta'	70		EW036_RS09455	EW037_RS14805	EW035_RS13465	FVE81_RS14690
1972	g002763_000003	g002763	NA	dTMP kinase	80		EW036_RS09450	EW037_RS14810	EW035_RS13470	FVE81_RS14695
1973	g002300_000003	g002300	NA	cell division protein YceG	80		EW036_RS09445	EW037_RS14815	EW035_RS13475	FVE81_RS14700
1974	g002502_000001	g002502	NA	aminodeoxychorismate lyase	60		EW036_RS09440	EW037_RS14820	EW035_RS13480	FVE81_RS14705
1975	g001899	g001899	NA	beta-ketoacyl-ACP synthase II	50		EW036_RS09435	EW037_RS14825	EW035_RS13485	FVE81_RS14715
1976	g003866_000001	g003866	NA	acyl carrier protein	60		EW036_RS09430	EW037_RS14830	EW035_RS13490	FVE81_RS14720
1977	g000128	g000128	NA	(S)-acetoin forming diacetyl reductase	50		EW036_RS09425	EW037_RS14835	EW035_RS13495	FVE81_RS14725
1978	g002387_000004	g002387	NA	ACP S-malonyltransferase	90		EW036_RS09420	EW037_RS14840	EW035_RS13500	FVE81_RS14730
1979	g005419_000003	g005419	NA	ketoacyl-ACP synthase III	80		EW036_RS09415	EW037_RS14845	EW035_RS13505	FVE81_RS14735
1980	g004318_000004	g004318	NA	phosphate acyltransferase PlsX	90		EW036_RS09410	EW037_RS14850	EW035_RS13510	FVE81_RS14740
1981	g009185_000004	g009185	NA	50S ribosomal protein L32	90		EW036_RS09405	EW037_RS14855	EW035_RS13515	FVE81_RS14745
1982	g003036_000004	g003036	NA	23S rRNA accumulation protein YceD	90		EW036_RS09400	EW037_RS14860	EW035_RS13520	FVE81_RS14750
1983	g001349_000003	g001349	NA	septum formation inhibitor Maf	80		EW036_RS09395	EW037_RS14865	EW035_RS13525	FVE81_RS14755
1984	g005403_000004	g005403	NA	23S rRNA pseudouridine(955/2504/2580) synthase RluC	90		EW036_RS09390	EW037_RS14870	EW035_RS13530	FVE81_RS14760
1985	g001038_000002	g001038	NA	ribonuclease E	70		EW036_RS09380	EW037_RS14880	EW035_RS13540	FVE81_RS14765
1986	g011719_000004	g011719	NA	flagellar hook-filament junction protein FlgL	90		EW036_RS09375	EW037_RS14895	EW035_RS13545	FVE81_RS14780
1987	g010389_000004	g010389	NA	flagellar hook-associated protein FlgK	90		EW036_RS09370	EW037_RS14900	EW035_RS13550	FVE81_RS14785
1988	g011791_000004	g011791	NA	flagellar assembly peptidoglycan hydrolase FlgJ	90		EW036_RS09365	EW037_RS14905	EW035_RS13555	FVE81_RS14790
1989	g009928_000004	g009928	NA	flagellar basal body P-ring protein FlgI	90		EW036_RS09360	EW037_RS14910	EW035_RS13560	FVE81_RS14795
1990	g013040_000004	g013040	NA	flagellar basal body L-ring protein FlgH	90		EW036_RS09355	EW037_RS14915	EW035_RS13565	FVE81_RS14800
1991	g012628_000004	g012628	NA	flagellar basal-body rod protein FlgG	90		EW036_RS09350	EW037_RS14920	EW035_RS13570	FVE81_RS14805
1992	g012770_000004	g012770	NA	flagellar basal body rod protein FlgF	90		EW036_RS09345	EW037_RS14925	EW035_RS13575	FVE81_RS14810
1993	g000895_000004	g000895	NA	flagellar hook protein FlgE	90		EW036_RS09340	EW037_RS14930	EW035_RS13580	FVE81_RS14815
[truncated: 1,391 more rows]
