# Supplementary material for: Integrative omics identifies conserved and pathogen-specific responses of sepsis-causing bacteria
Source: Nat Commun. 2023 Mar 18;14:1530. doi: 10.1038/s41467-023-37200-w (PMC10024524; doi:10.1038/s41467-023-37200-w)
Supplement: Supplementary file 5 — Supplementary Data 2 [file 41467_2023_37200_MOESM5_ESM.xlsx]

## Sheet: Supp Data 2 - KpSC
Supplementary Data 2. Orthologue clusters conserved across all four Klebsiella pneumoniae species complex genomes
Footnotes:	A Cluster name and cluster family are denoted by a two-part identifier: the "g######" number is shared across all clusters that group at ≥50% identity, with the secondary number "_######" used to separate each cluster within a family that can be separated at a higher identity (≥ 60%)
	B Consensus gene name and product are taken from genomes annotation (available from NCBI Refseq)
	C Clustering threshold = indicates the minimin of % amino acid identity shared across all genes in the cluster (thresholds were set at: 50, 60, 70, 80, 90%)
	D Notes indicate which clusters contain matches defined as "fusion" (i.e., multiple matches suggestive of gene fragmention or fusion) and/or "dose >1" (i.e., multiple gene copies). In the isolate locustag lists, fusions are denote by "(locustag:locustag)" and dose by "locustag;locustag".
Orthologue Cluster Information (KpSC)							Locustags
#	Cluster nameA	Cluster family A	Consensus B gene name	Consensus product B	Cluster C threshold	Notes D	AJ218 (NZ_LR130541)	KPC2 (NZ_LR130548)	AJ292 (NZ_LR130538)	AJ055 (NZ_LR130539)	04153260899A (NZ_LR130543)	03-311-0071 (NZ_LR130544)
1	g000002_1_000001	g000002_1	NA	Rpn family recombination-promoting nuclease/putative transposase	60	includes: dose >1	EW045_RS22945;EW045_RS23180	EW042_RS23415;EW042_RS23640	EW044_RS23005;EW044_RS23245	EW050_RS23400;EW050_RS23630	EW039_RS22730;EW039_RS22920	EW041_RS22830;EW041_RS23075
2	g000112_000001	g000112	NA	formate C-acetyltransferase	60	includes: dose >1	EW045_RS06170;EW045_RS10475;EW045_RS17705	EW042_RS06530;EW042_RS10465;EW042_RS17590	EW044_RS06085;EW044_RS09700;EW044_RS17550	EW050_RS06100;EW050_RS09830;EW050_RS17985	EW039_RS05885;EW039_RS10225;EW039_RS17505	EW041_RS06280;EW041_RS10070;EW041_RS17670
3	g000026	g000026	NA	preprotein translocase subunit SecA	50	includes: fusion; dose >1	(EW045_RS09840:EW045_RS10940);EW045_RS22155	(EW042_RS09835:EW042_RS10935);EW042_RS22620	(EW044_RS08990:EW044_RS10050);EW044_RS22150	(EW050_RS09080:EW050_RS10175);EW050_RS22570	(EW039_RS09025:EW039_RS10650);EW039_RS21955	(EW041_RS09365:EW041_RS10495);EW041_RS22055
4	g000002_2	g000002_2	NA	Rpn family recombination-promoting nuclease/putative transposase	50	includes: dose >1	EW045_RS08070;EW045_RS20335;EW045_RS25990	EW042_RS07235;EW042_RS08075;EW042_RS20780;EW042_RS26025	EW044_RS06490;EW044_RS07360;EW044_RS20195;EW044_RS25580	EW050_RS06485;EW050_RS07505;EW050_RS20735;EW050_RS25955	EW039_RS06270;EW039_RS07290;EW039_RS20120;EW039_RS25360	EW041_RS06685;EW041_RS07735;EW041_RS20250;EW041_RS25390
5	g004890_000004	g004890	NA	chromosomal replication initiator protein DnaA	90		EW045_RS00005	EW042_RS00005	EW044_RS00005	EW050_RS00005	EW039_RS00005	EW041_RS00005
6	g004415_000004	g004415	NA	DNA polymerase III subunit beta	90		EW045_RS00010	EW042_RS00010	EW044_RS00010	EW050_RS00010	EW039_RS00010	EW041_RS00010
7	g004464_000004	g004464	NA	DNA replication/repair protein RecF	90		EW045_RS00015	EW042_RS00015	EW044_RS00015	EW050_RS00015	EW039_RS00015	EW041_RS00015
8	g000241	g000241	NA	DNA topoisomerase (ATP-hydrolyzing) subunit B	50		EW045_RS00020	EW042_RS00020	EW044_RS00020	EW050_RS00020	EW039_RS00020	EW041_RS00020
9	g005802_000004	g005802	NA	sugar-phosphatase	90		EW045_RS00025	EW042_RS00025	EW044_RS00025	EW050_RS00025	EW039_RS00025	EW041_RS00025
10	g001210_000003	g001210	NA	D-galactonate utilization transcriptional regulator DgoR	80		EW045_RS00040	EW042_RS00040	EW044_RS09780	EW050_RS09910	EW039_RS10305	EW041_RS10150
11	g000148_1_000003	g000148_1	NA	2-dehydro-3-deoxygalactonokinase	70		EW045_RS00045	EW042_RS00045	EW044_RS09785	EW050_RS09915	EW039_RS10310	EW041_RS10155
12	g000167_1_000003	g000167_1	NA	2-dehydro-3-deoxy-6-phosphogalactonate aldolase	80		EW045_RS00050	EW042_RS00050	EW044_RS09790	EW050_RS09920	EW039_RS10315	EW041_RS10160
13	g001962_000003	g001962	NA	galactonate dehydratase	80		EW045_RS00055	EW042_RS00055	EW044_RS09795	EW050_RS09925	EW039_RS10320	EW041_RS10165
14	g000877_000002	g000877	NA	DUF3748 domain-containing protein	70		EW045_RS00065	EW042_RS00065	EW044_RS00040	EW050_RS00040	EW039_RS00040	EW041_RS00040
15	g001634_000002	g001634	NA	YceK/YidQ family lipoprotein	70		EW045_RS00070	EW042_RS00070	EW044_RS00045	EW050_RS00045	EW039_RS00045	EW041_RS00045
16	g000714_2_000009	g000714_2	NA	heat shock chaperone IbpA	90		EW045_RS00075	EW042_RS00075	EW044_RS00050	EW050_RS00050	EW039_RS00050	EW041_RS00050
17	g000714_1_000005	g000714_1	NA	heat shock chaperone IbpB	80		EW045_RS00080	EW042_RS00080	EW044_RS00055	EW050_RS00055	EW039_RS00055	EW041_RS00055
18	g004676_000003	g004676	NA	putative transporter	80		EW045_RS00090	EW042_RS00090	EW044_RS00060	EW050_RS00060	EW039_RS00060	EW041_RS00060
19	g000154_3_000006	g000154_3	NA	GntR family transcriptional regulator	70		EW045_RS00095	EW042_RS00095	EW044_RS00065	EW050_RS00065	EW039_RS00065	EW041_RS00065
20	g002095	g002095	NA	PTS alpha-glucoside transporter subunit IIBC	50		EW045_RS00100	EW042_RS00100	EW044_RS00070	EW050_RS00070	EW039_RS00070	EW041_RS00070
21	g000584_1_000005	g000584_1	NA	6-phospho-alpha-glucosidase	90		EW045_RS00105	EW042_RS00105	EW044_RS00075	EW050_RS00075	EW039_RS00075	EW041_RS00075
22	g001618_1_000005	g001618_1	NA	DUF202 domain-containing protein	80		EW045_RS00110	EW042_RS00110	EW044_RS00080	EW050_RS00080	EW039_RS00080	EW041_RS00080
23	g003479_000002	g003479	NA	DUF202 domain-containing protein	70		EW045_RS00115	EW042_RS00115	EW044_RS00085	EW050_RS00085	EW039_RS00085	EW041_RS00085
24	g004288_000003	g004288	NA	multidrug efflux MFS transporter EmrD	80		EW045_RS00140	EW042_RS00140	EW044_RS00115	EW050_RS00110	EW039_RS00110	EW041_RS00115
25	g004658_000003	g004658	NA	acetolactate synthase large subunit	80		EW045_RS00165	EW042_RS00165	EW044_RS00140	EW050_RS00135	EW039_RS00135	EW041_RS00140
26	g003696_000004	g003696	NA	acetolactate synthase small subunit	90		EW045_RS00170	EW042_RS00170	EW044_RS00145	EW050_RS00140	EW039_RS00140	EW041_RS00145
27	g002863_000004	g002863	NA	transcriptional regulator UhpA	90		EW045_RS00175	EW042_RS00175	EW044_RS00150	EW050_RS00145	EW039_RS00145	EW041_RS00150
28	g002125_000003	g002125	NA	signal transduction histidine-protein kinase/phosphatase UhpB	80		EW045_RS00180	EW042_RS00180	EW044_RS00155	EW050_RS00150	EW039_RS00150	EW041_RS00155
29	g005000_000003	g005000	NA	MFS transporter	80		EW045_RS00185	EW042_RS00185	EW044_RS00160	EW050_RS00155	EW039_RS00155	EW041_RS00160
30	g002176	g002176	NA	hexose-6-phosphate:phosphate antiporter	50		EW045_RS00190	EW042_RS00190	EW044_RS00165	EW050_RS00160	EW039_RS00160	EW041_RS00165
31	g003241_000002	g003241	NA	DUF1198 domain-containing protein	70		EW045_RS00195	EW042_RS00195	EW044_RS00170	EW050_RS00170	EW039_RS00165	EW041_RS00170
32	g000879_1_000003	g000879_1	NA	purine ribonucleoside efflux pump NepI	70		EW045_RS00210	EW042_RS00210	EW044_RS00185	EW050_RS00180	EW039_RS00180	EW041_RS00185
33	g000151_2_000006	g000151_2	NA	lipoprotein NlpA	80		EW045_RS00405	EW042_RS00415	EW044_RS00340	EW050_RS00335	EW039_RS00335	EW041_RS00340
34	g005512_000003	g005512	NA	EamA family transporter	80		EW045_RS00320	EW042_RS00330	EW044_RS00255	EW050_RS00250	EW039_RS00250	EW041_RS00255
35	g000134_2	g000134_2	NA	MFS transporter	50		EW045_RS22325	EW042_RS22790	EW044_RS22325	EW050_RS22745	EW039_RS22130	EW041_RS22230
36	g004902_000003	g004902	NA	glycoside-pentoside-hexuronide family transporter	80		EW045_RS00525	EW042_RS00475	EW044_RS00400	EW050_RS00395	EW039_RS00395	EW041_RS00400
37	g002260_000003	g002260	NA	alpha-xylosidase	80		EW045_RS00530	EW042_RS00480	EW044_RS00405	EW050_RS00400	EW039_RS00400	EW041_RS00405
38	g000033_3	g000033_3	NA	PTS fructose-like transporter subunit IIB	50	includes: dose >1	EW045_RS13430;EW045_RS17330	EW042_RS13350	EW044_RS17185	EW050_RS17595	EW039_RS13245;EW039_RS17150	EW041_RS13085;EW041_RS17305
39	g002071_000001	g002071	NA	AsmA family protein	60		EW045_RS00550	EW042_RS00500	EW044_RS00425	EW050_RS00420	EW039_RS00420	EW041_RS00425
40	g004905_000004	g004905	NA	uracil-xanthine permease	90		EW045_RS00555	EW042_RS00505	EW044_RS00430	EW050_RS00425	EW039_RS00425	EW041_RS00430
41	g004256_000003	g004256	NA	sodium/glutamate symporter	80		EW045_RS00560	EW042_RS00510	EW044_RS00435	EW050_RS00430	EW039_RS00430	EW041_RS00435
42	g004518_000004	g004518	NA	ATP-dependent DNA helicase RecG	90		EW045_RS00620	EW042_RS00570	EW044_RS00495	EW050_RS00490	EW039_RS00490	EW041_RS00495
43	g001215_000004	g001215	NA	tRNA (guanosine(18)-2'-O)-methyltransferase TrmH	90		EW045_RS00625	EW042_RS00575	EW044_RS00500	EW050_RS00495	EW039_RS00495	EW041_RS00500
44	g004509_000004	g004509	NA	bifunctional GTP diphosphokinase/guanosine-3'%2C5'-bis pyrophosphate 3'-pyrophosphohydrolase	90		EW045_RS00630	EW042_RS00580	EW044_RS00505	EW050_RS00500	EW039_RS00500	EW041_RS00505
45	g008319_000004	g008319	NA	DNA-directed RNA polymerase subunit omega	90		EW045_RS00635	EW042_RS00585	EW044_RS00510	EW050_RS00505	EW039_RS00505	EW041_RS00510
46	g002794_000004	g002794	NA	guanylate kinase	90		EW045_RS00640	EW042_RS00590	EW044_RS00515	EW050_RS00510	EW039_RS00510	EW041_RS00515
47	g000139	g000139	NA	NAD-dependent DNA ligase LigB	50		EW045_RS00645	EW042_RS00595	EW044_RS00520	EW050_RS00515	EW039_RS00515	EW041_RS00520
48	g002810_000003	g002810	NA	trimeric intracellular cation channel family protein	80		EW045_RS00650	EW042_RS00600	EW044_RS00525	EW050_RS00520	EW039_RS00520	EW041_RS00525
49	g001679	g001679	NA	PerC family transcriptional regulator	50		EW045_RS24795	EW042_RS24955	EW044_RS24540	EW050_RS24915	EW039_RS24325	EW041_RS24350
50	g005681_000004	g005681	NA	YicC family protein	90		EW045_RS00670	EW042_RS00620	EW044_RS00545	EW050_RS00615	EW039_RS00540	EW041_RS00535
51	g006042_000004	g006042	NA	ribonuclease PH	90		EW045_RS00700	EW042_RS00650	EW044_RS00570	EW050_RS00640	EW039_RS00565	EW041_RS00560
52	g002760_000004	g002760	NA	orotate phosphoribosyltransferase	90		EW045_RS00705	EW042_RS00655	EW044_RS00575	EW050_RS00645	EW039_RS00570	EW041_RS00565
53	g002855_000004	g002855	NA	nucleoid occlusion factor SlmA	90		EW045_RS00710	EW042_RS00660	EW044_RS00580	EW050_RS00655	EW039_RS00580	EW041_RS00575
54	g003233_000004	g003233	NA	dUTP diphosphatase	90		EW045_RS00715	EW042_RS00665	EW044_RS00585	EW050_RS00660	EW039_RS00585	EW041_RS00580
55	g001916_000004	g001916	NA	bifunctional phosphopantothenoylcysteine decarboxylase/phosphopantothenate--cysteine ligase CoaBC	90		EW045_RS00720	EW042_RS00670	EW044_RS00590	EW050_RS00665	EW039_RS00590	EW041_RS00585
56	g000027_1_000008	g000027_1	NA	JAB domain-containing protein	70		EW045_RS00725	EW042_RS00675	EW044_RS00595	EW050_RS00670	EW039_RS00595	EW041_RS00590
57	g008595_000004	g008595	NA	50S ribosomal protein L28	90		EW045_RS00730	EW042_RS00680	EW044_RS00600	EW050_RS00675	EW039_RS00600	EW041_RS00595
58	g004058_000004	g004058	NA	50S ribosomal protein L33	90		EW045_RS00735	EW042_RS00685	EW044_RS00605	EW050_RS00680	EW039_RS00605	EW041_RS00600
59	g005813_000004	g005813	NA	bifunctional DNA-formamidopyrimidine glycosylase/DNA-(apurinic or apyrimidinic site) lyase	90		EW045_RS00740	EW042_RS00690	EW044_RS00610	EW050_RS00705	EW039_RS00610	EW041_RS00605
60	g003150_000003	g003150	NA	pantetheine-phosphate adenylyltransferase	80		EW045_RS00745	EW042_RS00695	EW044_RS00615	EW050_RS00710	EW039_RS00615	EW041_RS00610
61	g004158_000002	g004158	NA	3-deoxy-D-manno-octulosonic acid transferase	70		EW045_RS00755	EW042_RS00705	EW044_RS00625	EW050_RS00720	EW039_RS00625	EW041_RS00620
62	g000146_000003	g000146	NA	lipopolysaccharide heptosyltransferase RfaC	80		EW045_RS00800	EW042_RS00750	EW044_RS00670	EW050_RS00765	EW039_RS00670	EW041_RS00665
63	g005182_000003	g005182	NA	ADP-heptose--LPS heptosyltransferase RfaF	80		EW045_RS00805	EW042_RS00755	EW044_RS00675	EW050_RS00770	EW039_RS00675	EW041_RS00670
64	g005470_000004	g005470	NA	ADP-glyceromanno-heptose 6-epimerase	90		EW045_RS00810	EW042_RS00760	EW044_RS00680	EW050_RS00775	EW039_RS00680	EW041_RS00675
65	g004272_000004	g004272	NA	glycine C-acetyltransferase	90		EW045_RS00815	EW042_RS00765	EW044_RS00685	EW050_RS00780	EW039_RS00685	EW041_RS00680
66	g005245_000004	g005245	NA	L-threonine 3-dehydrogenase	90		EW045_RS00820	EW042_RS00770	EW044_RS00690	EW050_RS00785	EW039_RS00690	EW041_RS00685
67	g002357_000002	g002357	NA	divergent polysaccharide deacetylase family protein	70		EW045_RS00830	EW042_RS00780	EW044_RS00700	EW050_RS00795	EW039_RS00700	EW041_RS00695
68	g004147_000003	g004147	NA	murein hydrolase activator EnvC	80		EW045_RS00835	EW042_RS00785	EW044_RS00705	EW050_RS00800	EW039_RS00705	EW041_RS00700
69	g004755_000004	g004755	NA	2%2C3-bisphosphoglycerate-independent phosphoglycerate mutase	90		EW045_RS00840	EW042_RS00790	EW044_RS00710	EW050_RS00805	EW039_RS00710	EW041_RS00705
70	g003305_000003	g003305	NA	rhodanese-like domain-containing protein	80		EW045_RS00845	EW042_RS00795	EW044_RS00715	EW050_RS00810	EW039_RS00715	EW041_RS00710
71	g003815_000003	g003815	NA	glutaredoxin 3	80		EW045_RS00850	EW042_RS00800	EW044_RS00720	EW050_RS00815	EW039_RS00720	EW041_RS00715
72	g003198_000004	g003198	NA	protein-export chaperone SecB	90		EW045_RS00855	EW042_RS00805	EW044_RS00725	EW050_RS00820	EW039_RS00725	EW041_RS00720
73	g005261_000004	g005261	NA	NAD(P)H-dependent glycerol-3-phosphate dehydrogenase	90		EW045_RS00860	EW042_RS00810	EW044_RS00730	EW050_RS00825	EW039_RS00730	EW041_RS00725
74	g005787_000004	g005787	NA	serine O-acetyltransferase	90		EW045_RS00865	EW042_RS00815	EW044_RS00735	EW050_RS00830	EW039_RS00735	EW041_RS00730
75	g003175_000004	g003175	NA	tRNA (uridine(34)/cytosine(34)/5- carboxymethylaminomethyluridine(34)-2'-O)- methyltransferase TrmL	90		EW045_RS00870	EW042_RS00820	EW044_RS00740	EW050_RS00835	EW039_RS00740	EW041_RS00735
76	g001937_1_000006	g001937_1	NA	FMN-dependent L-lactate dehydrogenase LldD	90		EW045_RS00875	EW042_RS00825	EW044_RS00745	EW050_RS00840	EW039_RS00745	EW041_RS00740
77	g002539	g002539	NA	transcriptional regulator LldR	50		EW045_RS00880	EW042_RS00830	EW044_RS00750	EW050_RS00845	EW039_RS00750	EW041_RS00745
78	g002081_1_000006	g002081_1	NA	L-lactate permease	90		EW045_RS00885	EW042_RS00835	EW044_RS00755	EW050_RS00850	EW039_RS00755	EW041_RS00750
79	g003480_000004	g003480	NA	YibL family ribosome-associated protein	90		EW045_RS00890	EW042_RS00840	EW044_RS00760	EW050_RS00855	EW039_RS00760	EW041_RS00755
80	g001770_000001	g001770	NA	hypothetical protein	60		EW045_RS00895	EW042_RS00845	EW044_RS00765	EW050_RS00860	EW039_RS00765	EW041_RS00760
81	g002856_000003	g002856	NA	MltR family transcriptional regulator	80		EW045_RS00900	EW042_RS00850	EW044_RS00770	EW050_RS00865	EW039_RS00770	EW041_RS00765
82	g004335_000004	g004335	NA	mannitol-1-phosphate 5-dehydrogenase	90		EW045_RS00905	EW042_RS00855	EW044_RS00775	EW050_RS00870	EW039_RS00775	EW041_RS00770
83	g000962	g000962	NA	PTS mannitol transporter subunit IICBA	50		EW045_RS00910	EW042_RS00860	EW044_RS00780	EW050_RS00875	EW039_RS00780	EW041_RS00775
84	g000076_000001	g000076	NA	DUF3302 domain-containing protein	60	includes: dose >1	EW045_RS19940	EW042_RS00865;EW042_RS20045	EW044_RS00785;EW044_RS07710;EW044_RS19785	EW050_RS00880;EW050_RS07850;EW050_RS20210	EW039_RS00785;EW039_RS07640;EW039_RS19725	EW041_RS00780;EW041_RS08085;EW041_RS19870
85	g002834_000001	g002834	NA	glutathione S-transferase	60		EW045_RS00920	EW042_RS00875	EW044_RS00795	EW050_RS00890	EW039_RS00795	EW041_RS00790
86	g002178_000003	g002178	NA	L-seryl-tRNA(Sec) selenium transferase	80		EW045_RS00925	EW042_RS00880	EW044_RS00800	EW050_RS00895	EW039_RS00800	EW041_RS00795
87	g004593_000002	g004593	NA	selenocysteine-specific translation elongation factor	70		EW045_RS00930	EW042_RS00885	EW044_RS00805	EW050_RS00900	EW039_RS00805	EW041_RS00800
88	g004765_000001	g004765	NA	aldehyde dehydrogenase	60		EW045_RS05770	EW042_RS06175	EW044_RS05640	EW050_RS05755	EW039_RS05535	EW041_RS05830
89	g000015	g000015	NA	L-ribulose-5-phosphate 4-epimerase	50	includes: dose >1	EW045_RS22375;EW045_RS24260	EW042_RS22840;EW042_RS24570	EW044_RS22380;EW044_RS24165	EW050_RS00905;EW050_RS22800;EW050_RS24550	EW039_RS22185;EW039_RS23955	EW041_RS00805;EW041_RS22285;EW041_RS23980
90	g000061	g000061	NA	L-ribulose-5-phosphate 3-epimerase	50	includes: dose >1	EW045_RS24265	EW042_RS24575	EW044_RS24170	EW050_RS00910;EW050_RS24555	EW039_RS23960	EW041_RS00810;EW041_RS23985
91	g000016_4_000001	g000016_4	NA	4Fe-4S dicluster domain-containing protein	60		EW045_RS00940	EW042_RS00895	EW044_RS00815	EW050_RS00955	EW039_RS00815	EW041_RS00855
92	g004191_000004	g004191	NA	valine--pyruvate transaminase	90		EW045_RS00945	EW042_RS00900	EW044_RS00820	EW050_RS00960	EW039_RS00820	EW041_RS00860
93	g004531_000003	g004531	NA	alpha-amylase	80		EW045_RS00950	EW042_RS00905	EW044_RS00825	EW050_RS00965	EW039_RS00825	EW041_RS00865
94	g005782_000003	g005782	NA	protein bax	80		EW045_RS00955	EW042_RS00910	EW044_RS00830	EW050_RS00970	EW039_RS00830	EW041_RS00870
95	g004297_000003	g004297	NA	XylR family transcriptional regulator	80		EW045_RS00960	EW042_RS00915	EW044_RS00835	EW050_RS00975	EW039_RS00835	EW041_RS00875
96	g001943_1_000005	g001943_1	NA	sugar ABC transporter permease	80		EW045_RS00965	EW042_RS00920	EW044_RS00840	EW050_RS00980	EW039_RS00840	EW041_RS00880
97	g004759_000003	g004759	NA	xylose ABC transporter ATP-binding protein	80		EW045_RS00970	EW042_RS00925	EW044_RS00845	EW050_RS00985	EW039_RS00845	EW041_RS00885
98	g005315_000003	g005315	NA	D-xylose ABC transporter substrate-binding protein	80		EW045_RS00975	EW042_RS00930	EW044_RS00850	EW050_RS00990	EW039_RS00850	EW041_RS00890
99	g002204_000003	g002204	NA	xylose isomerase	80	includes: dose >1	EW045_RS00985	EW042_RS00940;EW042_RS23905	EW044_RS00860;EW044_RS23595	EW050_RS01000;EW050_RS23980	EW039_RS00860;EW039_RS23290	EW041_RS00900;EW041_RS23365
100	g000474_1_000005	g000474_1	NA	xylulokinase	80		EW045_RS00990	EW042_RS00945	EW044_RS00865	EW050_RS01005	EW039_RS00865	EW041_RS00905
101	g001494_000003	g001494	NA	YiaB family inner membrane protein	80		EW045_RS01000	EW042_RS00955	EW044_RS00875	EW050_RS01015	EW039_RS00875	EW041_RS00915
102	g000508_000002	g000508	NA	acyltransferase	70		EW045_RS01005	EW042_RS00960	EW044_RS00880	EW050_RS01020	EW039_RS00880	EW041_RS00920
103	g000198_000001	g000198	NA	hypothetical protein	60		EW045_RS01010	EW042_RS00965	EW044_RS00885	EW050_RS01025	EW039_RS00885	EW041_RS00925
104	g005526_000001	g005526	NA	glycine--tRNA ligase subunit alpha	60		EW045_RS01020	EW042_RS00975	EW044_RS00895	EW050_RS01035	EW039_RS00895	EW041_RS00935
105	g004520_000004	g004520	NA	glycine--tRNA ligase subunit beta	90		EW045_RS01025	EW042_RS00980	EW044_RS00900	EW050_RS01040	EW039_RS00900	EW041_RS00940
106	g000218_1_000002	g000218_1	NA	type I toxin-antitoxin system toxin HokA	60		EW045_RS01035	EW042_RS00990	EW044_RS00905	EW050_RS01050	EW039_RS00905	EW041_RS00945
107	g000014_1_000001	g000014_1	NA	transcription antiterminator/RNA stability regulator CspE	60	includes: dose >1	EW045_RS01045;EW045_RS10220;EW045_RS19150	EW042_RS01000;EW042_RS10215;EW042_RS19260	EW044_RS00915;EW044_RS09380;EW044_RS19005	EW050_RS01060;EW050_RS09470;EW050_RS19440	EW039_RS00915;EW039_RS09905;EW039_RS18965	EW041_RS00955;EW041_RS09755;EW041_RS15260;EW041_RS19125
108	g003692_000002	g003692	NA	HTH-type transcriptional regulator	70		EW045_RS01050	EW042_RS01005	EW044_RS00920	EW050_RS01065	EW039_RS00920	EW041_RS00960
109	g006059_000003	g006059	NA	DUF3053 domain-containing protein	80		EW045_RS01065	EW042_RS01020	EW044_RS00935	EW050_RS01080	EW039_RS00935	EW041_RS00975
110	g002347_000003	g002347	NA	glyoxylate/hydroxypyruvate reductase GhrB	80		EW045_RS01070	EW042_RS01025	EW044_RS00940	EW050_RS01085	EW039_RS00940	EW041_RS00980
111	g001252_1_000005	g001252_1	NA	OmpA family lipoprotein	80		EW045_RS01095	EW042_RS01050	EW044_RS00965	EW050_RS01110	EW039_RS00965	EW041_RS01005
112	g000260_1_000004	g000260_1	NA	molybdopterin guanine dinucleotide-containing S/N-oxide reductase	80		EW045_RS01100	EW042_RS01055	EW044_RS00970	EW050_RS01115	EW039_RS00970	EW041_RS01010
113	g000357	g000357	NA	N-acetyltransferase	50		EW045_RS01105	EW042_RS01060	EW044_RS00975	EW050_RS01120	EW039_RS00975	EW041_RS01015
114	g001353_000003	g001353	NA	DNA-3-methyladenine glycosylase I	80		EW045_RS01110	EW042_RS01065	EW044_RS00980	EW050_RS01125	EW039_RS00980	EW041_RS01020
115	g001925_000003	g001925	NA	MFS transporter	80		EW045_RS01120	EW042_RS01075	EW044_RS00990	EW050_RS01135	EW039_RS00990	EW041_RS01030
116	g004657_000003	g004657	NA	kdo(2)-lipid A phosphoethanolamine 7''-transferase	80		EW045_RS01125	EW042_RS01080	EW044_RS00995	EW050_RS01140	EW039_RS00995	EW041_RS01035
117	g002100_1_000007	g002100_1	NA	ABC transporter substrate-binding protein	90		EW045_RS01160	EW042_RS01105	EW044_RS01020	EW050_RS01165	EW039_RS01020	EW041_RS01060
118	g005262_000004	g005262	NA	dipeptide ABC transporter permease DppB	90		EW045_RS01165	EW042_RS01110	EW044_RS01025	EW050_RS01170	EW039_RS01025	EW041_RS01065
119	g002415_000004	g002415	NA	dipeptide ABC transporter permease DppC	90		EW045_RS01170	EW042_RS01115	EW044_RS01030	EW050_RS01175	EW039_RS01030	EW041_RS01070
120	g004578_000004	g004578	NA	dipeptide ABC transporter ATP-binding protein	90		EW045_RS01175	EW042_RS01120	EW044_RS01035	EW050_RS01180	EW039_RS01035	EW041_RS01075
121	g000021	g000021	NA	ABC transporter ATP-binding protein	50	includes: dose >1	EW045_RS01180;EW045_RS11000;EW045_RS11915;EW045_RS18070	EW042_RS01125;EW042_RS10995;EW042_RS11890;EW042_RS18195	EW044_RS01040;EW044_RS10110;EW044_RS11050;EW044_RS17925	EW050_RS01185;EW050_RS10235;EW050_RS11285;EW050_RS18370	EW039_RS01040;EW039_RS10710;EW039_RS11650;EW039_RS17880	EW041_RS01080;EW041_RS10555;EW041_RS11485;EW041_RS18045
122	g002082_000002	g002082	NA	cellulose biosynthesis protein BcsG	70		EW045_RS01220	EW042_RS01170	EW044_RS01080	EW050_RS01225	EW039_RS01080	EW041_RS01120
123	g001801_000001	g001801	NA	cellulose biosynthesis protein BcsF	60		EW045_RS01225	EW042_RS01175	EW044_RS01085	EW050_RS01230	EW039_RS01085	EW041_RS01125
124	g002111_000001	g002111	NA	cellulose biosynthesis protein BcsE	60		EW045_RS01230	EW042_RS01180	EW044_RS01090	EW050_RS01235	EW039_RS01090	EW041_RS01130
125	g004007_000001	g004007	NA	hypothetical protein	60		EW045_RS01235	EW042_RS01185	EW044_RS01095	EW050_RS01240	EW039_RS01095	EW041_RS01135
126	g002568_000001	g002568	NA	cellulose biosynthesis protein BcsQ	60		EW045_RS01240	EW042_RS01190	EW044_RS01100	EW050_RS01245	EW039_RS01100	EW041_RS01140
127	g005103_000003	g005103	NA	UDP-forming cellulose synthase catalytic subunit	80		EW045_RS01245	EW042_RS01195	EW044_RS01105	EW050_RS01250	EW039_RS01105	EW041_RS01145
128	g005155_000002	g005155	NA	cellulose biosynthesis cyclic di-GMP-binding regulatory protein BcsB	70		EW045_RS01250	EW042_RS01200	EW044_RS01110	EW050_RS01255	EW039_RS01110	EW041_RS01150
129	g001983_000002	g001983	NA	cellulase	70		EW045_RS01255	EW042_RS01205	EW044_RS01115	EW050_RS01260	EW039_RS01115	EW041_RS01155
130	g005064_000001	g005064	NA	cellulose biosynthesis protein BcsC	60		EW045_RS01260	EW042_RS01210	EW044_RS01120	EW050_RS01265	EW039_RS01120	EW041_RS01160
131	g004138_000004	g004138	NA	dicarboxylate/amino acid:cation symporter	90		EW045_RS01270	EW042_RS01220	EW044_RS01130	EW050_RS01275	EW039_RS01130	EW041_RS01170
132	g004794_000002	g004794	NA	insulinase family protein	70		EW045_RS01275	EW042_RS01225	EW044_RS01135	EW050_RS01280	EW039_RS01135	EW041_RS01175
133	g005479_000003	g005479	NA	sugar kinase	80		EW045_RS01280	EW042_RS01230	EW044_RS01140	EW050_RS01285	EW039_RS01140	EW041_RS01180
134	g004525_000002	g004525	NA	AsmA family protein	70		EW045_RS01290	EW042_RS01240	EW044_RS01150	EW050_RS01295	EW039_RS01150	EW041_RS01190
135	g005007_000004	g005007	NA	MHS family MFS transporter	90		EW045_RS01295	EW042_RS01245	EW044_RS01155	EW050_RS01300	EW039_RS01155	EW041_RS01195
136	g005234_000003	g005234	NA	inner membrane protein YhjD	80		EW045_RS01300	EW042_RS01250	EW044_RS01160	EW050_RS01305	EW039_RS01160	EW041_RS01200
137	g001125_000001	g001125	NA	LysR family transcriptional regulator	60		EW045_RS01305	EW042_RS01255	EW044_RS01165	EW050_RS01310	EW039_RS01165	EW041_RS01205
138	g000039	g000039	NA	response regulator transcription factor	50	includes: dose >1	EW045_RS03770;EW045_RS10865;EW045_RS19860;EW045_RS21305	EW042_RS04165;EW042_RS10855;EW042_RS19970;EW042_RS21725	EW044_RS03675;EW044_RS09975;EW044_RS19710;EW044_RS21305	EW050_RS03790;EW050_RS10100;EW050_RS20135;EW050_RS21710	EW039_RS03595;EW039_RS10570;EW039_RS19650;EW039_RS21110	EW041_RS03850;EW041_RS10415;EW041_RS19795;EW041_RS21165
139	g000244_1_000007	g000244_1	NA	alpha%2Calpha-trehalase TreF	80		EW045_RS01320	EW042_RS01270	EW044_RS01180	EW050_RS01325	EW039_RS01180	EW041_RS01220
140	g000092_4	g000092_4	NA	multidrug efflux RND transporter permease subunit EefB	50		EW045_RS00345	EW042_RS00355	EW044_RS00280	EW050_RS00275	EW039_RS00275	EW041_RS00280
141	g002531	g002531	NA	heme ABC transporter ATP-binding protein	50		EW045_RS05230	EW042_RS05635	EW044_RS05075	EW050_RS05190	EW039_RS04975	EW041_RS05255
142	g002321_000001	g002321	NA	iron ABC transporter permease	60		EW045_RS05235	EW042_RS05640	EW044_RS05080	EW050_RS05195	EW039_RS04980	EW041_RS05260
143	g001074_000001	g001074	NA	hemin-degrading factor	60		EW045_RS05245	EW042_RS05650	EW044_RS05090	EW050_RS05205	EW039_RS04990	EW041_RS05270
144	g000106	g000106	NA	arsenate reductase (glutaredoxin)	50		EW045_RS04190	EW042_RS04580	EW044_RS04015	EW050_RS04130	EW039_RS03935	EW041_RS04190
145	g000224	g000224	NA	arsenite efflux transporter membrane subunit ArsB	50		EW045_RS04185	EW042_RS04575	EW044_RS04010	EW050_RS04125	EW039_RS03930	EW041_RS04185
146	g000374_000002	g000374	NA	metalloregulator ArsR/SmtB family transcription factor	70		EW045_RS04180	EW042_RS04570	EW044_RS04005	EW050_RS04120	EW039_RS03925	EW041_RS04180
147	g002193_000001	g002193	NA	glutathione-disulfide reductase	60		EW045_RS01335	EW042_RS01285	EW044_RS01195	EW050_RS01340	EW039_RS01195	EW041_RS01235
148	g005737_000004	g005737	NA	23S rRNA (adenine(2030)-N(6))-methyltransferase RlmJ	90		EW045_RS01340	EW042_RS01290	EW044_RS01200	EW050_RS01345	EW039_RS01200	EW041_RS01240
149	g004529_000004	g004529	NA	oligopeptidase A	90		EW045_RS01350	EW042_RS01300	EW044_RS01210	EW050_RS01355	EW039_RS01210	EW041_RS01250
150	g005956_000004	g005956	NA	16S rRNA (guanine(1516)-N(2))-methyltransferase RsmJ	90		EW045_RS01355	EW042_RS01305	EW044_RS01215	EW050_RS01360	EW039_RS01215	EW041_RS01255
151	g001000_2_000006	g001000_2	NA	dipeptide/tripeptide permease DtpB	80		EW045_RS01360	EW042_RS01310	EW044_RS01220	EW050_RS01365	EW039_RS01220	EW041_RS01260
152	g007324_000004	g007324	NA	universal stress protein UspA	90		EW045_RS01365	EW042_RS01315	EW044_RS01225	EW050_RS01370	EW039_RS01225	EW041_RS01265
153	g003558_000004	g003558	NA	universal stress protein UspB	90		EW045_RS01370	EW042_RS01320	EW044_RS01230	EW050_RS01375	EW039_RS01230	EW041_RS01270
154	g002131_000003	g002131	NA	inorganic phosphate transporter PitA	80		EW045_RS01375	EW042_RS01325	EW044_RS01235	EW050_RS01380	EW039_RS01235	EW041_RS01275
155	g004262_000003	g004262	NA	NAD(P)/FAD-dependent oxidoreductase	80		EW045_RS01380	EW042_RS01330	EW044_RS01240	EW050_RS01385	EW039_RS01240	EW041_RS01280
156	g002263_000003	g002263	NA	HlyD family efflux transporter periplasmic adaptor subunit	80		EW045_RS23355	EW042_RS23750	EW044_RS23440	EW050_RS23825	EW039_RS23140	EW041_RS23210
157	g001042_000003	g001042	NA	ribosome-associated ATPase/putative transporter RbbA	80		EW045_RS23360	EW042_RS23755	EW044_RS23445	EW050_RS23830	EW039_RS23145	EW041_RS23215
158	g001552_000002	g001552	NA	nickel-responsive transcriptional regulator NikR	70		EW045_RS01390	EW042_RS01340	EW044_RS01260	EW050_RS01395	EW039_RS01260	EW041_RS01300
159	g002506_000001	g002506	NA	nickel import ATP-binding protein NikE	60		EW045_RS01395	EW042_RS01345	EW044_RS01265	EW050_RS01400	EW039_RS01265	EW041_RS01305
160	g002557_000001	g002557	NA	nickel import ATP-binding protein NikD	60		EW045_RS01400	EW042_RS01350	EW044_RS01270	EW050_RS01405	EW039_RS01270	EW041_RS01310
161	g005752_000003	g005752	NA	nickel ABC transporter permease subunit NikC	80		EW045_RS01405	EW042_RS01355	EW044_RS01275	EW050_RS01410	EW039_RS01275	EW041_RS01315
162	g005442_000003	g005442	NA	nickel ABC transporter permease subunit NikB	80		EW045_RS01410	EW042_RS01360	EW044_RS01280	EW050_RS01415	EW039_RS01280	EW041_RS01320
163	g002110_000002	g002110	NA	nickel ABC transporter%2C nickel/metallophore periplasmic binding protein	70		EW045_RS01415	EW042_RS01365	EW044_RS01285	EW050_RS01420	EW039_RS01285	EW041_RS01325
164	g005204_000003	g005204	NA	AI-2E family transporter	80		EW045_RS01470	EW042_RS01420	EW044_RS01335	EW050_RS01470	EW039_RS01335	EW041_RS01375
165	g000422_1_000005	g000422_1	NA	MFS transporter	80		EW045_RS01475	EW042_RS01425	EW044_RS01340	EW050_RS01475	EW039_RS01340	EW041_RS01380
166	g002950_000002	g002950	NA	DcrB family protein	70		EW045_RS01480	EW042_RS01430	EW044_RS01345	EW050_RS01480	EW039_RS01345	EW041_RS01385
167	g002707_000003	g002707	NA	7-cyano-7-deazaguanine/7-aminomethyl-7- deazaguanine transporter	80		EW045_RS01485	EW042_RS01435	EW044_RS01350	EW050_RS01485	EW039_RS01350	EW041_RS01390
168	g001741_000003	g001741	NA	sulfurtransferase TusA	80		EW045_RS01490	EW042_RS01440	EW044_RS01355	EW050_RS01490	EW039_RS01355	EW041_RS01395
169	g004492_000002	g004492	NA	Zn(II)/Cd(II)/Pb(II) translocating P-type ATPase ZntA	70		EW045_RS01495	EW042_RS01445	EW044_RS01360	EW050_RS01495	EW039_RS01360	EW041_RS01400
170	g002789_000003	g002789	NA	lysoplasmalogenase	80		EW045_RS01500	EW042_RS01450	EW044_RS01365	EW050_RS01500	EW039_RS01365	EW041_RS01405
171	g001601_000002	g001601	NA	DUF2500 domain-containing protein	70		EW045_RS01505	EW042_RS01455	EW044_RS01370	EW050_RS01505	EW039_RS01370	EW041_RS01410
172	g003740_000002	g003740	NA	DUF1145 family protein	70		EW045_RS01510	EW042_RS01460	EW044_RS01375	EW050_RS01510	EW039_RS01375	EW041_RS01415
173	g002857_000003	g002857	NA	16S rRNA (guanine(966)-N(2))-methyltransferase	80		EW045_RS01515	EW042_RS01465	EW044_RS01380	EW050_RS01515	EW039_RS01380	EW041_RS01420
174	g000228	g000228	NA	signal recognition particle-docking protein FtsY	50		EW045_RS01520	EW042_RS01470	EW044_RS01385	EW050_RS01520	EW039_RS01385	EW041_RS01425
175	g002694_000004	g002694	NA	cell division ATP-binding protein FtsE	90		EW045_RS01525	EW042_RS01475	EW044_RS01390	EW050_RS01525	EW039_RS01390	EW041_RS01430
176	g005185_000003	g005185	NA	cell division protein FtsX	80		EW045_RS01530	EW042_RS01480	EW044_RS01395	EW050_RS01530	EW039_RS01395	EW041_RS01435
177	g005704_000004	g005704	NA	RNA polymerase sigma factor RpoH	90		EW045_RS01535	EW042_RS01485	EW044_RS01400	EW050_RS01535	EW039_RS01400	EW041_RS01440
178	g000928_1_000007	g000928_1	NA	branched-chain amino acid ABC transporter substrate-binding protein	90		EW045_RS01555	EW042_RS01505	EW044_RS01420	EW050_RS01555	EW039_RS01420	EW041_RS01460
179	g000367_000002	g000367	NA	aspartate 1-decarboxylase autocleavage activator PanM	70		EW045_RS01560	EW042_RS01510	EW044_RS01425	EW050_RS01560	EW039_RS01425	EW041_RS01475
180	g000928_2_000003	g000928_2	NA	high-affinity branched-chain amino acid ABC transporter substrate-binding protein LivK	80		EW045_RS01570	EW042_RS01520	EW044_RS01435	EW050_RS01570	EW039_RS01435	EW041_RS01485
181	g002389_1_000007	g002389_1	NA	high-affinity branched-chain amino acid ABC transporter permease LivH	90		EW045_RS01575	EW042_RS01525	EW044_RS01440	EW050_RS01575	EW039_RS01440	EW041_RS01490
182	g000867_1_000008	g000867_1	NA	high-affinity branched-chain amino acid ABC transporter permease LivM	90		EW045_RS01580	EW042_RS01530	EW044_RS01445	EW050_RS01580	EW039_RS01445	EW041_RS01495
183	g000976	g000976	NA	high-affinity branched-chain amino acid ABC transporter ATP-binding protein LivG	50	includes: dose >1	EW045_RS01585;EW045_RS10495	EW042_RS01535;EW042_RS10485	EW044_RS01450;EW044_RS09720	EW050_RS01585;EW050_RS09850	EW039_RS01450;EW039_RS10245	EW041_RS01500;EW041_RS10090
184	g001194_1_000010	g001194_1	NA	high-affinity branched-chain amino acid ABC transporter ATP-binding protein LivF	90		EW045_RS01590	EW042_RS01540	EW044_RS01455	EW050_RS01590	EW039_RS01455	EW041_RS01505
185	g005014_000003	g005014	NA	sn-glycerol-3-phosphate ABC transporter substrate-binding protein UgpB	80		EW045_RS01605	EW042_RS01555	EW044_RS01470	EW050_RS01605	EW039_RS01470	EW041_RS01510
186	g005620_000004	g005620	NA	sn-glycerol-3-phosphate ABC transporter permease UgpA	90		EW045_RS01610	EW042_RS01560	EW044_RS01475	EW050_RS01610	EW039_RS01475	EW041_RS01515
187	g005733_000004	g005733	NA	sn-glycerol-3-phosphate ABC transporter permease UgpE	90		EW045_RS01615	EW042_RS01565	EW044_RS01480	EW050_RS01615	EW039_RS01480	EW041_RS01520
188	g000037_1_000014	g000037_1	NA	sn-glycerol-3-phosphate import ATP-binding protein UgpC	80		EW045_RS01620	EW042_RS01570	EW044_RS01485	EW050_RS01620	EW039_RS01485	EW041_RS01525
189	g001178_000003	g001178	NA	glycerophosphodiester phosphodiesterase	80		EW045_RS01625	EW042_RS01575	EW044_RS01490	EW050_RS01625	EW039_RS01490	EW041_RS01530
190	g001503	g001503	NA	DUF2756 family protein	50		EW045_RS01630	EW042_RS01580	EW044_RS01495	EW050_RS01630	EW039_RS01495	EW041_RS01535
191	g004632_000003	g004632	NA	gamma-glutamyltransferase	80		EW045_RS01635	EW042_RS01585	EW044_RS01500	EW050_RS01635	EW039_RS01500	EW041_RS01540
192	g000679_000002	g000679	NA	N-acetyltransferase	70		EW045_RS01640	EW042_RS01590	EW044_RS01505	EW050_RS01640	EW039_RS01505	EW041_RS01545
193	g001069_000003	g001069	NA	oxidoreductase	80		EW045_RS01650	EW042_RS01600	EW044_RS01515	EW050_RS01650	EW039_RS01515	EW041_RS01555
194	g006089_000004	g006089	NA	pirin family protein	90		EW045_RS01655	EW042_RS01605	EW044_RS01520	EW050_RS01655	EW039_RS01520	EW041_RS01560
195	g005316_000004	g005316	NA	gluconate operon transcriptional repressor GntR	90		EW045_RS01660	EW042_RS01610	EW044_RS01525	EW050_RS01660	EW039_RS01525	EW041_RS01565
196	g000640_1_000010	g000640_1	NA	gluconokinase	90		EW045_RS01665	EW042_RS01615	EW044_RS01530	EW050_RS01665	EW039_RS01530	EW041_RS01570
197	g004984_000004	g004984	NA	gluconate transporter	90		EW045_RS01670	EW042_RS01620	EW044_RS01535	EW050_RS01670	EW039_RS01535	EW041_RS01575
198	g000448_1_000008	g000448_1	NA	aspartate-semialdehyde dehydrogenase	90		EW045_RS01680	EW042_RS01630	EW044_RS01545	EW050_RS01680	EW039_RS01545	EW041_RS01585
199	g004498_000004	g004498	NA	1%2C4-alpha-glucan branching enzyme	90		EW045_RS01685	EW042_RS01635	EW044_RS01550	EW050_RS01685	EW039_RS01550	EW041_RS01590
200	g002037_000002	g002037	NA	glycogen debranching protein GlgX	70		EW045_RS01690	EW042_RS01640	EW044_RS01555	EW050_RS01690	EW039_RS01555	EW041_RS01595
201	g005036_000004	g005036	NA	glucose-1-phosphate adenylyltransferase	90		EW045_RS01695	EW042_RS01645	EW044_RS01560	EW050_RS01695	EW039_RS01560	EW041_RS01600
202	g004850_000004	g004850	NA	glycogen synthase GlgA	90		EW045_RS01700	EW042_RS01650	EW044_RS01565	EW050_RS01700	EW039_RS01565	EW041_RS01605
203	g005131_000004	g005131	NA	glycogen phosphorylase	90		EW045_RS01705	EW042_RS01655	EW044_RS01570	EW050_RS01705	EW039_RS01570	EW041_RS01610
204	g004788_000003	g004788	NA	glycerol-3-phosphate dehydrogenase	80		EW045_RS01720	EW042_RS01670	EW044_RS01585	EW050_RS01720	EW039_RS01585	EW041_RS01625
205	g003573_000003	g003573	NA	thiosulfate sulfurtransferase GlpE	80		EW045_RS01725	EW042_RS01675	EW044_RS01590	EW050_RS01725	EW039_RS01590	EW041_RS01630
206	g005756_000003	g005756	NA	rhomboid family intramembrane serine protease GlpG	80		EW045_RS01730	EW042_RS01680	EW044_RS01595	EW050_RS01730	EW039_RS01595	EW041_RS01635
207	g005942_000003	g005942	NA	DeoR/GlpR family transcriptional regulator	80		EW045_RS01735	EW042_RS01685	EW044_RS01600	EW050_RS01735	EW039_RS01600	EW041_RS01640
208	g001279_1_000005	g001279_1	NA	HTH-type transcriptional regulator MalT	80		EW045_RS01740	EW042_RS01690	EW044_RS01605	EW050_RS01740	EW039_RS01605	EW041_RS01645
209	g005146_000003	g005146	NA	maltodextrin phosphorylase	80		EW045_RS01750	EW042_RS01700	EW044_RS01615	EW050_RS01750	EW039_RS01610	EW041_RS01650
210	g004514_000003	g004514	NA	4-alpha-glucanotransferase	80		EW045_RS01755	EW042_RS01705	EW044_RS01620	EW050_RS01755	EW039_RS01615	EW041_RS01655
211	g000486	g000486	NA	gluconate transporter	50		EW045_RS01760	EW042_RS01710	EW044_RS01625	EW050_RS01760	EW039_RS01620	EW041_RS01660
212	g002909_000004	g002909	NA	Fe-S biogenesis protein NfuA	90		EW045_RS01765	EW042_RS01715	EW044_RS01630	EW050_RS01765	EW039_RS01625	EW041_RS01665
213	g000095_000001	g000095	NA	DNA utilization protein GntX	60		EW045_RS01770	EW042_RS01720	EW044_RS01635	EW050_RS01770	EW039_RS01630	EW041_RS01670
214	g002543_000002	g002543	NA	pimeloyl-ACP methyl ester esterase BioH	70		EW045_RS01775	EW042_RS01725	EW044_RS01640	EW050_RS01775	EW039_RS01635	EW041_RS01675
215	g000402_000002	g000402	NA	[Fe-S]-dependent transcriptional repressor FeoC	70		EW045_RS01785	EW042_RS01735	EW044_RS01650	EW050_RS01785	EW039_RS01645	EW041_RS01685
216	g005160_000003	g005160	NA	Fe(2+) transporter permease subunit FeoB	80		EW045_RS01790	EW042_RS01740	EW044_RS01655	EW050_RS01790	EW039_RS01650	EW041_RS01690
217	g003893_000003	g003893	NA	ferrous iron transporter A	80		EW045_RS01795	EW042_RS01745	EW044_RS01660	EW050_RS01795	EW039_RS01655	EW041_RS01695
218	g005158_000004	g005158	NA	RNA-binding transcriptional accessory protein	90		EW045_RS01800	EW042_RS01750	EW044_RS01670	EW050_RS01800	EW039_RS01665	EW041_RS01700
219	g003053_000004	g003053	NA	transcription elongation factor GreB	90		EW045_RS01805	EW042_RS01755	EW044_RS01675	EW050_RS01805	EW039_RS01670	EW041_RS01705
220	g012945_000004	g012945	NA	two-component system response regulator OmpR	90		EW045_RS01810	EW042_RS01760	EW044_RS01680	EW050_RS01810	EW039_RS01675	EW041_RS01710
221	g004959_000004	g004959	NA	two-component system sensor histidine kinase EnvZ	90		EW045_RS01815	EW042_RS01765	EW044_RS01685	EW050_RS01815	EW039_RS01680	EW041_RS01715
222	g000984	g000984	NA	phosphoenolpyruvate carboxykinase (ATP)	50	includes: dose >1	EW045_RS01820;EW045_RS10510	EW042_RS01770;EW042_RS10500	EW044_RS01690;EW044_RS09735	EW050_RS01820;EW050_RS09865	EW039_RS01685;EW039_RS10260	EW041_RS01720;EW041_RS10105
223	g002445_000003	g002445	NA	Hsp33 family molecular chaperone HslO	80		EW045_RS01825	EW042_RS01775	EW044_RS01695	EW050_RS01825	EW039_RS01690	EW041_RS01725
224	g001553_000003	g001553	NA	ribosome-associated heat shock protein Hsp15	80		EW045_RS01830	EW042_RS01780	EW044_RS01700	EW050_RS01830	EW039_RS01695	EW041_RS01730
225	g002661_000003	g002661	NA	GMP/IMP nucleotidase	80		EW045_RS01835	EW042_RS01785	EW044_RS01705	EW050_RS01835	EW039_RS01700	EW041_RS01735
226	g002021_000002	g002021	NA	intracellular growth attenuator family protein	70		EW045_RS01840	EW042_RS01790	EW044_RS01710	EW050_RS01840	EW039_RS01705	EW041_RS01740
227	g002943_000003	g002943	NA	ADP compounds hydrolase NudE	80		EW045_RS01845	EW042_RS01795	EW044_RS01715	EW050_RS01845	EW039_RS01710	EW041_RS01745
228	g005113_000003	g005113	NA	peptidoglycan glycosyltransferase/peptidoglycan DD-transpeptidase MrcA	80		EW045_RS01850	EW042_RS01800	EW044_RS01720	EW050_RS01850	EW039_RS01715	EW041_RS01750
229	g000109	g000109	NA	DUF2531 family protein	50		EW045_RS01870	EW042_RS01820	EW044_RS01740	EW050_RS01870	EW039_RS01735	EW041_RS01770
230	g001900_000001	g001900	NA	DNA uptake porin HofQ	60		EW045_RS01875	EW042_RS01825	EW044_RS01745	EW050_RS01875	EW039_RS01740	EW041_RS01775
231	g003034_000004	g003034	NA	shikimate kinase AroK	90		EW045_RS01885	EW042_RS01835	EW044_RS01755	EW050_RS01885	EW039_RS01750	EW041_RS01785
232	g004430_000003	g004430	NA	3-dehydroquinate synthase	80		EW045_RS01890	EW042_RS01840	EW044_RS01760	EW050_RS01890	EW039_RS01755	EW041_RS01790
233	g001869_000001	g001869	NA	cell division protein DamX	60		EW045_RS01895	EW042_RS01845	EW044_RS01765	EW050_RS01895	EW039_RS01760	EW041_RS01795
234	g005749_000003	g005749	NA	adenine-specific DNA-methyltransferase	80		EW045_RS01900	EW042_RS01850	EW044_RS01770	EW050_RS01900	EW039_RS01765	EW041_RS01800
235	g002673_000004	g002673	NA	ribulose-phosphate 3-epimerase	90		EW045_RS01905	EW042_RS01855	EW044_RS01775	EW050_RS01905	EW039_RS01770	EW041_RS01805
236	g005931_000003	g005931	NA	phosphoglycolate phosphatase	80		EW045_RS01910	EW042_RS01860	EW044_RS01780	EW050_RS01910	EW039_RS01775	EW041_RS01810
237	g002313	g002313	NA	tryptophan--tRNA ligase	50		EW045_RS01915	EW042_RS01865	EW044_RS01785	EW050_RS01915	EW039_RS01780	EW041_RS01815
238	g002164_1_000005	g002164_1	NA	uroporphyrinogen-III C-methyltransferase	80		EW045_RS01920	EW042_RS01870	EW044_RS01790	EW050_RS01920	EW039_RS01785	EW041_RS01820
239	g001644_000002	g001644	NA	nitrite reductase small subunit NirD	70		EW045_RS01925	EW042_RS01875	EW044_RS01795	EW050_RS01925	EW039_RS01790	EW041_RS01825
240	g001033_1_000008	g001033_1	NA	nitrite reductase large subunit	90		EW045_RS01930	EW042_RS01880	EW044_RS01800	EW050_RS01930	EW039_RS01795	EW041_RS01830
241	g004284_000003	g004284	NA	MFS transporter TsgA	80		EW045_RS01940	EW042_RS01890	EW044_RS01810	EW050_RS01940	EW039_RS01805	EW041_RS01840
242	g000630_2_000007	g000630_2	NA	peptidylprolyl isomerase A	90		EW045_RS01945	EW042_RS01895	EW044_RS01815	EW050_RS01945	EW039_RS01810	EW041_RS01845
243	g001834_000002	g001834	NA	YhfG family protein	70		EW045_RS01950	EW042_RS01900	EW044_RS01820	EW050_RS01950	EW039_RS01815	EW041_RS01850
244	g001327_000001	g001327	NA	putative adenosine monophosphate-protein transferase Fic	60		EW045_RS01955	EW042_RS01905	EW044_RS01825	EW050_RS01955	EW039_RS01820	EW041_RS01855
245	g000171_000003	g000171	NA	aminodeoxychorismate synthase component 2	80		EW045_RS01960	EW042_RS01910	EW044_RS01830	EW050_RS01960	EW039_RS01825	EW041_RS01860
246	g000132_1_000005	g000132_1	NA	aspartate aminotransferase family protein	80		EW045_RS01965	EW042_RS01915	EW044_RS01835	EW050_RS01965	EW039_RS01830	EW041_RS01865
247	g000404_1_000003	g000404_1	NA	membrane protein	80		EW045_RS01970	EW042_RS01920	EW044_RS01840	EW050_RS01970	EW039_RS01835	EW041_RS01870
248	g006365_000004	g006365	NA	cAMP-activated global transcriptional regulator CRP	90		EW045_RS01975	EW042_RS01925	EW044_RS01845	EW050_RS01975	EW039_RS01840	EW041_RS01875
249	g003377_000004	g003377	NA	OsmC family protein	90		EW045_RS01980	EW042_RS01930	EW044_RS01850	EW050_RS01980	EW039_RS01845	EW041_RS01880
250	g005667_000004	g005667	NA	phosphoribulokinase	90		EW045_RS01985	EW042_RS01935	EW044_RS01855	EW050_RS01985	EW039_RS01850	EW041_RS01885
251	g003921_000003	g003921	NA	YheU family protein	80		EW045_RS01990	EW042_RS01940	EW044_RS01860	EW050_RS01990	EW039_RS01855	EW041_RS01890
252	g002299_000002	g002299	NA	hydrolase	70		EW045_RS01995	EW042_RS01945	EW044_RS01865	EW050_RS01995	EW039_RS01860	EW041_RS01895
253	g004563_000004	g004563	NA	ABC transporter ATP-binding protein	90		EW045_RS02005	EW042_RS01955	EW044_RS01875	EW050_RS02005	EW039_RS01870	EW041_RS01905
254	g001369_000003	g001369	NA	glutathione-regulated potassium-efflux system ancillary protein KefG	80		EW045_RS02010	EW042_RS01960	EW044_RS01880	EW050_RS02010	EW039_RS01875	EW041_RS01910
255	g004611_000003	g004611	NA	glutathione-regulated potassium-efflux system protein KefB	80		EW045_RS02015	EW042_RS01965	EW044_RS01885	EW050_RS02015	EW039_RS01880	EW041_RS01915
256	g003970_000003	g003970	NA	YheV family putative metal-binding protein	80		EW045_RS02020	EW042_RS01970	EW044_RS01890	EW050_RS02020	EW039_RS01885	EW041_RS01920
257	g002871_000004	g002871	NA	peptidylprolyl isomerase	90		EW045_RS02025	EW042_RS01975	EW044_RS01895	EW050_RS02025	EW039_RS01890	EW041_RS01925
258	g003922_000002	g003922	NA	protein SlyX	70		EW045_RS02030	EW042_RS01980	EW044_RS01900	EW050_RS02030	EW039_RS01895	EW041_RS01930
259	g002482_000003	g002482	NA	FKBP-type peptidyl-prolyl cis-trans isomerase	80		EW045_RS02035	EW042_RS01985	EW044_RS01905	EW050_RS02035	EW039_RS01900	EW041_RS01935
260	g006028_000004	g006028	NA	transcriptional regulator	90		EW045_RS02040	EW042_RS01990	EW044_RS01915	EW050_RS02045	EW039_RS01910	EW041_RS01945
261	g001570_000002	g001570	NA	sulfurtransferase complex subunit TusD	70		EW045_RS02045	EW042_RS01995	EW044_RS01920	EW050_RS02050	EW039_RS01915	EW041_RS01950
262	g000751_000002	g000751	NA	sulfurtransferase complex subunit TusC	70		EW045_RS02050	EW042_RS02000	EW044_RS01925	EW050_RS02055	EW039_RS01920	EW041_RS01955
263	g000389_000001	g000389	NA	sulfurtransferase complex subunit TusB	60		EW045_RS02055	EW042_RS02005	EW044_RS01930	EW050_RS02060	EW039_RS01925	EW041_RS01960
264	g001530_000002	g001530	NA	30S ribosomal protein S12	70		EW045_RS02060	EW042_RS02010	EW044_RS01935	EW050_RS02065	EW039_RS01930	EW041_RS01965
265	g000689_000001	g000689	NA	30S ribosomal protein S7	60		EW045_RS02065	EW042_RS02015	EW044_RS01940	EW050_RS02070	EW039_RS01935	EW041_RS01970
266	g000457_000001	g000457	NA	elongation factor G	60	includes: dose >1	EW045_RS02070;EW045_RS09055	EW042_RS02020;EW042_RS09060	EW044_RS01945;EW044_RS08530	EW050_RS02075;EW050_RS08645	EW039_RS01940;EW039_RS08445	EW041_RS01975;EW041_RS08885
267	g000899_000002	g000899	NA	elongation factor Tu	70	includes: dose >1	EW045_RS02075;EW045_RS25665	EW042_RS02025;EW042_RS25830	EW044_RS01950;EW044_RS25385	EW050_RS02080;EW050_RS25755	EW039_RS01945;EW039_RS25165	EW041_RS25195
268	g001807_000003	g001807	NA	bacterioferritin-associated ferredoxin	80		EW045_RS02080	EW042_RS02030	EW044_RS01955	EW050_RS02085	EW039_RS01950	EW041_RS01985
269	g001461_000003	g001461	NA	bacterioferritin	80		EW045_RS02085	EW042_RS02035	EW044_RS01960	EW050_RS02090	EW039_RS01955	EW041_RS01990
270	g000347	g000347	NA	prepilin peptidase	50	includes: dose >1	EW045_RS02090;EW045_RS21915	EW042_RS02040;EW042_RS22370	EW044_RS01965;EW044_RS21915	EW050_RS02095;EW050_RS22330	EW039_RS01960;EW039_RS21720	EW041_RS01995;EW041_RS21815
271	g001655_000001	g001655	NA	30S ribosomal protein S10	60		EW045_RS02095	EW042_RS02045	EW044_RS01970	EW050_RS02100	EW039_RS01965	EW041_RS02000
272	g001250	g001250	NA	50S ribosomal protein L3	50		EW045_RS02100	EW042_RS02050	EW044_RS01975	EW050_RS02105	EW039_RS01970	EW041_RS02005
273	g006483_000004	g006483	NA	50S ribosomal protein L4	90		EW045_RS02105	EW042_RS02055	EW044_RS01980	EW050_RS02110	EW039_RS01975	EW041_RS02010
274	g008155_000004	g008155	NA	50S ribosomal protein L23	90		EW045_RS02110	EW042_RS02060	EW044_RS01985	EW050_RS02115	EW039_RS01980	EW041_RS02015
275	g002480	g002480	NA	50S ribosomal protein L2	50		EW045_RS02115	EW042_RS02065	EW044_RS01990	EW050_RS02120	EW039_RS01985	EW041_RS02020
276	g001697_000001	g001697	NA	30S ribosomal protein S19	60		EW045_RS02120	EW042_RS02070	EW044_RS01995	EW050_RS02125	EW039_RS01990	EW041_RS02025
277	g000755	g000755	NA	50S ribosomal protein L22	50		EW045_RS02125	EW042_RS02075	EW044_RS02000	EW050_RS02130	EW039_RS01995	EW041_RS02030
278	g001268	g001268	NA	30S ribosomal protein S3	50		EW045_RS02130	EW042_RS02080	EW044_RS02005	EW050_RS02135	EW039_RS02000	EW041_RS02035
279	g000710	g000710	NA	50S ribosomal protein L16	50		EW045_RS02135	EW042_RS02085	EW044_RS02010	EW050_RS02140	EW039_RS02005	EW041_RS02040
280	g000833	g000833	NA	50S ribosomal protein L29	50		EW045_RS02140	EW042_RS02090	EW044_RS02015	EW050_RS02145	EW039_RS02010	EW041_RS02045
281	g000817	g000817	NA	30S ribosomal protein S17	50		EW045_RS02145	EW042_RS02095	EW044_RS02020	EW050_RS02150	EW039_RS02015	EW041_RS02050
282	g001586_000001	g001586	NA	50S ribosomal protein L14	60		EW045_RS02150	EW042_RS02100	EW044_RS02025	EW050_RS02155	EW039_RS02020	EW041_RS02055
283	g000784	g000784	NA	50S ribosomal protein L24	50		EW045_RS02155	EW042_RS02105	EW044_RS02030	EW050_RS02160	EW039_RS02025	EW041_RS02060
284	g001397_000001	g001397	NA	50S ribosomal protein L5	60		EW045_RS02160	EW042_RS02110	EW044_RS02035	EW050_RS02165	EW039_RS02030	EW041_RS02065
285	g000383	g000383	NA	30S ribosomal protein S14	50		EW045_RS02165	EW042_RS02115	EW044_RS02040	EW050_RS02170	EW039_RS02035	EW041_RS02070
286	g001557	g001557	NA	30S ribosomal protein S8	50		EW045_RS02170	EW042_RS02120	EW044_RS02045	EW050_RS02175	EW039_RS02040	EW041_RS02075
287	g003006_000004	g003006	NA	50S ribosomal protein L6	90		EW045_RS02175	EW042_RS02125	EW044_RS02050	EW050_RS02180	EW039_RS02045	EW041_RS02080
288	g001600	g001600	NA	50S ribosomal protein L18	50		EW045_RS02180	EW042_RS02130	EW044_RS02055	EW050_RS02185	EW039_RS02050	EW041_RS02085
289	g000665	g000665	NA	30S ribosomal protein S5	50		EW045_RS02185	EW042_RS02135	EW044_RS02060	EW050_RS02190	EW039_RS02055	EW041_RS02090
290	g000852	g000852	NA	50S ribosomal protein L30	50		EW045_RS02190	EW042_RS02140	EW044_RS02065	EW050_RS02195	EW039_RS02060	EW041_RS02095
291	g000703	g000703	NA	50S ribosomal protein L15	50		EW045_RS02195	EW042_RS02145	EW044_RS02070	EW050_RS02200	EW039_RS02065	EW041_RS02100
292	g004995_000004	g004995	NA	preprotein translocase subunit SecY	90		EW045_RS02200	EW042_RS02150	EW044_RS02075	EW050_RS02205	EW039_RS02070	EW041_RS02105
293	g000745_000001	g000745	NA	30S ribosomal protein S13	60		EW045_RS02210	EW042_RS02160	EW044_RS02085	EW050_RS02215	EW039_RS02080	EW041_RS02115
294	g000732_000001	g000732	NA	30S ribosomal protein S11	60		EW045_RS02215	EW042_RS02165	EW044_RS02090	EW050_RS02220	EW039_RS02085	EW041_RS02120
295	g006429_000004	g006429	NA	30S ribosomal protein S4	90		EW045_RS02220	EW042_RS02170	EW044_RS02095	EW050_RS02225	EW039_RS02090	EW041_RS02125
296	g011559_000004	g011559	NA	DNA-directed RNA polymerase subunit alpha	90		EW045_RS02225	EW042_RS02175	EW044_RS02100	EW050_RS02230	EW039_RS02095	EW041_RS02130
297	g007601_000004	g007601	NA	50S ribosomal protein L17	90		EW045_RS02230	EW042_RS02180	EW044_RS02105	EW050_RS02235	EW039_RS02100	EW041_RS02135
298	g000191_000003	g000191	NA	DUF1992 domain-containing protein	80		EW045_RS02235	EW042_RS02185	EW044_RS02110	EW050_RS02240	EW039_RS02105	EW041_RS02140
299	g001516_000003	g001516	NA	Zn(2+)-responsive transcriptional regulator	80		EW045_RS02240	EW042_RS02190	EW044_RS02115	EW050_RS02245	EW039_RS02110	EW041_RS02145
300	g001698_000003	g001698	NA	alternative ribosome-rescue factor A	80		EW045_RS02245	EW042_RS02195	EW044_RS02120	EW050_RS02250	EW039_RS02115	EW041_RS02150
301	g003355_000004	g003355	NA	large-conductance mechanosensitive channel protein MscL	90		EW045_RS02250	EW042_RS02200	EW044_RS02125	EW050_RS02255	EW039_RS02120	EW041_RS02155
302	g004919_000004	g004919	NA	Trk system potassium transporter TrkA	90		EW045_RS02255	EW042_RS02205	EW044_RS02130	EW050_RS02260	EW039_RS02125	EW041_RS02160
303	g000863_000003	g000863	NA	16S rRNA (cytosine(967)-C(5))-methyltransferase RsmB	80		EW045_RS02260	EW042_RS02210	EW044_RS02135	EW050_RS02265	EW039_RS02130	EW041_RS02165
304	g000517_000003	g000517	NA	methionyl-tRNA formyltransferase	80		EW045_RS02265	EW042_RS02215	EW044_RS02140	EW050_RS02270	EW039_RS02135	EW041_RS02170
305	g003055_000004	g003055	NA	peptide deformylase	90		EW045_RS02270	EW042_RS02220	EW044_RS02145	EW050_RS02275	EW039_RS02140	EW041_RS02175
306	g001975_000001	g001975	NA	DNA-protecting protein DprA	60		EW045_RS02275	EW042_RS02225	EW044_RS02150	EW050_RS02280	EW039_RS02145	EW041_RS02180
307	g003176_000004	g003176	NA	DUF494 domain-containing protein	90		EW045_RS02280	EW042_RS02230	EW044_RS02155	EW050_RS02285	EW039_RS02150	EW041_RS02185
308	g002986_000003	g002986	NA	hypothetical protein	80		EW045_RS02285	EW042_RS02235	EW044_RS02160	EW050_RS02290	EW039_RS02155	EW041_RS02190
309	g001361_000003	g001361	NA	L-threonylcarbamoyladenylate synthase type 1 TsaC	80		EW045_RS02290	EW042_RS02240	EW044_RS02165	EW050_RS02295	EW039_RS02160	EW041_RS02195
310	g001144_000002	g001144	NA	shikimate dehydrogenase	70		EW045_RS02295	EW042_RS02245	EW044_RS02170	EW050_RS02300	EW039_RS02165	EW041_RS02200
311	g000397_000001	g000397	NA	DUF1488 domain-containing protein	60		EW045_RS02300	EW042_RS02250	EW044_RS02175	EW050_RS02305	EW039_RS02170	EW041_RS02205
312	g001376_000003	g001376	NA	gamma carbonic anhydrase family protein	80		EW045_RS02305	EW042_RS02255	EW044_RS02180	EW050_RS02310	EW039_RS02175	EW041_RS02210
313	g000004	g000004	NA	amino acid ABC transporter ATP-binding protein	50	includes: fusion; dose >1	(EW045_RS07870:EW045_RS18195);(EW045_RS11525:EW045_RS19585);(EW045_RS13320:EW045_RS21105);EW045_RS05830;EW045_RS09790;EW045_RS12585;EW045_RS14840;EW045_RS19040;EW045_RS21230	(EW042_RS07875:EW042_RS19695);(EW042_RS13235:EW042_RS21540);EW042_RS06250;EW042_RS09785;EW042_RS11520;EW042_RS12560;EW042_RS18325;EW042_RS19150	(EW044_RS07160:EW044_RS20970);(EW044_RS07530:EW044_RS10625:EW044_RS12510);(EW044_RS15220:EW044_RS15765);(EW044_RS19465:EW044_RS21150);EW044_RS05700;EW044_RS08935;EW044_RS11780;EW044_RS14250;EW044_RS15890;EW044_RS18060;EW044_RS18895	(EW050_RS07305:EW050_RS10745:EW050_RS11985);(EW050_RS07675:EW050_RS12705:EW050_RS16130);(EW050_RS09025:EW050_RS19330:EW050_RS19900);(EW050_RS18505:EW050_RS21510);EW050_RS05815;EW050_RS14595;EW050_RS15580;EW050_RS16255	(EW039_RS07090:EW039_RS11215:EW039_RS18015);(EW039_RS07465:EW039_RS08970:EW039_RS18855);(EW039_RS12380:EW039_RS19410);(EW039_RS13090:EW039_RS15990);EW039_RS05595;EW039_RS08835;EW039_RS14870;EW039_RS15440;EW039_RS16115;EW039_RS20890	(EW041_RS07535:EW041_RS09175:EW041_RS16180)l(EW041_RS07905:EW041_RS12930);(EW041_RS09310:EW041_RS19560);(EW041_RS11065:EW041_RS12195:EW041_RS18175);(EW041_RS19015:EW041_RS21025);EW041_RS05890;EW041_RS14645;EW041_RS15620;EW041_RS16305
314	g001775_000003	g001775	NA	membrane protein	80		EW045_RS02335	EW042_RS02285	EW044_RS02210	EW050_RS02340	EW039_RS02205	EW041_RS02240
315	g000092_3_000006	g000092_3	NA	multidrug efflux RND transporter permease subunit	80		EW045_RS02340	EW042_RS02290	EW044_RS02215	EW050_RS02345	EW039_RS02210	EW041_RS02245
316	g000133_1_000005	g000133_1	NA	efflux RND transporter periplasmic adaptor subunit	70		EW045_RS02345	EW042_RS02295	EW044_RS02220	EW050_RS02350	EW039_RS02215	EW041_RS02250
317	g000574	g000574	NA	acrEF/envCD operon transcriptional regulator	50		EW045_RS02350	EW042_RS02300	EW044_RS02225	EW050_RS02355	EW039_RS02220	EW041_RS02255
318	g008187_000004	g008187	NA	DNA-binding transcriptional regulator Fis	90		EW045_RS02355	EW042_RS02420	EW044_RS02230	EW050_RS02360	EW039_RS02225	EW041_RS02260
319	g005387_000004	g005387	NA	tRNA dihydrouridine synthase DusB	90		EW045_RS02360	EW042_RS02425	EW044_RS02235	EW050_RS02365	EW039_RS02230	EW041_RS02265
320	g002441_000004	g002441	NA	50S ribosomal protein L11 methyltransferase	90		EW045_RS02370	EW042_RS02435	EW044_RS02245	EW050_RS02375	EW039_RS02240	EW041_RS02275
321	g002144_000003	g002144	NA	sodium/pantothenate symporter	80		EW045_RS02375	EW042_RS02440	EW044_RS02250	EW050_RS02380	EW039_RS02245	EW041_RS02280
322	g000401_000003	g000401	NA	YhdT family protein	80		EW045_RS02380	EW042_RS02445	EW044_RS02255	EW050_RS02385	EW039_RS02250	EW041_RS02285
323	g000255	g000255	NA	acetyl-CoA carboxylase biotin carboxylase subunit	50	includes: dose >1	EW045_RS02385;EW045_RS21295	EW042_RS02450	EW044_RS02260;EW044_RS21215	EW050_RS02390	EW039_RS02255	EW041_RS02290
324	g001467_1_000004	g001467_1	NA	acetyl-CoA carboxylase biotin carboxyl carrier protein	80		EW045_RS02390	EW042_RS02455	EW044_RS02265	EW050_RS02395	EW039_RS02260	EW041_RS02295
325	g000378_1_000003	g000378_1	NA	oxidoreductase	70		EW045_RS09315	EW042_RS09385	EW044_RS08725	EW050_RS08815	EW039_RS08730	EW041_RS09075
326	g004555_000002	g004555	NA	RNase E specificity factor CsrD	70		EW045_RS02415	EW042_RS02480	EW044_RS02290	EW050_RS02420	EW039_RS02285	EW041_RS02320
327	g011321_000004	g011321	NA	rod shape-determining protein	90		EW045_RS02420	EW042_RS02485	EW044_RS02295	EW050_RS02425	EW039_RS02290	EW041_RS02325
328	g001990_000004	g001990	NA	rod shape-determining protein MreC	90		EW045_RS02425	EW042_RS02490	EW044_RS02300	EW050_RS02430	EW039_RS02295	EW041_RS02330
329	g003115_000004	g003115	NA	rod shape-determining protein MreD	90		EW045_RS02430	EW042_RS02495	EW044_RS02305	EW050_RS02435	EW039_RS02300	EW041_RS02335
330	g001344_000003	g001344	NA	septum formation inhibitor Maf	80		EW045_RS02435	EW042_RS02500	EW044_RS02310	EW050_RS02440	EW039_RS02305	EW041_RS02340
331	g004825_000004	g004825	NA	ribonuclease G	90		EW045_RS02440	EW042_RS02505	EW044_RS02315	EW050_RS02445	EW039_RS02310	EW041_RS02345
332	g002224_000002	g002224	NA	AsmA2 domain-containing protein	70		EW045_RS02445	EW042_RS02510	EW044_RS02320	EW050_RS02450	EW039_RS02315	EW041_RS02350
333	g004845_000004	g004845	NA	metalloprotease TldD	90		EW045_RS02450	EW042_RS02515	EW044_RS02325	EW050_RS02455	EW039_RS02320	EW041_RS02355
334	g005480_000004	g005480	NA	HTH-type transcriptional activator AaeR	90		EW045_RS02455	EW042_RS02520	EW044_RS02330	EW050_RS02460	EW039_RS02325	EW041_RS02360
335	g003961_000004	g003961	NA	AaeX family protein	90		EW045_RS02460	EW042_RS02525	EW044_RS02335	EW050_RS02465	EW039_RS02330	EW041_RS02365
336	g005471_000003	g005471	NA	p-hydroxybenzoic acid efflux pump subunit AaeA	80		EW045_RS02465	EW042_RS02530	EW044_RS02340	EW050_RS02470	EW039_RS02335	EW041_RS02370
337	g004545_000003	g004545	NA	p-hydroxybenzoic acid efflux pump subunit AaeB	80		EW045_RS02470	EW042_RS02535	EW044_RS02345	EW050_RS02475	EW039_RS02340	EW041_RS02375
338	g001703_000002	g001703	NA	hypothetical protein	70		EW045_RS02475	EW042_RS02540	EW044_RS02350	EW050_RS02480	EW039_RS02345	EW041_RS02380
339	g000812_1_000002	g000812_1	NA	peroxide/acid stress response protein YhcN	70		EW045_RS02485	EW042_RS02550	EW044_RS02360	EW050_RS02490	EW039_RS02360	EW041_RS02390
340	g003187_000004	g003187	NA	transcriptional regulator ArgR	90		EW045_RS02490	EW042_RS02555	EW044_RS02365	EW050_RS02495	EW039_RS02365	EW041_RS02395
341	g005454_000004	g005454	NA	malate dehydrogenase	90		EW045_RS02495	EW042_RS02560	EW044_RS02370	EW050_RS02500	EW039_RS02370	EW041_RS02400
342	g005169_000003	g005169	NA	outer membrane-stress sensor serine endopeptidase DegS	80		EW045_RS02500	EW042_RS02565	EW044_RS02420	EW050_RS02550	EW039_RS02420	EW041_RS02450
343	g001010_1_000006	g001010_1	NA	serine endoprotease DegQ	80		EW045_RS02505	EW042_RS02570	EW044_RS02425	EW050_RS02555	EW039_RS02425	EW041_RS02455
344	g003386_000004	g003386	NA	DUF1043 family protein	90		EW045_RS02510	EW042_RS02575	EW044_RS02430	EW050_RS02560	EW039_RS02430	EW041_RS02460
345	g004370_000003	g004370	NA	cell division protein ZapE	80		EW045_RS02515	EW042_RS02580	EW044_RS02435	EW050_RS02565	EW039_RS02435	EW041_RS02465
346	g000700	g000700	NA	50S ribosomal protein L13	50		EW045_RS02520	EW042_RS02585	EW044_RS02445	EW050_RS02575	EW039_RS02445	EW041_RS02475
347	g001558	g001558	NA	30S ribosomal protein S9	50		EW045_RS02525	EW042_RS02590	EW044_RS02450	EW050_RS02580	EW039_RS02450	EW041_RS02480
348	g002764_000004	g002764	NA	stringent starvation protein A	90		EW045_RS02535	EW042_RS02600	EW044_RS02460	EW050_RS02590	EW039_RS02460	EW041_RS02490
349	g003095_000003	g003095	NA	ClpXP protease specificity-enhancing factor	80		EW045_RS02540	EW042_RS02605	EW044_RS02465	EW050_RS02595	EW039_RS02465	EW041_RS02495
350	g001216_000002	g001216	NA	N-acetylmannosamine-6-phosphate 2-epimerase	70		EW045_RS02545	EW042_RS02610	EW044_RS02470	EW050_RS02600	EW039_RS02470	EW041_RS02500
351	g000016_2_000023	g000016_2	NA	NAD(P)-binding protein	90		EW045_RS02550	EW042_RS02615	EW044_RS02475	EW050_RS02605	EW039_RS02475	EW041_RS02505
352	g005044_000004	g005044	NA	glutamate synthase large subunit	90		EW045_RS02555	EW042_RS02620	EW044_RS02480	EW050_RS02610	EW039_RS02480	EW041_RS02510
353	g002378_000004	g002378	NA	TIGR01212 family radical SAM protein	90		EW045_RS02560	EW042_RS02625	EW044_RS02485	EW050_RS02615	EW039_RS02485	EW041_RS02515
354	g005156_000003	g005156	NA	aerobic respiration two-component sensor histidine kinase ArcB	80		EW045_RS02580	EW042_RS02645	EW044_RS02505	EW050_RS02635	EW039_RS02505	EW041_RS02535
355	g001269_000003	g001269	NA	isoprenoid biosynthesis glyoxalase ElbB	80		EW045_RS02585	EW042_RS02650	EW044_RS02510	EW050_RS02640	EW039_RS02510	EW041_RS02540
356	g001188_000003	g001188	NA	monofunctional biosynthetic peptidoglycan transglycosylase	80		EW045_RS02590	EW042_RS02655	EW044_RS02515	EW050_RS02645	EW039_RS02515	EW041_RS02545
357	g003749_000004	g003749	NA	PTS phosphocarrier protein NPr	90		EW045_RS02595	EW042_RS02660	EW044_RS02520	EW050_RS02650	EW039_RS02520	EW041_RS02550
358	g005705_000004	g005705	NA	RNase adapter RapZ	90		EW045_RS02600	EW042_RS02665	EW044_RS02525	EW050_RS02655	EW039_RS02525	EW041_RS02555
359	g003113_000004	g003113	NA	PTS IIA-like nitrogen regulatory protein PtsN	90		EW045_RS02605	EW042_RS02670	EW044_RS02530	EW050_RS02660	EW039_RS02530	EW041_RS02560
360	g003707_000003	g003707	NA	ribosome hibernation promoting factor	80		EW045_RS02610	EW042_RS02675	EW044_RS02535	EW050_RS02665	EW039_RS02535	EW041_RS02565
361	g004851_000003	g004851	NA	RNA polymerase factor sigma-54	80		EW045_RS02615	EW042_RS02680	EW044_RS02540	EW050_RS02670	EW039_RS02540	EW041_RS02570
362	g006023_000004	g006023	NA	LPS export ABC transporter ATP-binding protein	90		EW045_RS02620	EW042_RS02685	EW044_RS02545	EW050_RS02675	EW039_RS02545	EW041_RS02575
363	g002953_000003	g002953	NA	lipopolysaccharide ABC transporter substrate-binding protein LptA	80		EW045_RS02625	EW042_RS02690	EW044_RS02550	EW050_RS02680	EW039_RS02550	EW041_RS02580
364	g002910_000003	g002910	NA	LPS export ABC transporter periplasmic protein LptC	80		EW045_RS02630	EW042_RS02695	EW044_RS02555	EW050_RS02685	EW039_RS02555	EW041_RS02585
365	g001367_000003	g001367	NA	3-deoxy-manno-octulosonate-8-phosphatase KdsC	80		EW045_RS02635	EW042_RS02700	EW044_RS02560	EW050_RS02690	EW039_RS02560	EW041_RS02590
366	g000615_1_000006	g000615_1	NA	arabinose-5-phosphate isomerase KdsD	80		EW045_RS02640	EW042_RS02705	EW044_RS02565	EW050_RS02695	EW039_RS02565	EW041_RS02595
367	g002343_000003	g002343	NA	calcium/sodium antiporter	80		EW045_RS02645	EW042_RS02710	EW044_RS02570	EW050_RS02700	EW039_RS02570	EW041_RS02600
368	g005803_000003	g005803	NA	phospholipid ABC transporter ATP-binding protein MlaF	80		EW045_RS02655	EW042_RS02720	EW044_RS02580	EW050_RS02710	EW039_RS02580	EW041_RS02610
369	g005873_000004	g005873	NA	lipid asymmetry maintenance ABC transporter permease subunit MlaE	90		EW045_RS02660	EW042_RS02725	EW044_RS02585	EW050_RS02715	EW039_RS02585	EW041_RS02615
370	g002965_000003	g002965	NA	outer membrane lipid asymmetry maintenance protein MlaD	80		EW045_RS02665	EW042_RS02730	EW044_RS02590	EW050_RS02720	EW039_RS02590	EW041_RS02620
371	g002771_000003	g002771	NA	phospholipid-binding protein MlaC	80		EW045_RS02670	EW042_RS02735	EW044_RS02595	EW050_RS02725	EW039_RS02595	EW041_RS02625
372	g000797	g000797	NA	lipid asymmetry maintenance protein MlaB	50		EW045_RS02675	EW042_RS02740	EW044_RS02600	EW050_RS02730	EW039_RS02600	EW041_RS02630
373	g003808_000003	g003808	NA	BolA family iron metabolism protein IbaG	80		EW045_RS02680	EW042_RS02745	EW044_RS02605	EW050_RS02735	EW039_RS02605	EW041_RS02635
374	g004182_000004	g004182	NA	UDP-N-acetylglucosamine 1-carboxyvinyltransferase	90		EW045_RS02685	EW042_RS02750	EW044_RS02610	EW050_RS02740	EW039_RS02610	EW041_RS02640
375	g000055_1_000006	g000055_1	NA	DNA-binding transcriptional regulator SfsB	80		EW045_RS02690	EW042_RS02755	EW044_RS02615	EW050_RS02745	EW039_RS02615	EW041_RS02645
376	g005374_000004	g005374	NA	octaprenyl diphosphate synthase	90		EW045_RS02695	EW042_RS02760	EW044_RS02620	EW050_RS02750	EW039_RS02620	EW041_RS02650
377	g003631_000004	g003631	NA	50S ribosomal protein L21	90		EW045_RS02700	EW042_RS02765	EW044_RS02625	EW050_RS02755	EW039_RS02625	EW041_RS02655
378	g000795	g000795	NA	50S ribosomal protein L27	50		EW045_RS02705	EW042_RS02770	EW044_RS02630	EW050_RS02760	EW039_RS02630	EW041_RS02660
379	g005388_000003	g005388	NA	DMT family transporter	80		EW045_RS02710	EW042_RS02775	EW044_RS02635	EW050_RS02765	EW039_RS02635	EW041_RS02665
380	g004298_000004	g004298	NA	Obg family GTPase CgtA	90		EW045_RS02715	EW042_RS02780	EW044_RS02640	EW050_RS02770	EW039_RS02640	EW041_RS02670
381	g004852_000004	g004852	NA	serine-type D-Ala-D-Ala carboxypeptidase	90		EW045_RS02720	EW042_RS02785	EW044_RS02645	EW050_RS02775	EW039_RS02645	EW041_RS02675
382	g003164_000004	g003164	NA	transcription elongation factor GreA	90		EW045_RS02725	EW042_RS02790	EW044_RS02650	EW050_RS02780	EW039_RS02650	EW041_RS02680
383	g003683_000004	g003683	NA	ribosome assembly RNA-binding protein YhbY	90		EW045_RS02730	EW042_RS02795	EW044_RS02655	EW050_RS02785	EW039_RS02655	EW041_RS02685
384	g002784_000004	g002784	NA	23S rRNA (uridine(2552)-2'-O)-methyltransferase RlmE	90		EW045_RS02735	EW042_RS02800	EW044_RS02660	EW050_RS02790	EW039_RS02660	EW041_RS02690
385	g000951	g000951	NA	ATP-dependent zinc metalloprotease FtsH	50		EW045_RS02740	EW042_RS02805	EW044_RS02665	EW050_RS02795	EW039_RS02665	EW041_RS02695
386	g005724_000003	g005724	NA	dihydropteroate synthase	80		EW045_RS02745	EW042_RS02810	EW044_RS02670	EW050_RS02800	EW039_RS02670	EW041_RS02700
387	g004988_000004	g004988	NA	phosphoglucosamine mutase	90		EW045_RS02750	EW042_RS02815	EW044_RS02675	EW050_RS02805	EW039_RS02675	EW041_RS02705
388	g003567_000003	g003567	NA	preprotein translocase subunit SecG	80		EW045_RS02755	EW042_RS02820	EW044_RS02680	EW050_RS02810	EW039_RS02680	EW041_RS02710
389	g004977_000004	g004977	NA	argininosuccinate synthase	90		EW045_RS02780	EW042_RS02845	EW044_RS02705	EW050_RS02835	EW039_RS02705	EW041_RS02735
390	g003243_000004	g003243	NA	ribosome maturation factor RimP	90		EW045_RS02790	EW042_RS02855	EW044_RS02715	EW050_RS02845	EW039_RS02715	EW041_RS02745
391	g004809_000004	g004809	NA	transcription termination/antitermination protein NusA	90		EW045_RS02795	EW042_RS02860	EW044_RS02720	EW050_RS02850	EW039_RS02720	EW041_RS02750
392	g000950	g000950	NA	translation initiation factor IF-2	50		EW045_RS02800	EW042_RS02865	EW044_RS02725	EW050_RS02855	EW039_RS02725	EW041_RS02755
393	g003384_000004	g003384	NA	30S ribosome-binding factor RbfA	90		EW045_RS02805	EW042_RS02870	EW044_RS02730	EW050_RS02860	EW039_RS02730	EW041_RS02760
394	g002370_000003	g002370	NA	tRNA pseudouridine(55) synthase TruB	80		EW045_RS02810	EW042_RS02875	EW044_RS02735	EW050_RS02865	EW039_RS02735	EW041_RS02765
395	g000394	g000394	NA	30S ribosomal protein S15	50		EW045_RS02815	EW042_RS02880	EW044_RS02740	EW050_RS02870	EW039_RS02740	EW041_RS02770
396	g000110	g000110	NA	polyribonucleotide nucleotidyltransferase	50		EW045_RS02825	EW042_RS02890	EW044_RS02750	EW050_RS02880	EW039_RS02750	EW041_RS02780
397	g005628_000004	g005628	NA	lipoprotein NlpI	90		EW045_RS02830	EW042_RS02895	EW044_RS02755	EW050_RS02885	EW039_RS02755	EW041_RS02785
398	g004561_000004	g004561	NA	DEAD/DEAH family ATP-dependent RNA helicase	90		EW045_RS02840	EW042_RS02905	EW044_RS02765	EW050_RS02895	EW039_RS02765	EW041_RS02795
399	g000878_1_000005	g000878_1	NA	tryptophan permease	80		EW045_RS02845	EW042_RS02910	EW044_RS02770	EW050_RS02900	EW039_RS02770	EW041_RS02800
400	g005287_000004	g005287	NA	LLM class flavin-dependent oxidoreductase	90		EW045_RS02915	EW042_RS02915	EW044_RS02775	EW050_RS02905	EW039_RS02775	EW041_RS02805
401	g002446_000003	g002446	NA	U32 family peptidase	80		EW045_RS02920	EW042_RS02920	EW044_RS02780	EW050_RS02910	EW039_RS02780	EW041_RS02810
402	g005317_000004	g005317	NA	U32 family peptidase	90		EW045_RS02925	EW042_RS02925	EW044_RS02785	EW050_RS02915	EW039_RS02785	EW041_RS02815
403	g003028_000003	g003028	NA	SCP2 domain-containing protein	80		EW045_RS02930	EW042_RS02930	EW044_RS02790	EW050_RS02920	EW039_RS02790	EW041_RS02820
404	g001432_000003	g001432	NA	N-acetyltransferase	80		EW045_RS02935	EW042_RS02935	EW044_RS02795	EW050_RS02925	EW039_RS02795	EW041_RS02825
405	g000386_000002	g000386	NA	GIY-YIG nuclease family protein	70		EW045_RS02940	EW042_RS02940	EW044_RS02800	EW050_RS02930	EW039_RS02800	EW041_RS02830
406	g000355_000002	g000355	NA	YhbP family protein	70		EW045_RS02945	EW042_RS02945	EW044_RS02805	EW050_RS02935	EW039_RS02805	EW041_RS02835
407	g002999_000003	g002999	NA	type 1 glutamine amidotransferase	80		EW045_RS02950	EW042_RS02950	EW044_RS02810	EW050_RS02940	EW039_RS02810	EW041_RS02840
408	g001275_000003	g001275	NA	NAD(P)H-binding protein	80		EW045_RS02955	EW042_RS02955	EW044_RS02815	EW050_RS02945	EW039_RS02815	EW041_RS02845
409	g001068_000003	g001068	NA	permease	80		EW045_RS02960	EW042_RS02960	EW044_RS02820	EW050_RS02950	EW039_RS02820	EW041_RS02850
410	g002911_000003	g002911	NA	divisome-associated lipoprotein YraP	80		EW045_RS02965	EW042_RS02965	EW044_RS02825	EW050_RS02955	EW039_RS02825	EW041_RS02855
411	g001345_000004	g001345	NA	DnaA initiator-associating protein DiaA	90		EW045_RS02970	EW042_RS02970	EW044_RS02830	EW050_RS02960	EW039_RS02830	EW041_RS02860
412	g001561_000002	g001561	NA	YraN family protein	70		EW045_RS02975	EW042_RS02975	EW044_RS02835	EW050_RS02965	EW039_RS02835	EW041_RS02865
413	g002023_000001	g002023	NA	penicillin-binding protein activator	60		EW045_RS02980	EW042_RS02980	EW044_RS02840	EW050_RS02970	EW039_RS02840	EW041_RS02870
414	g005682_000004	g005682	NA	16S rRNA (cytidine(1402)-2'-O)-methyltransferase	90		EW045_RS02985	EW042_RS02985	EW044_RS02845	EW050_RS02975	EW039_RS02845	EW041_RS02875
415	g000587_1_000007	g000587_1	NA	galactarate dehydratase	90		EW045_RS02990	EW042_RS03055	EW044_RS02920	EW050_RS02980	EW039_RS02850	EW041_RS02880
416	g000487_2	g000487_2	NA	MFS transporter	50	includes: dose >1	EW045_RS03000;EW045_RS12595	EW042_RS03065	EW044_RS11790	EW050_RS11995	EW039_RS12390	EW041_RS02885;EW041_RS12205
417	g005903_000003	g005903	NA	2-dehydro-3-deoxyglucarate aldolase	80		EW045_RS03005	EW042_RS03070	EW044_RS02925	EW050_RS02985	EW039_RS02855	EW041_RS02890
418	g005610_000004	g005610	NA	2-hydroxy-3-oxopropionate reductase	90		EW045_RS03010	EW042_RS03075	EW044_RS02930	EW050_RS02990	EW039_RS02860	EW041_RS02895
419	g000135_1_000005	g000135_1	NA	glycerate 2-kinase	80		EW045_RS03015	EW042_RS03080	EW044_RS02935	EW050_RS02995	EW039_RS02865	EW041_RS02900
420	g002636_000003	g002636	NA	pirin family protein	80		EW045_RS03035	EW042_RS03100	EW044_RS02960	EW050_RS03015	EW039_RS02885	EW041_RS02920
421	g005591_000004	g005591	NA	LysR family transcriptional regulator	90		EW045_RS03040	EW042_RS03105	EW044_RS02965	EW050_RS03020	EW039_RS02890	EW041_RS02925
422	g000743_1_000005	g000743_1	NA	DUF805 domain-containing protein	80		EW045_RS03045	EW042_RS03110	EW044_RS02970	EW050_RS03025	EW039_RS02895	EW041_RS02930
423	g001089_000003	g001089	NA	glutathione S-transferase family protein	80		EW045_RS03050	EW042_RS03115	EW044_RS02975	EW050_RS03030	EW039_RS02900	EW041_RS02935
424	g003142_000004	g003142	NA	DoxX family protein	90		EW045_RS03055	EW042_RS03120	EW044_RS02980	EW050_RS03035	EW039_RS02905	EW041_RS02940
425	g000792_000001	g000792	NA	hypothetical protein	60		EW045_RS03060	EW042_RS03125	EW044_RS02985	EW050_RS03040	EW039_RS02910	EW041_RS02945
426	g001545_000002	g001545	NA	membrane protein	70		EW045_RS03065	EW042_RS03130	EW044_RS02990	EW050_RS03045	EW039_RS02915	EW041_RS02950
427	g003647_000002	g003647	NA	DUF883 domain-containing protein	70		EW045_RS03070	EW042_RS03135	EW044_RS02995	EW050_RS03050	EW039_RS02920	EW041_RS02955
428	g001591_000001	g001591	NA	DUF1090 domain-containing protein	60		EW045_RS03075	EW042_RS03140	EW044_RS03000	EW050_RS03055	EW039_RS02925	EW041_RS02960
429	g001572_000001	g001572	NA	EnvZ/OmpR regulon moderator MzrA	60		EW045_RS03080	EW042_RS03145	EW044_RS03005	EW050_RS03060	EW039_RS02930	EW041_RS02965
430	g000570_1_000006	g000570_1	NA	DedA family protein	90		EW045_RS03085	EW042_RS03150	EW044_RS03010	EW050_RS03065	EW039_RS02935	EW041_RS02970
431	g005885_000003	g005885	NA	transcriptional regulator ExuR	80		EW045_RS03090	EW042_RS03155	EW044_RS03015	EW050_RS03070	EW039_RS02940	EW041_RS02975
432	g005029_000004	g005029	NA	MFS transporter	90		EW045_RS03095	EW042_RS03160	EW044_RS03020	EW050_RS03075	EW039_RS02945	EW041_RS02980
433	g004880_000004	g004880	NA	glucuronate isomerase	90		EW045_RS03100	EW042_RS03165	EW044_RS03025	EW050_RS03080	EW039_RS02950	EW041_RS02985
434	g004810_000003	g004810	NA	altronate dehydratase	80		EW045_RS03105	EW042_RS03170	EW044_RS03030	EW050_RS03085	EW039_RS02955	EW041_RS02990
435	g002958_000002	g002958	NA	YgjV family protein	70		EW045_RS03110	EW042_RS03175	EW044_RS03035	EW050_RS03090	EW039_RS02960	EW041_RS02995
436	g001897_000001	g001897	NA	serine/threonine transporter SstT	60		EW045_RS03115	EW042_RS03180	EW044_RS03040	EW050_RS03095	EW039_RS02965	EW041_RS03000
437	g005375_000003	g005375	NA	TerC family protein	80		EW045_RS03120	EW042_RS03185	EW044_RS03045	EW050_RS03100	EW039_RS02970	EW041_RS03005
438	g002329_000002	g002329	NA	Gfo/Idh/MocA family oxidoreductase	70		EW045_RS03125	EW042_RS03190	EW044_RS03050	EW050_RS03105	EW039_RS02975	EW041_RS03010
439	g001433_000003	g001433	NA	M48 family metallopeptidase	80		EW045_RS03130	EW042_RS03195	EW044_RS03055	EW050_RS03110	EW039_RS02980	EW041_RS03015
440	g004362_000002	g004362	NA	23S rRNA (guanine(1835)-N(2))-methyltransferase RlmG	70		EW045_RS03145	EW042_RS03210	EW044_RS03075	EW050_RS03130	EW039_RS02985	EW041_RS03020
441	g004535_000003	g004535	NA	NADPH-dependent 2%2C4-dienoyl-CoA reductase	80		EW045_RS03150	EW042_RS03215	EW044_RS03080	EW050_RS03135	EW039_RS02990	EW041_RS03025
442	g004808_000004	g004808	NA	putrescine aminotransferase	90		EW045_RS03195	EW042_RS03260	EW044_RS03130	EW050_RS03180	EW039_RS03035	EW041_RS03070
443	g002797_000001	g002797	NA	PadR family transcriptional regulator	60		EW045_RS03200	EW042_RS03265	EW044_RS03135	EW050_RS03185	EW039_RS03040	EW041_RS03075
444	g005892_000001	g005892	NA	siderophore-interacting protein	60		EW045_RS03205	EW042_RS03270	EW044_RS03140	EW050_RS03190	EW039_RS03045	EW041_RS03080
445	g003068_000002	g003068	NA	G/U mismatch-specific DNA glycosylase	70		EW045_RS03335	EW042_RS03405	EW044_RS03245	EW050_RS03335	EW039_RS03175	EW041_RS03400
446	g000926_000001	g000926	NA	RNA polymerase sigma factor RpoD	60		EW045_RS03340	EW042_RS03410	EW044_RS03250	EW050_RS03340	EW039_RS03180	EW041_RS03405
447	g004630_000004	g004630	NA	DNA primase	90		EW045_RS03345	EW042_RS03415	EW044_RS03255	EW050_RS03345	EW039_RS03185	EW041_RS03410
448	g001781_000001	g001781	NA	30S ribosomal protein S21	60		EW045_RS03350	EW042_RS03420	EW044_RS03260	EW050_RS03350	EW039_RS03190	EW041_RS03415
449	g005272_000004	g005272	NA	tRNA (adenosine(37)-N6)-threonylcarbamoyltransferase complex transferase subunit TsaD	90		EW045_RS03355	EW042_RS03425	EW044_RS03265	EW050_RS03355	EW039_RS03195	EW041_RS03420
450	g002128	g002128	NA	anion permease	50		EW045_RS14365	EW042_RS14480	EW044_RS13730	EW050_RS14085	EW039_RS14360	EW041_RS14130
451	g002813_000003	g002813	NA	glycerol-3-phosphate 1-O-acyltransferase PlsY	80		EW045_RS03405	EW042_RS03475	EW044_RS03315	EW050_RS03405	EW039_RS03245	EW041_RS03465
452	g003432_000003	g003432	NA	bifunctional dihydroneopterin aldolase/7%2C8-dihydroneopterin epimerase	80		EW045_RS03410	EW042_RS03480	EW044_RS03320	EW050_RS03410	EW039_RS03250	EW041_RS03470
453	g005788_000004	g005788	NA	undecaprenyl-diphosphate phosphatase	90		EW045_RS03415	EW042_RS03485	EW044_RS03325	EW050_RS03415	EW039_RS03255	EW041_RS03475
454	g004209_000003	g004209	NA	fused tRNA nucleotidyltransferase/2'%2C3'-cyclic phosphodiesterase/2' nucleotidase/phosphatase Cca	80		EW045_RS03420	EW042_RS03490	EW044_RS03330	EW050_RS03420	EW039_RS03260	EW041_RS03480
455	g002800_000003	g002800	NA	SH3 domain-containing protein	80		EW045_RS03425	EW042_RS03495	EW044_RS03335	EW050_RS03425	EW039_RS03265	EW041_RS03485
456	g000489_000001	g000489	NA	inorganic triphosphatase	60		EW045_RS03430	EW042_RS03500	EW044_RS03340	EW050_RS03430	EW039_RS03270	EW041_RS03490
457	g002242_000003	g002242	NA	bifunctional [glutamate--ammonia ligase]-adenylyl-L-tyrosine phosphorylase/[glutamate--ammonia-ligase] adenylyltransferase	80		EW045_RS03435	EW042_RS03505	EW044_RS03345	EW050_RS03435	EW039_RS03275	EW041_RS03495
458	g004853_000004	g004853	NA	bifunctional D-glycero-beta-D-manno-heptose-7-phosphate kinase/D-glycero-beta-D-manno-heptose 1-phosphate adenylyltransferase HldE	90		EW045_RS03440	EW042_RS03510	EW044_RS03350	EW050_RS03440	EW039_RS03280	EW041_RS03500
459	g000844_000001	g000844	NA	cell surface composition regulator GlgS	60		EW045_RS03445	EW042_RS03515	EW044_RS03355	EW050_RS03445	EW039_RS03285	EW041_RS03505
460	g000387_000003	g000387	NA	accessory factor UbiK family protein	80		EW045_RS03450	EW042_RS03520	EW044_RS03360	EW050_RS03450	EW039_RS03290	EW041_RS03510
461	g002734_000004	g002734	NA	3%2C4-dihydroxy-2-butanone-4-phosphate synthase	90		EW045_RS03455	EW042_RS03525	EW044_RS03365	EW050_RS03455	EW039_RS03295	EW041_RS03515
462	g005897_000003	g005897	NA	zinc transporter ZupT	80		EW045_RS03460	EW042_RS03530	EW044_RS03370	EW050_RS03460	EW039_RS03300	EW041_RS03520
463	g001145_000003	g001145	NA	4%2C5-DOPA dioxygenase extradiol	80		EW045_RS03465	EW042_RS03535	EW044_RS03375	EW050_RS03465	EW039_RS03305	EW041_RS03525
464	g001956_1_000005	g001956_1	NA	glutathionylspermidine synthase family protein	80		EW045_RS03470	EW042_RS03540	EW044_RS03380	EW050_RS03470	EW039_RS03310	EW041_RS03530
465	g002686_000003	g002686	NA	DUF1190 family protein	80		EW045_RS03475	EW042_RS03545	EW044_RS03385	EW050_RS03475	EW039_RS03315	EW041_RS03535
466	g002139_000003	g002139	NA	outer membrane channel protein TolC	80		EW045_RS03480	EW042_RS03550	EW044_RS03390	EW050_RS03480	EW039_RS03320	EW041_RS03540
467	g002777_000003	g002777	NA	ADP-ribose diphosphatase	80		EW045_RS03485	EW042_RS03555	EW044_RS03395	EW050_RS03485	EW039_RS03325	EW041_RS03545
468	g003329_000004	g003329	NA	DUF1249 family protein	90		EW045_RS03490	EW042_RS03560	EW044_RS03400	EW050_RS03490	EW039_RS03330	EW041_RS03550
469	g002485_000003	g002485	NA	3'%2C5'-cyclic-AMP phosphodiesterase	80		EW045_RS03495	EW042_RS03565	EW044_RS03405	EW050_RS03495	EW039_RS03335	EW041_RS03555
470	g001354_000003	g001354	NA	esterase YqiA	80		EW045_RS03500	EW042_RS03570	EW044_RS03410	EW050_RS03500	EW039_RS03340	EW041_RS03560
471	g004571_000004	g004571	NA	DNA topoisomerase IV subunit B	90		EW045_RS03505	EW042_RS03575	EW044_RS03415	EW050_RS03505	EW039_RS03345	EW041_RS03565
472	g004507_000003	g004507	NA	TonB-dependent siderophore receptor	80		EW045_RS11485	EW042_RS11480	EW044_RS10585	EW050_RS10705	EW039_RS11175	EW041_RS11025
473	g005789_000002	g005789	NA	ABC transporter ATP-binding protein	70		EW045_RS11490	EW042_RS11485	EW044_RS10590	EW050_RS10710	EW039_RS11180	EW041_RS11030
474	g002294_000002	g002294	NA	iron ABC transporter permease	70		EW045_RS11495	EW042_RS11490	EW044_RS10595	EW050_RS10715	EW039_RS11185	EW041_RS11035
475	g002273	g002273	NA	iron ABC transporter permease	50		EW045_RS11500	EW042_RS11495	EW044_RS10600	EW050_RS10720	EW039_RS11190	EW041_RS11040
476	g005418_000002	g005418	NA	ABC transporter substrate-binding protein	70		EW045_RS11505	EW042_RS11500	EW044_RS10605	EW050_RS10725	EW039_RS11195	EW041_RS11045
477	g005575_000001	g005575	NA	MurR/RpiR family transcriptional regulator	60		EW045_RS11510	EW042_RS11505	EW044_RS10610	EW050_RS10730	EW039_RS11200	EW041_RS11050
478	g001651_000003	g001651	NA	antibiotic biosynthesis monooxygenase	80		EW045_RS03510	EW042_RS03580	EW044_RS03420	EW050_RS03510	EW039_RS03350	EW041_RS03570
479	g002891_000004	g002891	NA	NAD(P)H-dependent oxidoreductase	90		EW045_RS03515	EW042_RS03585	EW044_RS03425	EW050_RS03515	EW039_RS03355	EW041_RS03575
480	g001020_000001	g001020	NA	two-component system sensor histidine kinase QseC	60		EW045_RS03520	EW042_RS03590	EW044_RS03430	EW050_RS03520	EW039_RS03360	EW041_RS03580
481	g001257_000003	g001257	NA	two-component system response regulator QseB	80		EW045_RS03525	EW042_RS03595	EW044_RS03435	EW050_RS03525	EW039_RS03365	EW041_RS03585
482	g000724_000002	g000724	NA	YgiW/YdeI family stress tolerance OB fold protein	70		EW045_RS03530	EW042_RS03600	EW044_RS03440	EW050_RS03530	EW039_RS03370	EW041_RS03590
483	g000682	g000682	NA	AraC family transcriptional regulator	50		EW045_RS03535	EW042_RS03605	EW044_RS03445	EW050_RS03535	EW039_RS03375	EW041_RS03595
484	g002590_000003	g002590	NA	1-acylglycerol-3-phosphate O-acyltransferase	80		EW045_RS03545	EW042_RS03615	EW044_RS03455	EW050_RS03545	EW039_RS03385	EW041_RS03605
485	g004881_000003	g004881	NA	cell division protein FtsP	80		EW045_RS03550	EW042_RS03620	EW044_RS03460	EW050_RS03550	EW039_RS03390	EW041_RS03610
486	g002011_000004	g002011	NA	YgiQ family radical SAM protein	90		EW045_RS03555	EW042_RS03625	EW044_RS03465	EW050_RS03555	EW039_RS03395	EW041_RS03615
487	g002486_000003	g002486	NA	2%2C5-didehydrogluconate reductase DkgA	80		EW045_RS03565	EW042_RS03635	EW044_RS03470	EW050_RS03560	EW039_RS03400	EW041_RS03620
488	g000906_1_000005	g000906_1	NA	alcohol dehydrogenase	80		EW045_RS03570	EW042_RS03640	EW044_RS03475	EW050_RS03565	EW039_RS03405	EW041_RS03625
489	g002420_000003	g002420	NA	AraC family transcriptional regulator	80		EW045_RS03575	EW042_RS03645	EW044_RS03480	EW050_RS03570	EW039_RS03410	EW041_RS03630
490	g000570_2_000007	g000570_2	NA	DedA family protein	90		EW045_RS03580	EW042_RS03650	EW044_RS03485	EW050_RS03575	EW039_RS03415	EW041_RS03635
491	g001939_000003	g001939	NA	cystathionine beta-lyase	80		EW045_RS03585	EW042_RS03655	EW044_RS03490	EW050_RS03580	EW039_RS03420	EW041_RS03640
492	g006004_000003	g006004	NA	tol-pal system-associated acyl-CoA thioesterase	80		EW045_RS03595	EW042_RS03660	EW044_RS03495	EW050_RS03585	EW039_RS03425	EW041_RS03645
493	g003320_000003	g003320	NA	TonB system transport protein ExbD	80		EW045_RS03600	EW042_RS03665	EW044_RS03500	EW050_RS03590	EW039_RS03430	EW041_RS03650
494	g000800	g000800	NA	SDR family oxidoreductase	50		EW045_RS12860	EW042_RS12835	EW044_RS12080	EW050_RS12265	EW039_RS12645	EW041_RS12485
495	g001447_000003	g001447	NA	TIGR00645 family protein	80		EW045_RS03605	EW042_RS03680	EW044_RS03505	EW050_RS03595	EW039_RS03435	EW041_RS03655
496	g002283_000001	g002283	NA	L-glyceraldehyde 3-phosphate reductase	60		EW045_RS07425	EW042_RS07640	EW044_RS06900	EW050_RS06900	EW039_RS06675	EW041_RS07090
497	g002435_000003	g002435	NA	dienelactone hydrolase family protein	80		EW045_RS03610	EW042_RS03685	EW044_RS03510	EW050_RS03600	EW039_RS03440	EW041_RS03660
498	g003708_000002	g003708	NA	DUF2623 domain-containing protein	70		EW045_RS03615	EW042_RS03690	EW044_RS03515	EW050_RS03605	EW039_RS03445	EW041_RS03665
499	g005675_000003	g005675	NA	glutathione-dependent disulfide-bond oxidoreductase	80		EW045_RS03620	EW042_RS03695	EW044_RS03520	EW050_RS03610	EW039_RS03450	EW041_RS03670
500	g004580_000003	g004580	NA	bifunctional glutathionylspermidine amidase/synthase	80		EW045_RS03630	EW042_RS03705	EW044_RS03530	EW050_RS03620	EW039_RS03460	EW041_RS03680
501	g002134_1_000001	g002134_1	NA	type II secretion system ATPase GspE	60		EW045_RS21865	EW042_RS22320	EW044_RS21865	EW050_RS22280	EW039_RS21670	EW041_RS21765
502	g000886	g000886	NA	type II secretion system inner membrane protein GspF	50		EW045_RS21870	EW042_RS22325	EW044_RS21870	EW050_RS22285	EW039_RS21675	EW041_RS21770
503	g000428	g000428	NA	UDP-glucose 6-dehydrogenase	50		EW045_RS08925	EW042_RS08930	EW044_RS08290	EW050_RS08395	EW039_RS08195	EW041_RS08630
504	g001481_000001	g001481	NA	N-acetyltransferase	60		EW045_RS25365	EW042_RS25530	EW044_RS25085	EW050_RS25455	EW039_RS24865	EW041_RS24890
505	g000432_000001	g000432	NA	methionine adenosyltransferase	60		EW045_RS03810	EW042_RS04205	EW044_RS03715	EW050_RS03830	EW039_RS03635	EW041_RS03890
506	g001360	g001360	NA	DJ-1/PfpI family protein	50		EW045_RS15185	EW042_RS15570	EW044_RS14940	EW050_RS15335	EW039_RS15195	EW041_RS14990
507	g000998	g000998	NA	CoA-acylating propionaldehyde dehydrogenase PduP	50		EW045_RS04645	EW042_RS05050	EW044_RS04490	EW050_RS04605	EW039_RS04390	EW041_RS04665
508	g002499_000001	g002499	NA	propanediol utilization microcompartment protein PduB	60		EW045_RS04705	EW042_RS05110	EW044_RS04550	EW050_RS04665	EW039_RS04450	EW041_RS04725
509	g000892	g000892	NA	propionate kinase	50		EW045_RS10470	EW042_RS10460	EW044_RS09695	EW050_RS09825	EW039_RS10220	EW041_RS10065
510	g000342	g000342	NA	two-domain cob(I)yrinic acid a%2Cc-diamide adenosyltransferase PduO	50		EW045_RS04650	EW042_RS05055	EW044_RS04495	EW050_RS04610	EW039_RS04395	EW041_RS04670
511	g000392	g000392	NA	ethanolamine utilization protein EutN	50		EW045_RS04655	EW042_RS05060	EW044_RS04500	EW050_RS04615	EW039_RS04400	EW041_RS04675
512	g000079_1_000001	g000079_1	NA	hypothetical protein	60		EW045_RS10680	EW042_RS10710	EW044_RS09830	EW050_RS09955	EW039_RS10425	EW041_RS10270
513	g006053_000002	g006053	NA	DUF554 domain-containing protein	70		EW045_RS03675	EW042_RS04085	EW044_RS03580	EW050_RS03695	EW039_RS03515	EW041_RS03770
514	g000943_1_000005	g000943_1	NA	ornithine decarboxylase	80		EW045_RS03685	EW042_RS04095	EW044_RS03590	EW050_RS03705	EW039_RS03525	EW041_RS03780
515	g000874_1_000005	g000874_1	NA	nucleoside permease	80		EW045_RS03690	EW042_RS04100	EW044_RS03595	EW050_RS03710	EW039_RS03530	EW041_RS03785
516	g004447_000003	g004447	NA	membrane-bound lytic murein transglycosylase MltC	80		EW045_RS03695	EW042_RS04105	EW044_RS03600	EW050_RS03715	EW039_RS03535	EW041_RS03790
517	g003741_000004	g003741	NA	oxidative damage protection protein	90		EW045_RS03700	EW042_RS04110	EW044_RS03605	EW050_RS03720	EW039_RS03540	EW041_RS03795
518	g002269_000003	g002269	NA	A/G-specific adenine glycosylase	80		EW045_RS03705	EW042_RS04115	EW044_RS03610	EW050_RS03725	EW039_RS03545	EW041_RS03800
519	g006035_000003	g006035	NA	tRNA (guanosine(46)-N7)-methyltransferase TrmB	80		EW045_RS03710	EW042_RS04120	EW044_RS03615	EW050_RS03730	EW039_RS03550	EW041_RS03805
520	g003583_000004	g003583	NA	DUF469 domain-containing protein	90		EW045_RS03715	EW042_RS04125	EW044_RS03620	EW050_RS03735	EW039_RS03555	EW041_RS03810
521	g002610_000003	g002610	NA	DUF2884 domain-containing protein	80		EW045_RS03720	EW042_RS04130	EW044_RS03625	EW050_RS03740	EW039_RS03560	EW041_RS03815
522	g001969_000003	g001969	NA	radical SAM family heme chaperone HemW	80		EW045_RS03740	EW042_RS04135	EW044_RS03645	EW050_RS03760	EW039_RS03565	EW041_RS03820
523	g001341_000004	g001341	NA	XTP/dITP diphosphatase	90		EW045_RS03745	EW042_RS04140	EW044_RS03650	EW050_RS03765	EW039_RS03570	EW041_RS03825
524	g001677_000003	g001677	NA	YggU family protein	80		EW045_RS03750	EW042_RS04145	EW044_RS03655	EW050_RS03770	EW039_RS03575	EW041_RS03830
525	g002928_000003	g002928	NA	YggT family protein	80		EW045_RS03755	EW042_RS04150	EW044_RS03660	EW050_RS03775	EW039_RS03580	EW041_RS03835
526	g006074_000003	g006074	NA	YggS family pyridoxal phosphate-dependent enzyme	80		EW045_RS03760	EW042_RS04155	EW044_RS03665	EW050_RS03780	EW039_RS03585	EW041_RS03840
527	g002341_000002	g002341	NA	type IV pilus twitching motility protein PilT	70		EW045_RS03765	EW042_RS04160	EW044_RS03670	EW050_RS03785	EW039_RS03590	EW041_RS03845
528	g003348_000003	g003348	NA	Holliday junction resolvase RuvX	80		EW045_RS03775	EW042_RS04170	EW044_RS03680	EW050_RS03795	EW039_RS03600	EW041_RS03855
529	g002937_000003	g002937	NA	YqgE/AlgH family protein	80		EW045_RS03780	EW042_RS04175	EW044_RS03685	EW050_RS03800	EW039_RS03605	EW041_RS03860
530	g002365_000004	g002365	NA	glutathione synthase	90		EW045_RS03785	EW042_RS04180	EW044_RS03690	EW050_RS03805	EW039_RS03610	EW041_RS03865
531	g006007_000003	g006007	NA	16S rRNA (uracil(1498)-N(3))-methyltransferase	80		EW045_RS03790	EW042_RS04185	EW044_RS03695	EW050_RS03810	EW039_RS03615	EW041_RS03870
532	g002626_000003	g002626	NA	deoxyribonuclease I	80		EW045_RS03795	EW042_RS04190	EW044_RS03700	EW050_RS03815	EW039_RS03620	EW041_RS03875
533	g001437_000003	g001437	NA	SprT family zinc-dependent metalloprotease	80		EW045_RS03800	EW042_RS04195	EW044_RS03705	EW050_RS03820	EW039_RS03625	EW041_RS03880
534	g001011_2_000007	g001011_2	NA	sugar porter family MFS transporter	90		EW045_RS03805	EW042_RS04200	EW044_RS03710	EW050_RS03825	EW039_RS03630	EW041_RS03885
535	g004108	g004108	NA	acid stress response protein YqgB	50		EW045_RS03820	EW042_RS04215	EW044_RS03725	EW050_RS03840	EW039_RS03645	EW041_RS03900
536	g004544_000004	g004544	NA	biosynthetic arginine decarboxylase	90		EW045_RS03825	EW042_RS04220	EW044_RS03730	EW050_RS03845	EW039_RS03650	EW041_RS03905
537	g011912_000004	g011912	NA	agmatinase	90		EW045_RS03830	EW042_RS04225	EW044_RS03735	EW050_RS03850	EW039_RS03655	EW041_RS03910
538	g000542_1_000005	g000542_1	NA	M48 family metallopeptidase	80		EW045_RS03920	EW042_RS04315	EW044_RS03745	EW050_RS03860	EW039_RS03665	EW041_RS03920
539	g000088	g000088	NA	transketolase	50	includes: dose >1	EW045_RS03925;EW045_RS07125;EW045_RS16685	EW042_RS04320;EW042_RS07340	EW044_RS03750;EW044_RS06595	EW050_RS03865;EW050_RS06590;EW050_RS16915	EW039_RS03670;EW039_RS06375	EW041_RS03925;EW041_RS06790
540	g005241_000004	g005241	NA	erythrose-4-phosphate dehydrogenase	90		EW045_RS03930	EW042_RS04325	EW044_RS03755	EW050_RS03870	EW039_RS03675	EW041_RS03930
541	g004314_000004	g004314	NA	phosphoglycerate kinase	90		EW045_RS03935	EW042_RS04330	EW044_RS03760	EW050_RS03875	EW039_RS03680	EW041_RS03935
542	g004453_000004	g004453	NA	class II fructose-bisphosphate aldolase	90		EW045_RS03940	EW042_RS04335	EW044_RS03765	EW050_RS03880	EW039_RS03685	EW041_RS03940
543	g002449_000003	g002449	NA	small-conductance mechanosensitive channel MscS	80		EW045_RS03945	EW042_RS04340	EW044_RS03770	EW050_RS03885	EW039_RS03690	EW041_RS03945
544	g001297_000003	g001297	NA	arginine exporter ArgO	80		EW045_RS03950	EW042_RS04345	EW044_RS03775	EW050_RS03890	EW039_RS03695	EW041_RS03950
545	g002549_000004	g002549	NA	oxidative stress defense protein	90		EW045_RS03955	EW042_RS04350	EW044_RS03780	EW050_RS03895	EW039_RS03700	EW041_RS03955
546	g005602_000004	g005602	NA	LysR family transcriptional regulator ArgP	90		EW045_RS03960	EW042_RS04355	EW044_RS03785	EW050_RS03900	EW039_RS03705	EW041_RS03960
547	g002719_000004	g002719	NA	ribose-5-phosphate isomerase RpiA	90		EW045_RS03965	EW042_RS04360	EW044_RS03790	EW050_RS03905	EW039_RS03710	EW041_RS03965
548	g004219_000004	g004219	NA	phosphoglycerate dehydrogenase	90		EW045_RS03970	EW042_RS04365	EW044_RS03795	EW050_RS03910	EW039_RS03715	EW041_RS03970
549	g001328_000002	g001328	NA	5-formyltetrahydrofolate cyclo-ligase	70		EW045_RS03975	EW042_RS04370	EW044_RS03800	EW050_RS03915	EW039_RS03720	EW041_RS03975
550	g003574_000004	g003574	NA	cell division protein ZapA	90		EW045_RS03985	EW042_RS04380	EW044_RS03810	EW050_RS03925	EW039_RS03730	EW041_RS03985
551	g002903_000003	g002903	NA	YecA family protein	80		EW045_RS03990	EW042_RS04385	EW044_RS03815	EW050_RS03930	EW039_RS03735	EW041_RS03990
552	g002201_000003	g002201	NA	Xaa-Pro aminopeptidase	80		EW045_RS03995	EW042_RS04390	EW044_RS03820	EW050_RS03935	EW039_RS03740	EW041_RS03995
553	g000435_000002	g000435	NA	2-octaprenyl-6-methoxyphenyl hydroxylase	70		EW045_RS04000	EW042_RS04395	EW044_RS03825	EW050_RS03940	EW039_RS03745	EW041_RS04000
554	g001928_000003	g001928	NA	FAD-dependent 2-octaprenylphenol hydroxylase	80		EW045_RS04005	EW042_RS04400	EW044_RS03830	EW050_RS03945	EW039_RS03750	EW041_RS04005
555	g004431_000003	g004431	NA	glycine cleavage system aminomethyltransferase GcvT	80		EW045_RS04010	EW042_RS04405	EW044_RS03835	EW050_RS03950	EW039_RS03755	EW041_RS04010
556	g001568	g001568	NA	glycine cleavage system protein GcvH	50		EW045_RS04015	EW042_RS04410	EW044_RS03840	EW050_RS03955	EW039_RS03760	EW041_RS04015
557	g005078_000004	g005078	NA	aminomethyl-transferring glycine dehydrogenase	90		EW045_RS04020	EW042_RS04415	EW044_RS03845	EW050_RS03960	EW039_RS03765	EW041_RS04020
558	g000022	g000022	NA	6-phospho-beta-glucosidase	50	includes: dose >1	EW045_RS04055;EW045_RS05435;EW045_RS06990;EW045_RS08500	EW042_RS04445;EW042_RS05840;EW042_RS07215;EW042_RS08515	EW044_RS03875;EW044_RS05280;EW044_RS06470;EW044_RS07865	EW050_RS03990;EW050_RS05395;EW050_RS06465;EW050_RS08005	EW039_RS03795;EW039_RS05180;EW039_RS06250;EW039_RS07790;EW039_RS12995	EW041_RS04050;EW041_RS05460;EW041_RS06665;EW041_RS08235
559	g001656_000003	g001656	NA	ASCH domain-containing protein	80		EW045_RS04065	EW042_RS04455	EW044_RS03885	EW050_RS04000	EW039_RS03805	EW041_RS04060
560	g002720_000004	g002720	NA	hemolysin III family protein	90		EW045_RS04070	EW042_RS04460	EW044_RS03890	EW050_RS04005	EW039_RS03810	EW041_RS04065
561	g002339_000003	g002339	NA	tRNA-modifying protein YgfZ	80		EW045_RS04075	EW042_RS04465	EW044_RS03895	EW050_RS04010	EW039_RS03815	EW041_RS04070
562	g003770_000003	g003770	NA	FAD assembly factor SdhE	80		EW045_RS04080	EW042_RS04470	EW044_RS03900	EW050_RS04015	EW039_RS03820	EW041_RS04075
563	g001535_000002	g001535	NA	membrane protein	70		EW045_RS04085	EW042_RS04475	EW044_RS03905	EW050_RS04020	EW039_RS03825	EW041_RS04080
564	g003035_000004	g003035	NA	flavodoxin FldB	90		EW045_RS04090	EW042_RS04480	EW044_RS03910	EW050_RS04025	EW039_RS03830	EW041_RS04085
565	g005592_000004	g005592	NA	site-specific tyrosine recombinase XerD	90		EW045_RS04095	EW042_RS04485	EW044_RS03915	EW050_RS04030	EW039_RS03835	EW041_RS04090
566	g002619_000002	g002619	NA	bifunctional protein-disulfide isomerase/oxidoreductase DsbC	70		EW045_RS04100	EW042_RS04490	EW044_RS03920	EW050_RS04035	EW039_RS03840	EW041_RS04095
567	g004640_000003	g004640	NA	single-stranded-DNA-specific exonuclease RecJ	80		EW045_RS04105	EW042_RS04495	EW044_RS03925	EW050_RS04040	EW039_RS03845	EW041_RS04100
568	g000249	g000249	NA	lysine--tRNA ligase	50	includes: dose >1	EW045_RS04115;EW045_RS20030	EW042_RS04505;EW042_RS20130	EW044_RS03935;EW044_RS19875	EW050_RS04050;EW050_RS20300	EW039_RS03855;EW039_RS19815	EW041_RS04110;EW041_RS19960
569	g000327_000002	g000327	NA	isopentenyl-diphosphate Delta-isomerase	70		EW045_RS04120	EW042_RS04510	EW044_RS03940	EW050_RS04055	EW039_RS03860	EW041_RS04115
570	g002207	g002207	NA	guanine deaminase	50		EW045_RS13165	EW042_RS13055	EW044_RS12335	EW050_RS12520	EW039_RS12900	EW041_RS12740
571	g000231_2_000003	g000231_2	NA	peptidoglycan DD-metalloendopeptidase family protein	70		EW045_RS04125	EW042_RS04515	EW044_RS03945	EW050_RS04060	EW039_RS03865	EW041_RS04120
572	g004227_000002	g004227	NA	HAAAP family serine/threonine permease	70		EW045_RS04355	EW042_RS04760	EW044_RS04205	EW050_RS04320	EW039_RS04105	EW041_RS04380
573	g000057	g000057	NA	acetyl-CoA C-acetyltransferase	50	includes: dose >1	EW045_RS04370;EW045_RS11740	EW042_RS04775;EW042_RS11760	EW044_RS04220;EW044_RS10855	EW050_RS04335;EW050_RS11080	EW039_RS04120;EW039_RS11460	EW041_RS04395;EW041_RS11305
574	g001167_1_000005	g001167_1	NA	2-dehydro-3-deoxy-D-gluconate 5-dehydrogenase KduD	90		EW045_RS04385	EW042_RS04790	EW044_RS04235	EW050_RS04350	EW039_RS04135	EW041_RS04410
575	g001011_1_000006	g001011_1	NA	sugar porter family MFS transporter	90		EW045_RS04390	EW042_RS04795	EW044_RS04240	EW050_RS04355	EW039_RS04140	EW041_RS04415
576	g006054_000003	g006054	NA	aspartate/glutamate racemase	80		EW045_RS04440	EW042_RS04845	EW044_RS04290	EW050_RS04405	EW039_RS04190	EW041_RS04465
577	g002381_000003	g002381	NA	LysR family transcriptional regulator	80		EW045_RS04445	EW042_RS04850	EW044_RS04295	EW050_RS04410	EW039_RS04195	EW041_RS04470
578	g004175_000003	g004175	NA	diaminopimelate decarboxylase	80		EW045_RS04450	EW042_RS04855	EW044_RS04300	EW050_RS04415	EW039_RS04200	EW041_RS04475
579	g000144	g000144	NA	LacI family transcriptional regulator	50	includes: dose >1	EW045_RS04480;EW045_RS08440	EW042_RS04885;EW042_RS08455	EW044_RS04330;EW044_RS07790	EW050_RS04445;EW050_RS07930	EW039_RS04230;EW039_RS07720	EW041_RS04505;EW041_RS08165
580	g004504_000003	g004504	NA	bifunctional acyl-ACP--phospholipid O-acyltransferase/long-chain-fatty-acid--ACP ligase	80		EW045_RS04495	EW042_RS04900	EW044_RS04340	EW050_RS04455	EW039_RS04240	EW041_RS04515
581	g004276_000003	g004276	NA	lysophospholipid transporter LplT	80		EW045_RS04500	EW042_RS04905	EW044_RS04345	EW050_RS04460	EW039_RS04245	EW041_RS04520
582	g005222_000004	g005222	NA	NADP(H)-dependent aldo-keto reductase	90		EW045_RS04505	EW042_RS04910	EW044_RS04350	EW050_RS04465	EW039_RS04250	EW041_RS04525
583	g000123_2_000011	g000123_2	NA	YgdI/YgdR family lipoprotein	80		EW045_RS04510	EW042_RS04915	EW044_RS04355	EW050_RS04470	EW039_RS04255	EW041_RS04530
584	g000090_3_000014	g000090_3	NA	TerC family protein	90		EW045_RS04515	EW042_RS04920	EW044_RS04360	EW050_RS04475	EW039_RS04260	EW041_RS04535
585	g002654_000003	g002654	NA	DNA mismatch repair endonuclease MutH	80		EW045_RS04520	EW042_RS04925	EW044_RS04365	EW050_RS04480	EW039_RS04265	EW041_RS04540
586	g003016_000004	g003016	NA	RNA pyrophosphohydrolase	90		EW045_RS04530	EW042_RS04935	EW044_RS04375	EW050_RS04490	EW039_RS04275	EW041_RS04550
587	g004487_000003	g004487	NA	phosphoenolpyruvate--protein phosphotransferase	80		EW045_RS04535	EW042_RS04940	EW044_RS04380	EW050_RS04495	EW039_RS04280	EW041_RS04555
588	g005653_000003	g005653	NA	prolipoprotein diacylglyceryl transferase	80		EW045_RS04540	EW042_RS04945	EW044_RS04385	EW050_RS04500	EW039_RS04285	EW041_RS04560
589	g002359	g002359	NA	thymidylate synthase	50		EW045_RS04545	EW042_RS04950	EW044_RS04390	EW050_RS04505	EW039_RS04290	EW041_RS04565
590	g000781	g000781	NA	prepilin-type N-terminal cleavage/methylation domain-containing protein	50		EW045_RS04565	EW042_RS04970	EW044_RS04410	EW050_RS04525	EW039_RS04310	EW041_RS04585
591	g005066_000002	g005066	NA	exodeoxyribonuclease V subunit gamma	70		EW045_RS04570	EW042_RS04975	EW044_RS04415	EW050_RS04530	EW039_RS04315	EW041_RS04590
592	g005077_000003	g005077	NA	pitrilysin	80		EW045_RS04575	EW042_RS04980	EW044_RS04420	EW050_RS04535	EW039_RS04320	EW041_RS04595
593	g005059_000002	g005059	NA	exodeoxyribonuclease V subunit beta	70		EW045_RS04580	EW042_RS04985	EW044_RS04425	EW050_RS04540	EW039_RS04325	EW041_RS04600
594	g004592_000002	g004592	NA	exodeoxyribonuclease V subunit alpha	70		EW045_RS04585	EW042_RS04990	EW044_RS04430	EW050_RS04545	EW039_RS04330	EW041_RS04605
595	g004996_000004	g004996	NA	amino-acid N-acetyltransferase	90		EW045_RS04595	EW042_RS05000	EW044_RS04440	EW050_RS04555	EW039_RS04340	EW041_RS04615
596	g004195_000004	g004195	NA	N-acetylmuramoyl-L-alanine amidase	90		EW045_RS04600	EW042_RS05005	EW044_RS04445	EW050_RS04560	EW039_RS04345	EW041_RS04620
597	g004425_000004	g004425	NA	murein transglycosylase A	90		EW045_RS04835	EW042_RS05240	EW044_RS04680	EW050_RS04795	EW039_RS04580	EW041_RS04855
598	g002491_000004	g002491	NA	tRNA cyclic N6-threonylcarbamoyladenosine(37) synthase TcdA	90		EW045_RS04840	EW042_RS05245	EW044_RS04685	EW050_RS04800	EW039_RS04585	EW041_RS04860
599	g000356_000003	g000356	NA	cysteine desulfurase sulfur acceptor subunit CsdE	80		EW045_RS04845	EW042_RS05250	EW044_RS04690	EW050_RS04805	EW039_RS04590	EW041_RS04865
600	g004254_000003	g004254	NA	cysteine desulfurase CsdA	80		EW045_RS04850	EW042_RS05255	EW044_RS04695	EW050_RS04810	EW039_RS04595	EW041_RS04870
601	g000123_1_000010	g000123_1	NA	YgdI/YgdR family lipoprotein	80		EW045_RS04855	EW042_RS05260	EW044_RS04700	EW050_RS04815	EW039_RS04600	EW041_RS04875
602	g005529_000004	g005529	NA	transcriptional regulator GcvA	90		EW045_RS04860	EW042_RS05265	EW044_RS04705	EW050_RS04820	EW039_RS04605	EW041_RS04880
603	g003395_000004	g003395	NA	DUF423 domain-containing protein	90		EW045_RS04865	EW042_RS05270	EW044_RS04710	EW050_RS04825	EW039_RS04610	EW041_RS04885
604	g004416_000004	g004416	NA	23S rRNA (cytidine(2498)-2'-O)-methyltransferase RlmM	90		EW045_RS04870	EW042_RS05275	EW044_RS04715	EW050_RS04830	EW039_RS04615	EW041_RS04890
605	g006014_000003	g006014	NA	L-fucose operon activator	80		EW045_RS04875	EW042_RS05280	EW044_RS04720	EW050_RS04835	EW039_RS04620	EW041_RS04895
606	g003330_000004	g003330	NA	L-fucose mutarotase	90		EW045_RS04880	EW042_RS05285	EW044_RS04725	EW050_RS04840	EW039_RS04625	EW041_RS04900
607	g002162_000003	g002162	NA	L-fuculokinase	80		EW045_RS04885	EW042_RS05290	EW044_RS04730	EW050_RS04845	EW039_RS04630	EW041_RS04905
608	g004619_000004	g004619	NA	L-fucose isomerase	90		EW045_RS04890	EW042_RS05295	EW044_RS04735	EW050_RS04850	EW039_RS04635	EW041_RS04910
609	g005017_000003	g005017	NA	L-fucose:H+ symporter permease	80		EW045_RS04895	EW042_RS05300	EW044_RS04740	EW050_RS04855	EW039_RS04640	EW041_RS04915
610	g000578_1_000007	g000578_1	NA	L-fuculose-phosphate aldolase	90		EW045_RS04900	EW042_RS05305	EW044_RS04745	EW050_RS04860	EW039_RS04645	EW041_RS04920
611	g004337_000003	g004337	NA	lactaldehyde reductase	80		EW045_RS04905	EW042_RS05310	EW044_RS04750	EW050_RS04865	EW039_RS04650	EW041_RS04925
612	g005950_000003	g005950	NA	flap endonuclease Xni	80		EW045_RS04910	EW042_RS05315	EW044_RS04755	EW050_RS04870	EW039_RS04655	EW041_RS04930
613	g000484_2_000006	g000484_2	NA	L-serine ammonia-lyase	90		EW045_RS04970	EW042_RS05375	EW044_RS04815	EW050_RS04930	EW039_RS04715	EW041_RS04990
614	g000225_1_000010	g000225_1	NA	HAAAP family serine/threonine permease	90		EW045_RS04975	EW042_RS05380	EW044_RS04820	EW050_RS04935	EW039_RS04720	EW041_RS04995
615	g004938_000004	g004938	NA	LOG family protein	90		EW045_RS04980	EW042_RS05385	EW044_RS04825	EW050_RS04940	EW039_RS04725	EW041_RS05000
616	g002470_000003	g002470	NA	NADPH-dependent 7-cyano-7-deazaguanine reductase QueF	80		EW045_RS04985	EW042_RS05390	EW044_RS04830	EW050_RS04945	EW039_RS04730	EW041_RS05005
617	g001394_000001	g001394	NA	SecY-interacting protein	60		EW045_RS04990	EW042_RS05395	EW044_RS04835	EW050_RS04950	EW039_RS04735	EW041_RS05010
618	g003575_000001	g003575	NA	YqcC family protein	60		EW045_RS04995	EW042_RS05400	EW044_RS04840	EW050_RS04955	EW039_RS04740	EW041_RS05015
619	g002515_000004	g002515	NA	tRNA pseudouridine(65) synthase TruC	90		EW045_RS05000	EW042_RS05405	EW044_RS04845	EW050_RS04960	EW039_RS04745	EW041_RS05020
620	g001487_000002	g001487	NA	flavodoxin	70		EW045_RS05005	EW042_RS05410	EW044_RS04850	EW050_RS04965	EW039_RS04750	EW041_RS05025
621	g000487_1_000010	g000487_1	NA	MFS transporter	90		EW045_RS05010	EW042_RS05415	EW044_RS04855	EW050_RS04970	EW039_RS04755	EW041_RS05030
622	g001022_1_000006	g001022_1	NA	glucarate dehydratase	90		EW045_RS05015	EW042_RS05420	EW044_RS04860	EW050_RS04975	EW039_RS04760	EW041_RS05035
623	g001022_2_000007	g001022_2	NA	glucarate dehydratase	90		EW045_RS05020	EW042_RS05425	EW044_RS04865	EW050_RS04980	EW039_RS04765	EW041_RS05040
624	g005087_000003	g005087	NA	two-component sensor histidine kinase BarA	80		EW045_RS05035	EW042_RS05440	EW044_RS04875	EW050_RS04990	EW039_RS04775	EW041_RS05055
625	g002212_000002	g002212	NA	23S rRNA (uracil(1939)-C(5))-methyltransferase RlmD	70		EW045_RS05040	EW042_RS05445	EW044_RS04880	EW050_RS04995	EW039_RS04780	EW041_RS05060
626	g004488_000004	g004488	NA	GTP diphosphokinase	90		EW045_RS05045	EW042_RS05450	EW044_RS04885	EW050_RS05000	EW039_RS04785	EW041_RS05065
627	g002518_000003	g002518	NA	nucleoside triphosphate pyrophosphohydrolase	80		EW045_RS05050	EW042_RS05455	EW044_RS04895	EW050_RS05010	EW039_RS04795	EW041_RS05075
628	g000986	g000986	NA	CTP synthase (glutamine hydrolyzing)	50		EW045_RS05055	EW042_RS05460	EW044_RS04900	EW050_RS05015	EW039_RS04800	EW041_RS05080
629	g001027	g001027	NA	phosphopyruvate hydratase	50		EW045_RS05060	EW042_RS05465	EW044_RS04905	EW050_RS05020	EW039_RS04805	EW041_RS05085
630	g002687_000004	g002687	NA	7-carboxy-7-deazaguanine synthase QueE	90		EW045_RS05070	EW042_RS05475	EW044_RS04915	EW050_RS05030	EW039_RS04815	EW041_RS05095
631	g001595_1_000004	g001595_1	NA	6-carboxytetrahydropterin synthase QueD	90		EW045_RS05075	EW042_RS05480	EW044_RS04920	EW050_RS05035	EW039_RS04820	EW041_RS05100
632	g000968_000004	g000968	NA	NADPH-dependent assimilatory sulfite reductase flavoprotein subunit	90		EW045_RS05080	EW042_RS05485	EW044_RS04925	EW050_RS05040	EW039_RS04825	EW041_RS05105
633	g002072_1_000006	g002072_1	NA	assimilatory sulfite reductase (NADPH) hemoprotein subunit	90		EW045_RS05085	EW042_RS05490	EW044_RS04930	EW050_RS05045	EW039_RS04830	EW041_RS05110
634	g002596_000004	g002596	NA	phosphoadenosine phosphosulfate reductase	90		EW045_RS05090	EW042_RS05495	EW044_RS04935	EW050_RS05050	EW039_RS04835	EW041_RS05115
635	g001062_000002	g001062	NA	aminopeptidase	70		EW045_RS05095	EW042_RS05500	EW044_RS04940	EW050_RS05055	EW039_RS04840	EW041_RS05120
636	g005561_000004	g005561	NA	sulfate adenylyltransferase subunit CysD	90		EW045_RS05105	EW042_RS05510	EW044_RS04950	EW050_RS05065	EW039_RS04850	EW041_RS05130
637	g004858_000003	g004858	NA	sulfate adenylyltransferase subunit CysN	80		EW045_RS05110	EW042_RS05515	EW044_RS04955	EW050_RS05070	EW039_RS04855	EW041_RS05135
638	g002839_000004	g002839	NA	adenylyl-sulfate kinase	90		EW045_RS05115	EW042_RS05520	EW044_RS04960	EW050_RS05075	EW039_RS04860	EW041_RS05140
639	g001645_000001	g001645	NA	DUF3561 family protein	60		EW045_RS05120	EW042_RS05525	EW044_RS04965	EW050_RS05080	EW039_RS04865	EW041_RS05145
640	g003608_000004	g003608	NA	cell division protein FtsB	90		EW045_RS05125	EW042_RS05530	EW044_RS04970	EW050_RS05085	EW039_RS04870	EW041_RS05150
641	g002624_000003	g002624	NA	2-C-methyl-D-erythritol 4-phosphate cytidylyltransferase	80		EW045_RS05130	EW042_RS05535	EW044_RS04975	EW050_RS05090	EW039_RS04875	EW041_RS05155
642	g007091_000004	g007091	NA	2-C-methyl-D-erythritol 2%2C4-cyclodiphosphate synthase	90		EW045_RS05135	EW042_RS05540	EW044_RS04980	EW050_RS05095	EW039_RS04880	EW041_RS05160
643	g002276_000003	g002276	NA	tRNA pseudouridine(13) synthase TruD	80		EW045_RS05140	EW042_RS05545	EW044_RS04985	EW050_RS05100	EW039_RS04885	EW041_RS05165
644	g005932_000004	g005932	NA	5'/3'-nucleotidase SurE	90		EW045_RS05145	EW042_RS05550	EW044_RS04990	EW050_RS05105	EW039_RS04890	EW041_RS05170
645	g002790_000003	g002790	NA	protein-L-isoaspartate(D-aspartate) O-methyltransferase	80		EW045_RS05150	EW042_RS05555	EW044_RS04995	EW050_RS05110	EW039_RS04895	EW041_RS05175
646	g000231_1_000002	g000231_1	NA	murein hydrolase activator NlpD	70		EW045_RS05155	EW042_RS05560	EW044_RS05000	EW050_RS05115	EW039_RS04900	EW041_RS05180
647	g011547_000004	g011547	NA	RNA polymerase sigma factor RpoS	90		EW045_RS05160	EW042_RS05565	EW044_RS05005	EW050_RS05120	EW039_RS04905	EW041_RS05185
648	g000725_000002	g000725	NA	MarR family transcriptional regulator	70		EW045_RS05180	EW042_RS05585	EW044_RS05025	EW050_RS05140	EW039_RS04925	EW041_RS05205
649	g004859_000004	g004859	NA	UbiD family decarboxylase	90		EW045_RS05190	EW042_RS05595	EW044_RS05035	EW050_RS05150	EW039_RS04935	EW041_RS05215
650	g001756_000003	g001756	NA	hypothetical protein	80		EW045_RS05195	EW042_RS05600	EW044_RS05040	EW050_RS05155	EW039_RS04940	EW041_RS05220
651	g005112_000004	g005112	NA	DNA mismatch repair protein MutS	90		EW045_RS05210	EW042_RS05615	EW044_RS05055	EW050_RS05170	EW039_RS04955	EW041_RS05235
652	g001611_000003	g001611	NA	nitrous oxide-stimulated promoter family protein	80		EW045_RS05275	EW042_RS05680	EW044_RS05120	EW050_RS05235	EW039_RS05020	EW041_RS05300
653	g000008_4_000022	g000008_4	NA	formate hydrogenlyase transcriptional activator FlhA	80		EW045_RS05350	EW042_RS05755	EW044_RS05195	EW050_RS05310	EW039_RS05095	EW041_RS05375
654	g005281_000003	g005281	NA	hydrogenase expression/formation protein HypE	80		EW045_RS05355	EW042_RS05760	EW044_RS05200	EW050_RS05315	EW039_RS05100	EW041_RS05380
655	g004384_000003	g004384	NA	hydrogenase formation protein HypD	80		EW045_RS05360	EW042_RS05765	EW044_RS05205	EW050_RS05320	EW039_RS05105	EW041_RS05385
656	g001710_1_000005	g001710_1	NA	HypC/HybG/HupF family hydrogenase formation chaperone	80		EW045_RS05365	EW042_RS05770	EW044_RS05210	EW050_RS05325	EW039_RS05110	EW041_RS05390
657	g005660_000004	g005660	NA	hydrogenase nickel incorporation protein HypB	90		EW045_RS05370	EW042_RS05775	EW044_RS05215	EW050_RS05330	EW039_RS05115	EW041_RS05395
658	g001617_000002	g001617	NA	hydrogenase maturation nickel metallochaperone HypA	70		EW045_RS05375	EW042_RS05780	EW044_RS05220	EW050_RS05335	EW039_RS05120	EW041_RS05400
659	g001474_000002	g001474	NA	formate hydrogenlyase regulator HycA	70		EW045_RS05380	EW042_RS05785	EW044_RS05225	EW050_RS05340	EW039_RS05125	EW041_RS05405
660	g000601_1_000006	g000601_1	NA	4Fe-4S dicluster domain-containing protein	80		EW045_RS05390	EW042_RS05795	EW044_RS05235	EW050_RS05350	EW039_RS05135	EW041_RS05415
661	g004599_000001	g004599	NA	formate hydrogenlyase subunit 3	60		EW045_RS05395	EW042_RS05800	EW044_RS05240	EW050_RS05355	EW039_RS05140	EW041_RS05420
662	g002368_1_000005	g002368_1	NA	respiratory chain complex I subunit 1 family protein	80		EW045_RS05400	EW042_RS05805	EW044_RS05245	EW050_RS05360	EW039_RS05145	EW041_RS05425
663	g002070_1_000005	g002070_1	NA	hydrogenase large subunit	90		EW045_RS05405	EW042_RS05810	EW044_RS05250	EW050_RS05365	EW039_RS05150	EW041_RS05430
664	g002987_000004	g002987	NA	4Fe-4S dicluster domain-containing protein	90		EW045_RS05410	EW042_RS05815	EW044_RS05255	EW050_RS05370	EW039_RS05155	EW041_RS05435
665	g002550_1_000006	g002550_1	NA	NADH-quinone oxidoreductase subunit B family protein	90		EW045_RS05415	EW042_RS05820	EW044_RS05260	EW050_RS05375	EW039_RS05160	EW041_RS05440
666	g000721_000003	g000721	NA	HycH family protein	80		EW045_RS05420	EW042_RS05825	EW044_RS05265	EW050_RS05380	EW039_RS05165	EW041_RS05445
667	g001463_000003	g001463	NA	hydrogenase maturation peptidase HycI	80		EW045_RS05425	EW042_RS05830	EW044_RS05270	EW050_RS05385	EW039_RS05170	EW041_RS05450
668	g004836_000004	g004836	NA	PTS cellobiose/arbutin/salicin transporter subunit IIBC	90		EW045_RS05440	EW042_RS05845	EW044_RS05285	EW050_RS05400	EW039_RS05185	EW041_RS05465
669	g005273_000002	g005273	NA	LacI family DNA-binding transcriptional regulator	70		EW045_RS05445	EW042_RS05850	EW044_RS05295	EW050_RS05410	EW039_RS05195	EW041_RS05475
670	g000016_3_000011	g000016_3	NA	electron transport protein HydN	80		EW045_RS05450	EW042_RS05855	EW044_RS05300	EW050_RS05415	EW039_RS05200	EW041_RS05480
671	g000454_000002	g000454	NA	carbamoyltransferase HypF	70		EW045_RS05455	EW042_RS05860	EW044_RS05305	EW050_RS05420	EW039_RS05205	EW041_RS05485
672	g000917_000002	g000917	NA	NADH:flavorubredoxin reductase NorW	70		EW045_RS05465	EW042_RS05870	EW044_RS05315	EW050_RS05430	EW039_RS05215	EW041_RS05515
673	g002145_000004	g002145	NA	anaerobic nitric oxide reductase flavorubredoxin	90		EW045_RS05470	EW042_RS05875	EW044_RS05320	EW050_RS05435	EW039_RS05220	EW041_RS05520
674	g000008_3_000020	g000008_3	NA	nitric oxide reductase transcriptional regulator NorR	80		EW045_RS05480	EW042_RS05885	EW044_RS05330	EW050_RS05445	EW039_RS05230	EW041_RS05530
675	g001098_000003	g001098	NA	arabinose-5-phosphate isomerase GutQ	80		EW045_RS05485	EW042_RS05890	EW044_RS05335	EW050_RS05450	EW039_RS05235	EW041_RS05535
676	g005893_000004	g005893	NA	DNA-binding transcriptional repressor	90		EW045_RS05490	EW042_RS05895	EW044_RS05340	EW050_RS05455	EW039_RS05240	EW041_RS05540
677	g001603_000002	g001603	NA	transcriptional regulator GutM	70		EW045_RS05495	EW042_RS05900	EW044_RS05345	EW050_RS05460	EW039_RS05245	EW041_RS05545
678	g005880_000004	g005880	NA	sorbitol-6-phosphate dehydrogenase	90		EW045_RS05500	EW042_RS05905	EW044_RS05350	EW050_RS05470	EW039_RS05250	EW041_RS05550
679	g001587_000002	g001587	NA	PTS glucitol/sorbitol transporter subunit IIA	70		EW045_RS05505	EW042_RS05910	EW044_RS05355	EW050_RS05475	EW039_RS05255	EW041_RS05555
680	g000463_1_000006	g000463_1	NA	PTS glucitol/sorbitol transporter subunit IIB	80		EW045_RS05510	EW042_RS05915	EW044_RS05360	EW050_RS05480	EW039_RS05260	EW041_RS05560
681	g000639_000004	g000639	NA	PTS glucitol/sorbitol transporter subunit IIC	90		EW045_RS05515	EW042_RS05920	EW044_RS05365	EW050_RS05485	EW039_RS05265	EW041_RS05565
682	g004378_000003	g004378	NA	lytic murein transglycosylase B	80		EW045_RS05520	EW042_RS05925	EW044_RS05370	EW050_RS05490	EW039_RS05270	EW041_RS05570
683	g003091_000003	g003091	NA	nicotinamide-nucleotide amidase	80		EW045_RS05550	EW042_RS05950	EW044_RS05410	EW050_RS05530	EW039_RS05305	EW041_RS05605
684	g000913_000001	g000913	NA	recombinase RecA	60		EW045_RS05555	EW042_RS05955	EW044_RS05415	EW050_RS05535	EW039_RS05310	EW041_RS05610
685	g001438_000002	g001438	NA	recombination regulator RecX	70		EW045_RS05560	EW042_RS05960	EW044_RS05420	EW050_RS05540	EW039_RS05315	EW041_RS05615
686	g005102_000004	g005102	NA	alanine--tRNA ligase	90		EW045_RS05565	EW042_RS05965	EW044_RS05425	EW050_RS05545	EW039_RS05320	EW041_RS05620
687	g009086_000004	g009086	NA	carbon storage regulator CsrA	90		EW045_RS05575	EW042_RS05975	EW044_RS05435	EW050_RS05555	EW039_RS05330	EW041_RS05630
688	g002929_000003	g002929	NA	fructose-1-phosphate/6-phosphogluconate phosphatase	80		EW045_RS05610	EW042_RS06010	EW044_RS05470	EW050_RS05590	EW039_RS05370	EW041_RS05665
689	g003312_000003	g003312	NA	DedA family protein	80		EW045_RS05615	EW042_RS06015	EW044_RS05475	EW050_RS05595	EW039_RS05375	EW041_RS05670
690	g004750_000003	g004750	NA	glutamate--cysteine ligase	80		EW045_RS05620	EW042_RS06020	EW044_RS05480	EW050_RS05600	EW039_RS05380	EW041_RS05675
691	g003047_000004	g003047	NA	S-ribosylhomocysteine lyase	90		EW045_RS05625	EW042_RS06025	EW044_RS05485	EW050_RS05605	EW039_RS05385	EW041_RS05680
692	g000470_1_000009	g000470_1	NA	multidrug efflux MFS transporter permease subunit EmrB	90		EW045_RS05640	EW042_RS06040	EW044_RS05500	EW050_RS05620	EW039_RS05400	EW041_RS05695
693	g000438_1_000005	g000438_1	NA	multidrug efflux MFS transporter periplasmic adaptor subunit EmrA	80		EW045_RS05645	EW042_RS06045	EW044_RS05505	EW050_RS05625	EW039_RS05405	EW041_RS05700
694	g001411_000004	g001411	NA	transcriptional repressor MprA	90		EW045_RS05650	EW042_RS06050	EW044_RS05510	EW050_RS05630	EW039_RS05410	EW041_RS05705
695	g001630_000002	g001630	NA	L-valine transporter subunit YgaH	70		EW045_RS05655	EW042_RS06055	EW044_RS05515	EW050_RS05635	EW039_RS05415	EW041_RS05710
696	g005971_000003	g005971	NA	AzlC family ABC transporter permease	80		EW045_RS05660	EW042_RS06060	EW044_RS05520	EW050_RS05640	EW039_RS05420	EW041_RS05715
697	g002319_000003	g002319	NA	glycine betaine/L-proline ABC transporter substrate-binding protein ProX	80		EW045_RS05665	EW042_RS06065	EW044_RS05525	EW050_RS05645	EW039_RS05425	EW041_RS05720
698	g005166_000003	g005166	NA	glycine betaine/L-proline ABC transporter permease ProW	80		EW045_RS05670	EW042_RS06070	EW044_RS05530	EW050_RS05650	EW039_RS05430	EW041_RS05725
699	g004258_000004	g004258	NA	glycine betaine/L-proline ABC transporter ATP-binding protein ProV	90		EW045_RS05675	EW042_RS06075	EW044_RS05535	EW050_RS05655	EW039_RS05435	EW041_RS05730
700	g001080	g001080	NA	class 1b ribonucleoside-diphosphate reductase subunit beta	50		EW045_RS05680	EW042_RS06080	EW044_RS05540	EW050_RS05660	EW039_RS05440	EW041_RS05735
701	g000944	g000944	NA	class 1b ribonucleoside-diphosphate reductase subunit alpha	50		EW045_RS05685	EW042_RS06085	EW044_RS05545	EW050_RS05665	EW039_RS05445	EW041_RS05740
702	g000345	g000345	NA	class Ib ribonucleoside-diphosphate reductase assembly flavoprotein NrdI	50		EW045_RS05690	EW042_RS06090	EW044_RS05550	EW050_RS05670	EW039_RS05450	EW041_RS05745
703	g003830_000002	g003830	NA	glutaredoxin-like protein NrdH	70		EW045_RS05695	EW042_RS06095	EW044_RS05555	EW050_RS05675	EW039_RS05455	EW041_RS05750
704	g001507_000002	g001507	NA	carboxymuconolactone decarboxylase family protein	70		EW045_RS05700	EW042_RS06100	EW044_RS05560	EW050_RS05680	EW039_RS05460	EW041_RS05755
705	g002188_000001	g002188	NA	PLP-dependent aminotransferase family protein	60		EW045_RS05705	EW042_RS06105	EW044_RS05565	EW050_RS05685	EW039_RS05465	EW041_RS05760
706	g003525_000001	g003525	NA	DUF883 domain-containing protein	60		EW045_RS05710	EW042_RS06110	EW044_RS05570	EW050_RS05690	EW039_RS05470	EW041_RS05765
707	g003481_000003	g003481	NA	YgaC family protein	80		EW045_RS05715	EW042_RS06115	EW044_RS05575	EW050_RS05695	EW039_RS05475	EW041_RS05770
708	g003250_000002	g003250	NA	L-alanine exporter AlaE	70		EW045_RS05720	EW042_RS06120	EW044_RS05580	EW050_RS05700	EW039_RS05480	EW041_RS05775
709	g000074_1_000002	g000074_1	NA	DNA-binding protein StpA	60		EW045_RS05730	EW042_RS06135	EW044_RS05590	EW050_RS05710	EW039_RS05490	EW041_RS05785
710	g000645_000001	g000645	NA	DUF2892 domain-containing protein	60		EW045_RS05745	EW042_RS06150	EW044_RS05605	EW050_RS05725	EW039_RS05505	EW041_RS05800
711	g000790_000002	g000790	NA	helix-turn-helix transcriptional regulator	70		EW045_RS05750	EW042_RS06155	EW044_RS05610	EW050_RS05730	EW039_RS05510	EW041_RS05805
712	g004067_000004	g004067	NA	YqaE/Pmp3 family membrane protein	90		EW045_RS14605	EW042_RS14720	EW044_RS13980	EW050_RS14330	EW039_RS14605	EW041_RS14375
713	g001253_000003	g001253	NA	DNA-binding transcriptional regulator CsiR	80		EW045_RS21380	EW042_RS21835	EW044_RS21375	EW050_RS21780	EW039_RS21180	EW041_RS21270
714	g004895_000004	g004895	NA	GABA permease	90		EW045_RS21375	EW042_RS21830	EW044_RS21370	EW050_RS21775	EW039_RS21175	EW041_RS21265
715	g000868_1_000005	g000868_1	NA	4-aminobutyrate--2-oxoglutarate transaminase	80		EW045_RS21370	EW042_RS21825	EW044_RS21365	EW050_RS21770	EW039_RS21170	EW041_RS21260
716	g000476_1_000007	g000476_1	NA	NADP-dependent succinate-semialdehyde dehydrogenase	90		EW045_RS21365	EW042_RS21820	EW044_RS21360	EW050_RS21765	EW039_RS21165	EW041_RS21255
717	g001886_000003	g001886	NA	L-2-hydroxyglutarate oxidase	80		EW045_RS21360	EW042_RS21815	EW044_RS21355	EW050_RS21760	EW039_RS21160	EW041_RS21250
718	g002344_000003	g002344	NA	carbon starvation induced protein CsiD	80		EW045_RS21355	EW042_RS21810	EW044_RS21350	EW050_RS21755	EW039_RS21155	EW041_RS21245
719	g003136_000004	g003136	NA	SsrA-binding protein SmpB	90		EW045_RS05960	EW042_RS06320	EW044_RS05870	EW050_RS05890	EW039_RS05670	EW041_RS06065
720	g003165_000003	g003165	NA	type II toxin-antitoxin system RatA family toxin	80		EW045_RS05965	EW042_RS06325	EW044_RS05875	EW050_RS05895	EW039_RS05675	EW041_RS06070
721	g003693_000003	g003693	NA	RnfH family protein	80		EW045_RS05970	EW042_RS06330	EW044_RS05880	EW050_RS05900	EW039_RS05680	EW041_RS06075
722	g003544_000004	g003544	NA	outer membrane protein assembly factor BamE	90		EW045_RS05975	EW042_RS06335	EW044_RS05885	EW050_RS05905	EW039_RS05685	EW041_RS06080
723	g004677_000003	g004677	NA	DNA repair protein RecN	80		EW045_RS05980	EW042_RS06340	EW044_RS05890	EW050_RS05910	EW039_RS05690	EW041_RS06085
724	g005647_000004	g005647	NA	NAD(+) kinase	90		EW045_RS05985	EW042_RS06345	EW044_RS05895	EW050_RS05915	EW039_RS05695	EW041_RS06090
725	g002866_000003	g002866	NA	nucleotide exchange factor GrpE	80		EW045_RS05995	EW042_RS06355	EW044_RS05905	EW050_RS05925	EW039_RS05705	EW041_RS06100
726	g005854_000004	g005854	NA	inner membrane protein YpjD	90		EW045_RS06005	EW042_RS06365	EW044_RS05915	EW050_RS05935	EW039_RS05715	EW041_RS06110
727	g000994	g000994	NA	signal recognition particle protein	50		EW045_RS06010	EW042_RS06370	EW044_RS05920	EW050_RS05940	EW039_RS05720	EW041_RS06115
728	g001738_000004	g001738	NA	30S ribosomal protein S16	90		EW045_RS06015	EW042_RS06375	EW044_RS05930	EW050_RS05945	EW039_RS05725	EW041_RS06120
729	g002976_000004	g002976	NA	ribosome maturation factor RimM	90		EW045_RS06020	EW042_RS06380	EW044_RS05935	EW050_RS05950	EW039_RS05730	EW041_RS06125
730	g005915_000004	g005915	NA	tRNA (guanosine(37)-N1)-methyltransferase TrmD	90		EW045_RS06025	EW042_RS06385	EW044_RS05940	EW050_RS05955	EW039_RS05735	EW041_RS06130
731	g001613	g001613	NA	50S ribosomal protein L19	50		EW045_RS06030	EW042_RS06390	EW044_RS05945	EW050_RS05960	EW039_RS05740	EW041_RS06135
732	g001455_000002	g001455	NA	OmpA family protein	70		EW045_RS06045	EW042_RS06405	EW044_RS05960	EW050_RS05975	EW039_RS05755	EW041_RS06150
733	g001911_000001	g001911	NA	diguanylate cyclase DgcN	60		EW045_RS06050	EW042_RS06410	EW044_RS05965	EW050_RS05980	EW039_RS05760	EW041_RS06155
734	g000654_000001	g000654	NA	YfiR family protein	60		EW045_RS06055	EW042_RS06415	EW044_RS05970	EW050_RS05985	EW039_RS05765	EW041_RS06160
735	g000235_3_000010	g000235_3	NA	3-deoxy-7-phosphoheptulonate synthase AroF	90		EW045_RS06060	EW042_RS06420	EW044_RS05975	EW050_RS05990	EW039_RS05770	EW041_RS06165
736	g004385_000004	g004385	NA	bifunctional chorismate mutase/prephenate dehydrogenase	90		EW045_RS06065	EW042_RS06425	EW044_RS05980	EW050_RS05995	EW039_RS05775	EW041_RS06170
737	g004316_000003	g004316	NA	bifunctional chorismate mutase/prephenate dehydratase	80		EW045_RS06075	EW042_RS06435	EW044_RS05990	EW050_RS06005	EW039_RS05785	EW041_RS06180
738	g003545_000004	g003545	NA	ribosome-associated translation inhibitor RaiA	90		EW045_RS06085	EW042_RS06445	EW044_RS06000	EW050_RS06015	EW039_RS05795	EW041_RS06190
739	g005996_000004	g005996	NA	outer membrane protein assembly factor BamD	90		EW045_RS06090	EW042_RS06450	EW044_RS06005	EW050_RS06020	EW039_RS05800	EW041_RS06195
740	g005360_000004	g005360	NA	23S rRNA pseudouridine(1911/1915/1917) synthase RluD	90		EW045_RS06095	EW042_RS06455	EW044_RS06010	EW050_RS06025	EW039_RS05805	EW041_RS06200
741	g000283_000003	g000283	NA	polyphenol oxidase	80		EW045_RS06100	EW042_RS06460	EW044_RS06015	EW050_RS06030	EW039_RS05810	EW041_RS06205
742	g000452	g000452	NA	ATP-dependent chaperone ClpB	50		EW045_RS06105	EW042_RS06465	EW044_RS06020	EW050_RS06035	EW039_RS05815	EW041_RS06210
743	g005032_000003	g005032	NA	MFS transporter	80		EW045_RS06130	EW042_RS06490	EW044_RS06045	EW050_RS06060	EW039_RS05845	EW041_RS06240
744	g000197_000003	g000197	NA	YfiM family lipoprotein	80		EW045_RS06135	EW042_RS06495	EW044_RS06050	EW050_RS06065	EW039_RS05850	EW041_RS06245
745	g004960_000003	g004960	NA	CDP-diacylglycerol--serine O-phosphatidyltransferase	80		EW045_RS06140	EW042_RS06500	EW044_RS06055	EW050_RS06070	EW039_RS05855	EW041_RS06250
746	g005096_000003	g005096	NA	protein lysine acetyltransferase	80		EW045_RS06145	EW042_RS06505	EW044_RS06060	EW050_RS06075	EW039_RS05860	EW041_RS06255
747	g001205_000003	g001205	NA	DTW domain-containing protein	80		EW045_RS06150	EW042_RS06510	EW044_RS06065	EW050_RS06080	EW039_RS05865	EW041_RS06260
748	g003321_000003	g003321	NA	thioredoxin TrxC	80		EW045_RS06155	EW042_RS06515	EW044_RS06070	EW050_RS06085	EW039_RS05870	EW041_RS06265
749	g004443_000002	g004443	NA	tRNA/rRNA methyltransferase	70		EW045_RS06160	EW042_RS06520	EW044_RS06075	EW050_RS06090	EW039_RS05875	EW041_RS06270
750	g000286	g000286	NA	uracil-DNA glycosylase	50		EW045_RS06165	EW042_RS06525	EW044_RS06080	EW050_RS06095	EW039_RS05880	EW041_RS06275
751	g000313_000001	g000313	NA	cysteine/O-acetylserine transporter	60		EW045_RS21485	EW042_RS21940	EW044_RS21485	EW050_RS21895	EW039_RS21290	EW041_RS21380
752	g001131_000002	g001131	NA	LysR family transcriptional regulator	70		EW045_RS21490	EW042_RS21945	EW044_RS21490	EW050_RS21900	EW039_RS21295	EW041_RS21385
753	g002198_000004	g002198	NA	ATP-dependent RNA helicase SrmB	90		EW045_RS06175	EW042_RS06535	EW044_RS06090	EW050_RS06105	EW039_RS05890	EW041_RS06285
754	g002591_000002	g002591	NA	tRNA1(Val) (adenine(37)-N6)-methyltransferase	70		EW045_RS06180	EW042_RS06540	EW044_RS06095	EW050_RS06110	EW039_RS05895	EW041_RS06290
755	g004714_000003	g004714	NA	L-aspartate oxidase	80		EW045_RS06185	EW042_RS06545	EW044_RS06100	EW050_RS06115	EW039_RS05900	EW041_RS06295
756	g002913_000004	g002913	NA	RNA polymerase sigma factor RpoE	90		EW045_RS06195	EW042_RS06555	EW044_RS06110	EW050_RS06125	EW039_RS05910	EW041_RS06305
757	g002737_000003	g002737	NA	anti-sigma-E factor RseA	80		EW045_RS06200	EW042_RS06560	EW044_RS06115	EW050_RS06130	EW039_RS05915	EW041_RS06310
758	g005406_000003	g005406	NA	sigma-E factor regulatory protein RseB	80		EW045_RS06205	EW042_RS06565	EW044_RS06120	EW050_RS06135	EW039_RS05920	EW041_RS06315
759	g000684_000002	g000684	NA	SoxR-reducing system protein RseC	70		EW045_RS06210	EW042_RS06570	EW044_RS06125	EW050_RS06140	EW039_RS05925	EW041_RS06320
760	g000966	g000966	NA	elongation factor 4	50		EW045_RS06215	EW042_RS06575	EW044_RS06130	EW050_RS06145	EW039_RS05930	EW041_RS06325
761	g005370_000004	g005370	NA	signal peptidase I	90		EW045_RS06220	EW042_RS06580	EW044_RS06135	EW050_RS06150	EW039_RS05935	EW041_RS06330
762	g002668_000004	g002668	NA	ribonuclease III	90		EW045_RS06225	EW042_RS06585	EW044_RS06140	EW050_RS06155	EW039_RS05940	EW041_RS06335
763	g005569_000004	g005569	NA	GTPase Era	90		EW045_RS06230	EW042_RS06590	EW044_RS06145	EW050_RS06160	EW039_RS05945	EW041_RS06340
764	g005997_000003	g005997	NA	DNA repair protein RecO	80		EW045_RS06235	EW042_RS06595	EW044_RS06150	EW050_RS06165	EW039_RS05950	EW041_RS06345
765	g006008_000004	g006008	NA	pyridoxine 5'-phosphate synthase	90		EW045_RS06240	EW042_RS06600	EW044_RS06155	EW050_RS06170	EW039_RS05955	EW041_RS06350
766	g001578_000003	g001578	NA	holo-ACP synthase	80		EW045_RS06245	EW042_RS06605	EW044_RS06160	EW050_RS06175	EW039_RS05960	EW041_RS06355
767	g001721_000004	g001721	NA	YfhL family 4Fe-4S dicluster ferredoxin	90		EW045_RS06250	EW042_RS06610	EW044_RS06165	EW050_RS06180	EW039_RS05965	EW041_RS06360
768	g005725_000002	g005725	NA	MurR/RpiR family transcriptional regulator	70		EW045_RS06545	EW042_RS06615	EW044_RS06170	EW050_RS06185	EW039_RS05970	EW041_RS06365
769	g001298_000002	g001298	NA	acid phosphatase AphA	70		EW045_RS06550	EW042_RS06620	EW044_RS06175	EW050_RS06190	EW039_RS05975	EW041_RS06370
770	g001398_000003	g001398	NA	tRNA adenosine(34) deaminase TadA	80		EW045_RS06555	EW042_RS06625	EW044_RS06180	EW050_RS06195	EW039_RS05980	EW041_RS06375
771	g002098_000003	g002098	NA	membrane-bound lytic murein transglycosylase MltF	80		EW045_RS06560	EW042_RS06630	EW044_RS06185	EW050_RS06200	EW039_RS05985	EW041_RS06380
772	g005051_000004	g005051	NA	phosphoribosylformylglycinamidine synthase	90		EW045_RS06565	EW042_RS06635	EW044_RS06190	EW050_RS06205	EW039_RS05990	EW041_RS06385
773	g004861_000002	g004861	NA	HAMP domain-containing histidine kinase	70		EW045_RS06570	EW042_RS06640	EW044_RS06195	EW050_RS06210	EW039_RS05995	EW041_RS06390
774	g002620	g002620	NA	two-component system QseEF-associated lipoprotein QseG	50		EW045_RS06575	EW042_RS06645	EW044_RS06200	EW050_RS06215	EW039_RS06000	EW041_RS06395
775	g000008_1_000035	g000008_1	NA	two-component system response regulator GlrR	90		EW045_RS06580	EW042_RS06650	EW044_RS06205	EW050_RS06220	EW039_RS06005	EW041_RS06400
776	g001626_1_000007	g001626_1	NA	nitrogen regulatory protein P-II	90		EW045_RS06585	EW042_RS06655	EW044_RS06210	EW050_RS06225	EW039_RS06010	EW041_RS06405
777	g001936_000003	g001936	NA	NO-inducible flavohemoprotein	80		EW045_RS06590	EW042_RS06660	EW044_RS06215	EW050_RS06230	EW039_RS06015	EW041_RS06410
778	g000872	g000872	NA	serine hydroxymethyltransferase	50		EW045_RS06595	EW042_RS06665	EW044_RS06220	EW050_RS06235	EW039_RS06020	EW041_RS06415
779	g001521_000003	g001521	NA	DoxX family protein	80		EW045_RS06600	EW042_RS06670	EW044_RS06225	EW050_RS06240	EW039_RS06025	EW041_RS06420
780	g001967_000003	g001967	NA	3-phenylpropionate MFS transporter	80		EW045_RS06625	EW042_RS06695	EW044_RS06230	EW050_RS06245	EW039_RS06030	EW041_RS06425
781	g001877	g001877	NA	stationary phase inducible protein CsiE	50		EW045_RS06630	EW042_RS06700	EW044_RS06235	EW050_RS06250	EW039_RS06035	EW041_RS06430
782	g005825_000003	g005825	NA	inositol-1-monophosphatase	80		EW045_RS06650	EW042_RS06720	EW044_RS06255	EW050_RS06270	EW039_RS06055	EW041_RS06450
783	g005993_000004	g005993	NA	tRNA (cytosine(32)/uridine(32)-2'-O)-methyltransferase TrmJ	90		EW045_RS06655	EW042_RS06725	EW044_RS06260	EW050_RS06275	EW039_RS06060	EW041_RS06455
784	g001448_1_000007	g001448_1	NA	Fe-S cluster assembly transcriptional regulator IscR	90		EW045_RS06660	EW042_RS06730	EW044_RS06265	EW050_RS06280	EW039_RS06065	EW041_RS06460
785	g004240_000004	g004240	NA	IscS subfamily cysteine desulfurase	90		EW045_RS06665	EW042_RS06735	EW044_RS06270	EW050_RS06285	EW039_RS06070	EW041_RS06465
786	g003423_000004	g003423	NA	Fe-S cluster assembly scaffold IscU	90		EW045_RS06670	EW042_RS06740	EW044_RS06275	EW050_RS06290	EW039_RS06075	EW041_RS06470
787	g000370_1_000010	g000370_1	NA	iron-sulfur cluster assembly protein IscA	90		EW045_RS06675	EW042_RS06745	EW044_RS06280	EW050_RS06295	EW039_RS06080	EW041_RS06475
788	g001421_000003	g001421	NA	co-chaperone HscB	80		EW045_RS06680	EW042_RS06750	EW044_RS06285	EW050_RS06300	EW039_RS06085	EW041_RS06480
789	g004587_000004	g004587	NA	Fe-S protein assembly chaperone HscA	90		EW045_RS06685	EW042_RS06755	EW044_RS06290	EW050_RS06305	EW039_RS06090	EW041_RS06485
790	g003559_000004	g003559	NA	ISC system 2Fe-2S type ferredoxin	90		EW045_RS06690	EW042_RS06760	EW044_RS06295	EW050_RS06310	EW039_RS06095	EW041_RS06490
791	g001799_000004	g001799	NA	Fe-S cluster assembly protein IscX	90		EW045_RS06695	EW042_RS06765	EW044_RS06300	EW050_RS06315	EW039_RS06100	EW041_RS06495
792	g001867_000004	g001867	NA	aminopeptidase PepB	90		EW045_RS06700	EW042_RS06770	EW044_RS06305	EW050_RS06320	EW039_RS06105	EW041_RS06500
793	g002536_000003	g002536	NA	enhanced serine sensitivity protein SseB	80		EW045_RS06705	EW042_RS06775	EW044_RS06310	EW050_RS06325	EW039_RS06110	EW041_RS06505
794	g005694_000002	g005694	NA	3-mercaptopyruvate sulfurtransferase	70		EW045_RS06715	EW042_RS06785	EW044_RS06320	EW050_RS06335	EW039_RS06120	EW041_RS06515
795	g002220_000002	g002220	NA	alpha-2-macroglobulin family protein	70		EW045_RS06720	EW042_RS06790	EW044_RS06325	EW050_RS06340	EW039_RS06125	EW041_RS06520
796	g001056_000002	g001056	NA	peptidoglycan glycosyltransferase PbpC	70		EW045_RS06725	EW042_RS06795	EW044_RS06330	EW050_RS06345	EW039_RS06130	EW041_RS06525
797	g003306_000004	g003306	NA	nucleoside-diphosphate kinase	90		EW045_RS06730	EW042_RS06800	EW044_RS06335	EW050_RS06350	EW039_RS06135	EW041_RS06530
798	g004312_000004	g004312	NA	bifunctional tRNA (adenosine(37)-C2)-methyltransferase TrmG/ribosomal RNA large subunit methyltransferase RlmN	90		EW045_RS06740	EW042_RS06810	EW044_RS06345	EW050_RS06360	EW039_RS06145	EW041_RS06540
799	g001083_000002	g001083	NA	cytoskeleton protein RodZ	70		EW045_RS06745	EW042_RS06815	EW044_RS06350	EW050_RS06365	EW039_RS06150	EW041_RS06545
800	g004386_000004	g004386	NA	flavodoxin-dependent (E)-4-hydroxy-3-methylbut-2-enyl-diphosphate synthase	90		EW045_RS06750	EW042_RS06820	EW044_RS06355	EW050_RS06370	EW039_RS06155	EW041_RS06550
801	g004164_000004	g004164	NA	histidine--tRNA ligase	90		EW045_RS06755	EW042_RS06825	EW044_RS06360	EW050_RS06375	EW039_RS06160	EW041_RS06555
802	g002802_000002	g002802	NA	tetratricopeptide repeat protein	70		EW045_RS06760	EW042_RS06830	EW044_RS06365	EW050_RS06380	EW039_RS06165	EW041_RS06560
803	g004299_000003	g004299	NA	outer membrane protein assembly factor BamB	80		EW045_RS06765	EW042_RS06835	EW044_RS06370	EW050_RS06385	EW039_RS06170	EW041_RS06565
804	g004819_000004	g004819	NA	ribosome biogenesis GTPase Der	90		EW045_RS06770	EW042_RS06840	EW044_RS06375	EW050_RS06390	EW039_RS06175	EW041_RS06570
805	g000405_000001	g000405	NA	hypothetical protein	60		EW045_RS06915	EW042_RS06850	EW044_RS06405	EW050_RS06400	EW039_RS06185	EW041_RS06580
806	g001012_000003	g001012	NA	exodeoxyribonuclease VII large subunit	80		EW045_RS06920	EW042_RS06855	EW044_RS06410	EW050_RS06405	EW039_RS06190	EW041_RS06585
807	g001003	g001003	NA	IMP dehydrogenase	50		EW045_RS06925	EW042_RS06860	EW044_RS06415	EW050_RS06410	EW039_RS06195	EW041_RS06590
808	g000992	g000992	NA	glutamine-hydrolyzing GMP synthase	50		EW045_RS06930	EW042_RS06865	EW044_RS06420	EW050_RS06415	EW039_RS06200	EW041_RS06595
809	g004000_000002	g004000	NA	DUF2633 family protein	70		EW045_RS06955	EW042_RS07180	EW044_RS06435	EW050_RS06430	EW039_RS06215	EW041_RS06610
810	g002010	g002010	NA	sensor domain-containing phosphodiesterase	50		EW045_RS06960	EW042_RS07185	EW044_RS06440	EW050_RS06435	EW039_RS06220	EW041_RS06615
811	g004762_000003	g004762	NA	exopolyphosphatase	80		EW045_RS06965	EW042_RS07190	EW044_RS06445	EW050_RS06440	EW039_RS06225	EW041_RS06620
812	g004522_000004	g004522	NA	polyphosphate kinase 1	90		EW045_RS06970	EW042_RS07195	EW044_RS06450	EW050_RS06445	EW039_RS06230	EW041_RS06625
813	g001285_000003	g001285	NA	phosphoribosylglycinamide formyltransferase	80		EW045_RS06975	EW042_RS07200	EW044_RS06455	EW050_RS06450	EW039_RS06235	EW041_RS06650
814	g000505	g000505	NA	phosphoribosylformylglycinamidine cyclo-ligase	50		EW045_RS06980	EW042_RS07205	EW044_RS06460	EW050_RS06455	EW039_RS06240	EW041_RS06655
815	g000592	g000592	NA	uracil phosphoribosyltransferase	50		EW045_RS06995	EW042_RS07220	EW044_RS06475	EW050_RS06470	EW039_RS06255	EW041_RS06670
816	g004136_000004	g004136	NA	uracil permease	90		EW045_RS07000	EW042_RS07225	EW044_RS06480	EW050_RS06475	EW039_RS06260	EW041_RS06675
817	g000752_000002	g000752	NA	arsenate reductase (glutaredoxin)	70		EW045_RS07025	EW042_RS07240	EW044_RS06495	EW050_RS06490	EW039_RS06275	EW041_RS06690
818	g004830_000003	g004830	NA	beta-barrel assembly-enhancing protease	80		EW045_RS07030	EW042_RS07245	EW044_RS06500	EW050_RS06495	EW039_RS06280	EW041_RS06695
819	g005172_000004	g005172	NA	AI-2E family transporter	90		EW045_RS07035	EW042_RS07250	EW044_RS06505	EW050_RS06500	EW039_RS06285	EW041_RS06700
820	g000008_5	g000008_5	NA	sigma-54-dependent Fis family transcriptional regulator	50		EW045_RS04915	EW042_RS05320	EW044_RS04760	EW050_RS04875	EW039_RS04660	EW041_RS04935
821	g003188_000004	g003188	NA	thioredoxin-dependent thiol peroxidase	90		EW045_RS07040	EW042_RS07255	EW044_RS06510	EW050_RS06505	EW039_RS06290	EW041_RS06705
822	g002778_000003	g002778	NA	glycine cleavage system transcriptional repressor	80		EW045_RS07045	EW042_RS07260	EW044_RS06515	EW050_RS06510	EW039_RS06295	EW041_RS06710
823	g005648_000003	g005648	NA	4-hydroxy-tetrahydrodipicolinate synthase	80		EW045_RS07050	EW042_RS07265	EW044_RS06520	EW050_RS06515	EW039_RS06300	EW041_RS06715
824	g005231_000003	g005231	NA	outer membrane protein assembly factor BamC	80		EW045_RS07055	EW042_RS07270	EW044_RS06525	EW050_RS06520	EW039_RS06305	EW041_RS06720
825	g006055_000004	g006055	NA	phosphoribosylaminoimidazolesuccinocarboxamide synthase	90		EW045_RS07060	EW042_RS07275	EW044_RS06530	EW050_RS06525	EW039_RS06310	EW041_RS06725
826	g002396	g002396	NA	neutral zinc metallopeptidase	50		EW045_RS07065	EW042_RS07280	EW044_RS06535	EW050_RS06530	EW039_RS06315	EW041_RS06730
827	g000240_000001	g000240	NA	tRNA(Met) cytidine acetyltransferase	60		EW045_RS07070	EW042_RS07285	EW044_RS06540	EW050_RS06535	EW039_RS06320	EW041_RS06735
828	g002641_000002	g002641	NA	esterase	70		EW045_RS07075	EW042_RS07290	EW044_RS06545	EW050_RS06540	EW039_RS06325	EW041_RS06740
829	g003962_000003	g003962	NA	YpfN family protein	80		EW045_RS07080	EW042_RS07295	EW044_RS06550	EW050_RS06545	EW039_RS06330	EW041_RS06745
830	g004376_000004	g004376	NA	succinyl-diaminopimelate desuccinylase	90		EW045_RS07085	EW042_RS07300	EW044_RS06555	EW050_RS06550	EW039_RS06335	EW041_RS06750
831	g000754_000002	g000754	NA	ArsC family reductase	70		EW045_RS07090	EW042_RS07305	EW044_RS06560	EW050_RS06555	EW039_RS06340	EW041_RS06755
832	g000092_1_000014	g000092_1	NA	multidrug efflux RND transporter permease AcrD	90		EW045_RS07100	EW042_RS07315	EW044_RS06570	EW050_RS06565	EW039_RS06350	EW041_RS06765
833	g000016_1_000007	g000016_1	NA	formate-dependent uric acid utilization protein AegA	70		EW045_RS07110	EW042_RS07325	EW044_RS06580	EW050_RS06575	EW039_RS06360	EW041_RS06775
834	g001335_1_000003	g001335_1	NA	GDP-mannose pyrophosphatase NudK	70		EW045_RS07115	EW042_RS07330	EW044_RS06585	EW050_RS06580	EW039_RS06365	EW041_RS06780
835	g002278_000001	g002278	NA	DUF1176 domain-containing protein	60		EW045_RS07120	EW042_RS07335	EW044_RS06590	EW050_RS06585	EW039_RS06370	EW041_RS06785
836	g000515_2_000005	g000515_2	NA	transaldolase	80		EW045_RS07130	EW042_RS07345	EW044_RS06600	EW050_RS06595	EW039_RS06380	EW041_RS06795
837	g000883	g000883	NA	NADP-dependent oxaloacetate-decarboxylating malate dehydrogenase	50		EW045_RS07135	EW042_RS07350	EW044_RS06605	EW050_RS06600	EW039_RS06385	EW041_RS06800
838	g000758_1_000007	g000758_1	NA	ethanolamine utilization microcompartment protein EutS	90		EW045_RS07140	EW042_RS07355	EW044_RS06610	EW050_RS06605	EW039_RS06390	EW041_RS06805
839	g001459_000002	g001459	NA	ethanolamine utilization acetate kinase EutP	70		EW045_RS07145	EW042_RS07360	EW044_RS06615	EW050_RS06610	EW039_RS06395	EW041_RS06810
840	g001204_000003	g001204	NA	ethanolamine utilization acetate kinase EutQ	80		EW045_RS07150	EW042_RS07365	EW044_RS06620	EW050_RS06615	EW039_RS06400	EW041_RS06815
841	g002500_000003	g002500	NA	ethanolamine utilization cob(I)yrinic acid a%2Cc-diamide adenosyltransferase EutT	80		EW045_RS07155	EW042_RS07370	EW044_RS06625	EW050_RS06620	EW039_RS06405	EW041_RS06820
842	g002306_000003	g002306	NA	phosphate acetyltransferase	80		EW045_RS07160	EW042_RS07375	EW044_RS06630	EW050_RS06625	EW039_RS06410	EW041_RS06825
843	g000029_1_000016	g000029_1	NA	ethanolamine utilization microcompartment protein EutM	90		EW045_RS07165	EW042_RS07380	EW044_RS06635	EW050_RS06630	EW039_RS06415	EW041_RS06830
844	g001684_000003	g001684	NA	ethanolamine utilization microcompartment protein EutN	80		EW045_RS07170	EW042_RS07385	EW044_RS06640	EW050_RS06635	EW039_RS06420	EW041_RS06835
845	g004783_000004	g004783	NA	aldehyde dehydrogenase EutE	90		EW045_RS07175	EW042_RS07390	EW044_RS06645	EW050_RS06640	EW039_RS06425	EW041_RS06840
846	g002475_000003	g002475	NA	ethanolamine utilization protein EutJ	80		EW045_RS07180	EW042_RS07395	EW044_RS06650	EW050_RS06645	EW039_RS06430	EW041_RS06845
847	g000434_000003	g000434	NA	ethanolamine utilization ethanol dehydrogenase EutG	80		EW045_RS07185	EW042_RS07400	EW044_RS06655	EW050_RS06650	EW039_RS06435	EW041_RS06850
848	g004220_000004	g004220	NA	ethanolamine utilization protein EutH	90		EW045_RS07190	EW042_RS07405	EW044_RS06660	EW050_RS06655	EW039_RS06440	EW041_RS06855
849	g002171_000003	g002171	NA	ethanolamine ammonia-lyase reactivating factor EutA	80		EW045_RS07195	EW042_RS07410	EW044_RS06665	EW050_RS06660	EW039_RS06445	EW041_RS06860
850	g002179_1_000007	g002179_1	NA	ethanolamine ammonia-lyase subunit EutB	90		EW045_RS07200	EW042_RS07415	EW044_RS06670	EW050_RS06665	EW039_RS06450	EW041_RS06865
851	g002416_000003	g002416	NA	ethanolamine ammonia-lyase subunit EutC	80		EW045_RS07205	EW042_RS07420	EW044_RS06675	EW050_RS06670	EW039_RS06455	EW041_RS06870
852	g001258_000004	g001258	NA	ethanolamine utilization microcompartment protein EutL	90		EW045_RS07210	EW042_RS07425	EW044_RS06680	EW050_RS06675	EW039_RS06460	EW041_RS06875
853	g001439_000002	g001439	NA	ethanolamine utilization microcompartment protein EutK	70		EW045_RS07215	EW042_RS07430	EW044_RS06685	EW050_RS06680	EW039_RS06465	EW041_RS06880
854	g004382_000003	g004382	NA	HTH-type transcriptional regulator EutR	80		EW045_RS07220	EW042_RS07435	EW044_RS06690	EW050_RS06685	EW039_RS06470	EW041_RS06885
855	g001126_000004	g001126	NA	oxygen-dependent coproporphyrinogen oxidase	90		EW045_RS07225	EW042_RS07440	EW044_RS06695	EW050_RS06690	EW039_RS06475	EW041_RS06890
856	g005662_000003	g005662	NA	N-acetylmuramoyl-L-alanine amidase AmiA	80		EW045_RS07230	EW042_RS07445	EW044_RS06700	EW050_RS06695	EW039_RS06480	EW041_RS06895
857	g003322_000004	g003322	NA	GNAT family acetyltransferase	90		EW045_RS07235	EW042_RS07450	EW044_RS06705	EW050_RS06700	EW039_RS06485	EW041_RS06900
858	g000698_000002	g000698	NA	DUF2919 domain-containing protein	70		EW045_RS07240	EW042_RS07455	EW044_RS06710	EW050_RS06705	EW039_RS06490	EW041_RS06905
859	g000627_000002	g000627	NA	RpoE-regulated lipoprotein	70		EW045_RS07245	EW042_RS07460	EW044_RS06715	EW050_RS06710	EW039_RS06495	EW041_RS06910
860	g005584_000004	g005584	NA	Dyp-type peroxidase	90		EW045_RS07250	EW042_RS07465	EW044_RS06720	EW050_RS06715	EW039_RS06500	EW041_RS06915
861	g004856_000001	g004856	NA	PTS N-acetylmuramic acid transporter subunit IIBC	60		EW045_RS00325	EW042_RS00335	EW044_RS00260	EW050_RS00255	EW039_RS00255	EW041_RS00260
862	g001124	g001124	NA	N-acetylmuramic acid 6-phosphate etherase	50		EW045_RS00330	EW042_RS00340	EW044_RS00265	EW050_RS00260	EW039_RS00260	EW041_RS00265
863	g005266_000004	g005266	NA	sulfate ABC transporter substrate-binding protein	90		EW045_RS07260	EW042_RS07475	EW044_RS06730	EW050_RS06725	EW039_RS06510	EW041_RS06925
864	g000272_2_000009	g000272_2	NA	sulfate/thiosulfate ABC transporter permease CysT	90		EW045_RS07265	EW042_RS07480	EW044_RS06735	EW050_RS06730	EW039_RS06515	EW041_RS06930
865	g005654_000004	g005654	NA	sulfate/thiosulfate ABC transporter permease CysW	90		EW045_RS07270	EW042_RS07485	EW044_RS06740	EW050_RS06735	EW039_RS06520	EW041_RS06935
866	g004361_000004	g004361	NA	sulfate/thiosulfate ABC transporter ATP-binding protein CysA	90		EW045_RS07275	EW042_RS07490	EW044_RS06745	EW050_RS06740	EW039_RS06525	EW041_RS06940
867	g005552_000004	g005552	NA	cysteine synthase CysM	90		EW045_RS07280	EW042_RS07495	EW044_RS06750	EW050_RS06745	EW039_RS06530	EW041_RS06945
868	g002453_000002	g002453	NA	pyridoxine/pyridoxal/pyridoxamine kinase	70		EW045_RS07295	EW042_RS07510	EW044_RS06765	EW050_RS06760	EW039_RS06545	EW041_RS06960
869	g001428_1_000009	g001428_1	NA	PTS glucose transporter subunit IIA	90		EW045_RS07305	EW042_RS07520	EW044_RS06775	EW050_RS06770	EW039_RS06555	EW041_RS06970
870	g000975	g000975	NA	phosphoenolpyruvate-protein phosphotransferase PtsI	50		EW045_RS07310	EW042_RS07525	EW044_RS06780	EW050_RS06775	EW039_RS06560	EW041_RS06975
871	g008452_000004	g008452	NA	phosphocarrier protein Hpr	90		EW045_RS07315	EW042_RS07530	EW044_RS06785	EW050_RS06780	EW039_RS06565	EW041_RS06980
872	g001096	g001096	NA	cysteine synthase A	50		EW045_RS07320	EW042_RS07535	EW044_RS06790	EW050_RS06785	EW039_RS06570	EW041_RS06985
873	g002559_000003	g002559	NA	sulfate transporter CysZ	80		EW045_RS07325	EW042_RS07540	EW044_RS06795	EW050_RS06790	EW039_RS06575	EW041_RS06990
874	g000504_000003	g000504	NA	cell division protein ZipA	80		EW045_RS07330	EW042_RS07545	EW044_RS06800	EW050_RS06795	EW039_RS06580	EW041_RS06995
875	g004537_000004	g004537	NA	NAD-dependent DNA ligase LigA	90		EW045_RS07335	EW042_RS07550	EW044_RS06805	EW050_RS06800	EW039_RS06585	EW041_RS07000
876	g003923_000003	g003923	NA	hypothetical protein	80		EW045_RS07340	EW042_RS07555	EW044_RS06810	EW050_RS06805	EW039_RS06590	EW041_RS07005
877	g005309_000004	g005309	NA	bile acid:sodium symporter	90		EW045_RS07345	EW042_RS07560	EW044_RS06815	EW050_RS06810	EW039_RS06595	EW041_RS07010
878	g005494_000002	g005494	NA	LysR family transcriptional regulator	70		EW045_RS07350	EW042_RS07565	EW044_RS06820	EW050_RS06815	EW039_RS06600	EW041_RS07015
879	g004875_000004	g004875	NA	glutamate--tRNA ligase	90		EW045_RS07380	EW042_RS07595	EW044_RS06855	EW050_RS06855	EW039_RS06630	EW041_RS07045
880	g003502_000002	g003502	NA	putative DNA-binding transcriptional regulator	70		EW045_RS07390	EW042_RS07605	EW044_RS06865	EW050_RS06865	EW039_RS06640	EW041_RS07055
881	g002017	g002017	NA	EAL domain-containing protein	50		EW045_RS07405	EW042_RS07620	EW044_RS06880	EW050_RS06880	EW039_RS06655	EW041_RS07070
882	g000887	g000887	NA	nucleoside permease NupC	50	includes: dose >1	EW045_RS07410;EW045_RS17125	EW042_RS07625;EW042_RS17050	EW044_RS06885;EW044_RS16975	EW050_RS06885;EW050_RS17380	EW039_RS06660;EW039_RS16940	EW041_RS07075;EW041_RS17090
883	g001902_000003	g001902	NA	Mn(2+) uptake NRAMP transporter MntH	80		EW045_RS07415	EW042_RS07630	EW044_RS06890	EW050_RS06890	EW039_RS06665	EW041_RS07080
884	g000114_000002	g000114	NA	DUF2502 domain-containing protein	70	includes: fusion	EW045_RS07420	EW042_RS07635	EW044_RS06895	(EW050_RS06895:EW050_RS23125)	(EW039_RS06670:EW039_RS22455)	(EW041_RS07085:EW041_RS22555)
885	g001895_000002	g001895	NA	ion channel protein	70		EW045_RS07435	EW042_RS07650	EW044_RS06910	EW050_RS06910	EW039_RS06685	EW041_RS07100
886	g005389_000004	g005389	NA	glucokinase	90		EW045_RS07440	EW042_RS07655	EW044_RS06915	EW050_RS06915	EW039_RS06690	EW041_RS07105
887	g002592_000003	g002592	NA	response regulator transcription factor	80		EW045_RS07445	EW042_RS07660	EW044_RS06920	EW050_RS06920	EW039_RS06695	EW041_RS07110
888	g004655_000003	g004655	NA	sensor histidine kinase	80		EW045_RS07450	EW042_RS07665	EW044_RS06925	EW050_RS06925	EW039_RS06700	EW041_RS07115
889	g004214_000004	g004214	NA	alanine transaminase	90		EW045_RS07460	EW042_RS07675	EW044_RS06935	EW050_RS06935	EW039_RS06710	EW041_RS07125
890	g000265_2_000004	g000265_2	NA	kdo(2)-lipid IV(A) palmitoleoyltransferase	70	includes: dose >1	EW045_RS16450	EW042_RS16455	EW044_RS16030	EW050_RS16395	EW039_RS16255	EW041_RS15285;EW041_RS16445
891	g001289	g001289	NA	YfdX family protein	50		EW045_RS03305	EW042_RS03375	EW044_RS03200	EW050_RS03290	EW039_RS03105	EW041_RS03135
892	g002200_000003	g002200	NA	D-serine ammonia-lyase	80		EW045_RS00125	EW042_RS00125	EW044_RS00095	EW050_RS00095	EW039_RS00095	EW041_RS00095
893	g004987_000004	g004987	NA	D-serine transporter DsdX	90		EW045_RS00130	EW042_RS00130	EW044_RS00100	EW050_RS00100	EW039_RS00100	EW041_RS00100
894	g000264_000003	g000264	NA	DNA-binding transcriptional regulator DsdC	80		EW045_RS00135	EW042_RS00135	EW044_RS00110	EW050_RS00105	EW039_RS00105	EW041_RS00110
895	g002384_000003	g002384	NA	formate/nitrite transporter family protein	80		EW045_RS07710	EW042_RS07715	EW044_RS06975	EW050_RS07115	EW039_RS06905	EW041_RS07350
896	g005933_000003	g005933	NA	phospholipid-binding lipoprotein MlaA	80		EW045_RS07715	EW042_RS07720	EW044_RS06980	EW050_RS07120	EW039_RS06910	EW041_RS07355
897	g002195_000002	g002195	NA	long-chain fatty acid transporter FadL	70		EW045_RS07720	EW042_RS07725	EW044_RS06985	EW050_RS07125	EW039_RS06915	EW041_RS07360
898	g001691_000003	g001691	NA	DUF406 family protein	80		EW045_RS07725	EW042_RS07730	EW044_RS06990	EW050_RS07130	EW039_RS06920	EW041_RS07365
899	g005023_000003	g005023	NA	acetyl-CoA C-acyltransferase FadI	80		EW045_RS07730	EW042_RS07735	EW044_RS06995	EW050_RS07135	EW039_RS06925	EW041_RS07370
900	g000948_000002	g000948	NA	fatty acid oxidation complex subunit alpha FadJ	70		EW045_RS07735	EW042_RS07740	EW044_RS07000	EW050_RS07140	EW039_RS06930	EW041_RS07375
901	g001452_000003	g001452	NA	phosphohistidine phosphatase SixA	80		EW045_RS07740	EW042_RS07745	EW044_RS07005	EW050_RS07145	EW039_RS06935	EW041_RS07380
902	g001379_000004	g001379	NA	endonuclease SmrB	90		EW045_RS07745	EW042_RS07750	EW044_RS07010	EW050_RS07150	EW039_RS06940	EW041_RS07385
903	g005472_000004	g005472	NA	50S ribosomal protein L3 N(5)-glutamine methyltransferase	90		EW045_RS07750	EW042_RS07755	EW044_RS07015	EW050_RS07155	EW039_RS06945	EW041_RS07390
904	g004444_000004	g004444	NA	chorismate synthase	90		EW045_RS07755	EW042_RS07760	EW044_RS07020	EW050_RS07160	EW039_RS06950	EW041_RS07395
905	g005776_000003	g005776	NA	penicillin-insensitive murein endopeptidase	80		EW045_RS07760	EW042_RS07765	EW044_RS07025	EW050_RS07165	EW039_RS06955	EW041_RS07400
906	g005814_000003	g005814	NA	TSUP family transporter	80		EW045_RS07765	EW042_RS07770	EW044_RS07030	EW050_RS07170	EW039_RS06960	EW041_RS07405
907	g001389_000003	g001389	NA	elongation factor P hydroxylase	80		EW045_RS07770	EW042_RS07775	EW044_RS07035	EW050_RS07175	EW039_RS06965	EW041_RS07410
908	g000807_000002	g000807	NA	YfcL family protein	70		EW045_RS07775	EW042_RS07780	EW044_RS07040	EW050_RS07180	EW039_RS06970	EW041_RS07415
909	g000138_000002	g000138	NA	bifunctional tRNA (5-methylaminomethyl-2-thiouridine)(34)-methyltransferase MnmD/FAD-dependent 5-carboxymethylaminomethyl-2-thiouridine(34) oxidoreductase MnmC	70		EW045_RS07780	EW042_RS07785	EW044_RS07045	EW050_RS07185	EW039_RS06975	EW041_RS07420
910	g004233_000004	g004233	NA	beta-ketoacyl-ACP synthase I	90		EW045_RS07785	EW042_RS07790	EW044_RS07050	EW050_RS07190	EW039_RS06980	EW041_RS07425
911	g001944_000002	g001944	NA	MFS transporter	70		EW045_RS07790	EW042_RS07795	EW044_RS07055	EW050_RS07195	EW039_RS06985	EW041_RS07430
912	g001088_000001	g001088	NA	flagella biosynthesis regulator Flk	60		EW045_RS07795	EW042_RS07800	EW044_RS07085	EW050_RS07230	EW039_RS07015	EW041_RS07460
913	g001970_000003	g001970	NA	4-phosphoerythronate dehydrogenase PdxB	80		EW045_RS07800	EW042_RS07805	EW044_RS07090	EW050_RS07235	EW039_RS07020	EW041_RS07465
914	g005274_000003	g005274	NA	aspartate-semialdehyde dehydrogenase	80		EW045_RS07805	EW042_RS07810	EW044_RS07095	EW050_RS07240	EW039_RS07025	EW041_RS07470
915	g005804_000004	g005804	NA	tRNA pseudouridine(38-40) synthase TruA	90		EW045_RS07810	EW042_RS07815	EW044_RS07100	EW050_RS07245	EW039_RS07030	EW041_RS07475
916	g001259_000004	g001259	NA	DedA family protein	90		EW045_RS07815	EW042_RS07820	EW044_RS07105	EW050_RS07250	EW039_RS07035	EW041_RS07480
917	g005357_000004	g005357	NA	acetyl-CoA carboxylase%2C carboxyltransferase subunit beta	90		EW045_RS07820	EW042_RS07825	EW044_RS07110	EW050_RS07255	EW039_RS07040	EW041_RS07485
918	g001884_000003	g001884	NA	bifunctional tetrahydrofolate synthase/dihydrofolate synthase	80		EW045_RS07825	EW042_RS07830	EW044_RS07115	EW050_RS07260	EW039_RS07045	EW041_RS07490
919	g001254_000002	g001254	NA	cell division protein DedD	70		EW045_RS07830	EW042_RS07835	EW044_RS07120	EW050_RS07265	EW039_RS07050	EW041_RS07495
920	g003116_000003	g003116	NA	colicin V production protein	80		EW045_RS07835	EW042_RS07840	EW044_RS07125	EW050_RS07270	EW039_RS07055	EW041_RS07500
921	g004780_000004	g004780	NA	amidophosphoribosyltransferase	90		EW045_RS07840	EW042_RS07845	EW044_RS07130	EW050_RS07275	EW039_RS07060	EW041_RS07505
922	g000312_1_000005	g000312_1	NA	UbiX family flavin prenyltransferase	80		EW045_RS07845	EW042_RS07850	EW044_RS07135	EW050_RS07280	EW039_RS07065	EW041_RS07510
923	g000277_1_000005	g000277_1	NA	lysine/arginine/ornithine ABC transporter substrate-binding protein ArgT	80		EW045_RS07850	EW042_RS07855	EW044_RS07140	EW050_RS07285	EW039_RS07070	EW041_RS07515
924	g000277_2_000010	g000277_2	NA	histidine ABC transporter substrate-binding protein HisJ	90		EW045_RS07855	EW042_RS07860	EW044_RS07145	EW050_RS07290	EW039_RS07075	EW041_RS07520
925	g002658_000003	g002658	NA	ABC transporter permease subunit	80		EW045_RS07860	EW042_RS07865	EW044_RS07150	EW050_RS07295	EW039_RS07080	EW041_RS07525
926	g006044_000004	g006044	NA	ABC transporter permease	90		EW045_RS07865	EW042_RS07870	EW044_RS07155	EW050_RS07300	EW039_RS07085	EW041_RS07530
927	g001128_000003	g001128	NA	TIGR01777 family protein	80		EW045_RS07880	EW042_RS07885	EW044_RS07170	EW050_RS07315	EW039_RS07100	EW041_RS07545
928	g003482_000003	g003482	NA	dihydroneopterin triphosphate 2'-epimerase	80		EW045_RS07885	EW042_RS07890	EW044_RS07175	EW050_RS07320	EW039_RS07105	EW041_RS07550
929	g000579_000002	g000579	NA	GSH-dependent disulfide bond oxidoreductase	70		EW045_RS07890	EW042_RS07895	EW044_RS07180	EW050_RS07325	EW039_RS07110	EW041_RS07555
930	g001280_000002	g001280	NA	glutathione transferase	70		EW045_RS07895	EW042_RS07900	EW044_RS07185	EW050_RS07330	EW039_RS07115	EW041_RS07560
931	g001380_000002	g001380	NA	phosphodiesterase	70		EW045_RS07900	EW042_RS07905	EW044_RS07190	EW050_RS07335	EW039_RS07120	EW041_RS07565
932	g002972_000003	g002972	NA	NUDIX hydrolase YfcD	80		EW045_RS07905	EW042_RS07910	EW044_RS07195	EW050_RS07340	EW039_RS07125	EW041_RS07570
933	g004506_000004	g004506	NA	phosphate acetyltransferase	90		EW045_RS07910	EW042_RS07915	EW044_RS07200	EW050_RS07345	EW039_RS07130	EW041_RS07575
934	g004259_000004	g004259	NA	acetate kinase	90		EW045_RS07915	EW042_RS07920	EW044_RS07205	EW050_RS07350	EW039_RS07135	EW041_RS07580
935	g003234_000003	g003234	NA	DUF412 domain-containing protein	80		EW045_RS07920	EW042_RS07925	EW044_RS07210	EW050_RS07355	EW039_RS07140	EW041_RS07585
936	g003101_000004	g003101	NA	YfbU family protein	90		EW045_RS07925	EW042_RS07930	EW044_RS07215	EW050_RS07360	EW039_RS07145	EW041_RS07590
937	g001260_000002	g001260	NA	sugar phosphatase	70		EW045_RS07930	EW042_RS07935	EW044_RS07220	EW050_RS07365	EW039_RS07150	EW041_RS07595
938	g004595_000003	g004595	NA	SLC13 family permease	80		EW045_RS07935	EW042_RS07940	EW044_RS07225	EW050_RS07370	EW039_RS07155	EW041_RS07600
939	g002850_000004	g002850	NA	5'-deoxynucleotidase	90		EW045_RS07940	EW042_RS07945	EW044_RS07230	EW050_RS07375	EW039_RS07160	EW041_RS07605
940	g001918_000001	g001918	NA	pyridoxal phosphate-dependent aminotransferase	60		EW045_RS07945	EW042_RS07950	EW044_RS07235	EW050_RS07380	EW039_RS07165	EW041_RS07610
941	g000518_1_000001	g000518_1	NA	transcriptional regulator LrhA	60		EW045_RS07950	EW042_RS07955	EW044_RS07240	EW050_RS07385	EW039_RS07170	EW041_RS07615
942	g003261_000004	g003261	NA	NADH-quinone oxidoreductase subunit NuoA	90		EW045_RS07960	EW042_RS07965	EW044_RS07250	EW050_RS07395	EW039_RS07180	EW041_RS07625
943	g006189_000004	g006189	NA	NADH-quinone oxidoreductase subunit B	90		EW045_RS07965	EW042_RS07970	EW044_RS07255	EW050_RS07400	EW039_RS07185	EW041_RS07630
944	g004607_000004	g004607	NA	NADH-quinone oxidoreductase subunit C/D	90		EW045_RS07970	EW042_RS07975	EW044_RS07260	EW050_RS07405	EW039_RS07190	EW041_RS07635
945	g003083_000004	g003083	NA	NADH-quinone oxidoreductase subunit NuoE	90		EW045_RS07975	EW042_RS07980	EW044_RS07265	EW050_RS07410	EW039_RS07195	EW041_RS07640
946	g004989_000004	g004989	NA	NADH-quinone oxidoreductase subunit NuoF	90		EW045_RS07980	EW042_RS07985	EW044_RS07270	EW050_RS07415	EW039_RS07200	EW041_RS07645
947	g005088_000004	g005088	NA	NADH-quinone oxidoreductase subunit NuoG	90		EW045_RS07985	EW042_RS07990	EW044_RS07275	EW050_RS07420	EW039_RS07205	EW041_RS07650
948	g005367_000004	g005367	NA	NADH-quinone oxidoreductase subunit NuoH	90		EW045_RS07990	EW042_RS07995	EW044_RS07280	EW050_RS07425	EW039_RS07210	EW041_RS07655
949	g006793_000004	g006793	NA	NADH-quinone oxidoreductase subunit NuoI	90		EW045_RS07995	EW042_RS08000	EW044_RS07285	EW050_RS07430	EW039_RS07215	EW041_RS07660
950	g002961_000004	g002961	NA	NADH-quinone oxidoreductase subunit J	90		EW045_RS08000	EW042_RS08005	EW044_RS07290	EW050_RS07435	EW039_RS07220	EW041_RS07665
951	g003659_000004	g003659	NA	NADH-quinone oxidoreductase subunit NuoK	90		EW045_RS08005	EW042_RS08010	EW044_RS07295	EW050_RS07440	EW039_RS07225	EW041_RS07670
952	g004594_000004	g004594	NA	NADH-quinone oxidoreductase subunit L	90		EW045_RS08010	EW042_RS08015	EW044_RS07300	EW050_RS07445	EW039_RS07230	EW041_RS07675
953	g004774_000004	g004774	NA	NADH-quinone oxidoreductase subunit M	90		EW045_RS08015	EW042_RS08020	EW044_RS07305	EW050_RS07450	EW039_RS07235	EW041_RS07680
954	g004833_000004	g004833	NA	NADH-quinone oxidoreductase subunit NuoN	90		EW045_RS08020	EW042_RS08025	EW044_RS07310	EW050_RS07455	EW039_RS07240	EW041_RS07685
955	g001117_000001	g001117	NA	ribonuclease Z	60		EW045_RS08025	EW042_RS08030	EW044_RS07315	EW050_RS07460	EW039_RS07245	EW041_RS07690
956	g000178_000002	g000178	NA	GNAT family N-acetyltransferase	70		EW045_RS08030	EW042_RS08035	EW044_RS07320	EW050_RS07465	EW039_RS07250	EW041_RS07695
957	g000223_000001	g000223	NA	isochorismate synthase MenF	60		EW045_RS08035	EW042_RS08040	EW044_RS07325	EW050_RS07470	EW039_RS07255	EW041_RS07700
958	g004669_000003	g004669	NA	2-succinyl-5-enolpyruvyl-6-hydroxy-3- cyclohexene-1-carboxylic-acid synthase	80		EW045_RS08040	EW042_RS08045	EW044_RS07330	EW050_RS07475	EW039_RS07260	EW041_RS07705
959	g000094_000001	g000094	NA	2-succinyl-6-hydroxy-2%2C 4-cyclohexadiene-1-carboxylate synthase	60		EW045_RS08045	EW042_RS08050	EW044_RS07335	EW050_RS07480	EW039_RS07265	EW041_RS07710
960	g002460_000001	g002460	NA	1%2C4-dihydroxy-2-naphthoyl-CoA synthase	60		EW045_RS08050	EW042_RS08055	EW044_RS07340	EW050_RS07485	EW039_RS07270	EW041_RS07715
961	g000263_000003	g000263	NA	o-succinylbenzoate synthase	80		EW045_RS08055	EW042_RS08060	EW044_RS07345	EW050_RS07490	EW039_RS07275	EW041_RS07720
962	g000254_000002	g000254	NA	o-succinylbenzoate--CoA ligase	70		EW045_RS08060	EW042_RS08065	EW044_RS07350	EW050_RS07495	EW039_RS07280	EW041_RS07725
963	g000735	g000735	NA	4-amino-4-deoxy-L-arabinose-phosphoundecaprenol flippase subunit ArnF	50		EW045_RS01465	EW042_RS01415	EW044_RS01330	EW050_RS01465	EW039_RS01330	EW041_RS01370
964	g001625_000001	g001625	NA	4-amino-4-deoxy-L-arabinose-phosphoundecaprenol flippase subunit ArnE	60		EW045_RS01460	EW042_RS01410	EW044_RS01325	EW050_RS01460	EW039_RS01325	EW041_RS01365
965	g002091_000001	g002091	NA	lipid IV(A) 4-amino-4-deoxy-L-arabinosyltransferase	60		EW045_RS01455	EW042_RS01405	EW044_RS01320	EW050_RS01455	EW039_RS01320	EW041_RS01360
966	g000266_000001	g000266	NA	4-deoxy-4-formamido-L-arabinose- phosphoundecaprenol deformylase	60		EW045_RS01450	EW042_RS01400	EW044_RS01315	EW050_RS01450	EW039_RS01315	EW041_RS01355
967	g000956_000002	g000956	NA	bifunctional UDP-4-amino-4-deoxy-L-arabinose formyltransferase/UDP-glucuronic acid oxidase ArnA	70		EW045_RS01445	EW042_RS01395	EW044_RS01310	EW050_RS01445	EW039_RS01310	EW041_RS01350
968	g005350_000003	g005350	NA	undecaprenyl-phosphate 4-deoxy-4-formamido-L-arabinose transferase ArnC	80		EW045_RS01440	EW042_RS01390	EW044_RS01305	EW050_RS01440	EW039_RS01305	EW041_RS01345
969	g001965_000003	g001965	NA	UDP-4-amino-4-deoxy-L-arabinose aminotransferase	80		EW045_RS01435	EW042_RS01385	EW044_RS01300	EW050_RS01435	EW039_RS01300	EW041_RS01340
970	g000715_000003	g000715	NA	nucleoside triphosphatase NudI	80		EW045_RS08065	EW042_RS08070	EW044_RS07355	EW050_RS07500	EW039_RS07285	EW041_RS07730
971	g000174_1_000003	g000174_1	NA	membrane protein	70		EW045_RS08075	EW042_RS08080	EW044_RS07370	EW050_RS07515	EW039_RS07300	EW041_RS07745
972	g000893_000003	g000893	NA	nicotinamide mononucleotide deamidase-related protein YfaY	80		EW045_RS08080	EW042_RS08085	EW044_RS07375	EW050_RS07520	EW039_RS07305	EW041_RS07750
973	g005870_000003	g005870	NA	IclR family transcriptional regulator	80		EW045_RS08085	EW042_RS08090	EW044_RS07380	EW050_RS07525	EW039_RS07310	EW041_RS07755
974	g000073_1_000005	g000073_1	NA	2-keto-3-deoxy-L-rhamnonate aldolase	80		EW045_RS08100	EW042_RS08105	EW044_RS07395	EW050_RS07540	EW039_RS07325	EW041_RS07770
975	g001938_000003	g001938	NA	anaerobic glycerol-3-phosphate dehydrogenase subunit C	80		EW045_RS08105	EW042_RS08110	EW044_RS07400	EW050_RS07545	EW039_RS07330	EW041_RS07775
976	g000131_000001	g000131	NA	glycerol-3-phosphate dehydrogenase subunit GlpB	60		EW045_RS08110	EW042_RS08115	EW044_RS07405	EW050_RS07550	EW039_RS07335	EW041_RS07780
977	g000987_000003	g000987	NA	anaerobic glycerol-3-phosphate dehydrogenase subunit A	80		EW045_RS08115	EW042_RS08120	EW044_RS07410	EW050_RS07555	EW039_RS07340	EW041_RS07785
978	g002189	g002189	NA	glycerol-3-phosphate transporter	50		EW045_RS08120	EW042_RS08125	EW044_RS07415	EW050_RS07560	EW039_RS07345	EW041_RS07790
979	g002000_000003	g002000	NA	glycerophosphodiester phosphodiesterase	80		EW045_RS08125	EW042_RS08130	EW044_RS07420	EW050_RS07565	EW039_RS07350	EW041_RS07795
980	g003809_000003	g003809	NA	2Fe-2S ferredoxin-like protein	80		EW045_RS08135	EW042_RS08140	EW044_RS07425	EW050_RS07570	EW039_RS07360	EW041_RS07800
981	g004371_000004	g004371	NA	ribonucleotide-diphosphate reductase subunit beta	90		EW045_RS08140	EW042_RS08145	EW044_RS07430	EW050_RS07575	EW039_RS07365	EW041_RS07805
982	g004478_000004	g004478	NA	ribonucleoside-diphosphate reductase subunit alpha	90		EW045_RS08145	EW042_RS08150	EW044_RS07435	EW050_RS07580	EW039_RS07370	EW041_RS07810
983	g006018_000003	g006018	NA	bifunctional 3-demethylubiquinone 3-O-methyltransferase/2-octaprenyl-6-hydroxy phenol methylase	80		EW045_RS08155	EW042_RS08160	EW044_RS07445	EW050_RS07590	EW039_RS07380	EW041_RS07820
984	g001046	g001046	NA	DNA topoisomerase (ATP-hydrolyzing) subunit A	50		EW045_RS08160	EW042_RS08165	EW044_RS07450	EW050_RS07595	EW039_RS07385	EW041_RS07825
985	g000162	g000162	NA	CoA transferase subunit B	50	includes: dose >1	EW045_RS11745;EW045_RS14410	EW042_RS11765;EW042_RS14525	EW044_RS10860;EW044_RS13775	EW050_RS11085;EW050_RS14130	EW039_RS11465;EW039_RS14405	EW041_RS11310;EW041_RS14170
986	g002241_000003	g002241	NA	two-component system sensor histidine kinase RcsC	80		EW045_RS08165	EW042_RS08170	EW044_RS07455	EW050_RS07600	EW039_RS07390	EW041_RS07830
987	g002738_000004	g002738	NA	transcriptional regulator RcsB	90		EW045_RS08170	EW042_RS08175	EW044_RS07460	EW050_RS07605	EW039_RS07395	EW041_RS07835
988	g002248_000002	g002248	NA	phosphotransferase RcsD	70		EW045_RS08175	EW042_RS08180	EW044_RS07465	EW050_RS07610	EW039_RS07400	EW041_RS07840
989	g000005_2_000012	g000005_2	NA	porin OmpC	80		EW045_RS08180	EW042_RS08190	EW044_RS07470	EW050_RS07615	EW039_RS07405	EW041_RS07845
990	g002272_000002	g002272	NA	FAD:protein FMN transferase ApbE	70		EW045_RS08185	EW042_RS08195	EW044_RS07475	EW050_RS07620	EW039_RS07410	EW041_RS07850
991	g000068_2_000001	g000068_2	NA	bifunctional DNA-binding transcriptional regulator/O6-methylguanine-DNA methyltransferase Ada	60		EW045_RS08190	EW042_RS08200	EW044_RS07480	EW050_RS07625	EW039_RS07415	EW041_RS07855
992	g000577_000002	g000577	NA	DNA oxidative demethylase AlkB	70		EW045_RS08195	EW042_RS08205	EW044_RS07485	EW050_RS07630	EW039_RS07420	EW041_RS07860
993	g004694_000003	g004694	NA	multidrug ABC transporter permease/ATP-binding protein	80		EW045_RS08200	EW042_RS08210	EW044_RS07490	EW050_RS07635	EW039_RS07425	EW041_RS07865
994	g000465	g000465	NA	malate dehydrogenase (quinone)	50	includes: dose >1	EW045_RS08215;EW045_RS14325	EW042_RS08225;EW042_RS14440	EW044_RS07505;EW044_RS13695	EW050_RS07650;EW050_RS14050	EW039_RS07440;EW039_RS14325	EW041_RS07880;EW041_RS14095
995	g001449_000002	g001449	NA	serine protease inhibitor ecotin	70		EW045_RS08220	EW042_RS08230	EW044_RS07510	EW050_RS07655	EW039_RS07445	EW041_RS07885
996	g000595	g000595	NA	cytochrome c biogenesis heme-transporting ATPase CcmA	50		EW045_RS11610	EW042_RS11605	EW044_RS10735	EW050_RS10920	EW039_RS11295	EW041_RS11175
997	g002716_000002	g002716	NA	heme exporter protein CcmB	70		EW045_RS11615	EW042_RS11610	EW044_RS10740	EW050_RS10925	EW039_RS11300	EW041_RS11180
998	g005999_000002	g005999	NA	heme ABC transporter permease	70		EW045_RS11620	EW042_RS11615	EW044_RS10745	EW050_RS10930	EW039_RS11305	EW041_RS11185
999	g003158_000001	g003158	NA	cytochrome c maturation protein CcmE	60		EW045_RS11630	EW042_RS11625	EW044_RS10755	EW050_RS10940	EW039_RS11315	EW041_RS11195
1000	g004551_000002	g004551	NA	heme lyase CcmF/NrfE family subunit	70		EW045_RS11635	EW042_RS11630	EW044_RS10760	EW050_RS10945	EW039_RS11320	EW041_RS11200
1001	g002954_000002	g002954	NA	DsbE family thiol:disulfide interchange protein	70		EW045_RS11640	EW042_RS11635	EW044_RS10765	EW050_RS10950	EW039_RS11325	EW041_RS11205
1002	g000694_000001	g000694	NA	cytochrome c-type biogenesis protein CcmH	60		EW045_RS11645	EW042_RS11640	EW044_RS10770	EW050_RS10955	EW039_RS11330	EW041_RS11210
1003	g004622_000002	g004622	NA	DUF3413 domain-containing protein	70		EW045_RS08235	EW042_RS08245	EW044_RS07565	EW050_RS07710	EW039_RS07500	EW041_RS07940
1004	g003894_000003	g003894	NA	YejL family protein	80		EW045_RS08240	EW042_RS08250	EW044_RS07570	EW050_RS07715	EW039_RS07505	EW041_RS07945
1005	g005288_000004	g005288	NA	nucleoid-associated protein YejK	90		EW045_RS08245	EW042_RS08255	EW044_RS07580	EW050_RS07725	EW039_RS07515	EW041_RS07955
1006	g000804_000003	g000804	NA	50S ribosomal protein L25	80		EW045_RS08270	EW042_RS08280	EW044_RS07605	EW050_RS07750	EW039_RS07540	EW041_RS07980
1007	g002063_000004	g002063	NA	DEAD/DEAH box helicase	90		EW045_RS08275	EW042_RS08285	EW044_RS07610	EW050_RS07755	EW039_RS07545	EW041_RS07985
1008	g002611_000003	g002611	NA	16S rRNA pseudouridine(516) synthase RsuA	80		EW045_RS08280	EW042_RS08290	EW044_RS07615	EW050_RS07760	EW039_RS07550	EW041_RS07990
1009	g004269_000003	g004269	NA	Bcr/CflA family multidrug efflux MFS transporter	80		EW045_RS08285	EW042_RS08295	EW044_RS07620	EW050_RS07765	EW039_RS07555	EW041_RS07995
1010	g003535_000003	g003535	NA	hypothetical protein	80		EW045_RS08290	EW042_RS08300	EW044_RS07630	EW050_RS07775	EW039_RS07565	EW041_RS08005
1011	g002104_000002	g002104	NA	microcin C ABC transporter ATP-binding protein YejF	70		EW045_RS08295	EW042_RS08305	EW044_RS07635	EW050_RS07780	EW039_RS07570	EW041_RS08010
1012	g005246_000003	g005246	NA	ABC transporter permease subunit	80		EW045_RS08300	EW042_RS08310	EW044_RS07640	EW050_RS07785	EW039_RS07575	EW041_RS08015
1013	g004433_000004	g004433	NA	microcin C ABC transporter permease YejB	90		EW045_RS08305	EW042_RS08315	EW044_RS07645	EW050_RS07790	EW039_RS07580	EW041_RS08020
1014	g002055_000002	g002055	NA	ABC transporter substrate-binding protein	70		EW045_RS08310	EW042_RS08320	EW044_RS07650	EW050_RS07795	EW039_RS07585	EW041_RS08025
1015	g002115	g002115	NA	cyclic di-GMP phosphodiesterase	50		EW045_RS08315	EW042_RS08325	EW044_RS07655	EW050_RS07800	EW039_RS07590	EW041_RS08030
1016	g000323_2_000007	g000323_2	NA	bifunctional murein DD-endopeptidase/murein LD-carboxypeptidase	80		EW045_RS08320	EW042_RS08330	EW044_RS07660	EW050_RS07805	EW039_RS07595	EW041_RS08035
1017	g002621_000001	g002621	NA	phosphatase PAP2 family protein	60		EW045_RS08325	EW042_RS08335	EW044_RS07665	EW050_RS07810	EW039_RS07600	EW041_RS08040
1018	g002333_000003	g002333	NA	GTP-binding protein	80		EW045_RS08330	EW042_RS08340	EW044_RS07670	EW050_RS07815	EW039_RS07605	EW041_RS08045
1019	g000091_1_000006	g000091_1	NA	fructuronate reductase	70		EW045_RS08335	EW042_RS08345	EW044_RS07675	EW050_RS07820	EW039_RS07610	EW041_RS08050
1020	g002921_000004	g002921	NA	elongation factor P-like protein YeiP	90		EW045_RS08345	EW042_RS08355	EW044_RS07695	EW050_RS07835	EW039_RS07625	EW041_RS08070
1021	g000204_000002	g000204	NA	YkgJ family cysteine cluster protein	70		EW045_RS08350	EW042_RS08360	EW044_RS07700	EW050_RS07840	EW039_RS07630	EW041_RS08075
1022	g000134_1_000005	g000134_1	NA	sugar efflux transporter SetB	80		EW045_RS08355	EW042_RS08375	EW044_RS07720	EW050_RS07860	EW039_RS07650	EW041_RS08095
1023	g000921_1_000005	g000921_1	NA	fused PTS fructose transporter subunit IIA/HPr protein	80		EW045_RS08365	EW042_RS08385	EW044_RS07730	EW050_RS07870	EW039_RS07660	EW041_RS08105
1024	g005455_000004	g005455	NA	1-phosphofructokinase	90		EW045_RS08370	EW042_RS08390	EW044_RS07735	EW050_RS07875	EW039_RS07665	EW041_RS08110
1025	g000033_1_000015	g000033_1	NA	PTS fructose transporter subunit IIBC	80		EW045_RS08375	EW042_RS08395	EW044_RS07740	EW050_RS07880	EW039_RS07670	EW041_RS08115
1026	g005699_000003	g005699	NA	deoxyribonuclease IV	80		EW045_RS08380	EW042_RS08400	EW044_RS07745	EW050_RS07885	EW039_RS07675	EW041_RS08120
1027	g005205_000003	g005205	NA	YeiH family protein	80		EW045_RS08385	EW042_RS08405	EW044_RS07750	EW050_RS07890	EW039_RS07680	EW041_RS08125
1028	g005641_000003	g005641	NA	LysR family transcriptional regulator	80		EW045_RS08395	EW042_RS08415	EW044_RS07760	EW050_RS07900	EW039_RS07690	EW041_RS08135
1029	g002133	g002133	NA	amino acid permease	50		EW045_RS08400	EW042_RS08420	EW044_RS07765	EW050_RS07905	EW039_RS07695	EW041_RS08140
1030	g004543_000003	g004543	NA	catecholate siderophore receptor CirA	80		EW045_RS08420	EW042_RS08435	EW044_RS07770	EW050_RS07910	EW039_RS07700	EW041_RS08145
1031	g000271_1_000005	g000271_1	NA	S-formylglutathione hydrolase	80		EW045_RS08425	EW042_RS08440	EW044_RS07775	EW050_RS07915	EW039_RS07705	EW041_RS08150
1032	g002695_000004	g002695	NA	GTP cyclohydrolase I FolE	90		EW045_RS08430	EW042_RS08445	EW044_RS07780	EW050_RS07920	EW039_RS07710	EW041_RS08155
1033	g001958_000002	g001958	NA	DUF418 family protein	70		EW045_RS08435	EW042_RS08450	EW044_RS07785	EW050_RS07925	EW039_RS07715	EW041_RS08160
1034	g005310_000004	g005310	NA	galactose/glucose ABC transporter substrate-binding protein MglB	90		EW045_RS08445	EW042_RS08460	EW044_RS07795	EW050_RS07935	EW039_RS07725	EW041_RS08170
1035	g002126_1_000007	g002126_1	NA	galactose/methyl galactoside ABC transporter ATP-binding protein MglA	90		EW045_RS08450	EW042_RS08465	EW044_RS07800	EW050_RS07940	EW039_RS07730	EW041_RS08175
1036	g005282_000004	g005282	NA	galactose/methyl galactoside ABC transporter permease MglC	90		EW045_RS08455	EW042_RS08470	EW044_RS07805	EW050_RS07945	EW039_RS07735	EW041_RS08180
1037	g006009_000004	g006009	NA	outer membrane permeability protein SanA	90		EW045_RS08460	EW042_RS08475	EW044_RS07820	EW050_RS07960	EW039_RS07750	EW041_RS08195
1038	g005630_000003	g005630	NA	cytidine deaminase	80		EW045_RS08465	EW042_RS08480	EW044_RS07830	EW050_RS07970	EW039_RS07755	EW041_RS08200
1039	g006090_000004	g006090	NA	CidB/LrgB family autolysis modulator	90		EW045_RS08470	EW042_RS08485	EW044_RS07835	EW050_RS07975	EW039_RS07760	EW041_RS08205
1040	g001543_000003	g001543	NA	hypothetical protein	80		EW045_RS08475	EW042_RS08490	EW044_RS07840	EW050_RS07980	EW039_RS07765	EW041_RS08210
1041	g005432_000003	g005432	NA	tRNA dihydrouridine(16) synthase DusC	80		EW045_RS08480	EW042_RS08495	EW044_RS07845	EW050_RS07985	EW039_RS07770	EW041_RS08215
1042	g002150_000002	g002150	NA	multidrug resistance outer membrane protein MdtQ	70		EW045_RS08510	EW042_RS08520	EW044_RS07875	EW050_RS08015	EW039_RS07800	EW041_RS08245
1043	g001357_000002	g001357	NA	DedA family protein	70		EW045_RS08515	EW042_RS08525	EW044_RS07880	EW050_RS08020	EW039_RS07805	EW041_RS08250
1044	g002880_000003	g002880	NA	YIP1 family protein	80		EW045_RS08520	EW042_RS08530	EW044_RS07885	EW050_RS08025	EW039_RS07810	EW041_RS08255
1045	g005433_000003	g005433	NA	D-alanyl-D-alanine endopeptidase	80		EW045_RS08525	EW042_RS08535	EW044_RS07890	EW050_RS08030	EW039_RS07815	EW041_RS08260
1046	g004631_000003	g004631	NA	D-lactate dehydrogenase	80		EW045_RS08535	EW042_RS08545	EW044_RS07900	EW050_RS08040	EW039_RS07830	EW041_RS08270
1047	g004475_000004	g004475	NA	beta-glucosidase BglX	90		EW045_RS08540	EW042_RS08550	EW044_RS07905	EW050_RS08045	EW039_RS07835	EW041_RS08275
1048	g002397_000003	g002397	NA	ABC transporter substrate-binding protein	80		EW045_RS08545	EW042_RS08555	EW044_RS07910	EW050_RS08050	EW039_RS07840	EW041_RS08280
1049	g000910_000001	g000910	NA	ABC transporter permease	60		EW045_RS08550	EW042_RS08560	EW044_RS07915	EW050_RS08055	EW039_RS07845	EW041_RS08285
1050	g001108_000002	g001108	NA	ABC transporter ATP-binding protein	70		EW045_RS08555	EW042_RS08565	EW044_RS07920	EW050_RS08060	EW039_RS07850	EW041_RS08290
1051	g000547_000002	g000547	NA	ABC transporter permease	70		EW045_RS08560	EW042_RS08570	EW044_RS07925	EW050_RS08065	EW039_RS07855	EW041_RS08295
1052	g004659_000003	g004659	NA	sensor histidine kinase	80		EW045_RS08570	EW042_RS08580	EW044_RS07935	EW050_RS08075	EW039_RS07865	EW041_RS08305
1053	g006036_000003	g006036	NA	two-component system response regulator BtsR	80		EW045_RS08575	EW042_RS08585	EW044_RS07940	EW050_RS08080	EW039_RS07870	EW041_RS08310
1054	g001464_000002	g001464	NA	DUF1456 family protein	70		EW045_RS08580	EW042_RS08590	EW044_RS07945	EW050_RS08085	EW039_RS07875	EW041_RS08315
1055	g004532_000004	g004532	NA	methionine--tRNA ligase	90		EW045_RS08585	EW042_RS08595	EW044_RS07950	EW050_RS08090	EW039_RS07880	EW041_RS08320
1056	g004404_000004	g004404	NA	iron-sulfur cluster carrier protein ApbC	90		EW045_RS08590	EW042_RS08600	EW044_RS07955	EW050_RS08095	EW039_RS07885	EW041_RS08325
1057	g003553_000001	g003553	NA	nickel/cobalt homeostasis protein RcnB	60		EW045_RS08600	EW042_RS08610	EW044_RS07965	EW050_RS08105	EW039_RS07895	EW041_RS08335
1058	g000269_000001	g000269	NA	nickel/cobalt efflux protein RcnA	60		EW045_RS20455	EW042_RS20900	EW044_RS20320	EW050_RS20860	EW039_RS20245	EW041_RS20375
1059	g001711_000001	g001711	NA	metal/formaldehyde-sensitive transcriptional repressor	60		EW045_RS20450	EW042_RS20895	EW044_RS20315	EW050_RS20855	EW039_RS20240	EW041_RS20370
1060	g000153_000002	g000153	NA	hydroxyethylthiazole kinase	70		EW045_RS08635	EW042_RS08645	EW044_RS08035	EW050_RS08135	EW039_RS07925	EW041_RS08365
1061	g005830_000004	g005830	NA	bifunctional hydroxymethylpyrimidine kinase/phosphomethylpyrimidine kinase	90		EW045_RS08640	EW042_RS08650	EW044_RS08040	EW050_RS08140	EW039_RS07930	EW041_RS08370
1062	g005196_000004	g005196	NA	class I fructose-bisphosphate aldolase	90		EW045_RS08645	EW042_RS08655	EW044_RS08045	EW050_RS08145	EW039_RS07935	EW041_RS08375
1063	g002424_000002	g002424	NA	lipid kinase YegS	70		EW045_RS08725	EW042_RS08735	EW044_RS08105	EW050_RS08205	EW039_RS07995	EW041_RS08435
1064	g004950_000004	g004950	NA	tRNA 5-hydroxyuridine modification protein YegQ	90		EW045_RS08730	EW042_RS08740	EW044_RS08110	EW050_RS08210	EW039_RS08000	EW041_RS08440
1065	g006029_000004	g006029	NA	two-component system response regulator BaeR	90		EW045_RS08735	EW042_RS08745	EW044_RS08115	EW050_RS08215	EW039_RS08005	EW041_RS08445
1066	g002129_000002	g002129	NA	two-component system sensor histidine kinase BaeS	70		EW045_RS08740	EW042_RS08750	EW044_RS08120	EW050_RS08220	EW039_RS08010	EW041_RS08450
1067	g004876_000003	g004876	NA	MFS transporter	80		EW045_RS08745	EW042_RS08755	EW044_RS08125	EW050_RS08225	EW039_RS08015	EW041_RS08455
1068	g001039_1_000009	g001039_1	NA	multidrug efflux RND transporter permease subunit MdtC	90		EW045_RS08750	EW042_RS08760	EW044_RS08130	EW050_RS08230	EW039_RS08020	EW041_RS08460
1069	g001039_2_000005	g001039_2	NA	MdtB/MuxB family multidrug efflux RND transporter permease subunit	80		EW045_RS08755	EW042_RS08765	EW044_RS08135	EW050_RS08235	EW039_RS08025	EW041_RS08465
1070	g001898_000002	g001898	NA	MdtA/MuxA family multidrug efflux RND transporter periplasmic adaptor subunit	70		EW045_RS08760	EW042_RS08770	EW044_RS08140	EW050_RS08240	EW039_RS08030	EW041_RS08470
1071	g004963_000003	g004963	NA	molecular chaperone	80		EW045_RS08785	EW042_RS08795	EW044_RS08165	EW050_RS08265	EW039_RS08055	EW041_RS08495
1072	g000149_000001	g000149	NA	DNA-3-methyladenine glycosylase 2	60		EW045_RS08790	EW042_RS08800	EW044_RS08170	EW050_RS08270	EW039_RS08060	EW041_RS08500
1073	g000581	g000581	NA	uridine kinase	50		EW045_RS08795	EW042_RS08805	EW044_RS08175	EW050_RS08275	EW039_RS08065	EW041_RS08505
1074	g002892_000004	g002892	NA	dCTP deaminase	90		EW045_RS08800	EW042_RS08810	EW044_RS08180	EW050_RS08280	EW039_RS08070	EW041_RS08510
1075	g002052_000001	g002052	NA	outer membrane assembly protein AsmA	60		EW045_RS08805	EW042_RS08815	EW044_RS08185	EW050_RS08285	EW039_RS08075	EW041_RS08515
1076	g000090_2_000011	g000090_2	NA	TerC family protein	80		EW045_RS08825	EW042_RS08820	EW044_RS08190	EW050_RS08290	EW039_RS08080	EW041_RS08520
1077	g000084_000001	g000084	NA	polysaccharide export protein	60		EW045_RS08845	EW042_RS08840	EW044_RS08215	EW050_RS08310	EW039_RS08100	EW041_RS08540
1078	g000049	g000049	NA	low molecular weight protein-tyrosine-phosphatase Wzb	50		EW045_RS08850	EW042_RS08845	EW044_RS08220	EW050_RS08315	EW039_RS08105	EW041_RS08545
1079	g000087	g000087	NA	polysaccharide biosynthesis tyrosine autokinase	50		EW045_RS08855	EW042_RS08850	EW044_RS08225	EW050_RS08320	EW039_RS08110	EW041_RS08550
1080	g000521_2_000004	g000521_2	NA	GalU regulator GalF	80		EW045_RS08830	EW042_RS08825	EW044_RS08200	EW050_RS08295	EW039_RS08085	EW041_RS08525
1081	g000268_000002	g000268	NA	glucose-1-phosphate thymidylyltransferase RfbA	70	includes: dose >1	EW045_RS26145	EW042_RS26180	EW044_RS25730	EW050_RS08380;EW050_RS26105	EW039_RS08130;EW039_RS25510	EW041_RS25540
1082	g000443	g000443	NA	UDP-N-acetylglucosamine 2-epimerase (non-hydrolyzing)	50		EW045_RS26160	EW042_RS26195	EW044_RS25745	EW050_RS26120	EW039_RS25525	EW041_RS25555
1083	g002169_000001	g002169	NA	NADP-dependent phosphogluconate dehydrogenase	60		EW045_RS08910	EW042_RS08920	EW044_RS08275	EW050_RS08370	EW039_RS08190	EW041_RS08625
1084	g000306_000003	g000306	NA	bifunctional phosphoribosyl-AMP cyclohydrolase/phosphoribosyl-ATP diphosphatase HisIE	80		EW045_RS08985	EW042_RS08990	EW044_RS08350	EW050_RS08455	EW039_RS08255	EW041_RS08695
1085	g002537_000004	g002537	NA	imidazole glycerol phosphate synthase subunit HisF	90		EW045_RS08990	EW042_RS08995	EW044_RS08355	EW050_RS08460	EW039_RS08260	EW041_RS08700
1086	g002593_000003	g002593	NA	1-(5-phosphoribosyl)-5-[(5- phosphoribosylamino)methylideneamino]imidazole-4- carboxamide isomerase	80		EW045_RS08995	EW042_RS09000	EW044_RS08360	EW050_RS08465	EW039_RS08265	EW041_RS08705
1087	g002872_000003	g002872	NA	imidazole glycerol phosphate synthase subunit HisH	80		EW045_RS09000	EW042_RS09005	EW044_RS08365	EW050_RS08470	EW039_RS08270	EW041_RS08710
1088	g005167_000003	g005167	NA	bifunctional histidinol-phosphatase/imidazoleglycerol-phosphate dehydratase HisB	80		EW045_RS09005	EW042_RS09010	EW044_RS08370	EW050_RS08475	EW039_RS08275	EW041_RS08715
1089	g002003_000003	g002003	NA	histidinol-phosphate transaminase	80		EW045_RS09010	EW042_RS09015	EW044_RS08375	EW050_RS08480	EW039_RS08280	EW041_RS08720
1090	g002213_000003	g002213	NA	histidinol dehydrogenase	80		EW045_RS09015	EW042_RS09020	EW044_RS08380	EW050_RS08485	EW039_RS08285	EW041_RS08725
1091	g005585_000004	g005585	NA	ATP phosphoribosyltransferase	90		EW045_RS09020	EW042_RS09025	EW044_RS08385	EW050_RS08490	EW039_RS08290	EW041_RS08730
1092	g005777_000003	g005777	NA	SDR family oxidoreductase	80		EW045_RS09030	EW042_RS09035	EW044_RS08395	EW050_RS08500	EW039_RS08300	EW041_RS08740
1093	g001113	g001113	NA	LysR family transcriptional regulator	50	includes: fusion	(EW045_RS09035:EW045_RS20860)	(EW042_RS09040:EW042_RS21305)	(EW044_RS08400:EW044_RS20725)	(EW050_RS08505:EW050_RS21265)	(EW039_RS08305:EW039_RS20650)	(EW041_RS08745:EW041_RS20780)
1094	g001013_1_000007	g001013_1	NA	putrescine/proton symporter PlaP	90		EW045_RS09045	EW042_RS09050	EW044_RS08410	EW050_RS08515	EW039_RS08315	EW041_RS08755
1095	g002159_000003	g002159	NA	exodeoxyribonuclease I	80		EW045_RS09060	EW042_RS09070	EW044_RS08535	EW050_RS08650	EW039_RS08450	EW041_RS08890
1096	g004267_000003	g004267	NA	serine-type D-Ala-D-Ala carboxypeptidase DacD	80		EW045_RS09065	EW042_RS09075	EW044_RS08540	EW050_RS08655	EW039_RS08455	EW041_RS08895
1097	g000687_000001	g000687	NA	DNA gyrase inhibitor SbmC	60		EW045_RS09080	EW042_RS09090	EW044_RS08545	EW050_RS08660	EW039_RS08460	EW041_RS08900
1098	g005183_000002	g005183	NA	FUSC family protein	70		EW045_RS09085	EW042_RS09095	EW044_RS08550	EW050_RS08665	EW039_RS08465	EW041_RS08905
1099	g003579_000004	g003579	NA	DUF496 family protein	90		EW045_RS09090	EW042_RS09100	EW044_RS08555	EW050_RS08670	EW039_RS08470	EW041_RS08910
1100	g000050_000002	g000050	NA	propanediol utilization protein PduV	70		EW045_RS04620	EW042_RS05025	EW044_RS04465	EW050_RS04580	EW039_RS04365	EW041_RS04640
1101	g001393_000003	g001393	NA	bifunctional adenosylcobinamide kinase/adenosylcobinamide-phosphate guanylyltransferase	80		EW045_RS04810	EW042_RS05215	EW044_RS04655	EW050_RS04770	EW039_RS04555	EW041_RS04830
1102	g001179_000002	g001179	NA	adenosylcobinamide-GDP ribazoletransferase	70		EW045_RS09095	EW042_RS09105	EW044_RS08560	EW050_RS08675	EW039_RS08475	EW041_RS08915
1103	g000136_000002	g000136	NA	nicotinate-nucleotide--dimethylbenzimidazole phosphoribosyltransferase	70	includes: dose >1	EW045_RS04815;EW045_RS09100	EW042_RS05220;EW042_RS09110	EW044_RS04660;EW044_RS08565	EW050_RS04775;EW050_RS08680	EW039_RS04560;EW039_RS08480	EW041_RS04835;EW041_RS08920
1104	g000024_3_000004	g000024_3	NA	L%2CD-transpeptidase	70		EW045_RS09435	EW042_RS09415	EW044_RS08790	EW050_RS08880	EW039_RS08795	EW041_RS09140
1105	g002393_1_000005	g002393_1	NA	nitrogen assimilation transcriptional regulator	80		EW045_RS09425	EW042_RS09405	EW044_RS08780	EW050_RS08870	EW039_RS08785	EW041_RS09130
1106	g004839_000003	g004839	NA	AMP nucleosidase	80		EW045_RS09295	EW042_RS09365	EW044_RS08705	EW050_RS08795	EW039_RS08710	EW041_RS09055
1107	g002206_000003	g002206	NA	shikimate transporter	80		EW045_RS09130	EW042_RS09140	EW044_RS08595	EW050_RS08710	EW039_RS08510	EW041_RS08950
1108	g001151_000002	g001151	NA	DgsA anti-repressor MtfA	70		EW045_RS09450	EW042_RS09690	EW044_RS08845	EW050_RS08935	EW039_RS08880	EW041_RS09220
1109	g000291	g000291	NA	metal-binding protein ZinT	50		EW045_RS26395	EW042_RS26430	EW044_RS25985	EW050_RS26355	EW039_RS25760	EW041_RS25790
1110	g000586_000002	g000586	NA	protein-methionine-sulfoxide reductase heme-binding subunit MsrQ	70		EW045_RS02400	EW042_RS02465	EW044_RS02275	EW050_RS02405	EW039_RS02270	EW041_RS02305
1111	g002316_000003	g002316	NA	protein-methionine-sulfoxide reductase catalytic subunit MsrP	80		EW045_RS02405	EW042_RS02470	EW044_RS02280	EW050_RS02410	EW039_RS02275	EW041_RS02310
1112	g003361	g003361	NA	hydroxyisourate hydrolase	50		EW045_RS20115	EW042_RS20215	EW044_RS19955	EW050_RS20380	EW039_RS19895	EW041_RS20040
1113	g000005_3_000002	g000005_3	NA	porin OmpK35	60		EW045_RS17580	EW042_RS17465	EW044_RS17425	EW050_RS17860	EW039_RS17380	EW041_RS17545
1114	g000746_000001	g000746	NA	hypothetical protein	60		EW045_RS09715	EW042_RS09710	EW044_RS08860	EW050_RS08950	EW039_RS08895	EW041_RS09235
1115	g001200_000001	g001200	NA	phosphohydrolase	60		EW045_RS09720	EW042_RS09715	EW044_RS08865	EW050_RS08955	EW039_RS08900	EW041_RS09240
1116	g002155_000002	g002155	NA	DNA cytosine methyltransferase	70		EW045_RS09725	EW042_RS09720	EW044_RS08870	EW050_RS08960	EW039_RS08905	EW041_RS09245
1117	g000343_000002	g000343	NA	very short patch repair endonuclease	70		EW045_RS09730	EW042_RS09725	EW044_RS08875	EW050_RS08965	EW039_RS08910	EW041_RS09250
1118	g002395_000002	g002395	NA	drug/metabolite exporter YedA	70		EW045_RS09735	EW042_RS09730	EW044_RS08880	EW050_RS08970	EW039_RS08915	EW041_RS09255
1119	g002399_000003	g002399	NA	DUF808 domain-containing protein	80		EW045_RS09740	EW042_RS09735	EW044_RS08885	EW050_RS08975	EW039_RS08920	EW041_RS09260
1120	g002080	g002080	NA	cellulose biosynthesis regulator YedQ	50		EW045_RS09745	EW042_RS09740	EW044_RS08890	EW050_RS08980	EW039_RS08925	EW041_RS09265
1121	g001765_000002	g001765	NA	YodD family protein	70		EW045_RS09750	EW042_RS09745	EW044_RS08895	EW050_RS08985	EW039_RS08930	EW041_RS09270
1122	g001305_000001	g001305	NA	transcriptional regulator RcsA	60		EW045_RS09760	EW042_RS09755	EW044_RS08905	EW050_RS08995	EW039_RS08940	EW041_RS09280
1123	g003875_000004	g003875	NA	sulfurtransferase-like selenium metabolism protein YedF	90		EW045_RS14595	EW042_RS14710	EW044_RS13970	EW050_RS14320	EW039_RS14595	EW041_RS14365
1124	g004248_000003	g004248	NA	selenium metabolism membrane protein YedE/FdhT	80		EW045_RS14590	EW042_RS14705	EW044_RS13965	EW050_RS14315	EW039_RS14590	EW041_RS14360
1125	g001508_000001	g001508	NA	lipoprotein	60		EW045_RS09765	EW042_RS09760	EW044_RS08910	EW050_RS09000	EW039_RS08945	EW041_RS09285
1126	g002136_000003	g002136	NA	alpha-amylase	80		EW045_RS09770	EW042_RS09765	EW044_RS08915	EW050_RS09005	EW039_RS08950	EW041_RS09290
1127	g002510_000004	g002510	NA	cystine ABC transporter substrate-binding protein	90		EW045_RS09775	EW042_RS09770	EW044_RS08920	EW050_RS09010	EW039_RS08955	EW041_RS09295
1128	g002330_000003	g002330	NA	D-cysteine desulfhydrase	80		EW045_RS09780	EW042_RS09775	EW044_RS08925	EW050_RS09015	EW039_RS08960	EW041_RS09300
1129	g002696_000004	g002696	NA	cystine ABC transporter permease	90		EW045_RS09785	EW042_RS09780	EW044_RS08930	EW050_RS09020	EW039_RS08965	EW041_RS09305
1130	g002605_000001	g002605	NA	transcriptional regulator SdiA	60		EW045_RS09795	EW042_RS09790	EW044_RS08940	EW050_RS09030	EW039_RS08975	EW041_RS09315
1131	g001771_000003	g001771	NA	DUF2594 family protein	80		EW045_RS09800	EW042_RS09795	EW044_RS08945	EW050_RS09035	EW039_RS08980	EW041_RS09320
1132	g002728_000004	g002728	NA	UvrY/SirA/GacA family response regulator transcription factor	90		EW045_RS09805	EW042_RS09800	EW044_RS08950	EW050_RS09040	EW039_RS08985	EW041_RS09325
1133	g004596_000004	g004596	NA	excinuclease ABC subunit UvrC	90		EW045_RS09810	EW042_RS09805	EW044_RS08955	EW050_RS09045	EW039_RS08990	EW041_RS09330
1134	g002977_000004	g002977	NA	CDP-diacylglycerol--glycerol-3-phosphate 3-phosphatidyltransferase	90		EW045_RS09815	EW042_RS09810	EW044_RS08960	EW050_RS09050	EW039_RS08995	EW041_RS09335
1135	g001922_000002	g001922	NA	tyrosine transporter TyrP	70		EW045_RS09845	EW042_RS09840	EW044_RS08995	EW050_RS09085	EW039_RS09030	EW041_RS09370
1136	g001752_000002	g001752	NA	YecH family protein	70		EW045_RS09850	EW042_RS09845	EW044_RS09000	EW050_RS09090	EW039_RS09035	EW041_RS09375
1137	g001443_000003	g001443	NA	non-heme ferritin	80		EW045_RS09855	EW042_RS09850	EW044_RS09005	EW050_RS09095	EW039_RS09040	EW041_RS09380
1138	g003816_000003	g003816	NA	DUF2766 domain-containing protein	80		EW045_RS09875	EW042_RS09870	EW044_RS09025	EW050_RS09115	EW039_RS09060	EW041_RS09400
1139	g005337_000004	g005337	NA	arabinose ABC transporter substrate-binding protein	90		EW045_RS09900	EW042_RS09895	EW044_RS09040	EW050_RS09130	EW039_RS09075	EW041_RS09415
1140	g004784_000003	g004784	NA	L-arabinose ABC transporter ATP-binding protein AraG	80		EW045_RS09905	EW042_RS09900	EW044_RS09045	EW050_RS09135	EW039_RS09080	EW041_RS09420
1141	g005346_000004	g005346	NA	L-arabinose ABC transporter permease AraH	90		EW045_RS09910	EW042_RS09905	EW044_RS09050	EW050_RS09140	EW039_RS09085	EW041_RS09425
1142	g001150_000001	g001150	NA	trehalose-phosphatase	60		EW045_RS09915	EW042_RS09910	EW044_RS09055	EW050_RS09145	EW039_RS09090	EW041_RS09430
1143	g004864_000003	g004864	NA	alpha%2Calpha-trehalose-phosphate synthase	80		EW045_RS09920	EW042_RS09915	EW044_RS09060	EW050_RS09150	EW039_RS09095	EW041_RS09435
1144	g000361_000001	g000361	NA	universal stress protein UspC	60		EW045_RS09925	EW042_RS09920	EW044_RS09065	EW050_RS09155	EW039_RS09100	EW041_RS09440
1145	g004641_000004	g004641	NA	arginine--tRNA ligase	90		EW045_RS09940	EW042_RS09935	EW044_RS09080	EW050_RS09170	EW039_RS09115	EW041_RS09455
1146	g001365_000003	g001365	NA	VOC family protein	80		EW045_RS09945	EW042_RS09940	EW044_RS09085	EW050_RS09175	EW039_RS09120	EW041_RS09460
1147	g000545_000002	g000545	NA	copper homeostasis protein CutC	70		EW045_RS09950	EW042_RS09945	EW044_RS09090	EW050_RS09180	EW039_RS09125	EW041_RS09465
1148	g005296_000003	g005296	NA	tRNA 5-methoxyuridine(34)/uridine 5-oxyacetic acid(34) synthase CmoB	80		EW045_RS09955	EW042_RS09950	EW044_RS09095	EW050_RS09185	EW039_RS09130	EW041_RS09470
1149	g005979_000003	g005979	NA	carboxy-S-adenosyl-L-methionine synthase CmoA	80		EW045_RS09960	EW042_RS09955	EW044_RS09100	EW050_RS09190	EW039_RS09135	EW041_RS09475
1150	g003396_000003	g003396	NA	membrane protein	80		EW045_RS09965	EW042_RS09960	EW044_RS09105	EW050_RS09195	EW039_RS09140	EW041_RS09480
1151	g002493_000003	g002493	NA	DUF72 domain-containing protein	80		EW045_RS09970	EW042_RS09965	EW044_RS09110	EW050_RS09200	EW039_RS09145	EW041_RS09485
1152	g002930_000003	g002930	NA	hydrolase	80		EW045_RS09975	EW042_RS09970	EW044_RS09115	EW050_RS09205	EW039_RS09150	EW041_RS09490
1153	g000971	g000971	NA	aspartate--tRNA ligase	50		EW045_RS09980	EW042_RS09975	EW044_RS09120	EW050_RS09210	EW039_RS09155	EW041_RS09495
1154	g005989_000004	g005989	NA	YebC/PmpR family DNA-binding transcriptional regulator	90		EW045_RS09990	EW042_RS09985	EW044_RS09130	EW050_RS09220	EW039_RS09165	EW041_RS09505
1155	g001417_000004	g001417	NA	crossover junction endodeoxyribonuclease RuvC	90		EW045_RS09995	EW042_RS09990	EW044_RS09135	EW050_RS09225	EW039_RS09170	EW041_RS09510
1156	g002827_000004	g002827	NA	Holliday junction branch migration protein RuvA	90		EW045_RS10000	EW042_RS09995	EW044_RS09140	EW050_RS09230	EW039_RS09175	EW041_RS09515
1157	g001085	g001085	NA	Holliday junction branch migration DNA helicase RuvB	50		EW045_RS10005	EW042_RS10000	EW044_RS09145	EW050_RS09235	EW039_RS09180	EW041_RS09520
1158	g005868_000004	g005868	NA	zinc ABC transporter permease subunit ZnuB	90		EW045_RS10010	EW042_RS10005	EW044_RS09150	EW050_RS09240	EW039_RS09185	EW041_RS09525
1159	g005955_000004	g005955	NA	zinc ABC transporter ATP-binding protein ZnuC	90		EW045_RS10015	EW042_RS10010	EW044_RS09155	EW050_RS09245	EW039_RS09190	EW041_RS09530
1160	g002371_000002	g002371	NA	zinc ABC transporter substrate-binding protein ZnuA	70		EW045_RS10020	EW042_RS10015	EW044_RS09160	EW050_RS09250	EW039_RS09195	EW041_RS09535
1161	g005009_000003	g005009	NA	murein DD-endopeptidase MepM	80		EW045_RS10025	EW042_RS10020	EW044_RS09165	EW050_RS09255	EW039_RS09200	EW041_RS09540
1162	g002349_1_000003	g002349_1	NA	lauroyl-Kdo(2)-lipid IV(A) myristoyltransferase	80		EW045_RS10030	EW042_RS10025	EW044_RS09170	EW050_RS09260	EW039_RS09205	EW041_RS09545
1163	g004847_000004	g004847	NA	pyruvate kinase	90		EW045_RS10035	EW042_RS10030	EW044_RS09195	EW050_RS09285	EW039_RS09230	EW041_RS09570
1164	g005669_000004	g005669	NA	MurR/RpiR family transcriptional regulator	90		EW045_RS10040	EW042_RS10035	EW044_RS09200	EW050_RS09290	EW039_RS09235	EW041_RS09575
1165	g004820_000004	g004820	NA	glucose-6-phosphate dehydrogenase	90		EW045_RS10055	EW042_RS10050	EW044_RS09215	EW050_RS09305	EW039_RS09250	EW041_RS09590
1166	g004605_000004	g004605	NA	phosphogluconate dehydratase	90		EW045_RS10060	EW042_RS10055	EW044_RS09220	EW050_RS09310	EW039_RS09255	EW041_RS09595
1167	g002761_000004	g002761	NA	bifunctional 4-hydroxy-2-oxoglutarate aldolase/2-dehydro-3-deoxy-phosphogluconate aldolase	90		EW045_RS10065	EW042_RS10060	EW044_RS09225	EW050_RS09315	EW039_RS09260	EW041_RS09600
1168	g001945_000003	g001945	NA	formate-dependent phosphoribosylglycinamide formyltransferase	80		EW045_RS10070	EW042_RS10065	EW044_RS09230	EW050_RS09320	EW039_RS09265	EW041_RS09605
1169	g001619_000001	g001619	NA	LexA family transcriptional regulator	60		EW045_RS10075	EW042_RS10070	EW044_RS09235	EW050_RS09325	EW039_RS09270	EW041_RS09610
1170	g004524_000003	g004524	NA	oligopeptidase B	80		EW045_RS10085	EW042_RS10080	EW044_RS09245	EW050_RS09335	EW039_RS09280	EW041_RS09620
1171	g001256_000003	g001256	NA	exodeoxyribonuclease X	80		EW045_RS10090	EW042_RS10085	EW044_RS09250	EW050_RS09340	EW039_RS09285	EW041_RS09625
1172	g000819_1_000005	g000819_1	NA	DNA polymerase III subunit theta	80		EW045_RS10095	EW042_RS10090	EW044_RS09255	EW050_RS09345	EW039_RS09290	EW041_RS09630
1173	g000739	g000739	NA	CopC domain-containing protein YobA	50		EW045_RS10100	EW042_RS10095	EW044_RS09260	EW050_RS09350	EW039_RS09295	EW041_RS09635
1174	g002452	g002452	NA	copper homeostasis membrane protein CopD	50		EW045_RS10105	EW042_RS10100	EW044_RS09265	EW050_RS09355	EW039_RS09300	EW041_RS09640
1175	g000295_000001	g000295	NA	protein-serine/threonine phosphatase	60		EW045_RS10125	EW042_RS10120	EW044_RS09285	EW050_RS09375	EW039_RS09810	EW041_RS09660
1176	g004001_000003	g004001	NA	YebW family protein	80		EW045_RS10130	EW042_RS10125	EW044_RS09290	EW050_RS09380	EW039_RS09815	EW041_RS09665
1177	g003852_000003	g003852	NA	YebV family protein	80		EW045_RS10135	EW042_RS10130	EW044_RS09295	EW050_RS09385	EW039_RS09820	EW041_RS09670
1178	g001007_000003	g001007	NA	16S rRNA (cytosine(1407)-C(5))-methyltransferase RsmF	80		EW045_RS10140	EW042_RS10135	EW044_RS09300	EW050_RS09390	EW039_RS09825	EW041_RS09675
1179	g002252_000003	g002252	NA	PqiB family protein	80		EW045_RS10145	EW042_RS10140	EW044_RS09305	EW050_RS09395	EW039_RS09830	EW041_RS09680
1180	g001871_000002	g001871	NA	membrane integrity lipid transport subunit YebS	70		EW045_RS10150	EW042_RS10145	EW044_RS09310	EW050_RS09400	EW039_RS09835	EW041_RS09685
1181	g001444	g001444	NA	GAF domain-containing protein	50		EW045_RS10155	EW042_RS10150	EW044_RS09315	EW050_RS09405	EW039_RS09840	EW041_RS09690
1182	g002676_000003	g002676	NA	RNA chaperone ProQ	80		EW045_RS10160	EW042_RS10155	EW044_RS09320	EW050_RS09410	EW039_RS09845	EW041_RS09695
1183	g004527_000003	g004527	NA	carboxy terminal-processing peptidase	80		EW045_RS10165	EW042_RS10160	EW044_RS09325	EW050_RS09415	EW039_RS09850	EW041_RS09700
1184	g005631_000004	g005631	NA	protease HtpX	90		EW045_RS10170	EW042_RS10165	EW044_RS09330	EW050_RS09420	EW039_RS09855	EW041_RS09705
1185	g004930_000003	g004930	NA	MFS transporter	80		EW045_RS10175	EW042_RS10170	EW044_RS09335	EW050_RS09425	EW039_RS09860	EW041_RS09710
1186	g005855_000004	g005855	NA	DNA-binding transcriptional regulator KdgR	90		EW045_RS10185	EW042_RS10180	EW044_RS09345	EW050_RS09435	EW039_RS09870	EW041_RS09720
1187	g001753_000001	g001753	NA	hypothetical protein	60		EW045_RS10190	EW042_RS10185	EW044_RS09350	EW050_RS09440	EW039_RS09875	EW041_RS09725
1188	g001850_000002	g001850	NA	PhoP/PhoQ regulator MgrB	70		EW045_RS10195	EW042_RS10190	EW044_RS09355	EW050_RS09445	EW039_RS09880	EW041_RS09730
1189	g003694_000002	g003694	NA	hypothetical protein	70		EW045_RS10200	EW042_RS10195	EW044_RS09360	EW050_RS09450	EW039_RS09885	EW041_RS09735
1190	g001147_000002	g001147	NA	23S rRNA (guanine(745)-N(1))-methyltransferase	70		EW045_RS10230	EW042_RS10225	EW044_RS09390	EW050_RS09490	EW039_RS09915	EW041_RS09765
1191	g001368_000003	g001368	NA	manganese efflux pump MntP	80		EW045_RS10235	EW042_RS10230	EW044_RS09395	EW050_RS09495	EW039_RS09920	EW041_RS09770
1192	g001479_000003	g001479	NA	DUF986 domain-containing protein	80		EW045_RS10240	EW042_RS10235	EW044_RS09400	EW050_RS09500	EW039_RS09925	EW041_RS09775
1193	g000533_2_000006	g000533_2	NA	PTS mannose transporter subunit IID	90		EW045_RS10245	EW042_RS10240	EW044_RS09405	EW050_RS09505	EW039_RS09930	EW041_RS09780
1194	g000273	g000273	NA	PTS mannose/fructose/sorbose transporter subunit IIC	50	includes: dose >1	EW045_RS10250;EW045_RS25425	EW042_RS10245;EW042_RS25590	EW044_RS09410;EW044_RS25150	EW050_RS09510;EW050_RS25520	EW039_RS09935;EW039_RS24930	EW041_RS09785;EW041_RS24955
1195	g000677_2_000009	g000677_2	NA	PTS mannose transporter subunit IIAB	90		EW045_RS10255	EW042_RS10250	EW044_RS09415	EW050_RS09515	EW039_RS09940	EW041_RS09790
1196	g000090_1_000008	g000090_1	NA	CNNM family cation transport protein YoaE	80		EW045_RS10260	EW042_RS10255	EW044_RS09420	EW050_RS09520	EW039_RS09945	EW041_RS09795
1197	g002099	g002099	NA	EAL domain-containing protein	50		EW045_RS10265	EW042_RS10260	EW044_RS09425	EW050_RS09525	EW039_RS09950	EW041_RS09800
1198	g000484_1_000004	g000484_1	NA	L-serine ammonia-lyase	80		EW045_RS10270	EW042_RS10265	EW044_RS09430	EW050_RS09530	EW039_RS09955	EW041_RS09805
1199	g002904_000003	g002904	NA	CoA pyrophosphatase	80		EW045_RS10275	EW042_RS10270	EW044_RS09435	EW050_RS09535	EW039_RS09960	EW041_RS09810
1200	g000485_000002	g000485	NA	aminodeoxychorismate synthase component 1	70		EW045_RS10280	EW042_RS10275	EW044_RS09440	EW050_RS09540	EW039_RS09965	EW041_RS09815
1201	g001791_000004	g001791	NA	YoaH family protein	90		EW045_RS10285	EW042_RS10280	EW044_RS09445	EW050_RS09545	EW039_RS09970	EW041_RS09820
1202	g001604_000001	g001604	NA	DUF1889 family protein	60		EW045_RS04200	EW042_RS04590	EW044_RS04025	EW050_RS04140	EW039_RS03945	EW041_RS04200
1203	g003536_000004	g003536	NA	RidA family protein	90		EW045_RS10290	EW042_RS10285	EW044_RS09450	EW050_RS09585	EW039_RS09975	EW041_RS09825
1204	g004566_000004	g004566	NA	ATP-dependent DNA helicase	90		EW045_RS10295	EW042_RS10290	EW044_RS09455	EW050_RS09590	EW039_RS09980	EW041_RS09830
1205	g006091_000003	g006091	NA	tRNA (adenosine(37)-N6)-threonylcarbamoyltransferase complex dimerization subunit type 1 TsaB	80		EW045_RS10300	EW042_RS10295	EW044_RS09460	EW050_RS09595	EW039_RS09985	EW041_RS09835
1206	g002893_000003	g002893	NA	Slp family lipoprotein	80		EW045_RS10305	EW042_RS10300	EW044_RS09465	EW050_RS09600	EW039_RS09990	EW041_RS09840
1207	g004661_000004	g004661	NA	long-chain-fatty-acid--CoA ligase FadD	90		EW045_RS10310	EW042_RS10305	EW044_RS09470	EW050_RS09605	EW039_RS09995	EW041_RS09845
1208	g001973_000002	g001973	NA	ribonuclease D	70		EW045_RS10315	EW042_RS10310	EW044_RS09475	EW050_RS09610	EW039_RS10000	EW041_RS09850
1209	g000512_000002	g000512	NA	oxidoreductase	70		EW045_RS17300	EW042_RS17230	EW044_RS17155	EW050_RS17565	EW039_RS17120	EW041_RS17275
1210	g004380_000004	g004380	NA	Rieske 2Fe-2S domain-containing protein	90		EW045_RS17290	EW042_RS17220	EW044_RS17145	EW050_RS17555	EW039_RS17110	EW041_RS17265
1211	g004727_000003	g004727	NA	BCCT family transporter	80		EW045_RS17285	EW042_RS17215	EW044_RS17140	EW050_RS17550	EW039_RS17105	EW041_RS17260
1212	g000414_1_000005	g000414_1	NA	tartrate dehydrogenase	80		EW045_RS17280	EW042_RS17205	EW044_RS17130	EW050_RS17540	EW039_RS17095	EW041_RS17250
1213	g002373_000003	g002373	NA	LysR family transcriptional regulator	80		EW045_RS17275	EW042_RS17200	EW044_RS17125	EW050_RS17535	EW039_RS17090	EW041_RS17245
1214	g002767_000002	g002767	NA	leucine efflux protein LeuE	70		EW045_RS16445	EW042_RS16450	EW044_RS16025	EW050_RS16390	EW039_RS16250	EW041_RS16440
1215	g003503_000001	g003503	NA	DUF1971 domain-containing protein	60		EW045_RS09155	EW042_RS09165	EW044_RS08615	EW050_RS08730	EW039_RS08530	EW041_RS08970
1216	g001631	g001631	NA	DUF1869 domain-containing protein	50		EW045_RS09160	EW042_RS09170	EW044_RS08620	EW050_RS08735	EW039_RS08535	EW041_RS08975
1217	g001731_1_000006	g001731_1	NA	GlsB/YeaQ/YmgE family stress response membrane protein	90		EW045_RS11210	EW042_RS11200	EW044_RS10315	EW050_RS10440	EW039_RS10915	EW041_RS10760
1218	g002295	g002295	NA	sensor domain-containing diguanylate cyclase	50		EW045_RS16420	EW042_RS16425	EW044_RS16000	EW050_RS16365	EW039_RS16225	EW041_RS16415
1219	g000398_000002	g000398	NA	DUF333 domain-containing protein	70		EW045_RS16415	EW042_RS16420	EW044_RS15995	EW050_RS16360	EW039_RS16220	EW041_RS16410
1220	g000753_000002	g000753	NA	DUF488 domain-containing protein	70		EW045_RS16410	EW042_RS16415	EW044_RS15990	EW050_RS16355	EW039_RS16215	EW041_RS16405
1221	g001941_000002	g001941	NA	CynX/NimT family MFS transporter	70		EW045_RS16395	EW042_RS16400	EW044_RS15975	EW050_RS16340	EW039_RS16200	EW041_RS16390
1222	g000539_1_000001	g000539_1	NA	helix-turn-helix transcriptional regulator	60		EW045_RS16390	EW042_RS16395	EW044_RS15970	EW050_RS16335	EW039_RS16195	EW041_RS16385
1223	g003264_000003	g003264	NA	DUF441 domain-containing protein	80		EW045_RS16385	EW042_RS16390	EW044_RS15965	EW050_RS16330	EW039_RS16190	EW041_RS16380
1224	g001434_000002	g001434	NA	YbaK/prolyl-tRNA synthetase associated domain-containing protein	70		EW045_RS16380	EW042_RS16385	EW044_RS15960	EW050_RS16325	EW039_RS16185	EW041_RS16375
1225	g004145_000004	g004145	NA	YeaH/YhbH family protein	90		EW045_RS16320	EW042_RS16310	EW044_RS15720	EW050_RS16085	EW039_RS15945	EW041_RS16135
1226	g004560_000004	g004560	NA	PrkA family serine protein kinase	90		EW045_RS16315	EW042_RS16305	EW044_RS15715	EW050_RS16080	EW039_RS15940	EW041_RS16130
1227	g002575_000003	g002575	NA	MipA/OmpV family protein	80		EW045_RS16310	EW042_RS16300	EW044_RS15710	EW050_RS16075	EW039_RS15935	EW041_RS16125
1228	g000267_000001	g000267	NA	aldo/keto reductase	60		EW045_RS16305	EW042_RS16295	EW044_RS15705	EW050_RS16070	EW039_RS15930	EW041_RS16120
1229	g005634_000002	g005634	NA	D-hexose-6-phosphate mutarotase	70		EW045_RS16300	EW042_RS16290	EW044_RS15700	EW050_RS16065	EW039_RS15925	EW041_RS16115
1230	g000262	g000262	NA	type I glyceraldehyde-3-phosphate dehydrogenase	50	includes: fusion	(EW045_RS14610:EW045_RS16295)	(EW042_RS14725:EW042_RS16285)	(EW044_RS13985:EW044_RS15695)	(EW050_RS14335:EW050_RS16060)	(EW039_RS14610:EW039_RS15920)	(EW041_RS14380:EW041_RS16110)
1231	g003357_000003	g003357	NA	peptide-methionine (R)-S-oxide reductase MsrB	80		EW045_RS16290	EW042_RS16280	EW044_RS15690	EW050_RS16055	EW039_RS15915	EW041_RS16105
1232	g000201_000003	g000201	NA	YeaC family protein	80		EW045_RS16285	EW042_RS16275	EW044_RS15685	EW050_RS16050	EW039_RS15910	EW041_RS16100
1233	g000299_000003	g000299	NA	bifunctional nicotinamidase/pyrazinamidase	80		EW045_RS16230	EW042_RS16220	EW044_RS15670	EW050_RS16035	EW039_RS15895	EW041_RS16085
1234	g005263_000004	g005263	NA	asparaginase	90		EW045_RS16225	EW042_RS16215	EW044_RS15665	EW050_RS16030	EW039_RS15890	EW041_RS16080
1235	g004584_000003	g004584	NA	signal peptide peptidase SppA	80		EW045_RS16220	EW042_RS16210	EW044_RS15660	EW050_RS16025	EW039_RS15885	EW041_RS16075
1236	g002967_000002	g002967	NA	NAD(P)H nitroreductase	70		EW045_RS16215	EW042_RS16205	EW044_RS15655	EW050_RS16020	EW039_RS15880	EW041_RS16070
1237	g005217_000003	g005217	NA	selenide%2C water dikinase SelD	80		EW045_RS16195	EW042_RS16185	EW044_RS15645	EW050_RS16005	EW039_RS15865	EW041_RS16045
1238	g000957_000004	g000957	NA	DNA topoisomerase III	90		EW045_RS16190	EW042_RS16180	EW044_RS15640	EW050_RS16000	EW039_RS15860	EW041_RS16040
1239	g004979_000004	g004979	NA	NADP-specific glutamate dehydrogenase	90		EW045_RS16180	EW042_RS16170	EW044_RS15630	EW050_RS15990	EW039_RS15850	EW041_RS16030
1240	g000187_000002	g000187	NA	pyrimidine (deoxy)nucleoside triphosphate diphosphatase	70		EW045_RS16175	EW042_RS16165	EW044_RS15625	EW050_RS15985	EW039_RS15845	EW041_RS16025
1241	g000596_000003	g000596	NA	CDP-alcohol phosphatidyltransferase family protein	80		EW045_RS16170	EW042_RS16160	EW044_RS15620	EW050_RS15980	EW039_RS15840	EW041_RS16020
1242	g002210_000002	g002210	NA	sulfurtransferase	70		EW045_RS16165	EW042_RS16155	EW044_RS15615	EW050_RS15975	EW039_RS15835	EW041_RS16015
1243	g000164_000001	g000164	NA	ATP-binding cassette domain-containing protein	60		EW045_RS16160	EW042_RS16150	EW044_RS15610	EW050_RS15970	EW039_RS15830	EW041_RS16010
1244	g000248	g000248	NA	ABC transporter permease subunit	50		EW045_RS16155	EW042_RS16145	EW044_RS15605	EW050_RS15965	EW039_RS15825	EW041_RS16005
1245	g000901_000002	g000901	NA	ABC transporter substrate-binding protein	70		EW045_RS16150	EW042_RS16140	EW044_RS15600	EW050_RS15960	EW039_RS15820	EW041_RS16000
1246	g001198_000002	g001198	NA	TVP38/TMEM64 family protein	70		EW045_RS16140	EW042_RS16130	EW044_RS15590	EW050_RS15950	EW039_RS15810	EW041_RS15990
1247	g000293_000002	g000293	NA	TVP38/TMEM64 family protein	70		EW045_RS16135	EW042_RS16125	EW044_RS15585	EW050_RS15945	EW039_RS15805	EW041_RS15985
1248	g005821_000004	g005821	NA	exodeoxyribonuclease III	90		EW045_RS16130	EW042_RS16120	EW044_RS15580	EW050_RS15940	EW039_RS15800	EW041_RS15980
1249	g000132_2_000006	g000132_2	NA	aspartate aminotransferase family protein	80		EW045_RS16125	EW042_RS16115	EW044_RS15575	EW050_RS15935	EW039_RS15795	EW041_RS15975
1250	g001072_1_000003	g001072_1	NA	arginine N-succinyltransferase	70		EW045_RS16120	EW042_RS16110	EW044_RS15570	EW050_RS15930	EW039_RS15790	EW041_RS15970
1251	g000141_1_000002	g000141_1	NA	succinylglutamate-semialdehyde dehydrogenase	70		EW045_RS16115	EW042_RS16105	EW044_RS15565	EW050_RS15925	EW039_RS15785	EW041_RS15965
1252	g000488_1_000002	g000488_1	NA	N-succinylarginine dihydrolase	70		EW045_RS16110	EW042_RS16100	EW044_RS15560	EW050_RS15920	EW039_RS15780	EW041_RS15960
1253	g002351_000001	g002351	NA	succinylglutamate desuccinylase	60		EW045_RS16105	EW042_RS16095	EW044_RS15555	EW050_RS15915	EW039_RS15775	EW041_RS15955
1254	g003128_000003	g003128	NA	ATP-independent periplasmic protein-refolding chaperone	80		EW045_RS16100	EW042_RS16090	EW044_RS15550	EW050_RS15910	EW039_RS15770	EW041_RS15950
1255	g001130_000002	g001130	NA	excinuclease Cho	70		EW045_RS16095	EW042_RS16085	EW044_RS15545	EW050_RS15905	EW039_RS15765	EW041_RS15945
1256	g001141_000001	g001141	NA	ammonia-dependent NAD(+) synthetase	60		EW045_RS16090	EW042_RS16080	EW044_RS15540	EW050_RS15900	EW039_RS15760	EW041_RS15940
1257	g001627_000003	g001627	NA	osmotically-inducible lipoprotein OsmE	80		EW045_RS16085	EW042_RS16075	EW044_RS15535	EW050_RS15895	EW039_RS15755	EW041_RS15935
1258	g003600_000004	g003600	NA	PTS N%2CN'-diacetylchitobiose transporter subunit IIB	90		EW045_RS16080	EW042_RS16070	EW044_RS15530	EW050_RS15890	EW039_RS15750	EW041_RS15930
1259	g004954_000003	g004954	NA	PTS N%2CN'-diacetylchitobiose transporter subunit IIC	80		EW045_RS16075	EW042_RS16065	EW044_RS15525	EW050_RS15885	EW039_RS15745	EW041_RS15925
1260	g000032_1_000011	g000032_1	NA	PTS N%2CN'-diacetylchitobiose transporter subunit IIA	80		EW045_RS16070	EW042_RS16060	EW044_RS15520	EW050_RS15880	EW039_RS15740	EW041_RS15920
1261	g005744_000003	g005744	NA	transcriptional regulator ChbR	80		EW045_RS16065	EW042_RS16055	EW044_RS15515	EW050_RS15875	EW039_RS15735	EW041_RS15915
1262	g004966_000003	g004966	NA	6-phospho-beta-glucosidase	80		EW045_RS16060	EW042_RS16050	EW044_RS15510	EW050_RS15870	EW039_RS15730	EW041_RS15910
1263	g000543_000002	g000543	NA	chitin disaccharide deacetylase	70		EW045_RS16055	EW042_RS16045	EW044_RS15505	EW050_RS15865	EW039_RS15725	EW041_RS15905
1264	g002009_000003	g002009	NA	catalase HPII	80		EW045_RS16050	EW042_RS16040	EW044_RS15500	EW050_RS15860	EW039_RS15720	EW041_RS15900
1265	g002177	g002177	NA	L-cystine transporter	50		EW045_RS16040	EW042_RS16030	EW044_RS15490	EW050_RS15850	EW039_RS15710	EW041_RS15890
1266	g002873_000003	g002873	NA	metal-dependent hydrolase	80		EW045_RS16035	EW042_RS16025	EW044_RS15485	EW050_RS15845	EW039_RS15705	EW041_RS15885
1267	g001242_000002	g001242	NA	hexitol phosphatase HxpB	70		EW045_RS16025	EW042_RS16015	EW044_RS15475	EW050_RS15835	EW039_RS15695	EW041_RS15875
1268	g003001_000002	g003001	NA	yfeABCD regulator yfeE	70		EW045_RS16020	EW042_RS16010	EW044_RS15470	EW050_RS15830	EW039_RS15690	EW041_RS15870
1269	g002450_000003	g002450	NA	fructosamine kinase family protein	80		EW045_RS11050	EW042_RS11040	EW044_RS10160	EW050_RS10285	EW039_RS10760	EW041_RS10605
1270	g001680	g001680	NA	type V toxin-antitoxin system endoribonuclease antitoxin GhoS	50		EW045_RS11055	EW042_RS11045	EW044_RS10165	EW050_RS10290	EW039_RS10765	EW041_RS10610
1271	g005474_000002	g005474	NA	6-phosphofructokinase II	70		EW045_RS11060	EW042_RS11050	EW044_RS10170	EW050_RS10295	EW039_RS10770	EW041_RS10615
1272	g002563_000003	g002563	NA	DUF481 domain-containing protein	80		EW045_RS11065	EW042_RS11055	EW044_RS10175	EW050_RS10300	EW039_RS10775	EW041_RS10620
1273	g004562_000004	g004562	NA	threonine--tRNA ligase	90		EW045_RS11075	EW042_RS11065	EW044_RS10185	EW050_RS10310	EW039_RS10785	EW041_RS10630
1274	g008955_000004	g008955	NA	50S ribosomal protein L35	90		EW045_RS11085	EW042_RS11075	EW044_RS10195	EW050_RS10320	EW039_RS10795	EW041_RS10640
1275	g001599_000001	g001599	NA	50S ribosomal protein L20	60		EW045_RS11090	EW042_RS11080	EW044_RS10200	EW050_RS10325	EW039_RS10800	EW041_RS10645
1276	g001059	g001059	NA	phenylalanine--tRNA ligase subunit alpha	50		EW045_RS11105	EW042_RS11095	EW044_RS10210	EW050_RS10335	EW039_RS10810	EW041_RS10655
1277	g001334	g001334	NA	phenylalanine--tRNA ligase subunit beta	50		EW045_RS11110	EW042_RS11100	EW044_RS10215	EW050_RS10340	EW039_RS10815	EW041_RS10660
1278	g008168_000004	g008168	NA	integration host factor subunit alpha	90		EW045_RS11115	EW042_RS11105	EW044_RS10220	EW050_RS10345	EW039_RS10820	EW041_RS10665
1279	g005343_000003	g005343	NA	vitamin B12 ABC transporter permease BtuC	80		EW045_RS11140	EW042_RS11130	EW044_RS10245	EW050_RS10370	EW039_RS10845	EW041_RS10690
1280	g001381_000002	g001381	NA	glutathione peroxidase	70		EW045_RS11150	EW042_RS11140	EW044_RS10255	EW050_RS10380	EW039_RS10855	EW041_RS10700
1281	g001175_000001	g001175	NA	vitamin B12 ABC transporter ATP-binding protein BtuD	60		EW045_RS11155	EW042_RS11145	EW044_RS10260	EW050_RS10385	EW039_RS10860	EW041_RS10705
1282	g000323_1_000005	g000323_1	NA	lipoprotein	70		EW045_RS11160	EW042_RS11150	EW044_RS10265	EW050_RS10390	EW039_RS10865	EW041_RS10710
1283	g000252_000002	g000252	NA	YdiU family protein	70		EW045_RS11165	EW042_RS11155	EW044_RS10270	EW050_RS10395	EW039_RS10870	EW041_RS10715
1284	g001762	g001762	NA	hemin uptake protein HemP	50		EW045_RS11170	EW042_RS11160	EW044_RS10275	EW050_RS10400	EW039_RS10875	EW041_RS10720
1285	g000235_2_000009	g000235_2	NA	3-deoxy-7-phosphoheptulonate synthase AroH	80		EW045_RS11175	EW042_RS11165	EW044_RS10280	EW050_RS10405	EW039_RS10880	EW041_RS10725
1286	g005753_000004	g005753	NA	kinase/pyrophosphorylase	90		EW045_RS11180	EW042_RS11170	EW044_RS10285	EW050_RS10410	EW039_RS10885	EW041_RS10730
1287	g005150_000004	g005150	NA	phosphoenolpyruvate synthase	90		EW045_RS11185	EW042_RS11175	EW044_RS10290	EW050_RS10415	EW039_RS10890	EW041_RS10735
1288	g005949	g005949	NA	type I 3-dehydroquinate dehydratase	50		EW045_RS22310	EW042_RS22775	EW044_RS22310	EW050_RS22730	EW039_RS22115	EW041_RS22215
1289	g002444	g002444	NA	shikimate dehydrogenase	50		EW045_RS22300	EW042_RS22765	EW044_RS22300	EW050_RS22720	EW039_RS22105	EW041_RS22205
1290	g000888	g000888	NA	MFS transporter	50		EW045_RS22305	EW042_RS22770	EW044_RS22305	EW050_RS22725	EW039_RS22110	EW041_RS22210
1291	g004399_000002	g004399	NA	AI-2E family transporter YdiK	70		EW045_RS11195	EW042_RS11185	EW044_RS10300	EW050_RS10425	EW039_RS10900	EW041_RS10745
1292	g000082_1_000005	g000082_1	NA	FAD-binding oxidoreductase	90		EW045_RS11200	EW042_RS11190	EW044_RS10305	EW050_RS10430	EW039_RS10905	EW041_RS10750
1293	g004011_000002	g004011	NA	hypothetical protein	70		EW045_RS14470	EW042_RS14585	EW044_RS13835	EW050_RS14190	EW039_RS14465	EW041_RS14230
1294	g000370_2_000003	g000370_2	NA	Fe-S cluster assembly scaffold SufA	70		EW045_RS11300	EW042_RS11295	EW044_RS10400	EW050_RS10525	EW039_RS10995	EW041_RS10845
1295	g004811_000004	g004811	NA	Fe-S cluster assembly protein SufB	90		EW045_RS11305	EW042_RS11300	EW044_RS10405	EW050_RS10530	EW039_RS11000	EW041_RS10850
1296	g000541	g000541	NA	Fe-S cluster assembly ATPase SufC	50		EW045_RS11310	EW042_RS11305	EW044_RS10410	EW050_RS10535	EW039_RS11005	EW041_RS10855
1297	g001915_000003	g001915	NA	cysteine desulfurase SufS	80		EW045_RS11320	EW042_RS11315	EW044_RS10420	EW050_RS10545	EW039_RS11015	EW041_RS10865
1298	g000718_000003	g000718	NA	cysteine desulfuration protein SufE	80		EW045_RS11325	EW042_RS11320	EW044_RS10425	EW050_RS10550	EW039_RS11020	EW041_RS10870
1299	g000024_2_000006	g000024_2	NA	L%2CD-transpeptidase family protein	70		EW045_RS11330	EW042_RS11325	EW044_RS10430	EW050_RS10555	EW039_RS11025	EW041_RS10875
1300	g001728_1_000007	g001728_1	NA	major outer membrane lipoprotein	90		EW045_RS11335	EW042_RS11330	EW044_RS10435	EW050_RS10560	EW039_RS11030	EW041_RS10880
1301	g004883_000004	g004883	NA	pyruvate kinase PykF	90		EW045_RS11340	EW042_RS11335	EW044_RS10440	EW050_RS10565	EW039_RS11035	EW041_RS10885
1302	g001783_000003	g001783	NA	fumarate hydratase FumD	80		EW045_RS11350	EW042_RS11345	EW044_RS10450	EW050_RS10570	EW039_RS11040	EW041_RS10890
1303	g000467_000001	g000467	NA	FAD-NAD(P)-binding protein	60		EW045_RS13355	EW042_RS13270	EW044_RS12545	EW050_RS12740	EW039_RS13125	EW041_RS12965
1304	g004925_000003	g004925	NA	MdtK family multidrug efflux MATE transporter	80		EW045_RS12030	EW042_RS12005	EW044_RS11225	EW050_RS11430	EW039_RS11825	EW041_RS11640
1305	g001287_000003	g001287	NA	riboflavin synthase	80		EW045_RS12035	EW042_RS12010	EW044_RS11230	EW050_RS11435	EW039_RS11830	EW041_RS11645
1306	g004338_000003	g004338	NA	cyclopropane fatty acyl phospholipid synthase	80		EW045_RS12040	EW042_RS12015	EW044_RS11235	EW050_RS11440	EW039_RS11835	EW041_RS11650
1307	g004249_000002	g004249	NA	Bcr/CflA family multidrug efflux MFS transporter	70		EW045_RS12045	EW042_RS12020	EW044_RS11240	EW050_RS11445	EW039_RS11840	EW041_RS11655
1308	g005303_000003	g005303	NA	LysR family transcriptional regulator	80		EW045_RS12050	EW042_RS12025	EW044_RS11245	EW050_RS11450	EW039_RS11845	EW041_RS11660
1309	g005247_000004	g005247	NA	HTH-type transcriptional repressor PurR	90		EW045_RS12055	EW042_RS12030	EW044_RS11250	EW050_RS11455	EW039_RS11850	EW041_RS11665
1310	g004307_000003	g004307	NA	MFS transporter	80		EW045_RS12065	EW042_RS12040	EW044_RS11260	EW050_RS11465	EW039_RS11860	EW041_RS11675
1311	g002894_000004	g002894	NA	superoxide dismutase [Fe]	90		EW045_RS12070	EW042_RS12045	EW044_RS11265	EW050_RS11470	EW039_RS11865	EW041_RS11680
1312	g000527	g000527	NA	C40 family peptidase	50		EW045_RS12080	EW042_RS12055	EW044_RS11275	EW050_RS11480	EW039_RS11875	EW041_RS11690
1313	g003526_000004	g003526	NA	Grx4 family monothiol glutaredoxin	90		EW045_RS12085	EW042_RS12060	EW044_RS11280	EW050_RS11485	EW039_RS11880	EW041_RS11695
1314	g002747_000003	g002747	NA	ribonuclease T	80		EW045_RS12090	EW042_RS12065	EW044_RS11285	EW050_RS11490	EW039_RS11885	EW041_RS11700
1315	g003373_000004	g003373	NA	lactoylglutathione lyase	90		EW045_RS12095	EW042_RS12070	EW044_RS11290	EW050_RS11495	EW039_RS11890	EW041_RS11705
1316	g000410_1_000005	g000410_1	NA	alkene reductase	80		EW045_RS12100	EW042_RS12075	EW044_RS11295	EW050_RS11500	EW039_RS11895	EW041_RS11710
1317	g000610_000002	g000610	NA	TetR/AcrR family transcriptional regulator	70		EW045_RS12105	EW042_RS12080	EW044_RS11300	EW050_RS11505	EW039_RS11900	EW041_RS11715
1318	g003762_000003	g003762	NA	DUF1289 domain-containing protein	80		EW045_RS12110	EW042_RS12085	EW044_RS11305	EW050_RS11510	EW039_RS11905	EW041_RS11720
1319	g005595_000003	g005595	NA	aldo/keto reductase family oxidoreductase	80		EW045_RS12115	EW042_RS12090	EW044_RS11310	EW050_RS11515	EW039_RS11910	EW041_RS11725
1320	g001418_000002	g001418	NA	superoxide dismutase [Cu-Zn] SodC2	70		EW045_RS12120	EW042_RS12095	EW044_RS11315	EW050_RS11520	EW039_RS11915	EW041_RS11730
1321	g002032_000002	g002032	NA	FUSC family protein	70		EW045_RS12125	EW042_RS12100	EW044_RS11320	EW050_RS11525	EW039_RS11920	EW041_RS11735
1322	g002425_000001	g002425	NA	HlyD family secretion protein	60		EW045_RS12130	EW042_RS12105	EW044_RS11325	EW050_RS11530	EW039_RS11925	EW041_RS11740
1323	g003865_000002	g003865	NA	DUF1656 domain-containing protein	70		EW045_RS12135	EW042_RS12110	EW044_RS11330	EW050_RS11535	EW039_RS11930	EW041_RS11745
1324	g003281_000003	g003281	NA	transcriptional regulator SlyA	80		EW045_RS12140	EW042_RS12115	EW044_RS11335	EW050_RS11540	EW039_RS11935	EW041_RS11750
1325	g001470_1_000004	g001470_1	NA	outer membrane lipoprotein SlyB	80		EW045_RS12150	EW042_RS12125	EW044_RS11345	EW050_RS11550	EW039_RS11945	EW041_RS11760
1326	g000922_000003	g000922	NA	anhydro-N-acetylmuramic acid kinase	80		EW045_RS12155	EW042_RS12130	EW044_RS11350	EW050_RS11555	EW039_RS11950	EW041_RS11765
1327	g000776_000002	g000776	NA	C-type lysozyme inhibitor	70		EW045_RS12160	EW042_RS12135	EW044_RS11355	EW050_RS11560	EW039_RS11955	EW041_RS11770
1328	g002729_000004	g002729	NA	pyridoxamine 5'-phosphate oxidase	90		EW045_RS12165	EW042_RS12140	EW044_RS11360	EW050_RS11565	EW039_RS11960	EW041_RS11775
1329	g000226	g000226	NA	tyrosine--tRNA ligase	50		EW045_RS12170	EW042_RS12145	EW044_RS11365	EW050_RS11570	EW039_RS11965	EW041_RS11780
1330	g005688_000004	g005688	NA	pyridoxal kinase PdxY	90		EW045_RS12175	EW042_RS12150	EW044_RS11370	EW050_RS11575	EW039_RS11970	EW041_RS11785
1331	g001320_000002	g001320	NA	glutathione transferase GstA	70		EW045_RS12180	EW042_RS12155	EW044_RS11375	EW050_RS11580	EW039_RS11975	EW041_RS11790
1332	g001000_1_000005	g001000_1	NA	dipeptide/tripeptide permease DtpA	80		EW045_RS12185	EW042_RS12160	EW044_RS11380	EW050_RS11585	EW039_RS11980	EW041_RS11795
1333	g002773_000004	g002773	NA	endonuclease III	90		EW045_RS12195	EW042_RS12170	EW044_RS11390	EW050_RS11595	EW039_RS11990	EW041_RS11805
1334	g006081_000004	g006081	NA	electron transport complex subunit E	90		EW045_RS12200	EW042_RS12175	EW044_RS11395	EW050_RS11600	EW039_RS11995	EW041_RS11810
1335	g002803_000003	g002803	NA	electron transport complex subunit RsxG	80		EW045_RS12205	EW042_RS12180	EW044_RS11400	EW050_RS11605	EW039_RS12000	EW041_RS11815
1336	g002271_000003	g002271	NA	electron transport complex subunit RsxD	80		EW045_RS12210	EW042_RS12185	EW044_RS11405	EW050_RS11610	EW039_RS12005	EW041_RS11820
1337	g001355_000003	g001355	NA	electron transport complex subunit RsxB	80		EW045_RS12220	EW042_RS12195	EW044_RS11415	EW050_RS11620	EW039_RS12015	EW041_RS11830
1338	g002895_000004	g002895	NA	electron transport complex subunit RsxA	90		EW045_RS12225	EW042_RS12200	EW044_RS11420	EW050_RS11625	EW039_RS12020	EW041_RS11835
1339	g001500_000001	g001500	NA	DUF2569 domain-containing protein	60		EW045_RS12230	EW042_RS12205	EW044_RS11425	EW050_RS11630	EW039_RS12025	EW041_RS11840
1340	g003932_000003	g003932	NA	transcription modulator YdgT	80		EW045_RS12235	EW042_RS12210	EW044_RS11430	EW050_RS11635	EW039_RS12030	EW041_RS11845
1341	g000858	g000858	NA	division septum protein Blr	50		EW045_RS12245	EW042_RS12220	EW044_RS11440	EW050_RS11645	EW039_RS12040	EW041_RS11855
1342	g000233_1_000006	g000233_1	NA	oxidoreductase	80		EW045_RS12250	EW042_RS12225	EW044_RS11445	EW050_RS11650	EW039_RS12045	EW041_RS11860
1343	g002317_000003	g002317	NA	adenosine deaminase	80		EW045_RS12255	EW042_RS12230	EW044_RS11450	EW050_RS11655	EW039_RS12050	EW041_RS11865
1344	g000439_000002	g000439	NA	pyridoxal phosphate-dependent aminotransferase	70		EW045_RS14565	EW042_RS14680	EW044_RS13935	EW050_RS14290	EW039_RS14565	EW041_RS14330
1345	g002103_1_000005	g002103_1	NA	PTS maltose transporter subunit IICB	80		EW045_RS14560	EW042_RS14675	EW044_RS13930	EW050_RS14285	EW039_RS14560	EW041_RS14325
1346	g002289_000002	g002289	NA	Mal regulon transcriptional regulator MalI	70		EW045_RS14555	EW042_RS14670	EW044_RS13925	EW050_RS14280	EW039_RS14555	EW041_RS14320
1347	g002108_000001	g002108	NA	YdgA family protein	60		EW045_RS14550	EW042_RS14665	EW044_RS13920	EW050_RS14275	EW039_RS14550	EW041_RS14315
1348	g001946_000003	g001946	NA	mannose-6-phosphate isomerase	80		EW045_RS14545	EW042_RS14660	EW044_RS13915	EW050_RS14270	EW039_RS14545	EW041_RS14310
1349	g000466_1_000004	g000466_1	NA	fumarate hydratase	80	includes: dose >1	EW045_RS14370;EW045_RS14540	EW042_RS14485;EW042_RS14655	EW044_RS13735;EW044_RS13910	EW050_RS14090;EW050_RS14265	EW039_RS14365;EW039_RS14540	EW041_RS14135;EW041_RS14305
1350	g002172_000001	g002172	NA	class II fumarate hydratase	60		EW045_RS14535	EW042_RS14650	EW044_RS13905	EW050_RS14260	EW039_RS14535	EW041_RS14300
1351	g001112_000002	g001112	NA	DNA replication terminus site-binding protein	70		EW045_RS14530	EW042_RS14645	EW044_RS13900	EW050_RS14255	EW039_RS14530	EW041_RS14295
1352	g005030_000002	g005030	NA	two-component system sensor histidine kinase RstB	70		EW045_RS14525	EW042_RS14640	EW044_RS13895	EW050_RS14250	EW039_RS14525	EW041_RS14290
1353	g001192_000003	g001192	NA	two-component system response regulator RstA	80		EW045_RS14515	EW042_RS14630	EW044_RS13880	EW050_RS14235	EW039_RS14510	EW041_RS14275
1354	g001632_000002	g001632	NA	GlpM family protein	70		EW045_RS14510	EW042_RS14625	EW044_RS13875	EW050_RS14230	EW039_RS14505	EW041_RS14270
1355	g001191_000002	g001191	NA	dihydromonapterin reductase	70		EW045_RS14505	EW042_RS14620	EW044_RS13870	EW050_RS14225	EW039_RS14500	EW041_RS14265
1356	g002182_000003	g002182	NA	amino acid permease	80		EW045_RS14500	EW042_RS14615	EW044_RS13865	EW050_RS14220	EW039_RS14495	EW041_RS14260
1357	g002366_000003	g002366	NA	DUF1471 domain-containing protein	80		EW045_RS14490	EW042_RS14605	EW044_RS13855	EW050_RS14210	EW039_RS14485	EW041_RS14250
1358	g004770_000003	g004770	NA	Re/Si-specific NAD(P)(+) transhydrogenase subunit alpha	80		EW045_RS14480	EW042_RS14595	EW044_RS13845	EW050_RS14200	EW039_RS14475	EW041_RS14240
1359	g004906_000004	g004906	NA	Re/Si-specific NAD(P)(+) transhydrogenase subunit beta	90		EW045_RS14475	EW042_RS14590	EW044_RS13840	EW050_RS14195	EW039_RS14470	EW041_RS14235
1360	g005232_000003	g005232	NA	AI-2E family transporter	80		EW045_RS14275	EW042_RS14390	EW044_RS13640	EW050_RS14000	EW039_RS14270	EW041_RS14045
1361	g001596_000003	g001596	NA	multidrug efflux SMR transporter subunit KpnE	80		EW045_RS14270	EW042_RS14385	EW044_RS13635	EW050_RS13995	EW039_RS14265	EW041_RS14040
1362	g001639_000003	g001639	NA	multidrug efflux SMR transporter subunit KpnF	80		EW045_RS14265	EW042_RS14380	EW044_RS13630	EW050_RS13990	EW039_RS14260	EW041_RS14035
1363	g000177_1_000004	g000177_1	NA	acid resistance repetitive basic protein Asr	80		EW045_RS14250	EW042_RS14365	EW044_RS13615	EW050_RS13975	EW039_RS14245	EW041_RS14020
1364	g004199_000003	g004199	NA	MFS transporter	80		EW045_RS14240	EW042_RS14355	EW044_RS13605	EW050_RS13965	EW039_RS14235	EW041_RS14010
1365	g002417_000003	g002417	NA	LysR family transcriptional regulator	80		EW045_RS14235	EW042_RS14350	EW044_RS13600	EW050_RS13960	EW039_RS14230	EW041_RS14005
1366	g004234_000003	g004234	NA	ROK family transcriptional regulator	80		EW045_RS14230	EW042_RS14345	EW044_RS13595	EW050_RS13955	EW039_RS14225	EW041_RS14000
1367	g000160_2_000007	g000160_2	NA	ATP-dependent dethiobiotin synthetase BioD	80		EW045_RS14225	EW042_RS14340	EW044_RS13590	EW050_RS13950	EW039_RS14220	EW041_RS13995
1368	g000862_000002	g000862	NA	voltage-gated ClC-type chloride channel ClcB	70		EW045_RS14220	EW042_RS14335	EW044_RS13585	EW050_RS13945	EW039_RS14215	EW041_RS13990
1369	g000604_000001	g000604	NA	Tat proofreading chaperone DmsD	60		EW045_RS14215	EW042_RS14330	EW044_RS13580	EW050_RS13940	EW039_RS14210	EW041_RS13985
1370	g000093_2_000001	g000093_2	NA	dimethyl sulfoxide reductase anchor subunit	60		EW045_RS14210	EW042_RS14325	EW044_RS13575	EW050_RS13935	EW039_RS14205	EW041_RS13980
1371	g000600_000004	g000600	NA	dimethylsulfoxide reductase subunit B	90	includes: dose >1	EW045_RS14205;EW045_RS17730	EW042_RS14320;EW042_RS17615	EW044_RS13570;EW044_RS17575	EW050_RS13930;EW050_RS18020	EW039_RS14200;EW039_RS17530	EW041_RS13975;EW041_RS17695
1372	g000259_2_000004	g000259_2	NA	dimethyl sulfoxide reductase subunit A	80		EW045_RS14200	EW042_RS14315	EW044_RS13565	EW050_RS13925	EW039_RS14195	EW041_RS13970
1373	g000384_000002	g000384	NA	DUF1161 domain-containing protein	70		EW045_RS14195	EW042_RS14310	EW044_RS13560	EW050_RS13920	EW039_RS14190	EW041_RS13965
1374	g001197_000001	g001197	NA	YnfC family lipoprotein	60		EW045_RS14190	EW042_RS14305	EW044_RS13555	EW050_RS13915	EW039_RS14185	EW041_RS13960
1375	g001374_000004	g001374	NA	spermidine N1-acetyltransferase	90		EW045_RS14185	EW042_RS14300	EW044_RS13550	EW050_RS13910	EW039_RS14180	EW041_RS13955
1376	g001623_000002	g001623	NA	DUF1283 family protein	70		EW045_RS14180	EW042_RS14295	EW044_RS13545	EW050_RS13905	EW039_RS14175	EW041_RS13950
1377	g000778_000003	g000778	NA	YnfA family protein	80		EW045_RS14175	EW042_RS14290	EW044_RS13540	EW050_RS13900	EW039_RS14170	EW041_RS13945
1378	g002304_000001	g002304	NA	Zn-dependent oxidoreductase	60		EW045_RS02570	EW042_RS02635	EW044_RS02495	EW050_RS02625	EW039_RS02495	EW041_RS02525
1379	g000091_2_000008	g000091_2	NA	fructuronate reductase	80		EW045_RS14165	EW042_RS14280	EW044_RS13530	EW050_RS13890	EW039_RS14160	EW041_RS13935
1380	g003963_000001	g003963	NA	putative selenium delivery protein YdfZ	60		EW045_RS14575	EW042_RS14690	EW044_RS13950	EW050_RS14300	EW039_RS14575	EW041_RS14345
1381	g001223_000003	g001223	NA	GntR family transcriptional regulator	80		EW045_RS14155	EW042_RS14270	EW044_RS13520	EW050_RS13880	EW039_RS14150	EW041_RS13925
1382	g001169	g001169	NA	bifunctional NADP-dependent 3-hydroxy acid dehydrogenase/3-hydroxypropionate dehydrogenase YdfG	50		EW045_RS14150	EW042_RS14265	EW044_RS13515	EW050_RS13875	EW039_RS14145	EW041_RS13920
1383	g002029_000001	g002029	NA	peptidyl-dipeptidase Dcp	60		EW045_RS14145	EW042_RS14260	EW044_RS13510	EW050_RS13870	EW039_RS14140	EW041_RS13915
1384	g001544	g001544	NA	YdeI family stress tolerance OB fold protein	50		EW045_RS12915	EW042_RS12845	EW044_RS12125	EW050_RS12310	EW039_RS12690	EW041_RS12530
1385	g000433_000002	g000433	NA	efflux MFS transporter YdeE	70		EW045_RS13970	EW042_RS14075	EW044_RS13255	EW050_RS13595	EW039_RS13875	EW041_RS13690
1386	g005587_000003	g005587	NA	O-acetylserine/cysteine exporter	80		EW045_RS13965	EW042_RS14070	EW044_RS13250	EW050_RS13590	EW039_RS13870	EW041_RS13685
1387	g000214	g000214	NA	multiple antibiotic resistance protein MarB	50		EW045_RS13960	EW042_RS14065	EW044_RS13245	EW050_RS13585	EW039_RS13865	EW041_RS13680
1388	g000052_2_000016	g000052_2	NA	MDR efflux pump AcrAB transcriptional activator MarA	90		EW045_RS13955	EW042_RS14060	EW044_RS13240	EW050_RS13580	EW039_RS13860	EW041_RS13675
1389	g001505_000003	g001505	NA	multiple antibiotic resistance transcriptional regulator MarR	80		EW045_RS13950	EW042_RS14055	EW044_RS13235	EW050_RS13575	EW039_RS13855	EW041_RS13670
1390	g002698_000003	g002698	NA	MarC family NAAT transporter	80		EW045_RS13945	EW042_RS14050	EW044_RS13230	EW050_RS13570	EW039_RS13850	EW041_RS13665
1391	g001931_000003	g001931	NA	sugar transporter	80		EW045_RS13940	EW042_RS14045	EW044_RS13225	EW050_RS13565	EW039_RS13845	EW041_RS13660
1392	g005643_000003	g005643	NA	LysR family transcriptional regulator	80		EW045_RS13875	EW042_RS13980	EW044_RS13160	EW050_RS13510	EW039_RS13790	EW041_RS13605
1393	g004907_000002	g004907	NA	succinate-semialdehyde dehydrogenase	70		EW045_RS13870	EW042_RS13975	EW044_RS13155	EW050_RS13505	EW039_RS13785	EW041_RS13600
1394	g005498_000003	g005498	NA	glutaminase B	80		EW045_RS13865	EW042_RS13970	EW044_RS13150	EW050_RS13500	EW039_RS13780	EW041_RS13595
1395	g000371_000002	g000371	NA	DUF4186 domain-containing protein	70		EW045_RS13860	EW042_RS13965	EW044_RS13145	EW050_RS13495	EW039_RS13775	EW041_RS13590
1396	g000475_1_000004	g000475_1	NA	tagaturonate reductase	80		EW045_RS13845	EW042_RS13905	EW044_RS13130	EW050_RS13480	EW039_RS13760	EW041_RS13575
1397	g002398	g002398	NA	hypothetical protein	50		EW045_RS12945	EW042_RS12875	EW044_RS12155	EW050_RS12340	EW039_RS12720	EW041_RS12560
1398	g000157_000001	g000157	NA	trans-aconitate 2-methyltransferase	60		EW045_RS13805	EW042_RS13860	EW044_RS13085	EW050_RS13455	EW039_RS13715	EW041_RS13550
1399	g003675_000001	g003675	NA	(4S)-4-hydroxy-5-phosphonooxypentane-2%2C3-dione isomerase	60		EW045_RS03190	EW042_RS03255	EW044_RS03125	EW050_RS03175	EW039_RS03030	EW041_RS03065
1400	g005621_000002	g005621	NA	3-hydroxy-5-phosphonooxypentane-2%2C4-dione thiolase	70		EW045_RS03185	EW042_RS03250	EW044_RS03120	EW050_RS03170	EW039_RS03025	EW041_RS03060
1401	g002301_000003	g002301	NA	autoinducer 2 ABC transporter substrate-binding protein LsrB	80		EW045_RS03180	EW042_RS03245	EW044_RS03115	EW050_RS03165	EW039_RS03020	EW041_RS03055
1402	g005295_000002	g005295	NA	autoinducer 2 ABC transporter permease LsrD	70		EW045_RS03175	EW042_RS03240	EW044_RS03110	EW050_RS03160	EW039_RS03015	EW041_RS03050
1403	g005230_000001	g005230	NA	autoinducer 2 ABC transporter permease LsrC	60		EW045_RS03170	EW042_RS03235	EW044_RS03105	EW050_RS03155	EW039_RS03010	EW041_RS03045
1404	g000996_000001	g000996	NA	autoinducer 2 ABC transporter ATP-binding protein LsrA	60		EW045_RS03165	EW042_RS03230	EW044_RS03100	EW050_RS03150	EW039_RS03005	EW041_RS03040
1405	g005376_000001	g005376	NA	transcriptional regulator LsrR	60		EW045_RS03160	EW042_RS03225	EW044_RS03095	EW050_RS03145	EW039_RS03000	EW041_RS03035
1406	g004731_000002	g004731	NA	autoinducer-2 kinase	70		EW045_RS03155	EW042_RS03220	EW044_RS03090	EW050_RS03140	EW039_RS02995	EW041_RS03030
1407	g002005	g002005	NA	FdhF/YdeP family oxidoreductase	50		EW045_RS12950	EW042_RS12880	EW044_RS12160	EW050_RS12345	EW039_RS12725	EW041_RS12565
1408	g004128_000002	g004128	NA	glycoside hydrolase family 10 protein	70		EW045_RS13675	EW042_RS13730	EW044_RS12950	EW050_RS13320	EW039_RS13580	EW041_RS13415
1409	g003307_000002	g003307	NA	OsmC family protein	70		EW045_RS12920	EW042_RS12850	EW044_RS12130	EW050_RS12315	EW039_RS12695	EW041_RS12535
1410	g001853	g001853	NA	stationary-phase-induced ribosome-associated protein	50		EW045_RS12840	EW042_RS12815	EW044_RS12060	EW050_RS12245	EW039_RS12625	EW041_RS12465
1411	g002076_1_000004	g002076_1	NA	NAD-dependent malic enzyme	80		EW045_RS12835	EW042_RS12810	EW044_RS12055	EW050_RS12225	EW039_RS12620	EW041_RS12460
1412	g001078_000001	g001078	NA	alcohol dehydrogenase AdhP	60		EW045_RS12805	EW042_RS12780	EW044_RS12030	EW050_RS12195	EW039_RS12590	EW041_RS12430
1413	g000523_1_000005	g000523_1	NA	formate dehydrogenase subunit beta	90		EW045_RS12740	EW042_RS12715	EW044_RS11965	EW050_RS12130	EW039_RS12525	EW041_RS12365
1414	g002442_000002	g002442	NA	drug/metabolite DMT transporter permease	70		EW045_RS12725	EW042_RS12700	EW044_RS11950	EW050_RS12115	EW039_RS12510	EW041_RS12350
1415	g000495	g000495	NA	nitrate reductase subunit alpha	50	includes: dose >1	EW045_RS10880;EW045_RS12665	EW042_RS10870;EW042_RS12640	EW044_RS09990;EW044_RS11890	EW050_RS10115	EW039_RS10585	EW041_RS10430;EW041_RS12290
1416	g000469	g000469	NA	nitrate reductase subunit beta	50	includes: dose >1	EW045_RS10885;EW045_RS12660	EW042_RS10875;EW042_RS12635	EW044_RS09995;EW044_RS11885	EW050_RS10120	EW039_RS10590	EW041_RS10435;EW041_RS12285
1417	g000534_000002	g000534	NA	N-hydroxyarylamine O-acetyltransferase	70		EW045_RS12645	EW042_RS12620	EW044_RS11855	EW050_RS12060	EW039_RS12455	EW041_RS12270
1418	g000317_000003	g000317	NA	flavin reductase family protein	80		EW045_RS12625	EW042_RS12600	EW044_RS11835	EW050_RS12040	EW039_RS12435	EW041_RS12250
1419	g003878_000002	g003878	NA	tautomerase PptA	70		EW045_RS12615	EW042_RS12575	EW044_RS11810	EW050_RS12015	EW039_RS12410	EW041_RS12225
1420	g004802_000003	g004802	NA	L-asparagine permease	80		EW045_RS12540	EW042_RS12515	EW044_RS11725	EW050_RS11930	EW039_RS12325	EW041_RS12140
1421	g002265_000002	g002265	NA	YncE family protein	70		EW045_RS12530	EW042_RS12505	EW044_RS11715	EW050_RS11920	EW039_RS12315	EW041_RS12130
1422	g002024_000002	g002024	NA	TonB-dependent receptor	70		EW045_RS12525	EW042_RS12500	EW044_RS11710	EW050_RS11915	EW039_RS12310	EW041_RS12125
1423	g001070_000003	g001070	NA	NADP-dependent oxidoreductase	80		EW045_RS12500	EW042_RS12475	EW044_RS11690	EW050_RS11895	EW039_RS12290	EW041_RS12105
1424	g001419_000003	g001419	NA	L-methionine sulfoximine/L-methionine sulfone acetyltransferase	80		EW045_RS12490	EW042_RS12465	EW044_RS11680	EW050_RS11885	EW039_RS12280	EW041_RS12095
1425	g000353_000003	g000353	NA	DMT family transporter	80		EW045_RS12485	EW042_RS12460	EW044_RS11675	EW050_RS11880	EW039_RS12275	EW041_RS12090
1426	g000827_000002	g000827	NA	YdcY family protein	70		EW045_RS12480	EW042_RS12455	EW044_RS11670	EW050_RS11875	EW039_RS12270	EW041_RS12085
1427	g001827_000001	g001827	NA	GhoT/OrtT family toxin	60		EW045_RS12460	EW042_RS12435	EW044_RS11650	EW050_RS11855	EW039_RS12250	EW041_RS12065
1428	g002158_000003	g002158	NA	aminobutyraldehyde dehydrogenase	80		EW045_RS12440	EW042_RS12415	EW044_RS11635	EW050_RS11840	EW039_RS12235	EW041_RS12050
1429	g000272_1_000005	g000272_1	NA	ABC transporter permease	80		EW045_RS12435	EW042_RS12410	EW044_RS11630	EW050_RS11835	EW039_RS12230	EW041_RS12045
1430	g002376_000004	g002376	NA	ABC transporter permease	90		EW045_RS12430	EW042_RS12405	EW044_RS11625	EW050_RS11830	EW039_RS12225	EW041_RS12040
1431	g000083	g000083	NA	ABC transporter ATP-binding protein	50	includes: dose >1	EW045_RS12425;EW045_RS16655	EW042_RS12400;EW042_RS16625	EW044_RS11620;EW044_RS16530	EW050_RS11825;EW050_RS16885	EW039_RS12220;EW039_RS16505	EW041_RS12035;EW041_RS16660
1432	g001963_000003	g001963	NA	ABC transporter substrate-binding protein	80		EW045_RS12420	EW042_RS12395	EW044_RS11615	EW050_RS11820	EW039_RS12215	EW041_RS12030
1433	g002167_000003	g002167	NA	PLP-dependent aminotransferase family protein	80		EW045_RS12415	EW042_RS12390	EW044_RS11610	EW050_RS11815	EW039_RS12210	EW041_RS12025
1434	g000826	g000826	NA	DUF2554 family protein	50		EW045_RS12390	EW042_RS12365	EW044_RS11585	EW050_RS11790	EW039_RS12185	EW041_RS12000
1435	g004547_000003	g004547	NA	U32 family peptidase	80		EW045_RS12385	EW042_RS12360	EW044_RS11580	EW050_RS11785	EW039_RS12180	EW041_RS11995
1436	g000635_000002	g000635	NA	helix-turn-helix domain-containing protein	70		EW045_RS12375	EW042_RS12350	EW044_RS11570	EW050_RS11775	EW039_RS12170	EW041_RS11985
1437	g000889_000002	g000889	NA	benzoate/H(+) symporter BenE family transporter	70		EW045_RS12370	EW042_RS12345	EW044_RS11565	EW050_RS11770	EW039_RS12165	EW041_RS11980
1438	g002697_000002	g002697	NA	DUF3313 domain-containing protein	70		EW045_RS12355	EW042_RS12330	EW044_RS11550	EW050_RS11755	EW039_RS12150	EW041_RS11965
1439	g000311_000002	g000311	NA	tellurite resistance methyltransferase TehB	70		EW045_RS12350	EW042_RS12325	EW044_RS11545	EW050_RS11750	EW039_RS12145	EW041_RS11960
1440	g002314_000002	g002314	NA	dicarboxylate transporter/tellurite-resistance protein TehA	70		EW045_RS12345	EW042_RS12320	EW044_RS11540	EW050_RS11745	EW039_RS12140	EW041_RS11955
1441	g000510	g000510	NA	LbetaH domain-containing protein	50		EW045_RS12340	EW042_RS12315	EW044_RS11535	EW050_RS11740	EW039_RS12135	EW041_RS11950
1442	g000319_000001	g000319	NA	50S ribosomal protein L7/L12-serine acetyltransferase	60		EW045_RS12335	EW042_RS12310	EW044_RS11530	EW050_RS11735	EW039_RS12130	EW041_RS11945
1443	g004681_000003	g004681	NA	glucan biosynthesis protein	80		EW045_RS12330	EW042_RS12305	EW044_RS11525	EW050_RS11730	EW039_RS12125	EW041_RS11940
1444	g001021_000003	g001021	NA	VOC family protein	80		EW045_RS12315	EW042_RS12290	EW044_RS11510	EW050_RS11715	EW039_RS12110	EW041_RS11925
1445	g005506_000003	g005506	NA	LysR family transcriptional regulator	80		EW045_RS12300	EW042_RS12275	EW044_RS11495	EW050_RS11700	EW039_RS12095	EW041_RS11910
1446	g000652_000003	g000652	NA	cytochrome b561	80		EW045_RS12280	EW042_RS12255	EW044_RS11475	EW050_RS11680	EW039_RS12075	EW041_RS11890
1447	g000274	g000274	NA	YdcF family protein	50		EW045_RS14620	EW042_RS14735	EW044_RS13995	EW050_RS14345	EW039_RS14620	EW041_RS14390
1448	g005050_000004	g005050	NA	ATP-dependent RNA helicase HrpA	90		EW045_RS14700	EW042_RS14815	EW044_RS14110	EW050_RS14460	EW039_RS14735	EW041_RS14505
1449	g000607_1_000008	g000607_1	NA	FMN-dependent NADH-azoreductase	90		EW045_RS14705	EW042_RS14820	EW044_RS14115	EW050_RS14465	EW039_RS14740	EW041_RS14510
1450	g000526_000001	g000526	NA	aldo/keto reductase family oxidoreductase	60		EW045_RS04350	EW042_RS04755	EW044_RS04200	EW050_RS04315	EW039_RS04100	EW041_RS04375
1451	g000169_1_000005	g000169_1	NA	phenylacetic acid degradation protein PaaY	80		EW045_RS14715	EW042_RS14830	EW044_RS14130	EW050_RS14480	EW039_RS14755	EW041_RS14525
1452	g000853_000003	g000853	NA	phenylacetic acid degradation operon negative regulatory protein PaaX	80		EW045_RS14720	EW042_RS14835	EW044_RS14135	EW050_RS14485	EW039_RS14760	EW041_RS14530
1453	g000779_000001	g000779	NA	YdbL family protein	60		EW045_RS14875	EW042_RS14935	EW044_RS14285	EW050_RS14630	EW039_RS14905	EW041_RS14680
1454	g000850_000002	g000850	NA	YnbE family lipoprotein	70		EW045_RS14880	EW042_RS14940	EW044_RS14290	EW050_RS14635	EW039_RS14910	EW041_RS14685
1455	g002251_000001	g002251	NA	YdbH family protein	60		EW045_RS14885	EW042_RS14945	EW044_RS14295	EW050_RS14640	EW039_RS14915	EW041_RS14690
1456	g005333_000003	g005333	NA	2-hydroxyacid dehydrogenase	80		EW045_RS14895	EW042_RS14955	EW044_RS14305	EW050_RS14655	EW039_RS14925	EW041_RS14705
1457	g001502_000001	g001502	NA	heat shock protein HslJ	60		EW045_RS14900	EW042_RS14960	EW044_RS14310	EW050_RS14660	EW039_RS14930	EW041_RS14710
1458	g003773_000003	g003773	NA	DUF333 domain-containing protein	80		EW045_RS14905	EW042_RS14965	EW044_RS14315	EW050_RS14665	EW039_RS14935	EW041_RS14715
1459	g005060_000004	g005060	NA	pyruvate:ferredoxin (flavodoxin) oxidoreductase	90		EW045_RS14915	EW042_RS14975	EW044_RS14325	EW050_RS14675	EW039_RS14945	EW041_RS14725
1460	g000005_4_000004	g000005_4	NA	porin OmpC	70	includes: dose >1	EW045_RS09705;EW045_RS14920	EW042_RS09700;EW042_RS14980	EW044_RS08855;EW044_RS14330	EW050_RS08945;EW050_RS14680	EW039_RS08890;EW039_RS14950	EW041_RS09230;EW041_RS14730
1461	g003302_000002	g003302	NA	universal stress protein UspF	70		EW045_RS14930	EW042_RS14990	EW044_RS14340	EW050_RS14690	EW039_RS14960	EW041_RS14740
1462	g005464_000004	g005464	NA	tRNA 2-thiocytidine(32) synthetase TtcA	90		EW045_RS14935	EW042_RS14995	EW044_RS14695	EW050_RS15080	EW039_RS14965	EW041_RS14745
1463	g004921_000003	g004921	NA	ATP-dependent RNA helicase DbpA	80		EW045_RS14940	EW042_RS15000	EW044_RS14700	EW050_RS15085	EW039_RS14970	EW041_RS14750
1464	g005351_000003	g005351	NA	zinc transporter ZntB	80		EW045_RS14945	EW042_RS15005	EW044_RS14705	EW050_RS15090	EW039_RS14975	EW041_RS14755
1465	g001894	g001894	NA	sensor domain-containing diguanylate cyclase	50		EW045_RS13160	EW042_RS13050	EW044_RS12325	EW050_RS12510	EW039_RS12890	EW041_RS12730
1466	g002939_000002	g002939	NA	DNA endonuclease SmrA	70		EW045_RS14425	EW042_RS14540	EW044_RS13790	EW050_RS14145	EW039_RS14420	EW041_RS14185
1467	g002407_000002	g002407	NA	LysR family transcriptional regulator	70		EW045_RS14430	EW042_RS14545	EW044_RS13795	EW050_RS14150	EW039_RS14425	EW041_RS14190
1468	g001026_000002	g001026	NA	M20 family metallo-hydrolase	70		EW045_RS14435	EW042_RS14550	EW044_RS13800	EW050_RS14155	EW039_RS14430	EW041_RS14195
1469	g004775_000003	g004775	NA	p-aminobenzoyl-glutamate transporter	80		EW045_RS14445	EW042_RS14560	EW044_RS13810	EW050_RS14165	EW039_RS14440	EW041_RS14205
1470	g000068_1_000005	g000068_1	NA	methylated-DNA--[protein]-cysteine S-methyltransferase	70		EW045_RS14455	EW042_RS14570	EW044_RS13820	EW050_RS14175	EW039_RS14450	EW041_RS14215
1471	g005958_000004	g005958	NA	FNR family transcription factor	90		EW045_RS14460	EW042_RS14575	EW044_RS13825	EW050_RS14180	EW039_RS14455	EW041_RS14220
1472	g005425_000003	g005425	NA	universal stress protein UspE	80		EW045_RS14465	EW042_RS14580	EW044_RS13830	EW050_RS14185	EW039_RS14460	EW041_RS14225
1473	g001714	g001714	NA	DUF2534 family protein	50		EW045_RS16440	EW042_RS16445	EW044_RS16020	EW050_RS16385	EW039_RS16245	EW041_RS16435
1474	g004721_000003	g004721	NA	peptide ABC transporter substrate-binding protein	80		EW045_RS15250	EW042_RS15635	EW044_RS15100	EW050_RS15460	EW039_RS15320	EW041_RS15145
1475	g006022_000003	g006022	NA	murein tripeptide amidase MpaA	80		EW045_RS15255	EW042_RS15640	EW044_RS15105	EW050_RS15465	EW039_RS15325	EW041_RS15150
1476	g001099_000002	g001099	NA	L-Ala-D/L-Glu epimerase	70		EW045_RS15260	EW042_RS15645	EW044_RS15110	EW050_RS15470	EW039_RS15330	EW041_RS15155
1477	g003069_000003	g003069	NA	thiol peroxidase	80		EW045_RS15265	EW042_RS15650	EW044_RS15115	EW050_RS15475	EW039_RS15335	EW041_RS15160
1478	g004760_000003	g004760	NA	transcriptional regulator TyrR	80		EW045_RS15275	EW042_RS15660	EW044_RS15125	EW050_RS15485	EW039_RS15345	EW041_RS15170
1479	g005178_000003	g005178	NA	TIGR01620 family protein	80		EW045_RS15290	EW042_RS15675	EW044_RS15130	EW050_RS15490	EW039_RS15350	EW041_RS15175
1480	g004900_000004	g004900	NA	YcjX family protein	90		EW045_RS15295	EW042_RS15680	EW044_RS15135	EW050_RS15495	EW039_RS15355	EW041_RS15180
1481	g003911_000002	g003911	NA	phage shock protein PspD	70		EW045_RS15300	EW042_RS15685	EW044_RS15140	EW050_RS15500	EW039_RS15360	EW041_RS15185
1482	g003497_000002	g003497	NA	envelope stress response membrane protein PspC	70		EW045_RS15305	EW042_RS15690	EW044_RS15145	EW050_RS15505	EW039_RS15365	EW041_RS15190
1483	g003903_000002	g003903	NA	envelope stress response membrane protein PspB	70		EW045_RS15310	EW042_RS15695	EW044_RS15150	EW050_RS15510	EW039_RS15370	EW041_RS15195
1484	g002699_000004	g002699	NA	phage shock protein PspA	90		EW045_RS15315	EW042_RS15700	EW044_RS15155	EW050_RS15515	EW039_RS15375	EW041_RS15200
1485	g001093_000003	g001093	NA	phage shock protein operon transcriptional activator	80		EW045_RS15320	EW042_RS15705	EW044_RS15160	EW050_RS15520	EW039_RS15380	EW041_RS15205
1486	g000868_2_000004	g000868_2	NA	4-aminobutyrate--2-oxoglutarate transaminase	70		EW045_RS01545	EW042_RS01495	EW044_RS01410	EW050_RS01545	EW039_RS01410	EW041_RS01450
1487	g004150_000003	g004150	NA	FAD-binding oxidoreductase	80		EW045_RS17270	EW042_RS17195	EW044_RS17120	EW050_RS17530	EW039_RS17085	EW041_RS17240
1488	g002137_000003	g002137	NA	aldehyde dehydrogenase PuuC	80		EW045_RS17265	EW042_RS17190	EW044_RS17115	EW050_RS17525	EW039_RS17080	EW041_RS17235
1489	g002951_000004	g002951	NA	HTH-type transcriptional regulator PuuR	90		EW045_RS17260	EW042_RS17185	EW044_RS17110	EW050_RS17520	EW039_RS17075	EW041_RS17230
1490	g005921_000003	g005921	NA	gamma-glutamyl-gamma-aminobutyrate hydrolase	80		EW045_RS17255	EW042_RS17180	EW044_RS17105	EW050_RS17515	EW039_RS17070	EW041_RS17225
1491	g004870_000004	g004870	NA	glutamine synthetase	90		EW045_RS17250	EW042_RS17175	EW044_RS17100	EW050_RS17510	EW039_RS17065	EW041_RS17220
1492	g001013_2_000006	g001013_2	NA	APC family permease	90		EW045_RS17240	EW042_RS17165	EW044_RS17090	EW050_RS17500	EW039_RS17055	EW041_RS17210
1493	g000206_000002	g000206	NA	DUF2543 family protein	70		EW045_RS12855	EW042_RS12830	EW044_RS12075	EW050_RS12260	EW039_RS12640	EW041_RS12480
1494	g004695_000003	g004695	NA	peptide ABC transporter substrate-binding protein SapA	80		EW045_RS15350	EW042_RS15735	EW044_RS15190	EW050_RS15550	EW039_RS15410	EW041_RS15235
1495	g005390_000003	g005390	NA	peptide ABC transporter permease SapB	80		EW045_RS15355	EW042_RS15740	EW044_RS15195	EW050_RS15555	EW039_RS15415	EW041_RS15240
1496	g005611_000003	g005611	NA	peptide ABC transporter permease SapC	80		EW045_RS15755	EW042_RS15745	EW044_RS15200	EW050_RS15560	EW039_RS15420	EW041_RS15600
1497	g005326_000004	g005326	NA	peptide ABC transporter ATP-binding protein SapD	90		EW045_RS15760	EW042_RS15750	EW044_RS15205	EW050_RS15565	EW039_RS15425	EW041_RS15605
1498	g005815_000004	g005815	NA	peptide ABC transporter ATP-binding protein SapF	90		EW045_RS15765	EW042_RS15755	EW044_RS15210	EW050_RS15570	EW039_RS15430	EW041_RS15610
1499	g001955_000001	g001955	NA	multidrug effflux MFS transporter	60		EW045_RS00335	EW042_RS00345	EW044_RS00270	EW050_RS00265	EW039_RS00265	EW041_RS00270
1500	g004931_000002	g004931	NA	multidrug efflux RND transporter outer membrane subunit EefC	70		EW045_RS00340	EW042_RS00350	EW044_RS00275	EW050_RS00270	EW039_RS00270	EW041_RS00275
1501	g000133_3_000006	g000133_3	NA	multidrug efflux RND transporter periplasmic adaptor subunit EefA	70		EW045_RS00350	EW042_RS00360	EW044_RS00285	EW050_RS00280	EW039_RS00280	EW041_RS00285
1502	g005863_000004	g005863	NA	enoyl-ACP reductase FabI	90		EW045_RS15780	EW042_RS15770	EW044_RS15245	EW050_RS15605	EW039_RS15465	EW041_RS15645
1503	g000441	g000441	NA	CMD domain-containing protein	50		EW045_RS15785	EW042_RS15775	EW044_RS15250	EW050_RS15610	EW039_RS15470	EW041_RS15650
1504	g004559_000003	g004559	NA	exoribonuclease II	80		EW045_RS15790	EW042_RS15780	EW044_RS15255	EW050_RS15615	EW039_RS15475	EW041_RS15655
1505	g004043_000001	g004043	NA	hypothetical protein	60		EW045_RS15795	EW042_RS15785	EW044_RS15260	EW050_RS15620	EW039_RS15480	EW041_RS15660
1506	g002570_000002	g002570	NA	DeoR/GlpR transcriptional regulator	70		EW045_RS15800	EW042_RS15790	EW044_RS15265	EW050_RS15625	EW039_RS15485	EW041_RS15665
1507	g003908_000003	g003908	NA	osmotically-inducible lipoprotein OsmB	80		EW045_RS15805	EW042_RS15795	EW044_RS15270	EW050_RS15630	EW039_RS15490	EW041_RS15670
1508	g003586_000004	g003586	NA	stress response translation initiation inhibitor YciH	90		EW045_RS15810	EW042_RS15800	EW044_RS15275	EW050_RS15635	EW039_RS15495	EW041_RS15675
1509	g001182_000003	g001182	NA	orotidine-5'-phosphate decarboxylase	80		EW045_RS15815	EW042_RS15805	EW044_RS15280	EW050_RS15640	EW039_RS15500	EW041_RS15680
1510	g001952_000003	g001952	NA	lipopolysaccharide assembly protein LapB	80		EW045_RS15820	EW042_RS15810	EW044_RS15285	EW050_RS15645	EW039_RS15505	EW041_RS15685
1511	g003642_000003	g003642	NA	LapA family protein	80		EW045_RS15825	EW042_RS15815	EW044_RS15290	EW050_RS15650	EW039_RS15510	EW041_RS15690
1512	g002553_000002	g002553	NA	phosphatidylglycerophosphatase B	70		EW045_RS15830	EW042_RS15820	EW044_RS15295	EW050_RS15655	EW039_RS15515	EW041_RS15695
1513	g002845_000004	g002845	NA	GTP cyclohydrolase II	90		EW045_RS15835	EW042_RS15825	EW044_RS15300	EW050_RS15660	EW039_RS15520	EW041_RS15700
1514	g002245	g002245	NA	aconitate hydratase AcnA	50		EW045_RS15840	EW042_RS15830	EW044_RS15305	EW050_RS15665	EW039_RS15525	EW041_RS15705
1515	g005371_000004	g005371	NA	HTH-type transcriptional regulator CysB	90		EW045_RS15855	EW042_RS15845	EW044_RS15315	EW050_RS15675	EW039_RS15535	EW041_RS15715
1516	g005108_000004	g005108	NA	type I DNA topoisomerase	90		EW045_RS15860	EW042_RS15850	EW044_RS15320	EW050_RS15680	EW039_RS15540	EW041_RS15720
1517	g003818_000002	g003818	NA	YciN family protein	70		EW045_RS15865	EW042_RS15855	EW044_RS15325	EW050_RS15685	EW039_RS15545	EW041_RS15725
1518	g005207_000003	g005207	NA	protease SohB	80		EW045_RS15870	EW042_RS15860	EW044_RS15330	EW050_RS15690	EW039_RS15550	EW041_RS15730
1519	g002560_000003	g002560	NA	YciK family oxidoreductase	80		EW045_RS15880	EW042_RS15870	EW044_RS15340	EW050_RS15700	EW039_RS15560	EW041_RS15740
1520	g000609_1_000004	g000609_1	NA	cob(I)yrinic acid a%2Cc-diamide adenosyltransferase	80		EW045_RS15885	EW042_RS15875	EW044_RS15345	EW050_RS15705	EW039_RS15565	EW041_RS15745
1521	g005577_000004	g005577	NA	23S rRNA pseudouridine(2605) synthase RluB	90		EW045_RS15890	EW042_RS15880	EW044_RS15350	EW050_RS15710	EW039_RS15570	EW041_RS15750
1522	g002805_000004	g002805	NA	threonylcarbamoyl-AMP synthase	90		EW045_RS15905	EW042_RS15895	EW044_RS15365	EW050_RS15725	EW039_RS15585	EW041_RS15765
1523	g005642_000003	g005642	NA	5'-3' exoribonuclease	80		EW045_RS15910	EW042_RS15900	EW044_RS15370	EW050_RS15730	EW039_RS15590	EW041_RS15770
1524	g004746_000003	g004746	NA	anthranilate synthase component 1	80		EW045_RS15915	EW042_RS15905	EW044_RS15375	EW050_RS15735	EW039_RS15595	EW041_RS15775
1525	g004732_000004	g004732	NA	bifunctional anthranilate synthase glutamate amidotransferase component TrpG/anthranilate phosphoribosyltransferase TrpD	90		EW045_RS15920	EW042_RS15910	EW044_RS15380	EW050_RS15740	EW039_RS15600	EW041_RS15780
1526	g002190_000003	g002190	NA	bifunctional indole-3-glycerol-phosphate synthase TrpC/phosphoribosylanthranilate isomerase TrpF	80		EW045_RS15925	EW042_RS15915	EW044_RS15385	EW050_RS15745	EW039_RS15605	EW041_RS15785
1527	g004277_000004	g004277	NA	tryptophan synthase subunit beta	90		EW045_RS15930	EW042_RS15920	EW044_RS15390	EW050_RS15750	EW039_RS15610	EW041_RS15790
1528	g002501_000003	g002501	NA	tryptophan synthase subunit alpha	80		EW045_RS15935	EW042_RS15925	EW044_RS15395	EW050_RS15755	EW039_RS15615	EW041_RS15795
1529	g000409_000004	g000409	NA	general stress protein	90	includes: dose >1	EW045_RS12865;EW045_RS16525;EW045_RS17200	EW042_RS16535;EW042_RS17125	EW044_RS12085;EW044_RS16130;EW044_RS17050	EW050_RS12270;EW050_RS16490;EW050_RS17460	EW039_RS12650;EW039_RS16350;EW039_RS17015	EW041_RS12490;EW041_RS16540;EW041_RS17170
1530	g003087_000003	g003087	NA	ferritin-like domain-containing protein	80		EW045_RS16520	EW042_RS16530	EW044_RS16125	EW050_RS16485	EW039_RS16345	EW041_RS16535
1531	g001290_000003	g001290	NA	outer membrane protein OmpW	80		EW045_RS15990	EW042_RS15980	EW044_RS15440	EW050_RS15800	EW039_RS15660	EW041_RS15840
1532	g005983_000002	g005983	NA	UPF0259 family protein	70		EW045_RS16000	EW042_RS15990	EW044_RS15450	EW050_RS15810	EW039_RS15670	EW041_RS15850
1533	g002994_000004	g002994	NA	septation protein A	90		EW045_RS16005	EW042_RS15995	EW044_RS15455	EW050_RS15815	EW039_RS15675	EW041_RS15855
1534	g003388_000003	g003388	NA	acyl-CoA thioester hydrolase YciA	80		EW045_RS16015	EW042_RS16005	EW044_RS15465	EW050_RS15825	EW039_RS15685	EW041_RS15865
1535	g002569_000002	g002569	NA	TonB system transport protein TonB	70		EW045_RS11045	EW042_RS11035	EW044_RS10155	EW050_RS10280	EW039_RS10755	EW041_RS10600
1536	g003676_000003	g003676	NA	YciI family protein	80		EW045_RS11040	EW042_RS11030	EW044_RS10150	EW050_RS10275	EW039_RS10750	EW041_RS10595
1537	g004051_000001	g004051	NA	YciY family protein	60		EW045_RS11025	EW042_RS11020	EW044_RS10135	EW050_RS10260	EW039_RS10735	EW041_RS10580
1538	g004832_000004	g004832	NA	cardiolipin synthase	90		EW045_RS11020	EW042_RS11015	EW044_RS10130	EW050_RS10255	EW039_RS10730	EW041_RS10575
1539	g003577_000003	g003577	NA	YciU family protein	80		EW045_RS11015	EW042_RS11010	EW044_RS10125	EW050_RS10250	EW039_RS10725	EW041_RS10570
1540	g000145	g000145	NA	murein tripeptide/oligopeptide ABC transporter ATP binding protein OppF	50		EW045_RS11005	EW042_RS11000	EW044_RS10115	EW050_RS10240	EW039_RS10715	EW041_RS10560
1541	g005562_000004	g005562	NA	oligopeptide ABC transporter permease OppC	90		EW045_RS10995	EW042_RS10990	EW044_RS10105	EW050_RS10230	EW039_RS10705	EW041_RS10550
1542	g005519_000004	g005519	NA	oligopeptide ABC transporter permease OppB	90		EW045_RS10990	EW042_RS10985	EW044_RS10100	EW050_RS10225	EW039_RS10700	EW041_RS10545
1543	g000981_1_000006	g000981_1	NA	oligopeptide ABC transporter substrate-binding protein OppA	80		EW045_RS10985	EW042_RS10980	EW044_RS10095	EW050_RS10220	EW039_RS10695	EW041_RS10540
1544	g002746_000003	g002746	NA	YchE family NAAT transporter	80		EW045_RS10980	EW042_RS10975	EW044_RS10090	EW050_RS10215	EW039_RS10690	EW041_RS10535
1545	g005094_000004	g005094	NA	bifunctional acetaldehyde-CoA/alcohol dehydrogenase	90		EW045_RS10970	EW042_RS10965	EW044_RS10080	EW050_RS10205	EW039_RS10680	EW041_RS10525
1546	g001311_000003	g001311	NA	thymidine kinase	80		EW045_RS10965	EW042_RS10960	EW044_RS10075	EW050_RS10200	EW039_RS10675	EW041_RS10520
1547	g000074_2_000013	g000074_2	NA	DNA-binding transcriptional regulator H-NS	90		EW045_RS10960	EW042_RS10955	EW044_RS10070	EW050_RS10195	EW039_RS10670	EW041_RS10515
1548	g000521_1_000008	g000521_1	NA	UTP--glucose-1-phosphate uridylyltransferase GalU	90		EW045_RS10955	EW042_RS10950	EW044_RS10065	EW050_RS10190	EW039_RS10665	EW041_RS10510
1549	g002310_000003	g002310	NA	two-component system response regulator RssB	80		EW045_RS10950	EW042_RS10945	EW044_RS10060	EW050_RS10185	EW039_RS10660	EW041_RS10505
1550	g002413_000003	g002413	NA	patatin-like phospholipase RssA	80		EW045_RS10945	EW042_RS10940	EW044_RS10055	EW050_RS10180	EW039_RS10655	EW041_RS10500
1551	g005738_000004	g005738	NA	formyltetrahydrofolate deformylase	90		EW045_RS10935	EW042_RS10930	EW044_RS10045	EW050_RS10170	EW039_RS10645	EW041_RS10490
1552	g000290_1_000008	g000290_1	NA	respiratory nitrate reductase subunit gamma	90		EW045_RS10895	EW042_RS10885	EW044_RS10005	EW050_RS10130	EW039_RS10600	EW041_RS10445
1553	g000552_1_000007	g000552_1	NA	nitrate reductase molybdenum cofactor assembly chaperone	80		EW045_RS10890	EW042_RS10880	EW044_RS10000	EW050_RS10125	EW039_RS10595	EW041_RS10440
1554	g000483_1_000003	g000483_1	NA	NarK family nitrate/nitrite MFS transporter	80		EW045_RS10875	EW042_RS10865	EW044_RS09985	EW050_RS10110	EW039_RS10580	EW041_RS10425
1555	g004613_000002	g004613	NA	nitrate/nitrite two-component system sensor histidine kinase NarX	70		EW045_RS10870	EW042_RS10860	EW044_RS09980	EW050_RS10105	EW039_RS10575	EW041_RS10420
1556	g004904_000001	g004904	NA	YchO/YchP family invasin	60		EW045_RS10860	EW042_RS10850	EW044_RS09970	EW050_RS10095	EW039_RS10565	EW041_RS10410
1557	g003518_000003	g003518	NA	hypothetical protein	80		EW045_RS10825	EW042_RS10815	EW044_RS09935	EW050_RS10060	EW039_RS10530	EW041_RS10375
1558	g002669_000003	g002669	NA	gamma-glutamylcyclotransferase	80		EW045_RS10815	EW042_RS10805	EW044_RS09925	EW050_RS10050	EW039_RS10520	EW041_RS10365
1559	g001754_000003	g001754	NA	putative cation transport regulator ChaB	80		EW045_RS10810	EW042_RS10800	EW044_RS09920	EW050_RS10045	EW039_RS10515	EW041_RS10360
1560	g004417_000004	g004417	NA	sodium-potassium/proton antiporter ChaA	90		EW045_RS10805	EW042_RS10795	EW044_RS09915	EW050_RS10040	EW039_RS10510	EW041_RS10355
1561	g005706_000004	g005706	NA	3-deoxy-8-phosphooctulonate synthase	90		EW045_RS10800	EW042_RS10790	EW044_RS09910	EW050_RS10035	EW039_RS10505	EW041_RS10350
1562	g005806_000002	g005806	NA	tetratricopeptide repeat-containing protein	70		EW045_RS10795	EW042_RS10785	EW044_RS09905	EW050_RS10030	EW039_RS10500	EW041_RS10345
1563	g000730	g000730	NA	SirB family protein	50		EW045_RS10790	EW042_RS10780	EW044_RS09900	EW050_RS10025	EW039_RS10495	EW041_RS10340
1564	g001139_000002	g001139	NA	peptide chain release factor N(5)-glutamine methyltransferase	70		EW045_RS10785	EW042_RS10775	EW044_RS09895	EW050_RS10020	EW039_RS10490	EW041_RS10335
1565	g000936	g000936	NA	peptide chain release factor 1	50		EW045_RS10780	EW042_RS10770	EW044_RS09890	EW050_RS10015	EW039_RS10485	EW041_RS10330
1566	g004192_000004	g004192	NA	glutamyl-tRNA reductase	90		EW045_RS10775	EW042_RS10765	EW044_RS09885	EW050_RS10010	EW039_RS10480	EW041_RS10325
1567	g002798_000003	g002798	NA	lipoprotein localization protein LolB	80		EW045_RS10770	EW042_RS10760	EW044_RS09880	EW050_RS10005	EW039_RS10475	EW041_RS10320
1568	g002466_000003	g002466	NA	4-(cytidine 5'-diphospho)-2-C-methyl-D-erythritol kinase	80		EW045_RS10765	EW042_RS10755	EW044_RS09875	EW050_RS10000	EW039_RS10470	EW041_RS10315
1569	g000509	g000509	NA	ribose-phosphate diphosphokinase	50		EW045_RS10760	EW042_RS10750	EW044_RS09870	EW050_RS09995	EW039_RS10465	EW041_RS10310
1570	g004665_000003	g004665	NA	C4-dicarboxylic acid transporter DauA	80		EW045_RS10755	EW042_RS10745	EW044_RS09865	EW050_RS09990	EW039_RS10460	EW041_RS10305
1571	g003733_000003	g003733	NA	stress-induced protein YchH	80		EW045_RS10745	EW042_RS10735	EW044_RS09855	EW050_RS09980	EW039_RS10450	EW041_RS10295
1572	g002885_000004	g002885	NA	aminoacyl-tRNA hydrolase	90		EW045_RS10740	EW042_RS10730	EW044_RS09850	EW050_RS09975	EW039_RS10445	EW041_RS10290
1573	g000450	g000450	NA	redox-regulated ATPase YchF	50		EW045_RS10735	EW042_RS10725	EW044_RS09845	EW050_RS09970	EW039_RS10440	EW041_RS10285
1574	g002043_000002	g002043	NA	PTS-dependent dihydroxyacetone kinase operon transcriptional regulator DhaR	70		EW045_RS03245	EW042_RS03315	EW044_RS03180	EW050_RS03230	EW039_RS03085	EW041_RS03115
1575	g004469_000003	g004469	NA	dihydroxyacetone kinase subunit DhaK	80		EW045_RS03225	EW042_RS03290	EW044_RS03165	EW050_RS03215	EW039_RS03070	EW041_RS03100
1576	g002776_000003	g002776	NA	dihydroxyacetone kinase ADP-binding subunit DhaL	80		EW045_RS03220	EW042_RS03285	EW044_RS03160	EW050_RS03210	EW039_RS03065	EW041_RS03095
1577	g000479_000001	g000479	NA	dihydroxyacetone kinase subunit DhaM	60		EW045_RS03215	EW042_RS03280	EW044_RS03155	EW050_RS03205	EW039_RS03060	EW041_RS03090
1578	g000244_2_000003	g000244_2	NA	alpha%2Calpha-trehalase	70		EW045_RS10405	EW042_RS10400	EW044_RS09575	EW050_RS09710	EW039_RS10100	EW041_RS09950
1579	g002828_000003	g002828	NA	membrane-bound lytic murein transglycosylase EmtA	80		EW045_RS10395	EW042_RS10390	EW044_RS09555	EW050_RS09690	EW039_RS10080	EW041_RS09930
1580	g001119_000002	g001119	NA	muramoyltetrapeptide carboxypeptidase	70		EW045_RS10390	EW042_RS10385	EW044_RS09550	EW050_RS09685	EW039_RS10075	EW041_RS09925
1581	g004637_000003	g004637	NA	potassium/proton antiporter	80		EW045_RS10385	EW042_RS10380	EW044_RS09545	EW050_RS09680	EW039_RS10070	EW041_RS09920
1582	g004470_000003	g004470	NA	catabolic alanine racemase DadX	80		EW045_RS10380	EW042_RS10375	EW044_RS09540	EW050_RS09675	EW039_RS10065	EW041_RS09915
1583	g005033_000003	g005033	NA	D-amino acid dehydrogenase	80		EW045_RS10375	EW042_RS10370	EW044_RS09535	EW050_RS09670	EW039_RS10060	EW041_RS09910
1584	g004769_000004	g004769	NA	SpoVR family protein	90		EW045_RS10370	EW042_RS10365	EW044_RS09530	EW050_RS09665	EW039_RS10055	EW041_RS09905
1585	g006037_000004	g006037	NA	fatty acid metabolism transcriptional regulator FadR	90		EW045_RS10365	EW042_RS10360	EW044_RS09525	EW050_RS09660	EW039_RS10050	EW041_RS09900
1586	g002118_000003	g002118	NA	sodium/proton antiporter NhaB	80		EW045_RS10360	EW042_RS10355	EW044_RS09520	EW050_RS09655	EW039_RS10045	EW041_RS09895
1587	g003017_000003	g003017	NA	disulfide bond formation protein DsbB	80		EW045_RS10355	EW042_RS10350	EW044_RS09515	EW050_RS09650	EW039_RS10040	EW041_RS09890
1588	g001475_000004	g001475	NA	YcgN family cysteine cluster protein	90		EW045_RS10345	EW042_RS10340	EW044_RS09505	EW050_RS09640	EW039_RS10030	EW041_RS09880
1589	g001261_000003	g001261	NA	fumarylacetoacetate hydrolase family protein	80		EW045_RS10340	EW042_RS10335	EW044_RS09500	EW050_RS09635	EW039_RS10025	EW041_RS09875
1590	g001672_000003	g001672	NA	hypothetical protein	80		EW045_RS10335	EW042_RS10330	EW044_RS09495	EW050_RS09630	EW039_RS10020	EW041_RS09870
1591	g002637_000002	g002637	NA	septum site-determining protein MinC	70		EW045_RS10330	EW042_RS10325	EW044_RS09490	EW050_RS09625	EW039_RS10015	EW041_RS09865
1592	g005805_000004	g005805	NA	septum site-determining protein MinD	90		EW045_RS10325	EW042_RS10320	EW044_RS09485	EW050_RS09620	EW039_RS10010	EW041_RS09860
1593	g003757_000004	g003757	NA	cell division topological specificity factor MinE	90		EW045_RS10320	EW042_RS10315	EW044_RS09480	EW050_RS09615	EW039_RS10005	EW041_RS09855
1594	g000598	g000598	NA	cyclic diguanylate phosphodiesterase	50	includes: fusion	(EW045_RS17355:EW045_RS17360)	(EW042_RS17240:EW042_RS17245)	EW044_RS17220	EW050_RS17630	EW039_RS17185	EW041_RS17340
1595	g000814	g000814	NA	biofilm/acid-resistance regulator AriR	50		EW045_RS18535	EW042_RS18645	EW044_RS18395	EW050_RS18835	EW039_RS18355	EW041_RS18515
1596	g001744	g001744	NA	two-component-system connector protein YcgZ	50		EW045_RS18525	EW042_RS18635	EW044_RS18385	EW050_RS18825	EW039_RS18345	EW041_RS18505
1597	g000890_000001	g000890	NA	diguanylate phosphodiesterase	60		EW045_RS18520	EW042_RS18630	EW044_RS18380	EW050_RS18820	EW039_RS18340	EW041_RS18500
1598	g002597_000001	g002597	NA	MerR family transcriptional regulator	60		EW045_RS18515	EW042_RS18625	EW044_RS18375	EW050_RS18815	EW039_RS18335	EW041_RS18495
1599	g000856_000001	g000856	NA	NADP-dependent isocitrate dehydrogenase	60	includes: dose >1	EW045_RS16560;EW045_RS16595	EW042_RS16565	EW044_RS16185;EW044_RS16465	EW050_RS16540;EW050_RS16820	EW039_RS16405;EW039_RS16440	EW041_RS16595
1600	g003524	g003524	NA	DUF1493 family protein	50		EW045_RS05215	EW042_RS05620	EW044_RS05060	EW050_RS05175	EW039_RS04960	EW041_RS05240
1601	g000296_000003	g000296	NA	23S rRNA pseudouridine(2457) synthase RluE	80		EW045_RS16600	EW042_RS16570	EW044_RS16470	EW050_RS16825	EW039_RS16445	EW041_RS16600
1602	g003216_000003	g003216	NA	NUDIX hydrolase	80		EW045_RS16605	EW042_RS16575	EW044_RS16475	EW050_RS16830	EW039_RS16450	EW041_RS16605
1603	g000923	g000923	NA	tRNA 2-thiouridine(34) synthase MnmA	50		EW045_RS16610	EW042_RS16580	EW044_RS16480	EW050_RS16835	EW039_RS16455	EW041_RS16610
1604	g002762_000004	g002762	NA	high frequency lysogenization protein HflD	90		EW045_RS16615	EW042_RS16585	EW044_RS16485	EW050_RS16840	EW039_RS16460	EW041_RS16615
1605	g004933_000004	g004933	NA	adenylosuccinate lyase	90		EW045_RS16620	EW042_RS16590	EW044_RS16490	EW050_RS16845	EW039_RS16465	EW041_RS16620
1606	g002688_000004	g002688	NA	two-component system response regulator PhoP	90		EW045_RS16635	EW042_RS16605	EW044_RS16505	EW050_RS16860	EW039_RS16480	EW041_RS16635
1607	g004829_000003	g004829	NA	two-component system sensor histidine kinase PhoQ	80		EW045_RS16640	EW042_RS16610	EW044_RS16510	EW050_RS16865	EW039_RS16485	EW041_RS16640
1608	g001976_1_000004	g001976_1	NA	cupin domain-containing protein	80		EW045_RS16645	EW042_RS16615	EW044_RS16515	EW050_RS16870	EW039_RS16490	EW041_RS16645
1609	g000881	g000881	NA	peptidase T	50		EW045_RS16650	EW042_RS16620	EW044_RS16525	EW050_RS16880	EW039_RS16500	EW041_RS16655
1610	g005686_000004	g005686	NA	spermidine/putrescine ABC transporter permease PotB	90		EW045_RS16660	EW042_RS16630	EW044_RS16535	EW050_RS16890	EW039_RS16510	EW041_RS16665
1611	g005849_000004	g005849	NA	spermidine/putrescine ABC transporter permease PotC	90		EW045_RS16665	EW042_RS16635	EW044_RS16540	EW050_RS16895	EW039_RS16515	EW041_RS16670
1612	g005210_000004	g005210	NA	spermidine/putrescine ABC transporter substrate-binding protein PotD	90		EW045_RS16670	EW042_RS16640	EW044_RS16545	EW050_RS16900	EW039_RS16520	EW041_RS16675
1613	g005758_000003	g005758	NA	NAD-dependent protein deacylase	80		EW045_RS16735	EW042_RS16660	EW044_RS16565	EW050_RS16965	EW039_RS16540	EW041_RS16695
1614	g005555_000003	g005555	NA	N-acetylglucosamine kinase	80		EW045_RS16740	EW042_RS16665	EW044_RS16570	EW050_RS16970	EW039_RS16545	EW041_RS16700
1615	g004205_000003	g004205	NA	lipoprotein-releasing ABC transporter permease subunit LolE	80		EW045_RS16745	EW042_RS16670	EW044_RS16575	EW050_RS16975	EW039_RS16550	EW041_RS16705
1616	g006078_000003	g006078	NA	lipoprotein-releasing ABC transporter ATP-binding protein LolD	80		EW045_RS16750	EW042_RS16675	EW044_RS16580	EW050_RS16980	EW039_RS16555	EW041_RS16710
1617	g004266_000004	g004266	NA	lipoprotein-releasing ABC transporter permease subunit LolC	90		EW045_RS16755	EW042_RS16680	EW044_RS16585	EW050_RS16985	EW039_RS16560	EW041_RS16715
1618	g005065_000004	g005065	NA	transcription-repair coupling factor	90		EW045_RS16760	EW042_RS16685	EW044_RS16595	EW050_RS16995	EW039_RS16570	EW041_RS16725
1619	g000024_1_000013	g000024_1	NA	L%2CD-transpeptidase family protein	80		EW045_RS16765	EW042_RS16690	EW044_RS16600	EW050_RS17000	EW039_RS16575	EW041_RS16730
1620	g003802_000003	g003802	NA	DUF1471 domain-containing protein	80		EW045_RS16770	EW042_RS16695	EW044_RS16605	EW050_RS17005	EW039_RS16580	EW041_RS16735
1621	g000585_000002	g000585	NA	TetR/AcrR family transcriptional regulator	70		EW045_RS16775	EW042_RS16700	EW044_RS16610	EW050_RS17010	EW039_RS16585	EW041_RS16740
1622	g002996_000003	g002996	NA	glycine zipper 2TM domain-containing protein	80		EW045_RS16785	EW042_RS16710	EW044_RS16620	EW050_RS17020	EW039_RS16595	EW041_RS16750
1623	g005025_000004	g005025	NA	NAD(P)/FAD-dependent oxidoreductase	90		EW045_RS16790	EW042_RS16715	EW044_RS16625	EW050_RS17025	EW039_RS16600	EW041_RS16755
1624	g002989_000004	g002989	NA	alpha/beta hydrolase	90		EW045_RS16795	EW042_RS16720	EW044_RS16630	EW050_RS17030	EW039_RS16605	EW041_RS16760
1625	g005250_000003	g005250	NA	beta-N-acetylhexosaminidase	80		EW045_RS16800	EW042_RS16725	EW044_RS16635	EW050_RS17035	EW039_RS16610	EW041_RS16765
1626	g001142_000001	g001142	NA	thiamine kinase	60		EW045_RS16805	EW042_RS16730	EW044_RS16640	EW050_RS17040	EW039_RS16615	EW041_RS16770
1627	g001276_000002	g001276	NA	penicillin-binding protein activator LpoB	70		EW045_RS16810	EW042_RS16735	EW044_RS16645	EW050_RS17045	EW039_RS16620	EW041_RS16775
1628	g001584_000002	g001584	NA	YcfL family protein	70		EW045_RS16815	EW042_RS16740	EW044_RS16650	EW050_RS17050	EW039_RS16625	EW041_RS16780
1629	g003504_000003	g003504	NA	purine nucleoside phosphoramidase	80		EW045_RS16820	EW042_RS16745	EW044_RS16655	EW050_RS17055	EW039_RS16630	EW041_RS16785
1630	g000786_1_000008	g000786_1	NA	PTS glucose transporter subunit IIBC	90		EW045_RS16825	EW042_RS16750	EW044_RS16665	EW050_RS17065	EW039_RS16640	EW041_RS16795
1631	g002513_000003	g002513	NA	metal-dependent hydrolase	80		EW045_RS16830	EW042_RS16755	EW044_RS16670	EW050_RS17070	EW039_RS16645	EW041_RS16800
1632	g002315_000002	g002315	NA	DNA polymerase III subunit delta'	70		EW045_RS16835	EW042_RS16760	EW044_RS16675	EW050_RS17075	EW039_RS16650	EW041_RS16805
1633	g002763_000003	g002763	NA	dTMP kinase	80		EW045_RS16840	EW042_RS16765	EW044_RS16680	EW050_RS17080	EW039_RS16655	EW041_RS16810
1634	g002300_000003	g002300	NA	cell division protein YceG	80		EW045_RS16845	EW042_RS16770	EW044_RS16685	EW050_RS17085	EW039_RS16660	EW041_RS16815
1635	g002502_000001	g002502	NA	aminodeoxychorismate lyase	60		EW045_RS16850	EW042_RS16775	EW044_RS16690	EW050_RS17090	EW039_RS16665	EW041_RS16820
1636	g001899	g001899	NA	beta-ketoacyl-ACP synthase II	50		EW045_RS16855	EW042_RS16780	EW044_RS16695	EW050_RS17095	EW039_RS16670	EW041_RS16825
1637	g003866_000001	g003866	NA	acyl carrier protein	60		EW045_RS16860	EW042_RS16785	EW044_RS16700	EW050_RS17100	EW039_RS16675	EW041_RS16830
1638	g000128	g000128	NA	(S)-acetoin forming diacetyl reductase	50	includes: dose >1	EW045_RS11705;EW045_RS16865	EW042_RS11725;EW042_RS16790	EW044_RS10820;EW044_RS16705	EW050_RS11045;EW050_RS17105	EW039_RS11415;EW039_RS16680	EW041_RS11270;EW041_RS16835
1639	g002387_000004	g002387	NA	ACP S-malonyltransferase	90		EW045_RS16870	EW042_RS16795	EW044_RS16710	EW050_RS17110	EW039_RS16685	EW041_RS16840
1640	g005419_000003	g005419	NA	ketoacyl-ACP synthase III	80		EW045_RS16875	EW042_RS16800	EW044_RS16715	EW050_RS17115	EW039_RS16690	EW041_RS16845
1641	g004318_000004	g004318	NA	phosphate acyltransferase PlsX	90		EW045_RS16880	EW042_RS16805	EW044_RS16720	EW050_RS17120	EW039_RS16695	EW041_RS16850
1642	g009185_000004	g009185	NA	50S ribosomal protein L32	90		EW045_RS16885	EW042_RS16810	EW044_RS16725	EW050_RS17125	EW039_RS16700	EW041_RS16855
1643	g003036_000004	g003036	NA	23S rRNA accumulation protein YceD	90		EW045_RS16890	EW042_RS16815	EW044_RS16730	EW050_RS17130	EW039_RS16705	EW041_RS16860
1644	g001349_000003	g001349	NA	septum formation inhibitor Maf	80		EW045_RS16895	EW042_RS16820	EW044_RS16735	EW050_RS17135	EW039_RS16710	EW041_RS16865
1645	g005403_000004	g005403	NA	23S rRNA pseudouridine(955/2504/2580) synthase RluC	90		EW045_RS16900	EW042_RS16825	EW044_RS16740	EW050_RS17140	EW039_RS16715	EW041_RS16870
1646	g001038_000002	g001038	NA	ribonuclease E	70		EW045_RS16910	EW042_RS16835	EW044_RS16750	EW050_RS17150	EW039_RS16725	EW041_RS16880
1647	g004767_000004	g004767	NA	murein biosynthesis integral membrane protein MurJ	90		EW045_RS16925	EW042_RS16850	EW044_RS16765	EW050_RS17165	EW039_RS16740	EW041_RS16895
1648	g001114_000002	g001114	NA	Gfo/Idh/MocA family oxidoreductase	70		EW045_RS16930	EW042_RS16855	EW044_RS16770	EW050_RS17170	EW039_RS16745	EW041_RS16900
1649	g001271_000003	g001271	NA	DUF480 domain-containing protein	80		EW045_RS16935	EW042_RS16860	EW044_RS16775	EW050_RS17175	EW039_RS16750	EW041_RS16905
1650	g001350_000004	g001350	NA	30S ribosomal protein S5 alanine N-acetyltransferase	90		EW045_RS16940	EW042_RS16865	EW044_RS16780	EW050_RS17180	EW039_RS16755	EW041_RS16910
1651	g004252_000003	g004252	NA	multidrug efflux MFS transporter MdtH	80		EW045_RS16945	EW042_RS16870	EW044_RS16785	EW050_RS17185	EW039_RS16760	EW041_RS16915
1652	g002944_000002	g002944	NA	lipoprotein	70		EW045_RS16950	EW042_RS16875	EW044_RS16790	EW050_RS17190	EW039_RS16765	EW041_RS16920
1653	g005211_000003	g005211	NA	dihydroorotase	80		EW045_RS16955	EW042_RS16880	EW044_RS16795	EW050_RS17195	EW039_RS16770	EW041_RS16925
1654	g000056_1_000005	g000056_1	NA	DNA damage-inducible protein I	70		EW045_RS16960	EW042_RS16885	EW044_RS16800	EW050_RS17200	EW039_RS16775	EW041_RS16930
1655	g001730_000003	g001730	NA	biofilm formation regulator BssS	80		EW045_RS16970	EW042_RS16895	EW044_RS16810	EW050_RS17210	EW039_RS16785	EW041_RS16940
1656	g001978_000002	g001978	NA	N-methyl-L-tryptophan oxidase	70		EW045_RS16975	EW042_RS16900	EW044_RS16815	EW050_RS17215	EW039_RS16790	EW041_RS16945
1657	g002264_000003	g002264	NA	rhodanese-related sulfurtransferase	80		EW045_RS16985	EW042_RS16910	EW044_RS16825	EW050_RS17225	EW039_RS16800	EW041_RS16955
1658	g000265_1_000005	g000265_1	NA	LpxL/LpxP family Kdo(2)-lipid IV(A) lauroyl/palmitoleoyl acyltransferasee	80		EW045_RS16990	EW042_RS16915	EW044_RS16830	EW050_RS17230	EW039_RS16805	EW041_RS16960
1659	g000880_1_000004	g000880_1	NA	multidrug efflux MFS transporter MdtG	80		EW045_RS17000	EW042_RS16925	EW044_RS16840	EW050_RS17240	EW039_RS16815	EW041_RS16970
1660	g000734_000003	g000734	NA	SecY/SecA suppressor protein	80		EW045_RS17005	EW042_RS16930	EW044_RS16845	EW050_RS17245	EW039_RS16820	EW041_RS16975
1661	g001764_000003	g001764	NA	YceK/YidQ family lipoprotein	80		EW045_RS17010	EW042_RS16935	EW044_RS16850	EW050_RS17250	EW039_RS16825	EW041_RS16980
1662	g005116_000004	g005116	NA	glucans biosynthesis glucosyltransferase MdoH	90		EW045_RS17015	EW042_RS16940	EW044_RS16855	EW050_RS17255	EW039_RS16830	EW041_RS16985
1663	g004768_000003	g004768	NA	glucans biosynthesis protein MdoG	80		EW045_RS17020	EW042_RS16945	EW044_RS16860	EW050_RS17260	EW039_RS16835	EW041_RS16990
1664	g001957_000002	g001957	NA	glucans biosynthesis protein MdoC	70		EW045_RS17030	EW042_RS16955	EW044_RS16870	EW050_RS17270	EW039_RS16845	EW041_RS17000
1665	g001410_000001	g001410	NA	O-acetyl-ADP-ribose deacetylase	60		EW045_RS17040	EW042_RS16965	EW044_RS16880	EW050_RS17280	EW039_RS16855	EW041_RS17010
1666	g000661_000003	g000661	NA	DUF1097 domain-containing protein	80		EW045_RS17045	EW042_RS16970	EW044_RS16885	EW050_RS17285	EW039_RS16860	EW041_RS17015
1667	g002962_000003	g002962	NA	molecular chaperone	80		EW045_RS17050	EW042_RS16975	EW044_RS16890	EW050_RS17290	EW039_RS16865	EW041_RS17020
1668	g006001_000003	g006001	NA	phosphatase	80		EW045_RS17055	EW042_RS16980	EW044_RS16895	EW050_RS17295	EW039_RS16870	EW041_RS17025
1669	g002377_000002	g002377	NA	glyoxylate/hydroxypyruvate reductase GhrA	70		EW045_RS17060	EW042_RS16985	EW044_RS16900	EW050_RS17300	EW039_RS16875	EW041_RS17030
1670	g000954	g000954	NA	poly-beta-1%2C6-N-acetyl-D-glucosamine N-deacetylase PgaB	50		EW045_RS24810	EW042_RS24970	EW044_RS24555	EW050_RS24930	EW039_RS24340	EW041_RS24365
1671	g005001_000001	g005001	NA	poly-beta-1%2C6 N-acetyl-D-glucosamine synthase	60		EW045_RS24815	EW042_RS24975	EW044_RS24560	EW050_RS24935	EW039_RS24345	EW041_RS24370
1672	g005176_000003	g005176	NA	phosphate starvation-inducible protein PhoH	80		EW045_RS17105	EW042_RS17030	EW044_RS16955	EW050_RS17360	EW039_RS16920	EW041_RS17070
1673	g004146_000003	g004146	NA	deferrochelatase/peroxidase EfeB	80		EW045_RS17110	EW042_RS17035	EW044_RS16960	EW050_RS17365	EW039_RS16925	EW041_RS17075
1674	g004377_000003	g004377	NA	iron uptake system protein EfeO	80		EW045_RS17115	EW042_RS17040	EW044_RS16965	EW050_RS17370	EW039_RS16930	EW041_RS17080
1675	g005759_000004	g005759	NA	FTR1 family protein	90		EW045_RS17120	EW042_RS17045	EW044_RS16970	EW050_RS17375	EW039_RS16935	EW041_RS17085
1676	g002123	g002123	NA	sodium/proline symporter PutP	50		EW045_RS17135	EW042_RS17060	EW044_RS16985	EW050_RS17390	EW039_RS16950	EW041_RS17100
1677	g005048_000004	g005048	NA	trifunctional transcriptional regulator/proline dehydrogenase/L-glutamate gamma-semialdehyde dehydrogenase	90		EW045_RS17140	EW042_RS17065	EW044_RS16990	EW050_RS17395	EW039_RS16955	EW041_RS17105
1678	g002768_000003	g002768	NA	HTH-type transcriptional regulator RutR	80		EW045_RS17150	EW042_RS17075	EW044_RS17000	EW050_RS17405	EW039_RS16965	EW041_RS17115
1679	g004438_000004	g004438	NA	pyrimidine utilization protein A	90		EW045_RS17155	EW042_RS17080	EW044_RS17005	EW050_RS17410	EW039_RS16970	EW041_RS17120
1680	g006060_000003	g006060	NA	pyrimidine utilization protein B	80		EW045_RS17160	EW042_RS17085	EW044_RS17010	EW050_RS17415	EW039_RS16975	EW041_RS17125
1681	g001565_000003	g001565	NA	pyrimidine utilization protein C	80		EW045_RS17165	EW042_RS17090	EW044_RS17015	EW050_RS17420	EW039_RS16980	EW041_RS17130
1682	g000540_000001	g000540	NA	pyrimidine utilization protein D	60		EW045_RS17170	EW042_RS17095	EW044_RS17020	EW050_RS17425	EW039_RS16985	EW041_RS17135
1683	g000619_000002	g000619	NA	malonic semialdehyde reductase	70		EW045_RS17175	EW042_RS17100	EW044_RS17025	EW050_RS17430	EW039_RS16990	EW041_RS17140
1684	g003102_000002	g003102	NA	pyrimidine utilization flavin reductase protein F	70		EW045_RS17180	EW042_RS17105	EW044_RS17030	EW050_RS17435	EW039_RS16995	EW041_RS17145
1685	g005002_000003	g005002	NA	pyrimidine utilization transport protein G	80		EW045_RS17185	EW042_RS17110	EW044_RS17035	EW050_RS17440	EW039_RS17000	EW041_RS17150
1686	g002859_000003	g002859	NA	NAD(P)H:quinone oxidoreductase	80		EW045_RS17205	EW042_RS17130	EW044_RS17055	EW050_RS17465	EW039_RS17020	EW041_RS17175
1687	g003895_000004	g003895	NA	hypothetical protein	90		EW045_RS17210	EW042_RS17135	EW044_RS17060	EW050_RS17470	EW039_RS17025	EW041_RS17180
1688	g004203_000002	g004203	NA	bifunctional glucose-1-phosphatase/inositol phosphatase	70		EW045_RS17215	EW042_RS17140	EW044_RS17065	EW050_RS17475	EW039_RS17030	EW041_RS17185
1689	g005524_000003	g005524	NA	curved DNA-binding protein	80		EW045_RS24840	EW042_RS25000	EW044_RS24585	EW050_RS24960	EW039_RS24370	EW041_RS24395
1690	g003652_000002	g003652	NA	chaperone modulator CbpM	70		EW045_RS24845	EW042_RS25005	EW044_RS24590	EW050_RS24965	EW039_RS24375	EW041_RS24400
1691	g002721_000004	g002721	NA	FtsH protease modulator YccA	90		EW045_RS17375	EW042_RS17260	EW044_RS17245	EW050_RS17655	EW039_RS17200	EW041_RS17365
1692	g003578_000003	g003578	NA	sulfurtransferase TusE	80		EW045_RS17380	EW042_RS17265	EW044_RS17250	EW050_RS17660	EW039_RS17205	EW041_RS17370
1693	g000200_000001	g000200	NA	acylphosphatase	60		EW045_RS17385	EW042_RS17270	EW044_RS17255	EW050_RS17665	EW039_RS17210	EW041_RS17375
1694	g004260_000004	g004260	NA	23S rRNA (cytosine(1962)-C(5))-methyltransferase RlmI	90		EW045_RS17400	EW042_RS17285	EW044_RS17270	EW050_RS17680	EW039_RS17225	EW041_RS17390
1695	g003609_000003	g003609	NA	heat shock protein HspQ	80		EW045_RS17405	EW042_RS17290	EW044_RS17275	EW050_RS17685	EW039_RS17230	EW041_RS17395
1696	g003358_000004	g003358	NA	CoA-binding protein	90		EW045_RS17410	EW042_RS17295	EW044_RS17280	EW050_RS17690	EW039_RS17235	EW041_RS17400
1697	g003223_000003	g003223	NA	methylglyoxal synthase	80		EW045_RS17415	EW042_RS17300	EW044_RS17285	EW050_RS17695	EW039_RS17240	EW041_RS17405
1698	g002025_000002	g002025	NA	DNA helicase IV	70		EW045_RS17420	EW042_RS17305	EW044_RS17290	EW050_RS17700	EW039_RS17245	EW041_RS17410
1699	g003265_000003	g003265	NA	YccF domain-containing protein	80		EW045_RS17425	EW042_RS17310	EW044_RS17295	EW050_RS17705	EW039_RS17250	EW041_RS17415
1700	g002019_000003	g002019	NA	TIGR01666 family membrane protein	80		EW045_RS17430	EW042_RS17315	EW044_RS17300	EW050_RS17710	EW039_RS17255	EW041_RS17420
1701	g001301	g001301	NA	TfoX/Sxy family DNA transformation protein	50		EW045_RS17435	EW042_RS17320	EW044_RS17305	EW050_RS17715	EW039_RS17260	EW041_RS17425
1702	g001429_000002	g001429	NA	cell division inhibitor SulA	70		EW045_RS17445	EW042_RS17330	EW044_RS17315	EW050_RS17725	EW039_RS17270	EW041_RS17435
1703	g001057_000003	g001057	NA	porin OmpA	80		EW045_RS17450	EW042_RS17335	EW044_RS17320	EW050_RS17730	EW039_RS17275	EW041_RS17440
1704	g003244_000004	g003244	NA	macrodomain Ter protein MatP	90		EW045_RS17455	EW042_RS17340	EW044_RS17325	EW050_RS17735	EW039_RS17280	EW041_RS17445
1705	g002064_000002	g002064	NA	Lon protease family protein	70		EW045_RS17460	EW042_RS17345	EW044_RS17330	EW050_RS17740	EW039_RS17285	EW041_RS17450
1706	g003040_000004	g003040	NA	bifunctional 3-hydroxydecanoyl-ACP dehydratase/trans-2-decenoyl-ACP isomerase	90		EW045_RS17465	EW042_RS17350	EW044_RS17335	EW050_RS17745	EW039_RS17290	EW041_RS17455
1707	g004059_000004	g004059	NA	ribosome modulation factor	90		EW045_RS17470	EW042_RS17355	EW044_RS17340	EW050_RS17750	EW039_RS17295	EW041_RS17460
1708	g001370_000002	g001370	NA	membrane integrity-associated transporter subunit PqiC	70		EW045_RS17475	EW042_RS17360	EW044_RS17345	EW050_RS17755	EW039_RS17300	EW041_RS17465
1709	g004700_000003	g004700	NA	intermembrane transport protein PqiB	80		EW045_RS17480	EW042_RS17365	EW044_RS17350	EW050_RS17760	EW039_RS17305	EW041_RS17470
1710	g001885_000003	g001885	NA	membrane integrity-associated transporter subunit PqiA	80		EW045_RS17485	EW042_RS17370	EW044_RS17355	EW050_RS17765	EW039_RS17310	EW041_RS17475
1711	g004568_000003	g004568	NA	ABC transporter ATP-binding protein	80		EW045_RS17490	EW042_RS17375	EW044_RS17360	EW050_RS17770	EW039_RS17315	EW041_RS17480
1712	g004510_000003	g004510	NA	bifunctional 23S rRNA (guanine(2069)-N(7))-methyltransferase RlmK/23S rRNA (guanine(2445)-N(2))-methyltransferase RlmL	80		EW045_RS17495	EW042_RS17380	EW044_RS17365	EW050_RS17775	EW039_RS17320	EW041_RS17485
1713	g000929_000003	g000929	NA	MOSC domain-containing protein	80		EW045_RS17500	EW042_RS17385	EW044_RS17370	EW050_RS17780	EW039_RS17325	EW041_RS17490
1714	g002990_000003	g002990	NA	cell division protein ZapC	80		EW045_RS17505	EW042_RS17390	EW044_RS17375	EW050_RS17785	EW039_RS17330	EW041_RS17495
1715	g005283_000004	g005283	NA	quinone-dependent dihydroorotate dehydrogenase	90		EW045_RS17510	EW042_RS17395	EW044_RS17380	EW050_RS17790	EW039_RS17335	EW041_RS17500
1716	g000320_000003	g000320	NA	NADPH-dependent FMN reductase	80		EW045_RS17515	EW042_RS17400	EW044_RS17385	EW050_RS17795	EW039_RS17340	EW041_RS17505
1717	g000513_000003	g000513	NA	sulfonate ABC transporter substrate-binding protein	80		EW045_RS17520	EW042_RS17405	EW044_RS17390	EW050_RS17800	EW039_RS17345	EW041_RS17510
1718	g000903_1_000004	g000903_1	NA	FMNH2-dependent alkanesulfonate monooxygenase	80		EW045_RS17525	EW042_RS17410	EW044_RS17395	EW050_RS17805	EW039_RS17350	EW041_RS17515
1719	g005856_000004	g005856	NA	aliphatic sulfonate ABC transporter permease SsuC	90		EW045_RS17530	EW042_RS17415	EW044_RS17400	EW050_RS17810	EW039_RS17355	EW041_RS17520
1720	g001160_000003	g001160	NA	aliphatic sulfonates ABC transporter ATP-binding protein	80		EW045_RS17535	EW042_RS17420	EW044_RS17405	EW050_RS17815	EW039_RS17360	EW041_RS17525
1721	g005104_000003	g005104	NA	aminopeptidase N	80		EW045_RS17540	EW042_RS17425	EW044_RS17410	EW050_RS17820	EW039_RS17365	EW041_RS17530
1722	g001929_000003	g001929	NA	nicotinate phosphoribosyltransferase	80		EW045_RS17545	EW042_RS17430	EW044_RS17415	EW050_RS17825	EW039_RS17370	EW041_RS17535
1723	g004894_000004	g004894	NA	asparagine--tRNA ligase	90		EW045_RS17575	EW042_RS17460	EW044_RS17420	EW050_RS17855	EW039_RS17375	EW041_RS17540
1724	g004280_000004	g004280	NA	aspartate/tyrosine/aromatic aminotransferase	90		EW045_RS17585	EW042_RS17470	EW044_RS17430	EW050_RS17865	EW039_RS17385	EW041_RS17550
1725	g001277_000003	g001277	NA	MBL fold metallo-hydrolase	80		EW045_RS17590	EW042_RS17475	EW044_RS17435	EW050_RS17870	EW039_RS17390	EW041_RS17555
1726	g002968_000004	g002968	NA	YcbK family protein	90		EW045_RS17595	EW042_RS17480	EW044_RS17440	EW050_RS17875	EW039_RS17395	EW041_RS17560
1727	g004591_000002	g004591	NA	L%2CD-transpeptidase	70		EW045_RS17600	EW042_RS17485	EW044_RS17445	EW050_RS17880	EW039_RS17400	EW041_RS17565
1728	g005045_000004	g005045	NA	chromosome partition protein MukB	90		EW045_RS17605	EW042_RS17490	EW044_RS17450	EW050_RS17885	EW039_RS17405	EW041_RS17570
1729	g006072_000004	g006072	NA	chromosome partition protein MukE	90		EW045_RS17610	EW042_RS17495	EW044_RS17455	EW050_RS17890	EW039_RS17410	EW041_RS17575
1730	g005008_000004	g005008	NA	chromosome partition protein MukF	90		EW045_RS17615	EW042_RS17500	EW044_RS17460	EW050_RS17895	EW039_RS17415	EW041_RS17580
1731	g005834_000002	g005834	NA	tRNA uridine 5-oxyacetic acid(34) methyltransferase CmoM	70		EW045_RS17620	EW042_RS17505	EW044_RS17465	EW050_RS17900	EW039_RS17420	EW041_RS17585
1732	g002532_000003	g002532	NA	envelope biogenesis factor ElyC	80		EW045_RS17625	EW042_RS17510	EW044_RS17470	EW050_RS17905	EW039_RS17425	EW041_RS17590
1733	g002429_000002	g002429	NA	YcbJ family phosphotransferase	70		EW045_RS17630	EW042_RS17515	EW044_RS17475	EW050_RS17910	EW039_RS17430	EW041_RS17595
1734	g002576_000003	g002576	NA	3-deoxy-manno-octulosonate cytidylyltransferase	80		EW045_RS17635	EW042_RS17520	EW044_RS17480	EW050_RS17915	EW039_RS17435	EW041_RS17600
1735	g001821_000003	g001821	NA	protein YcaR	80		EW045_RS17640	EW042_RS17525	EW044_RS17485	EW050_RS17920	EW039_RS17440	EW041_RS17605
1736	g002334_000002	g002334	NA	tetraacyldisaccharide 4'-kinase	70		EW045_RS17650	EW042_RS17535	EW044_RS17495	EW050_RS17930	EW039_RS17450	EW041_RS17615
1737	g004628_000004	g004628	NA	lipid A ABC transporter ATP-binding protein/permease MsbA	90		EW045_RS17655	EW042_RS17540	EW044_RS17500	EW050_RS17935	EW039_RS17455	EW041_RS17620
1738	g000237_000001	g000237	NA	ComEC family protein	60		EW045_RS17660	EW042_RS17545	EW044_RS17505	EW050_RS17940	EW039_RS17460	EW041_RS17625
1739	g003711_000004	g003711	NA	integration host factor subunit beta	90		EW045_RS17665	EW042_RS17550	EW044_RS17510	EW050_RS17945	EW039_RS17465	EW041_RS17630
1740	g010350_000004	g010350	NA	30S ribosomal protein S1	90		EW045_RS17670	EW042_RS17555	EW044_RS17515	EW050_RS17950	EW039_RS17470	EW041_RS17635
1741	g002662_000004	g002662	NA	(d)CMP kinase	90		EW045_RS17675	EW042_RS17560	EW044_RS17520	EW050_RS17955	EW039_RS17475	EW041_RS17640
1742	g001873_000003	g001873	NA	3-phosphoshikimate 1-carboxyvinyltransferase	80		EW045_RS17680	EW042_RS17565	EW044_RS17525	EW050_RS17960	EW039_RS17480	EW041_RS17645
1743	g004441_000003	g004441	NA	3-phosphoserine/phosphohydroxythreonine transaminase	80		EW045_RS17685	EW042_RS17570	EW044_RS17530	EW050_RS17965	EW039_RS17485	EW041_RS17650
1744	g006097_000002	g006097	NA	DUF421 domain-containing protein	70		EW045_RS17690	EW042_RS17575	EW044_RS17535	EW050_RS17970	EW039_RS17490	EW041_RS17655
1745	g004623_000004	g004623	NA	30S ribosomal protein S12 methylthiotransferase accessory protein YcaO	90		EW045_RS17695	EW042_RS17580	EW044_RS17540	EW050_RS17975	EW039_RS17495	EW041_RS17660
1746	g000532_1_000008	g000532_1	NA	formate transporter FocA	90		EW045_RS17700	EW042_RS17585	EW044_RS17545	EW050_RS17980	EW039_RS17500	EW041_RS17665
1747	g001152	g001152	NA	pyruvate formate lyase 1-activating protein	50		EW045_RS17710	EW042_RS17595	EW044_RS17555	EW050_RS17990	EW039_RS17510	EW041_RS17675
1748	g004339_000003	g004339	NA	MFS transporter	80		EW045_RS17715	EW042_RS17600	EW044_RS17560	EW050_RS18005	EW039_RS17515	EW041_RS17680
1749	g000093_1_000002	g000093_1	NA	dimethyl sulfoxide reductase anchor subunit	70		EW045_RS17725	EW042_RS17610	EW044_RS17570	EW050_RS18015	EW039_RS17525	EW041_RS17690
1750	g000259_1_000010	g000259_1	NA	dimethylsulfoxide reductase subunit A	90		EW045_RS17735	EW042_RS17620	EW044_RS17580	EW050_RS18025	EW039_RS17535	EW041_RS17700
1751	g000864	g000864	NA	serine--tRNA ligase	50		EW045_RS17740	EW042_RS17625	EW044_RS17585	EW050_RS18030	EW039_RS17540	EW041_RS17705
1752	g004980_000004	g004980	NA	replication-associated recombination protein A	90		EW045_RS17745	EW042_RS17630	EW044_RS17590	EW050_RS18035	EW039_RS17545	EW041_RS17710
1753	g002830_000004	g002830	NA	outer membrane lipoprotein chaperone LolA	90		EW045_RS17750	EW042_RS17635	EW044_RS17595	EW050_RS18040	EW039_RS17550	EW041_RS17715
1754	g000491_000004	g000491	NA	DNA translocase FtsK	90		EW045_RS17755	EW042_RS17640	EW044_RS17600	EW050_RS18045	EW039_RS17555	EW041_RS17720
1755	g007006_000004	g007006	NA	leucine-responsive transcriptional regulator Lrp	90		EW045_RS17760	EW042_RS17645	EW044_RS17605	EW050_RS18050	EW039_RS17560	EW041_RS17725
1756	g005323_000004	g005323	NA	thioredoxin-disulfide reductase	90		EW045_RS17765	EW042_RS17650	EW044_RS17610	EW050_RS18055	EW039_RS17565	EW041_RS17730
1757	g002062_000003	g002062	NA	cysteine/glutathione ABC transporter permease/ATP-binding protein CydD	80		EW045_RS17770	EW042_RS17655	EW044_RS17615	EW050_RS18060	EW039_RS17570	EW041_RS17735
1758	g002067_000003	g002067	NA	cysteine/glutathione ABC transporter ATP-binding protein/permease CydC	80		EW045_RS17775	EW042_RS17660	EW044_RS17620	EW050_RS18065	EW039_RS17575	EW041_RS17740
1759	g002633_000003	g002633	NA	leucyl/phenylalanyl-tRNA--protein transferase	80		EW045_RS17780	EW042_RS17665	EW044_RS17625	EW050_RS18070	EW039_RS17580	EW041_RS17745
1760	g001776_000001	g001776	NA	translation initiation factor IF-1	60		EW045_RS17785	EW042_RS17670	EW044_RS17630	EW050_RS18075	EW039_RS17585	EW041_RS17750
1761	g004481_000004	g004481	NA	ATP-dependent Clp protease ATP-binding subunit ClpA	90		EW045_RS17790	EW042_RS17675	EW044_RS17635	EW050_RS18080	EW039_RS17590	EW041_RS17755
1762	g003602_000003	g003602	NA	ATP-dependent Clp protease adapter ClpS	80		EW045_RS17795	EW042_RS17680	EW044_RS17640	EW050_RS18085	EW039_RS17595	EW041_RS17760
1763	g000014_2_000025	g000014_2	NA	cold shock-like protein CspD	90		EW045_RS17800	EW042_RS17685	EW044_RS17645	EW050_RS18090	EW039_RS17600	EW041_RS17765
1764	g000554	g000554	NA	macrolide ABC transporter ATP-binding protein/permease MacB	50		EW045_RS17805	EW042_RS17690	EW044_RS17650	EW050_RS18095	EW039_RS17605	EW041_RS17770
1765	g004396_000003	g004396	NA	macrolide transporter subunit MacA	80		EW045_RS17810	EW042_RS17695	EW044_RS17655	EW050_RS18100	EW039_RS17610	EW041_RS17775
1766	g002089_000003	g002089	NA	ATP-dependent endonuclease	80		EW045_RS17815	EW042_RS17700	EW044_RS17660	EW050_RS18105	EW039_RS17615	EW041_RS17780
1767	g006093_000004	g006093	NA	aquaporin Z	90		EW045_RS17820	EW042_RS17705	EW044_RS17665	EW050_RS18110	EW039_RS17620	EW041_RS17785
1768	g002421_000003	g002421	NA	lysine exporter LysO family protein	80		EW045_RS17825	EW042_RS17710	EW044_RS17670	EW050_RS18115	EW039_RS17625	EW041_RS17790
1769	g004685_000004	g004685	NA	hydroxylamine reductase	90		EW045_RS17830	EW042_RS17715	EW044_RS17675	EW050_RS18120	EW039_RS17630	EW041_RS17795
1770	g001097_000004	g001097	NA	NADH oxidoreductase	90		EW045_RS17835	EW042_RS17720	EW044_RS17680	EW050_RS18125	EW039_RS17635	EW041_RS17800
1771	g004645_000004	g004645	NA	ubiquinone-dependent pyruvate dehydrogenase	90		EW045_RS17845	EW042_RS17735	EW044_RS17695	EW050_RS18140	EW039_RS17650	EW041_RS17815
1772	g005307_000003	g005307	NA	low-specificity L-threonine aldolase	80		EW045_RS17850	EW042_RS17740	EW044_RS17700	EW050_RS18145	EW039_RS17655	EW041_RS17820
1773	g001006_000003	g001006	NA	SDR family oxidoreductase	80		EW045_RS17855	EW042_RS17745	EW044_RS17705	EW050_RS18150	EW039_RS17660	EW041_RS17825
1774	g005276_000003	g005276	NA	NAD(P)-dependent oxidoreductase	80		EW045_RS17860	EW042_RS17750	EW044_RS17710	EW050_RS18155	EW039_RS17665	EW041_RS17830
1775	g002483_000002	g002483	NA	N-acetylmuramoyl-L-alanine amidase	70		EW045_RS17865	EW042_RS17755	EW044_RS17715	EW050_RS18160	EW039_RS17670	EW041_RS17835
1776	g000659_000002	g000659	NA	lipoprotein	70		EW045_RS17880	EW042_RS17770	EW044_RS17730	EW050_RS18175	EW039_RS17685	EW041_RS17850
1777	g006020_000004	g006020	NA	arginine ABC transporter ATP-binding protein ArtP	90		EW045_RS17885	EW042_RS17775	EW044_RS17735	EW050_RS18180	EW039_RS17690	EW041_RS17855
1778	g001186_2_000006	g001186_2	NA	arginine ABC transporter substrate-binding protein	90		EW045_RS17890	EW042_RS17780	EW044_RS17740	EW050_RS18185	EW039_RS17695	EW041_RS17860
1779	g006045_000004	g006045	NA	arginine ABC transporter permease ArtQ	90		EW045_RS17895	EW042_RS17785	EW044_RS17745	EW050_RS18190	EW039_RS17700	EW041_RS17865
1780	g002700_000004	g002700	NA	arginine ABC transporter permease ArtM	90		EW045_RS17900	EW042_RS17790	EW044_RS17750	EW050_RS18195	EW039_RS17705	EW041_RS17870
1781	g001186_1_000005	g001186_1	NA	arginine ABC transporter substrate-binding protein	80		EW045_RS17905	EW042_RS17795	EW044_RS17755	EW050_RS18200	EW039_RS17710	EW041_RS17875
1782	g001974_000003	g001974	NA	23S rRNA (uracil(747)-C(5))-methyltransferase RlmC	80		EW045_RS17920	EW042_RS17810	EW044_RS17770	EW050_RS18215	EW039_RS17725	EW041_RS17890
1783	g003118_000003	g003118	NA	DUF2593 family protein	80		EW045_RS17925	EW042_RS17815	EW044_RS17775	EW050_RS18220	EW039_RS17730	EW041_RS17895
1784	g005735_000004	g005735	NA	putrescine ABC transporter permease PotI	90		EW045_RS17930	EW042_RS17820	EW044_RS17780	EW050_RS18225	EW039_RS17735	EW041_RS17900
1785	g002363_000003	g002363	NA	putrescine ABC transporter permease PotH	80		EW045_RS17935	EW042_RS17825	EW044_RS17785	EW050_RS18230	EW039_RS17740	EW041_RS17905
1786	g004365_000004	g004365	NA	putrescine ABC transporter ATP-binding subunit PotG	90		EW045_RS17940	EW042_RS17830	EW044_RS17790	EW050_RS18235	EW039_RS17745	EW041_RS17910
1787	g004400_000004	g004400	NA	spermidine/putrescine ABC transporter substrate-binding protein PotF	90		EW045_RS17945	EW042_RS17835	EW044_RS17795	EW050_RS18240	EW039_RS17750	EW041_RS17915
1788	g003154_000002	g003154	NA	YbjN domain-containing protein	70		EW045_RS17950	EW042_RS17840	EW044_RS17800	EW050_RS18245	EW039_RS17755	EW041_RS17920
1789	g005578_000003	g005578	NA	30S ribosomal protein S6--L-glutamate ligase	80		EW045_RS17955	EW042_RS17845	EW044_RS17805	EW050_RS18250	EW039_RS17760	EW041_RS17925
1790	g003780_000003	g003780	NA	GrxA family glutaredoxin	80		EW045_RS17970	EW042_RS17860	EW044_RS17820	EW050_RS18265	EW039_RS17775	EW041_RS17940
1791	g003434_000002	g003434	NA	membrane protein	70		EW045_RS17975	EW042_RS17865	EW044_RS17825	EW050_RS18270	EW039_RS17780	EW041_RS17945
1792	g004662_000004	g004662	NA	transporter	90		EW045_RS17980	EW042_RS17870	EW044_RS17830	EW050_RS18275	EW039_RS17785	EW041_RS17950
1793	g001371_000001	g001371	NA	TetR family transcriptional regulator	60		EW045_RS17985	EW042_RS18110	EW044_RS17835	EW050_RS18280	EW039_RS17790	EW041_RS17955
1794	g001926_000003	g001926	NA	MFS transporter	80		EW045_RS17990	EW042_RS18115	EW044_RS17840	EW050_RS18285	EW039_RS17795	EW041_RS17960
1795	g000152_2_000004	g000152_2	NA	HAD family hydrolase	70		EW045_RS17995	EW042_RS18120	EW044_RS17845	EW050_RS18290	EW039_RS17800	EW041_RS17965
1796	g004223_000003	g004223	NA	multidrug efflux MFS transporter KdeA	80		EW045_RS18000	EW042_RS18125	EW044_RS17850	EW050_RS18295	EW039_RS17805	EW041_RS17970
1797	g001337_000002	g001337	NA	undecaprenyl-diphosphate phosphatase	70		EW045_RS18010	EW042_RS18135	EW044_RS17860	EW050_RS18305	EW039_RS17815	EW041_RS17980
1798	g005943_000002	g005943	NA	DNA-binding transcriptional repressor DeoR	70		EW045_RS18015	EW042_RS18140	EW044_RS17865	EW050_RS18310	EW039_RS17820	EW041_RS17985
1799	g000891_2_000005	g000891_2	NA	serine-type D-Ala-D-Ala carboxypeptidase	80		EW045_RS18020	EW042_RS18145	EW044_RS17870	EW050_RS18315	EW039_RS17825	EW041_RS17990
1800	g001302_000001	g001302	NA	glutathione S-transferase family protein	60		EW045_RS18025	EW042_RS18150	EW044_RS17875	EW050_RS18320	EW039_RS17830	EW041_RS17995
1801	g000924_000002	g000924	NA	PQQ-dependent sugar dehydrogenase	70		EW045_RS18030	EW042_RS18155	EW044_RS17880	EW050_RS18325	EW039_RS17835	EW041_RS18000
1802	g001574	g001574	NA	biofilm formation regulator BssR	50		EW045_RS18035	EW042_RS18160	EW044_RS17885	EW050_RS18330	EW039_RS17840	EW041_RS18005
1803	g005005_000004	g005005	NA	30S ribosomal protein S12 methylthiotransferase RimO	90		EW045_RS18045	EW042_RS18170	EW044_RS17900	EW050_RS18345	EW039_RS17855	EW041_RS18020
1804	g005556_000003	g005556	NA	glutathione ABC transporter permease GsiD	80		EW045_RS18055	EW042_RS18180	EW044_RS17910	EW050_RS18355	EW039_RS17865	EW041_RS18030
1805	g005521_000004	g005521	NA	glutathione ABC transporter permease GsiC	90		EW045_RS18060	EW042_RS18185	EW044_RS17915	EW050_RS18360	EW039_RS17870	EW041_RS18035
1806	g004761_000004	g004761	NA	glutathione ABC transporter substrate-binding protein GsiB	90		EW045_RS18065	EW042_RS18190	EW044_RS17920	EW050_RS18365	EW039_RS17875	EW041_RS18040
1807	g001075_1_000005	g001075_1	NA	beta-aspartyl-peptidase	80		EW045_RS18075	EW042_RS18200	EW044_RS17930	EW050_RS18375	EW039_RS17885	EW041_RS18050
1808	g001905_000003	g001905	NA	molybdopterin molybdotransferase MoeA	80		EW045_RS18080	EW042_RS18205	EW044_RS17935	EW050_RS18380	EW039_RS17890	EW041_RS18055
1809	g001170_000003	g001170	NA	molybdopterin-synthase adenylyltransferase MoeB	80		EW045_RS18085	EW042_RS18210	EW044_RS17940	EW050_RS18385	EW039_RS17895	EW041_RS18060
1810	g002422_000002	g002422	NA	glycyl-radical enzyme activating protein	70		EW045_RS18090	EW042_RS18215	EW044_RS17945	EW050_RS18390	EW039_RS17900	EW041_RS18065
1811	g001573	g001573	NA	glycyl radical protein	50		EW045_RS18095	EW042_RS18220	EW044_RS17950	EW050_RS18395	EW039_RS17905	EW041_RS18070
1812	g000152_1_000005	g000152_1	NA	HAD family hydrolase	80		EW045_RS18100	EW042_RS18225	EW044_RS17955	EW050_RS18400	EW039_RS17910	EW041_RS18075
1813	g001889_000003	g001889	NA	DUF1479 domain-containing protein	80		EW045_RS18105	EW042_RS18230	EW044_RS17960	EW050_RS18405	EW039_RS17915	EW041_RS18080
1814	g001989_000002	g001989	NA	LacI family transcriptional regulator	70		EW045_RS18110	EW042_RS18235	EW044_RS17965	EW050_RS18410	EW039_RS17920	EW041_RS18085
1815	g002215_000003	g002215	NA	MFS transporter	80		EW045_RS18115	EW042_RS18240	EW044_RS17970	EW050_RS18415	EW039_RS17925	EW041_RS18090
1816	g001054_000003	g001054	NA	glycoside hydrolase family 31 protein	80		EW045_RS18120	EW042_RS18245	EW044_RS17975	EW050_RS18420	EW039_RS17930	EW041_RS18095
1817	g004733_000004	g004733	NA	ABC-F family ATPase	90		EW045_RS18125	EW042_RS18255	EW044_RS17985	EW050_RS18430	EW039_RS17940	EW041_RS18100
1818	g000024_4_000016	g000024_4	NA	L%2CD-transpeptidase	90		EW045_RS18135	EW042_RS18265	EW044_RS17995	EW050_RS18440	EW039_RS17950	EW041_RS18110
1819	g000449_000002	g000449	NA	anion transporter	70		EW045_RS18150	EW042_RS18280	EW044_RS18015	EW050_RS18460	EW039_RS17970	EW041_RS18130
1820	g003177_000003	g003177	NA	manganese-binding transcriptional regulator MntR	80		EW045_RS18155	EW042_RS18285	EW044_RS18020	EW050_RS18465	EW039_RS17975	EW041_RS18135
1821	g000861_000003	g000861	NA	manganase accumulation protein MntS	80		EW045_RS18160	EW042_RS18290	EW044_RS18025	EW050_RS18470	EW039_RS17980	EW041_RS18140
1822	g004738_000002	g004738	NA	phosphoethanolamine transferase	70		EW045_RS18165	EW042_RS18295	EW044_RS18030	EW050_RS18475	EW039_RS17985	EW041_RS18145
1823	g003048_000003	g003048	NA	outer membrane protein OmpX	80		EW045_RS18170	EW042_RS18300	EW044_RS18035	EW050_RS18480	EW039_RS17990	EW041_RS18150
1824	g002437_000002	g002437	NA	threonine/homoserine exporter RhtA	70		EW045_RS18175	EW042_RS18305	EW044_RS18040	EW050_RS18485	EW039_RS17995	EW041_RS18155
1825	g003075_000004	g003075	NA	DNA starvation/stationary phase protection protein Dps	90		EW045_RS18180	EW042_RS18310	EW044_RS18045	EW050_RS18490	EW039_RS18000	EW041_RS18160
1826	g002566_1_000007	g002566_1	NA	glutamine ABC transporter substrate-binding protein GlnH	90		EW045_RS18185	EW042_RS18315	EW044_RS18050	EW050_RS18495	EW039_RS18005	EW041_RS18165
1827	g001262_1_000005	g001262_1	NA	glutamine ABC transporter permease GlnP	90		EW045_RS18190	EW042_RS18320	EW044_RS18055	EW050_RS18500	EW039_RS18010	EW041_RS18170
1828	g004490_000003	g004490	NA	mechanosensitive channel protein	80		EW045_RS18200	EW042_RS18330	EW044_RS18065	EW050_RS18510	EW039_RS18020	EW041_RS18180
1829	g002308_000002	g002308	NA	23S rRNA (adenine(1618)-N(6))-methyltransferase RlmF	70		EW045_RS18205	EW042_RS18335	EW044_RS18070	EW050_RS18515	EW039_RS18025	EW041_RS18185
1830	g001722	g001722	NA	DUF1471 domain-containing protein	50		EW045_RS18215	EW042_RS18345	EW044_RS18080	EW050_RS18525	EW039_RS18035	EW041_RS18195
1831	g004479_000002	g004479	NA	catecholate siderophore receptor Fiu	70		EW045_RS15980	EW042_RS15970	EW044_RS15430	EW050_RS15790	EW039_RS15650	EW041_RS15830
1832	g000563_000002	g000563	NA	PKHD-type hydroxylase YbiX	70		EW045_RS15985	EW042_RS15975	EW044_RS15435	EW050_RS15795	EW039_RS15655	EW041_RS15835
1833	g003772_000002	g003772	NA	DksA/TraR family C4-type zinc finger protein	70		EW045_RS18220	EW042_RS18350	EW044_RS18085	EW050_RS18530	EW039_RS18040	EW041_RS18200
1834	g003792_000002	g003792	NA	DUF1471 domain-containing protein	70		EW045_RS18225	EW042_RS18355	EW044_RS18090	EW050_RS18535	EW039_RS18045	EW041_RS18205
1835	g000935_000002	g000935	NA	malate/lactate/ureidoglycolate dehydrogenase	70		EW045_RS11565	EW042_RS11560	EW044_RS10690	EW050_RS10875	EW039_RS11250	EW041_RS11130
1836	g002350_000002	g002350	NA	DNA-binding protein YbiB	70		EW045_RS18230	EW042_RS18360	EW044_RS18095	EW050_RS18540	EW039_RS18050	EW041_RS18210
1837	g004502_000004	g004502	NA	ATP-dependent DNA helicase DinG	90		EW045_RS18235	EW042_RS18365	EW044_RS18100	EW050_RS18545	EW039_RS18055	EW041_RS18215
1838	g004948_000004	g004948	NA	ATP-dependent RNA helicase RhlE	90		EW045_RS18240	EW042_RS18370	EW044_RS18105	EW050_RS18550	EW039_RS18060	EW041_RS18220
1839	g001240_000003	g001240	NA	transcriptional regulator	80		EW045_RS18270	EW042_RS18400	EW044_RS18135	EW050_RS18580	EW039_RS18090	EW041_RS18250
1840	g005322_000002	g005322	NA	secretion protein HlyD	70		EW045_RS18275	EW042_RS18405	EW044_RS18140	EW050_RS18585	EW039_RS18095	EW041_RS18255
1841	g004635_000003	g004635	NA	ABC transporter ATP-binding protein	80		EW045_RS18280	EW042_RS18410	EW044_RS18145	EW050_RS18590	EW039_RS18100	EW041_RS18260
1842	g004366_000004	g004366	NA	ABC transporter permease	90		EW045_RS18285	EW042_RS18415	EW044_RS18150	EW050_RS18595	EW039_RS18105	EW041_RS18265
1843	g004408_000004	g004408	NA	ABC transporter permease	90		EW045_RS18290	EW042_RS18420	EW044_RS18155	EW050_RS18600	EW039_RS18110	EW041_RS18270
1844	g001504_000002	g001504	NA	hypothetical protein	70		EW045_RS18295	EW042_RS18425	EW044_RS18160	EW050_RS18605	EW039_RS18115	EW041_RS18275
1845	g005936_000003	g005936	NA	endonuclease/exonuclease/phosphatase family protein	80		EW045_RS18300	EW042_RS18430	EW044_RS18165	EW050_RS18610	EW039_RS18120	EW041_RS18280
1846	g004206_000002	g004206	NA	cardiolipin synthase ClsB	70		EW045_RS18305	EW042_RS18435	EW044_RS18170	EW050_RS18615	EW039_RS18125	EW041_RS18285
1847	g005391_000002	g005391	NA	UPF0104 family protein	70		EW045_RS18310	EW042_RS18440	EW044_RS18175	EW050_RS18620	EW039_RS18130	EW041_RS18290
1848	g006073_000003	g006073	NA	Bax inhibitor-1/YccA family protein	80		EW045_RS18320	EW042_RS18450	EW044_RS18185	EW050_RS18630	EW039_RS18145	EW041_RS18305
1849	g001484_000003	g001484	NA	molybdopterin synthase catalytic subunit MoaE	80		EW045_RS18325	EW042_RS18455	EW044_RS18190	EW050_RS18635	EW039_RS18150	EW041_RS18310
1850	g000822_000002	g000822	NA	molybdopterin synthase sulfur carrier subunit	70		EW045_RS18330	EW042_RS18460	EW044_RS18195	EW050_RS18640	EW039_RS18155	EW041_RS18315
1851	g000674	g000674	NA	cyclic pyranopterin monophosphate synthase MoaC	50		EW045_RS18335	EW042_RS18465	EW044_RS18200	EW050_RS18645	EW039_RS18160	EW041_RS18320
1852	g001425_000004	g001425	NA	molybdenum cofactor biosynthesis protein B	90		EW045_RS18340	EW042_RS18470	EW044_RS18205	EW050_RS18650	EW039_RS18165	EW041_RS18325
1853	g005334_000003	g005334	NA	GTP 3'%2C8-cyclase MoaA	80		EW045_RS18345	EW042_RS18475	EW044_RS18210	EW050_RS18655	EW039_RS18170	EW041_RS18330
1854	g002409_000003	g002409	NA	uridine diphosphate-N-acetylglucosamine-binding protein YvcK	80		EW045_RS18355	EW042_RS18485	EW044_RS18220	EW050_RS18665	EW039_RS18180	EW041_RS18340
1855	g000953	g000953	NA	excinuclease ABC subunit B	50		EW045_RS18380	EW042_RS18510	EW044_RS18245	EW050_RS18690	EW039_RS18205	EW041_RS18365
1856	g000160_1_000003	g000160_1	NA	ATP-dependent dethiobiotin synthetase BioD	70		EW045_RS18405	EW042_RS18530	EW044_RS18260	EW050_RS18705	EW039_RS18220	EW041_RS18380
1857	g001171_000001	g001171	NA	malonyl-ACP O-methyltransferase BioC	60		EW045_RS18410	EW042_RS18535	EW044_RS18265	EW050_RS18710	EW039_RS18225	EW041_RS18385
1858	g000442_000002	g000442	NA	8-amino-7-oxononanoate synthase	70		EW045_RS18415	EW042_RS18540	EW044_RS18270	EW050_RS18715	EW039_RS18230	EW041_RS18390
1859	g005224_000004	g005224	NA	biotin synthase BioB	90		EW045_RS18420	EW042_RS18545	EW044_RS18275	EW050_RS18720	EW039_RS18235	EW041_RS18395
1860	g000865_000003	g000865	NA	adenosylmethionine--8-amino-7-oxononanoate transaminase	80		EW045_RS18425	EW042_RS18550	EW044_RS18280	EW050_RS18725	EW039_RS18240	EW041_RS18400
1861	g000328_1_000008	g000328_1	NA	kinase inhibitor	80		EW045_RS18430	EW042_RS18555	EW044_RS18285	EW050_RS18730	EW039_RS18245	EW041_RS18405
1862	g001874_000002	g001874	NA	putative acyl-CoA thioester hydrolase	70		EW045_RS18470	EW042_RS18595	EW044_RS18325	EW050_RS18765	EW039_RS18285	EW041_RS18445
1863	g001997	g001997	NA	4-oxalomesaconate tautomerase	50	includes: dose >1	EW045_RS00305	EW042_RS00315	EW044_RS00240;EW044_RS22620	EW050_RS00235	EW039_RS00235	EW041_RS00240
1864	g002323_000003	g002323	NA	6-phosphogluconolactonase	80		EW045_RS18540	EW042_RS18650	EW044_RS18400	EW050_RS18840	EW039_RS18360	EW041_RS18520
1865	g002494_000002	g002494	NA	pyridoxal phosphatase	70		EW045_RS18545	EW042_RS18655	EW044_RS18405	EW050_RS18845	EW039_RS18365	EW041_RS18525
1866	g002270_000002	g002270	NA	molybdenum ABC transporter ATP-binding protein ModC	70		EW045_RS18550	EW042_RS18660	EW044_RS18410	EW050_RS18850	EW039_RS18370	EW041_RS18530
1867	g002651_000003	g002651	NA	molybdate ABC transporter permease subunit	80		EW045_RS18555	EW042_RS18665	EW044_RS18415	EW050_RS18855	EW039_RS18375	EW041_RS18535
1868	g005895_000003	g005895	NA	molybdate ABC transporter substrate-binding protein	80		EW045_RS18560	EW042_RS18670	EW044_RS18420	EW050_RS18860	EW039_RS18380	EW041_RS18540
1869	g004073_000003	g004073	NA	multidrug efflux pump-associated protein%2C AcrZ family	80		EW045_RS18565	EW042_RS18675	EW044_RS18425	EW050_RS18865	EW039_RS18385	EW041_RS18545
1870	g002523_000003	g002523	NA	molybdenum-dependent transcriptional regulator	80		EW045_RS18570	EW042_RS18680	EW044_RS18430	EW050_RS18870	EW039_RS18390	EW041_RS18550
1871	g004823_000003	g004823	NA	molybdate ABC transporter ATP-binding protein ModF	80		EW045_RS18575	EW042_RS18685	EW044_RS18435	EW050_RS18875	EW039_RS18395	EW041_RS18555
1872	g005268_000004	g005268	NA	UDP-glucose 4-epimerase GalE	90		EW045_RS18580	EW042_RS18690	EW044_RS18440	EW050_RS18880	EW039_RS18400	EW041_RS18560
1873	g005212_000004	g005212	NA	galactose-1-phosphate uridylyltransferase	90		EW045_RS18585	EW042_RS18695	EW044_RS18445	EW050_RS18885	EW039_RS18405	EW041_RS18565
1874	g004340_000004	g004340	NA	galactokinase	90		EW045_RS18590	EW042_RS18700	EW044_RS18450	EW050_RS18890	EW039_RS18410	EW041_RS18570
1875	g001063_000002	g001063	NA	galactose-1-epimerase	70		EW045_RS18595	EW042_RS18705	EW044_RS18455	EW050_RS18895	EW039_RS18415	EW041_RS18575
1876	g000556	g000556	NA	2%2C3-diphosphoglycerate-dependent phosphoglycerate mutase	50		EW045_RS18600	EW042_RS18710	EW044_RS18460	EW050_RS18900	EW039_RS18420	EW041_RS18580
1877	g000235_1_000011	g000235_1	NA	3-deoxy-7-phosphoheptulonate synthase AroG	90		EW045_RS18605	EW042_RS18715	EW044_RS18465	EW050_RS18905	EW039_RS18425	EW041_RS18585
1878	g001580_000002	g001580	NA	hypothetical protein	70		EW045_RS18610	EW042_RS18720	EW044_RS18470	EW050_RS18910	EW039_RS18430	EW041_RS18590
1879	g002372_000002	g002372	NA	CDF family zinc transporter ZitB	70		EW045_RS18615	EW042_RS18725	EW044_RS18475	EW050_RS18915	EW039_RS18435	EW041_RS18595
1880	g002612_000003	g002612	NA	nicotinamide riboside transporter PnuC	80		EW045_RS18620	EW042_RS18730	EW044_RS18480	EW050_RS18920	EW039_RS18440	EW041_RS18600
1881	g001064_000003	g001064	NA	quinolinate synthase NadA	80		EW045_RS18625	EW042_RS18735	EW044_RS18485	EW050_RS18925	EW039_RS18445	EW041_RS18605
1882	g002509_000003	g002509	NA	cell division protein CpoB	80		EW045_RS18670	EW042_RS18780	EW044_RS18530	EW050_RS18965	EW039_RS18490	EW041_RS18650
1883	g003029_000004	g003029	NA	peptidoglycan-associated lipoprotein Pal	90		EW045_RS18675	EW042_RS18785	EW044_RS18535	EW050_RS18970	EW039_RS18495	EW041_RS18655
1884	g004129_000004	g004129	NA	Tol-Pal system protein TolB	90		EW045_RS18680	EW042_RS18790	EW044_RS18540	EW050_RS18975	EW039_RS18500	EW041_RS18660
1885	g000183_1_000003	g000183_1	NA	cell envelope integrity protein TolA	70		EW045_RS18685	EW042_RS18795	EW044_RS18545	EW050_RS18980	EW039_RS18505	EW041_RS18665
1886	g003314_000003	g003314	NA	colicin uptake protein TolR	80		EW045_RS18690	EW042_RS18800	EW044_RS18550	EW050_RS18985	EW039_RS18510	EW041_RS18670
1887	g006098_000004	g006098	NA	Tol-Pal system protein TolQ	90		EW045_RS18695	EW042_RS18805	EW044_RS18555	EW050_RS18990	EW039_RS18515	EW041_RS18675
1888	g003378_000004	g003378	NA	tol-pal system-associated acyl-CoA thioesterase	90		EW045_RS18700	EW042_RS18810	EW044_RS18560	EW050_RS18995	EW039_RS18520	EW041_RS18680
1889	g001674_000003	g001674	NA	cyd operon protein YbgE	80		EW045_RS18705	EW042_RS18815	EW044_RS18565	EW050_RS19000	EW039_RS18525	EW041_RS18685
1890	g001966_1_000005	g001966_1	NA	cytochrome d ubiquinol oxidase subunit II	80		EW045_RS18715	EW042_RS18825	EW044_RS18575	EW050_RS19010	EW039_RS18535	EW041_RS18695
1891	g002113_1_000006	g002113_1	NA	cytochrome ubiquinol oxidase subunit I	90		EW045_RS18720	EW042_RS18830	EW044_RS18580	EW050_RS19015	EW039_RS18540	EW041_RS18700
1892	g004153	g004153	NA	dicarboxylate/amino acid:cation symporter	50		EW045_RS08765	EW042_RS08775	EW044_RS08145	EW050_RS08245	EW039_RS08035	EW041_RS08475
1893	g001919	g001919	NA	imidazolonepropionase	50		EW045_RS18465	EW042_RS18590	EW044_RS18320	EW050_RS18760	EW039_RS18280	EW041_RS18440
1894	g002077_000001	g002077	NA	urocanate hydratase	60		EW045_RS18450	EW042_RS18575	EW044_RS18305	EW050_RS18745	EW039_RS18265	EW041_RS18425
1895	g001121_000001	g001121	NA	succinate--CoA ligase subunit alpha	60		EW045_RS18730	EW042_RS18840	EW044_RS18585	EW050_RS19020	EW039_RS18545	EW041_RS18705
1896	g000905	g000905	NA	ADP-forming succinate--CoA ligase subunit beta	50		EW045_RS18735	EW042_RS18845	EW044_RS18590	EW050_RS19025	EW039_RS18550	EW041_RS18710
1897	g001909_1_000007	g001909_1	NA	2-oxoglutarate dehydrogenase complex dihydrolipoyllysine-residue succinyltransferase	90		EW045_RS18745	EW042_RS18855	EW044_RS18595	EW050_RS19030	EW039_RS18555	EW041_RS18715
1898	g005082_000004	g005082	NA	2-oxoglutarate dehydrogenase E1 component	90		EW045_RS18750	EW042_RS18860	EW044_RS18600	EW050_RS19035	EW039_RS18560	EW041_RS18720
1899	g006048_000004	g006048	NA	succinate dehydrogenase iron-sulfur subunit	90		EW045_RS18755	EW042_RS18865	EW044_RS18605	EW050_RS19040	EW039_RS18565	EW041_RS18725
1900	g010254_000004	g010254	NA	succinate dehydrogenase flavoprotein subunit	90		EW045_RS18760	EW042_RS18870	EW044_RS18610	EW050_RS19045	EW039_RS18570	EW041_RS18730
1901	g003527_000004	g003527	NA	succinate dehydrogenase membrane anchor subunit	90		EW045_RS18765	EW042_RS18875	EW044_RS18615	EW050_RS19050	EW039_RS18575	EW041_RS18735
1902	g003415_000004	g003415	NA	succinate dehydrogenase cytochrome b556 subunit	90		EW045_RS18770	EW042_RS18880	EW044_RS18620	EW050_RS19055	EW039_RS18580	EW041_RS18740
1903	g001875_1_000006	g001875_1	NA	citrate (Si)-synthase	90		EW045_RS18775	EW042_RS18885	EW044_RS18630	EW050_RS19065	EW039_RS18590	EW041_RS18750
1904	g000276_000003	g000276	NA	endonuclease VIII	80		EW045_RS18780	EW042_RS18890	EW044_RS18635	EW050_RS19070	EW039_RS18595	EW041_RS18755
1905	g000282_000003	g000282	NA	5-oxoprolinase subunit PxpA	80		EW045_RS18800	EW042_RS18910	EW044_RS18645	EW050_RS19080	EW039_RS18605	EW041_RS18765
1906	g002383_000002	g002383	NA	biotin-dependent carboxyltransferase family protein	70		EW045_RS18805	EW042_RS18915	EW044_RS18650	EW050_RS19085	EW039_RS18610	EW041_RS18770
1907	g001265_000002	g001265	NA	5-oxoprolinase subunit PxpB	70		EW045_RS18810	EW042_RS18920	EW044_RS18655	EW050_RS19090	EW039_RS18615	EW041_RS18775
1908	g002580_000004	g002580	NA	type 2 GTP cyclohydrolase I	90		EW045_RS18815	EW042_RS18925	EW044_RS18660	EW050_RS19095	EW039_RS18620	EW041_RS18780
1909	g001004_2_000004	g001004_2	NA	MFS transporter	80		EW045_RS18820	EW042_RS18930	EW044_RS18665	EW050_RS19100	EW039_RS18625	EW041_RS18785
1910	g000142_000002	g000142	NA	deoxyribodipyrimidine photo-lyase	70		EW045_RS18825	EW042_RS18935	EW044_RS18670	EW050_RS19105	EW039_RS18630	EW041_RS18790
1911	g000069	g000069	NA	DUF523 and DUF1722 domain-containing protein	50		EW045_RS23500	EW042_RS23895	EW044_RS23585	EW050_RS23970	EW039_RS23280	EW041_RS23350
1912	g000835_000002	g000835	NA	DUF2517 family protein	70		EW045_RS18830	EW042_RS18940	EW044_RS18675	EW050_RS19110	EW039_RS18635	EW041_RS18795
1913	g002083_000003	g002083	NA	potassium-transporting ATPase subunit KdpA	80		EW045_RS18840	EW042_RS18950	EW044_RS18685	EW050_RS19120	EW039_RS18645	EW041_RS18805
1914	g002027	g002027	NA	potassium-transporting ATPase subunit KdpB	50		EW045_RS18845	EW042_RS18955	EW044_RS18690	EW050_RS19125	EW039_RS18650	EW041_RS18810
1915	g000321_000002	g000321	NA	potassium-transporting ATPase subunit KdpC	70		EW045_RS18850	EW042_RS18960	EW044_RS18695	EW050_RS19130	EW039_RS18655	EW041_RS18815
1916	g005092_000003	g005092	NA	two-component system sensor histidine kinase KdbD	80		EW045_RS18855	EW042_RS18965	EW044_RS18700	EW050_RS19135	EW039_RS18660	EW041_RS18820
1917	g000564_000003	g000564	NA	two-component system response regulator KdpE	80		EW045_RS18860	EW042_RS18970	EW044_RS18705	EW050_RS19140	EW039_RS18665	EW041_RS18825
1918	g004698_000004	g004698	NA	alpha-D-glucose phosphate-specific phosphoglucomutase	90		EW045_RS18870	EW042_RS18980	EW044_RS18715	EW050_RS19150	EW039_RS18675	EW041_RS18835
1919	g001390_000003	g001390	NA	replication initiation negative regulator SeqA	80		EW045_RS18875	EW042_RS18985	EW044_RS18720	EW050_RS19155	EW039_RS18680	EW041_RS18840
1920	g002545_000003	g002545	NA	esterase	80		EW045_RS18880	EW042_RS18990	EW044_RS18725	EW050_RS19160	EW039_RS18685	EW041_RS18845
1921	g001669_000004	g001669	NA	LexA regulated protein	90		EW045_RS18885	EW042_RS18995	EW044_RS18730	EW050_RS19165	EW039_RS18690	EW041_RS18850
1922	g003018_000004	g003018	NA	flavodoxin FldA	90		EW045_RS18890	EW042_RS19000	EW044_RS18735	EW050_RS19170	EW039_RS18695	EW041_RS18855
1923	g003245_000004	g003245	NA	ferric iron uptake transcriptional regulator	90		EW045_RS18895	EW042_RS19005	EW044_RS18740	EW050_RS19175	EW039_RS18700	EW041_RS18860
1924	g000773_000003	g000773	NA	hypothetical protein	80		EW045_RS18905	EW042_RS19015	EW044_RS18765	EW050_RS19200	EW039_RS18725	EW041_RS18885
1925	g004888_000003	g004888	NA	chitoporin	80		EW045_RS18910	EW042_RS19020	EW044_RS18770	EW050_RS19205	EW039_RS18730	EW041_RS18890
1926	g004670_000004	g004670	NA	glutamine--tRNA ligase	90		EW045_RS18920	EW042_RS19030	EW044_RS18780	EW050_RS19215	EW039_RS18740	EW041_RS18900
1927	g001428_2_000005	g001428_2	NA	PTS N-acetyl glucosamine transporter subunit IIABC	80		EW045_RS18925	EW042_RS19035	EW044_RS18785	EW050_RS19220	EW039_RS18745	EW041_RS18905
1928	g005835_000004	g005835	NA	glucosamine-6-phosphate deaminase	90		EW045_RS18930	EW042_RS19040	EW044_RS18790	EW050_RS19225	EW039_RS18750	EW041_RS18910
1929	g004341_000003	g004341	NA	N-acetylglucosamine-6-phosphate deacetylase	80		EW045_RS18935	EW042_RS19045	EW044_RS18795	EW050_RS19230	EW039_RS18755	EW041_RS18915
1930	g004235_000003	g004235	NA	ROK family transcriptional regulator	80		EW045_RS18940	EW042_RS19050	EW044_RS18800	EW050_RS19235	EW039_RS18760	EW041_RS18920
1931	g005959_000004	g005959	NA	HAD-IIA family hydrolase	90		EW045_RS18945	EW042_RS19055	EW044_RS18805	EW050_RS19240	EW039_RS18765	EW041_RS18925
1932	g004675_000004	g004675	NA	asparagine synthase B	90		EW045_RS18950	EW042_RS19060	EW044_RS18810	EW050_RS19245	EW039_RS18770	EW041_RS18930
1933	g000437_000002	g000437	NA	2-octaprenyl-3-methyl-6-methoxy-1%2C4-benzoquinol hydroxylase	70		EW045_RS18995	EW042_RS19105	EW044_RS18850	EW050_RS19285	EW039_RS18810	EW041_RS18970
1934	g004865_000004	g004865	NA	tRNA (N6-isopentenyl adenosine(37)-C2)-methylthiotransferase MiaB	90		EW045_RS19000	EW042_RS19110	EW044_RS18855	EW050_RS19290	EW039_RS18815	EW041_RS18975
1935	g004456_000004	g004456	NA	PhoH family protein	90		EW045_RS19005	EW042_RS19115	EW044_RS18860	EW050_RS19295	EW039_RS18820	EW041_RS18980
1936	g003178_000003	g003178	NA	rRNA maturation RNase YbeY	80		EW045_RS19010	EW042_RS19120	EW044_RS18865	EW050_RS19300	EW039_RS18825	EW041_RS18985
1937	g005649_000004	g005649	NA	CNNM family magnesium/cobalt transport protein CorC	90		EW045_RS19015	EW042_RS19125	EW044_RS18870	EW050_RS19305	EW039_RS18830	EW041_RS18990
1938	g002122_000003	g002122	NA	apolipoprotein N-acyltransferase	80		EW045_RS19020	EW042_RS19130	EW044_RS18875	EW050_RS19310	EW039_RS18835	EW041_RS18995
1939	g002405_000004	g002405	NA	amino acid ABC transporter substrate-binding protein	90		EW045_RS19025	EW042_RS19135	EW044_RS18880	EW050_RS19315	EW039_RS18840	EW041_RS19000
1940	g005991_000004	g005991	NA	amino acid ABC transporter permease	90		EW045_RS19030	EW042_RS19140	EW044_RS18885	EW050_RS19320	EW039_RS18845	EW041_RS19005
1941	g002680_000004	g002680	NA	glutamate/aspartate ABC transporter permease GltK	90		EW045_RS19035	EW042_RS19145	EW044_RS18890	EW050_RS19325	EW039_RS18850	EW041_RS19010
1942	g002379_000003	g002379	NA	pyrimidine-specific ribonucleoside hydrolase RihA	80		EW045_RS12505	EW042_RS12480	EW044_RS11695	EW050_RS11900	EW039_RS12295	EW041_RS12110
1943	g003141_000003	g003141	NA	zinc ribbon-containing protein	80		EW045_RS19055	EW042_RS19165	EW044_RS18910	EW050_RS19345	EW039_RS18870	EW041_RS19030
1944	g005109_000004	g005109	NA	leucine--tRNA ligase	90		EW045_RS19060	EW042_RS19170	EW044_RS18915	EW050_RS19350	EW039_RS18875	EW041_RS19035
1945	g001346_000002	g001346	NA	LPS assembly lipoprotein LptE	70		EW045_RS19065	EW042_RS19175	EW044_RS18920	EW050_RS19355	EW039_RS18880	EW041_RS19040
1946	g002286_000003	g002286	NA	DNA polymerase III subunit delta	80		EW045_RS19070	EW042_RS19180	EW044_RS18925	EW050_RS19360	EW039_RS18885	EW041_RS19045
1947	g000582_000002	g000582	NA	nicotinate-nucleotide adenylyltransferase	70		EW045_RS19075	EW042_RS19185	EW044_RS18930	EW050_RS19365	EW039_RS18890	EW041_RS19050
1948	g000166_000001	g000166	NA	adenosylcobalamin/alpha-ribazole phosphatase	60		EW045_RS19080	EW042_RS19190	EW044_RS18935	EW050_RS19370	EW039_RS18895	EW041_RS19055
1949	g003610_000004	g003610	NA	ribosome silencing factor	90		EW045_RS19085	EW042_RS19195	EW044_RS18940	EW050_RS19375	EW039_RS18900	EW041_RS19060
1950	g003199_000004	g003199	NA	23S rRNA (pseudouridine(1915)-N(3))-methyltransferase RlmH	90		EW045_RS19090	EW042_RS19200	EW044_RS18945	EW050_RS19380	EW039_RS18905	EW041_RS19065
1951	g002047_1_000006	g002047_1	NA	peptidoglycan DD-transpeptidase MrdA	90		EW045_RS19095	EW042_RS19205	EW044_RS18950	EW050_RS19385	EW039_RS18910	EW041_RS19070
1952	g004401_000004	g004401	NA	peptidoglycan glycosyltransferase MrdB	90		EW045_RS19100	EW042_RS19210	EW044_RS18955	EW050_RS19390	EW039_RS18915	EW041_RS19075
1953	g001959_000002	g001959	NA	endolytic peptidoglycan transglycosylase RlpA	70		EW045_RS19105	EW042_RS19215	EW044_RS18960	EW050_RS19395	EW039_RS18920	EW041_RS19080
1954	g000891_1_000006	g000891_1	NA	D-alanyl-D-alanine carboxypeptidase DacA	90		EW045_RS19110	EW042_RS19220	EW044_RS18965	EW050_RS19400	EW039_RS18925	EW041_RS19085
1955	g003781_000004	g003781	NA	YbeD family protein	90		EW045_RS19115	EW042_RS19225	EW044_RS18970	EW050_RS19405	EW039_RS18930	EW041_RS19090
1956	g001281_000003	g001281	NA	lipoyl(octanoyl) transferase LipB	80		EW045_RS19120	EW042_RS19230	EW044_RS18975	EW050_RS19410	EW039_RS18935	EW041_RS19095
1957	g001103	g001103	NA	DNA-binding transcriptional regulator	50		EW045_RS19125	EW042_RS19235	EW044_RS18980	EW050_RS19415	EW039_RS18940	EW041_RS19100
1958	g002355	g002355	NA	lipoyl synthase	50		EW045_RS19130	EW042_RS19240	EW044_RS18985	EW050_RS19420	EW039_RS18945	EW041_RS19105
1959	g000395_2_000003	g000395_2	NA	twin-arginine translocase subunit TatE	70		EW045_RS19135	EW042_RS19245	EW044_RS18990	EW050_RS19425	EW039_RS18950	EW041_RS19110
1960	g002524_000001	g002524	NA	deaminated glutathione amidase	60		EW045_RS19140	EW042_RS19250	EW044_RS18995	EW050_RS19430	EW039_RS18955	EW041_RS19115
1961	g001575_000002	g001575	NA	fluoride efflux transporter CrcB	70		EW045_RS19145	EW042_RS19255	EW044_RS19000	EW050_RS19435	EW039_RS18960	EW041_RS19120
1962	g000636_000003	g000636	NA	phospholipid:lipid A palmitoyltransferase	80		EW045_RS19155	EW042_RS19265	EW044_RS19010	EW050_RS19445	EW039_RS18970	EW041_RS19130
1963	g004909_000004	g004909	NA	anaerobic C4-dicarboxylate transporter DcuC	90		EW045_RS19160	EW042_RS19275	EW044_RS19020	EW050_RS19455	EW039_RS18980	EW041_RS19140
1964	g002507_000002	g002507	NA	ribonuclease I	70		EW045_RS19165	EW042_RS19280	EW044_RS19025	EW050_RS19460	EW039_RS18985	EW041_RS19145
1965	g001536_000002	g001536	NA	nucleoside diphosphate kinase regulator	70		EW045_RS19170	EW042_RS19285	EW044_RS19030	EW050_RS19465	EW039_RS18990	EW041_RS19150
1966	g000107_1_000007	g000107_1	NA	universal stress protein UspG	80		EW045_RS19175	EW042_RS19290	EW044_RS19035	EW050_RS19470	EW039_RS18995	EW041_RS19155
1967	g000993	g000993	NA	alkyl hydroperoxide reductase subunit F	50		EW045_RS19180	EW042_RS19295	EW044_RS19040	EW050_RS19475	EW039_RS19000	EW041_RS19160
1968	g001363_000001	g001363	NA	alkyl hydroperoxide reductase subunit C	60		EW045_RS19185	EW042_RS19300	EW044_RS19045	EW050_RS19480	EW039_RS19005	EW041_RS19165
1969	g002571_000002	g002571	NA	thiol:disulfide interchange protein DsbG	70		EW045_RS19190	EW042_RS19305	EW044_RS19050	EW050_RS19485	EW039_RS19010	EW041_RS19170
1970	g000229_1_000002	g000229_1	NA	DUF3440 domain-containing protein	70		EW045_RS19200	EW042_RS19315	EW044_RS19060	EW050_RS19495	EW039_RS19020	EW041_RS19180
1971	g000580_1_000001	g000580_1	NA	ParB-like nuclease domain-containing protein	60		EW045_RS19205	EW042_RS19320	EW044_RS19065	EW050_RS19500	EW039_RS19025	EW041_RS19185
1972	g000909_000003	g000909	NA	pyridoxal phosphate-dependent aminotransferase	80		EW045_RS19210	EW042_RS19325	EW044_RS19070	EW050_RS19505	EW039_RS19030	EW041_RS19190
1973	g000933_000003	g000933	NA	oxidoreductase	80		EW045_RS19335	EW042_RS19450	EW044_RS19195	EW050_RS19630	EW039_RS19155	EW041_RS19315
1974	g000840_2_000004	g000840_2	NA	YbdD/YjiX family protein	80		EW045_RS19355	EW042_RS19470	EW044_RS19215	EW050_RS19650	EW039_RS19175	EW041_RS19330
1975	g000946_1_000007	g000946_1	NA	carbon starvation protein CstA	90		EW045_RS19360	EW042_RS19475	EW044_RS19220	EW050_RS19655	EW039_RS19180	EW041_RS19335
1976	g000185_1_000005	g000185_1	NA	proofreading thioesterase EntH	80		EW045_RS19365	EW042_RS19480	EW044_RS19225	EW050_RS19660	EW039_RS19185	EW041_RS19340
1977	g001848_000004	g001848	NA	2%2C3-dihydro-2%2C3-dihydroxybenzoate dehydrogenase	90		EW045_RS19370	EW042_RS19485	EW044_RS19230	EW050_RS19665	EW039_RS19190	EW041_RS19345
1978	g005701_000003	g005701	NA	isochorismatase	80		EW045_RS19375	EW042_RS19490	EW044_RS19235	EW050_RS19670	EW039_RS19195	EW041_RS19350
1979	g004726_000003	g004726	NA	(2%2C3-dihydroxybenzoyl)adenylate synthase	80		EW045_RS19380	EW042_RS19495	EW044_RS19240	EW050_RS19675	EW039_RS19200	EW041_RS19355
1980	g001949_000002	g001949	NA	isochorismate synthase EntC	70		EW045_RS19385	EW042_RS19500	EW044_RS19245	EW050_RS19680	EW039_RS19205	EW041_RS19360
1981	g005401_000003	g005401	NA	Fe2+-enterobactin ABC transporter substrate-binding protein	80		EW045_RS19390	EW042_RS19505	EW044_RS19250	EW050_RS19685	EW039_RS19210	EW041_RS19365
1982	g004201_000003	g004201	NA	enterobactin transporter EntS	80		EW045_RS19395	EW042_RS19510	EW044_RS19255	EW050_RS19690	EW039_RS19215	EW041_RS19370
1983	g005291_000003	g005291	NA	Fe(3+)-siderophore ABC transporter permease	80		EW045_RS19400	EW042_RS19515	EW044_RS19260	EW050_RS19695	EW039_RS19220	EW041_RS19375
1984	g000537	g000537	NA	ABC transporter ATP-binding protein	50		EW045_RS19410	EW042_RS19525	EW044_RS19270	EW050_RS19705	EW039_RS19230	EW041_RS19385
1985	g000493_000002	g000493	NA	enterobactin non-ribosomal peptide synthetase EntF	70		EW045_RS19415	EW042_RS19530	EW044_RS19275	EW050_RS19710	EW039_RS19235	EW041_RS19390
1986	g000215_000001	g000215	NA	MbtH family NRPS accessory protein	60		EW045_RS19420	EW042_RS19535	EW044_RS19280	EW050_RS19715	EW039_RS19240	EW041_RS19395
1987	g000230_000001	g000230	NA	enterochelin esterase	60		EW045_RS19425	EW042_RS19540	EW044_RS19285	EW050_RS19720	EW039_RS19245	EW041_RS19400
1988	g000453_1_000005	g000453_1	NA	TonB-dependent siderophore receptor	80		EW045_RS19435	EW042_RS19550	EW044_RS19295	EW050_RS19730	EW039_RS19255	EW041_RS19410
1989	g000046	g000046	NA	enterobactin synthase subunit EntD	50		EW045_RS19440	EW042_RS19555	EW044_RS19300	EW050_RS19735	EW039_RS19260	EW041_RS19415
1990	g000218_2_000006	g000218_2	NA	type I toxin-antitoxin system Hok family toxin	80		EW045_RS05205	EW042_RS05610	EW044_RS05050	EW050_RS05165	EW039_RS04950	EW041_RS05230
1991	g004392_000001	g004392	NA	glutamate--cysteine ligase	60		EW045_RS19650	EW042_RS19730	EW044_RS19530	EW050_RS19965	EW039_RS19475	EW041_RS19625
1992	g001739_000003	g001739	NA	DUF1158 domain-containing protein	80		EW045_RS19680	EW042_RS19765	EW044_RS19560	EW050_RS19995	EW039_RS19505	EW041_RS19655
1993	g001576_000001	g001576	NA	MmcQ/YjbR family DNA-binding protein	60		EW045_RS19700	EW042_RS19785	EW044_RS19580	EW050_RS20015	EW039_RS19525	EW041_RS19675
[truncated: 2,105 more rows]
