# Supplementary material for: Integrative omics identifies conserved and pathogen-specific responses of sepsis-causing bacteria
Source: Nat Commun. 2023 Mar 18;14:1530. doi: 10.1038/s41467-023-37200-w (PMC10024524; doi:10.1038/s41467-023-37200-w)
Supplement: Supplementary file 6 — Supplementary Data 3 [file 41467_2023_37200_MOESM6_ESM.xlsx]

## Sheet: Supp Data 3 - S. aureus
Supplementary Data 3. Orthologue clusters conserved across all four S. aureus genomes
Footnotes:	A Cluster name and cluster family are denoted by a two-part identifier: the "g######" number is shared across all clusters that group at ≥50% identity, with the secondary number "_######" used to separate each cluster within a family that can be separated at a higher identity (≥ 60%)
	B Consensus gene name and product are taken from genomes annotation (available from NCBI Refseq)
	C Clustering threshold = indicates the minimin of % amino acid identity shared across all genes in the cluster (thresholds were set at: 50, 60, 70, 80, 90%)
	D Notes indicate which clusters contain matches defined as "fusion" (i.e., multiple matches suggestive of gene fragmention or fusion) and/or "dose >1" (i.e., multiple gene copies). In the isolate locustag lists, fusions are denote by "(locustag:locustag)" and dose by "locustag;locustag".
Orthologue Cluster Information (S. aureus)							Locustags
#	Cluster nameA	Cluster family A	Consensus B gene name	Consensus product B	Cluster C threshold	Notes D	BPH2760 (NZ_LR130509)	BPH2819 (NZ_LR130511)	BPH2900 (NZ_LR130513)	BPH2947 (NZ_LR130515)	BPH2986 (NZ_LR130518)
1	g000112_000001	g000112	NA	formate C-acetyltransferase	60		EW032_RS00975	EW030_RS00900	EW029_RS00995	EW033_RS01240	EW031_RS01030
2	g000026	g000026	NA	preprotein translocase subunit SecA	50		EW032_RS04010	EW030_RS03725	EW029_RS03765	EW033_RS04630	EW031_RS04065
3	g000241	g000241	NA	DNA topoisomerase (ATP-hydrolyzing) subunit B	50	includes: dose >1	EW032_RS00025;EW032_RS06755	EW030_RS00025;EW030_RS06610	EW029_RS00025;EW029_RS06535	EW033_RS00025;EW033_RS07525	EW031_RS00025;EW031_RS07315
4	g002095	g002095	NA	PTS alpha-glucoside transporter subunit IIBC	50		EW032_RS11795	EW030_RS11935	EW029_RS12330	EW033_RS13830	EW031_RS13095
5	g002176	g002176	NA	hexose-6-phosphate:phosphate antiporter	50		EW032_RS00955	EW030_RS00880	EW029_RS00975	EW033_RS01220	EW031_RS01010
6	g000962	g000962	NA	PTS mannitol transporter subunit IICBA	50		EW032_RS10860	EW030_RS10985	EW029_RS11430	EW033_RS12885	EW031_RS12155
7	g000014_1_000001	g000014_1	NA	transcription antiterminator/RNA stability regulator CspE	60	includes: dose >1	EW032_RS04230;EW032_RS07005;EW032_RS13870	EW030_RS04075;EW030_RS06865;EW030_RS14055	EW029_RS03990;EW029_RS06870;EW029_RS14450	EW033_RS04860;EW033_RS07770;EW033_RS16045	EW031_RS04295;EW031_RS07560;EW031_RS15260
8	g000021	g000021	NA	ABC transporter ATP-binding protein	50	includes: dose >1	EW032_RS04745;EW032_RS04765	EW030_RS04605;EW030_RS04625	EW029_RS04500;EW029_RS04520	EW033_RS05505;EW033_RS05525	EW031_RS05280;EW031_RS05300
9	g000039	g000039	NA	response regulator transcription factor	50		EW032_RS09760	EW030_RS09580	EW029_RS09930	EW033_RS10675	EW031_RS10705
10	g000224	g000224	NA	arsenite efflux transporter membrane subunit ArsB	50		EW032_RS08935	EW030_RS08800	EW029_RS09145	EW033_RS09800	EW031_RS09850
11	g000228	g000228	NA	signal recognition particle-docking protein FtsY	50		EW032_RS06070	EW030_RS05950	EW029_RS05855	EW033_RS06870	EW031_RS06615
12	g000486	g000486	NA	gluconate transporter	50		EW032_RS12790	EW030_RS12965	EW029_RS13360	EW033_RS14820	EW031_RS14120
13	g000984	g000984	NA	phosphoenolpyruvate carboxykinase (ATP)	50		EW032_RS09010	EW030_RS08875	EW029_RS09240	EW033_RS09880	EW031_RS09930
14	g002313	g002313	NA	tryptophan--tRNA ligase	50		EW032_RS04785	EW030_RS04645	EW029_RS04545	EW033_RS05545	EW031_RS05320
15	g001530_000002	g001530	NA	30S ribosomal protein S12	70		EW032_RS02865	EW030_RS02625	EW029_RS02685	EW033_RS03465	EW031_RS02820
16	g000689_000001	g000689	NA	30S ribosomal protein S7	60		EW032_RS02870	EW030_RS02630	EW029_RS02690	EW033_RS03470	EW031_RS02825
17	g000457_000001	g000457	NA	elongation factor G	60		EW032_RS02875	EW030_RS02635	EW029_RS02695	EW033_RS03475	EW031_RS02830
18	g000899_000002	g000899	NA	elongation factor Tu	70		EW032_RS02880	EW030_RS02640	EW029_RS02700	EW033_RS03480	EW031_RS02835
19	g001655_000001	g001655	NA	30S ribosomal protein S10	60		EW032_RS11395	EW030_RS11535	EW029_RS11940	EW033_RS13430	EW031_RS12695
20	g001250	g001250	NA	50S ribosomal protein L3	50		EW032_RS11390	EW030_RS11530	EW029_RS11935	EW033_RS13425	EW031_RS12690
21	g002480	g002480	NA	50S ribosomal protein L2	50		EW032_RS11375	EW030_RS11515	EW029_RS11920	EW033_RS13410	EW031_RS12675
22	g001697_000001	g001697	NA	30S ribosomal protein S19	60		EW032_RS11370	EW030_RS11510	EW029_RS11915	EW033_RS13405	EW031_RS12670
23	g000755	g000755	NA	50S ribosomal protein L22	50		EW032_RS11365	EW030_RS11505	EW029_RS11910	EW033_RS13400	EW031_RS12665
24	g001268	g001268	NA	30S ribosomal protein S3	50		EW032_RS11360	EW030_RS11500	EW029_RS11905	EW033_RS13395	EW031_RS12660
25	g000710	g000710	NA	50S ribosomal protein L16	50		EW032_RS11355	EW030_RS11495	EW029_RS11900	EW033_RS13390	EW031_RS12655
26	g000833	g000833	NA	50S ribosomal protein L29	50		EW032_RS11350	EW030_RS11490	EW029_RS11895	EW033_RS13385	EW031_RS12650
27	g000817	g000817	NA	30S ribosomal protein S17	50		EW032_RS11345	EW030_RS11485	EW029_RS11890	EW033_RS13380	EW031_RS12645
28	g001586_000001	g001586	NA	50S ribosomal protein L14	60		EW032_RS11340	EW030_RS11480	EW029_RS11885	EW033_RS13375	EW031_RS12640
29	g000784	g000784	NA	50S ribosomal protein L24	50		EW032_RS11335	EW030_RS11475	EW029_RS11880	EW033_RS13370	EW031_RS12635
30	g001397_000001	g001397	NA	50S ribosomal protein L5	60		EW032_RS11330	EW030_RS11470	EW029_RS11875	EW033_RS13365	EW031_RS12630
31	g000383	g000383	NA	30S ribosomal protein S14	50	includes: dose >1	EW032_RS06645;EW032_RS11325	EW030_RS06500;EW030_RS11465	EW029_RS06425;EW029_RS11870	EW033_RS07415;EW033_RS13360	EW031_RS07205;EW031_RS12625
32	g001557	g001557	NA	30S ribosomal protein S8	50		EW032_RS11320	EW030_RS11460	EW029_RS11865	EW033_RS13355	EW031_RS12620
33	g001600	g001600	NA	50S ribosomal protein L18	50		EW032_RS11310	EW030_RS11450	EW029_RS11855	EW033_RS13345	EW031_RS12610
34	g000665	g000665	NA	30S ribosomal protein S5	50		EW032_RS11305	EW030_RS11445	EW029_RS11850	EW033_RS13340	EW031_RS12605
35	g000852	g000852	NA	50S ribosomal protein L30	50		EW032_RS11300	EW030_RS11440	EW029_RS11845	EW033_RS13335	EW031_RS12600
36	g000703	g000703	NA	50S ribosomal protein L15	50		EW032_RS11295	EW030_RS11435	EW029_RS11840	EW033_RS13330	EW031_RS12595
37	g000745_000001	g000745	NA	30S ribosomal protein S13	60		EW032_RS11270	EW030_RS11410	EW029_RS11815	EW033_RS13305	EW031_RS12570
38	g000732_000001	g000732	NA	30S ribosomal protein S11	60		EW032_RS11265	EW030_RS11405	EW029_RS11810	EW033_RS13300	EW031_RS12565
39	g000004	g000004	NA	amino acid ABC transporter ATP-binding protein	50	includes: dose >1	EW032_RS09470;EW032_RS12260	EW030_RS09285;EW030_RS12420	EW029_RS09620;EW029_RS12810	EW033_RS10365;EW033_RS14310	EW031_RS10400;EW031_RS13575
40	g000255	g000255	NA	acetyl-CoA carboxylase biotin carboxylase subunit	50	includes: dose >1	EW032_RS07665;EW032_RS08060	EW030_RS07535;EW030_RS07935	EW029_RS07880;EW029_RS08280	EW033_RS08450;EW033_RS08870	EW031_RS08575;EW031_RS08970
41	g000700	g000700	NA	50S ribosomal protein L13	50		EW032_RS11230	EW030_RS11370	EW029_RS11775	EW033_RS13265	EW031_RS12530
42	g001558	g001558	NA	30S ribosomal protein S9	50		EW032_RS11225	EW030_RS11365	EW029_RS11770	EW033_RS13260	EW031_RS12525
43	g000795	g000795	NA	50S ribosomal protein L27	50		EW032_RS08265	EW030_RS08140	EW029_RS08480	EW033_RS09070	EW031_RS09170
44	g000951	g000951	NA	ATP-dependent zinc metalloprotease FtsH	50		EW032_RS02590	EW030_RS02355	EW029_RS02415	EW033_RS03210	EW031_RS02550
45	g000950	g000950	NA	translation initiation factor IF-2	50		EW032_RS06260	EW030_RS06135	EW029_RS06040	EW033_RS07055	EW031_RS06800
46	g000394	g000394	NA	30S ribosomal protein S15	50		EW032_RS06280	EW030_RS06155	EW029_RS06060	EW033_RS07075	EW031_RS06820
47	g000110	g000110	NA	polyribonucleotide nucleotidyltransferase	50	includes: fusion; dose >1	(EW032_RS02575:EW032_RS06285);EW032_RS04585	(EW030_RS02340:EW030_RS06160);EW030_RS04445	(EW029_RS02400:EW029_RS06065);EW029_RS04340	(EW033_RS03195:EW033_RS07080);EW033_RS05335	(EW031_RS02535:EW031_RS06825);EW031_RS05115
48	g000926_000001	g000926	NA	RNA polymerase sigma factor RpoD	60		EW032_RS07840	EW030_RS07710	EW029_RS08055	EW033_RS08625	EW031_RS08750
49	g001781_000001	g001781	NA	30S ribosomal protein S21	60		EW032_RS07910	EW030_RS07780	EW029_RS08125	EW033_RS08695	EW031_RS08820
50	g000800	g000800	NA	SDR family oxidoreductase	50		EW032_RS11820	EW030_RS11960	EW029_RS12355	EW033_RS13855	EW031_RS13120
51	g001110	g001110	NA	pseudouridine-5'-phosphate glycosidase	50		EW032_RS01465	EW030_RS01380	EW029_RS01470	EW033_RS01750	EW031_RS01560
52	g000432_000001	g000432	NA	methionine adenosyltransferase	60		EW032_RS09005	EW030_RS08870	EW029_RS09235	EW033_RS09875	EW031_RS09925
53	g000088	g000088	NA	transketolase	50		EW032_RS06680	EW030_RS06535	EW029_RS06460	EW033_RS07450	EW031_RS07240
54	g001568	g001568	NA	glycine cleavage system protein GcvH	50		EW032_RS04310	EW030_RS04155	EW029_RS04070	EW033_RS04940	EW031_RS04375
55	g000022	g000022	NA	6-phospho-beta-glucosidase	50		EW032_RS01205	EW030_RS01130	EW029_RS01240	EW033_RS01485	EW031_RS01265
56	g000249	g000249	NA	lysine--tRNA ligase	50		EW032_RS02625	EW030_RS02390	EW029_RS02450	EW033_RS03245	EW031_RS02585
57	g005469	g005469	NA	carbamate kinase	50		EW032_RS05725	EW030_RS05600	EW029_RS05510	EW033_RS06520	EW031_RS06265
58	g000057	g000057	NA	acetyl-CoA C-acetyltransferase	50		EW032_RS01685	EW030_RS01600	EW029_RS01685	EW033_RS02295	EW031_RS01780
59	g000144	g000144	NA	LacI family transcriptional regulator	50		EW032_RS01245	EW030_RS01165	EW029_RS01270	EW033_RS01520	EW031_RS01300
60	g002359	g002359	NA	thymidylate synthase	50		EW032_RS07150	EW030_RS07000	EW029_RS07010	EW033_RS07915	EW031_RS07705
61	g000986	g000986	NA	CTP synthase (glutamine hydrolyzing)	50		EW032_RS10715	EW030_RS10840	EW029_RS11280	EW033_RS12740	EW031_RS12010
62	g001027	g001027	NA	phosphopyruvate hydratase	50		EW032_RS04150	EW030_RS03865	EW029_RS03910	EW033_RS04765	EW031_RS04200
63	g000913_000001	g000913	NA	recombinase RecA	60		EW032_RS06345	EW030_RS06220	EW029_RS06125	EW033_RS07140	EW031_RS06885
64	g000994	g000994	NA	signal recognition particle protein	50		EW032_RS06080	EW030_RS05960	EW029_RS05865	EW033_RS06880	EW031_RS06625
65	g001613	g001613	NA	50S ribosomal protein L19	50		EW032_RS06100	EW030_RS05980	EW029_RS05885	EW033_RS06900	EW031_RS06645
66	g000452	g000452	NA	ATP-dependent chaperone ClpB	50	includes: dose >1	EW032_RS02745;EW032_RS04680	EW030_RS02510;EW030_RS04540	EW029_RS02570;EW029_RS04435	EW033_RS03350;EW033_RS05435	EW031_RS02705;EW031_RS05215
67	g000286	g000286	NA	uracil-DNA glycosylase	50		EW032_RS03050	EW030_RS02805	EW029_RS02870	EW033_RS03655	EW031_RS03010
68	g000966	g000966	NA	elongation factor 4	50		EW032_RS07960	EW030_RS07825	EW029_RS08175	EW033_RS08745	EW031_RS08870
69	g000872	g000872	NA	serine hydroxymethyltransferase	50		EW032_RS10640	EW030_RS10765	EW029_RS11205	EW033_RS12665	EW031_RS11935
70	g001003	g001003	NA	IMP dehydrogenase	50		EW032_RS02005	EW030_RS01795	EW029_RS01880	EW033_RS02495	EW031_RS01980
71	g000992	g000992	NA	glutamine-hydrolyzing GMP synthase	50		EW032_RS02010	EW030_RS01800	EW029_RS01885	EW033_RS02500	EW031_RS01985
72	g000505	g000505	NA	phosphoribosylformylglycinamidine cyclo-ligase	50		EW032_RS05190	EW030_RS05045	EW029_RS04960	EW033_RS05975	EW031_RS05735
73	g000592	g000592	NA	uracil phosphoribosyltransferase	50		EW032_RS10635	EW030_RS10760	EW029_RS11200	EW033_RS12660	EW031_RS11930
74	g000883	g000883	NA	NADP-dependent oxaloacetate-decarboxylating malate dehydrogenase	50		EW032_RS08535	EW030_RS08410	EW029_RS08750	EW033_RS09390	EW031_RS09445
75	g000975	g000975	NA	phosphoenolpyruvate-protein phosphotransferase PtsI	50		EW032_RS05260	EW030_RS05115	EW029_RS05025	EW033_RS06045	EW031_RS05805
76	g001096	g001096	NA	cysteine synthase A	50		EW032_RS02600	EW030_RS02365	EW029_RS02425	EW033_RS03220	EW031_RS02560
77	g000887	g000887	NA	nucleoside permease NupC	50		EW032_RS02725	EW030_RS02490	EW029_RS02550	EW033_RS03330	EW031_RS02685
78	g002460_000001	g002460	NA	1%2C4-dihydroxy-2-naphthoyl-CoA synthase	60		EW032_RS05055	EW030_RS04910	EW029_RS04825	EW033_RS05835	EW031_RS05595
79	g002189	g002189	NA	glycerol-3-phosphate transporter	50		EW032_RS01595	EW030_RS01510	EW029_RS01600	EW033_RS02205	EW031_RS01690
80	g001046	g001046	NA	DNA topoisomerase (ATP-hydrolyzing) subunit A	50		EW032_RS00030	EW030_RS00030	EW029_RS00030	EW033_RS00030	EW031_RS00030
81	g000465	g000465	NA	malate dehydrogenase (quinone)	50	includes: dose >1	EW032_RS12015;EW032_RS13345	EW030_RS12175;EW030_RS13520	EW029_RS12565;EW029_RS13940	EW033_RS14060;EW033_RS15495	EW031_RS13325;EW031_RS14695
82	g002133	g002133	NA	amino acid permease	50		EW032_RS08430	EW030_RS08305	EW029_RS08645	EW033_RS09280	EW031_RS09335
83	g000581	g000581	NA	uridine kinase	50		EW032_RS08085	EW030_RS07960	EW029_RS08305	EW033_RS08895	EW031_RS08995
84	g000443	g000443	NA	UDP-N-acetylglucosamine 2-epimerase (non-hydrolyzing)	50	includes: dose >1	EW032_RS00670;EW032_RS10630	EW030_RS00590;EW030_RS10755	EW029_RS00720;EW029_RS11195	EW033_RS00980;EW033_RS12655	EW031_RS00755;EW031_RS11925
85	g002169_000001	g002169	NA	NADP-dependent phosphogluconate dehydrogenase	60		EW032_RS07585	EW030_RS07455	EW029_RS07800	EW033_RS08370	EW031_RS08495
86	g003896_000001	g003896	NA	sulfurtransferase TusA family protein	60		EW032_RS10235	EW030_RS10350	EW029_RS10790	EW033_RS11515	EW031_RS11530
87	g002614	g002614	NA	YebC/PmpR family DNA-binding transcriptional regulator	50		EW032_RS03555	EW030_RS03270	EW029_RS03320	EW033_RS04175	EW031_RS03605
88	g000291	g000291	NA	metal-binding protein ZinT	50		EW032_RS12225	EW030_RS12380	EW029_RS12775	EW033_RS14270	EW031_RS13535
89	g002443	g002443	NA	protein deglycase HchA	50		EW032_RS02895	EW030_RS02655	EW029_RS02715	EW033_RS03495	EW031_RS02850
90	g000971	g000971	NA	aspartate--tRNA ligase	50		EW032_RS08190	EW030_RS08065	EW029_RS08405	EW033_RS08995	EW031_RS09095
91	g001085	g001085	NA	Holliday junction branch migration DNA helicase RuvB	50		EW032_RS08245	EW030_RS08120	EW029_RS08460	EW033_RS09050	EW031_RS09150
92	g001444	g001444	NA	GAF domain-containing protein	50		EW032_RS08630	EW030_RS08500	EW029_RS08835	EW033_RS09485	EW031_RS09540
93	g000262	g000262	NA	type I glyceraldehyde-3-phosphate dehydrogenase	50		EW032_RS04130	EW030_RS03845	EW029_RS03890	EW033_RS04745	EW031_RS04180
94	g001141_000001	g001141	NA	ammonia-dependent NAD(+) synthetase	60		EW032_RS09940	EW030_RS09755	EW029_RS10105	EW033_RS10855	EW031_RS10890
95	g002177	g002177	NA	L-cystine transporter	50		EW032_RS01965	EW030_RS01755	EW029_RS01840	EW033_RS02455	EW031_RS01940
96	g001599_000001	g001599	NA	50S ribosomal protein L20	60		EW032_RS08415	EW030_RS08290	EW029_RS08630	EW033_RS09265	EW031_RS09320
97	g001059	g001059	NA	phenylalanine--tRNA ligase subunit alpha	50		EW032_RS05545	EW030_RS05400	EW029_RS05315	EW033_RS06330	EW031_RS06090
98	g001334	g001334	NA	phenylalanine--tRNA ligase subunit beta	50		EW032_RS08780	EW030_RS08650	EW029_RS08985	EW033_RS09635	EW031_RS09685
99	g000541	g000541	NA	Fe-S cluster assembly ATPase SufC	50		EW032_RS04365	EW030_RS04210	EW029_RS04120	EW033_RS05110	EW031_RS04535
100	g000226	g000226	NA	tyrosine--tRNA ligase	50		EW032_RS08695	EW030_RS08565	EW029_RS08900	EW033_RS09550	EW031_RS09605
101	g002172_000001	g002172	NA	class II fumarate hydratase	60		EW032_RS09435	EW030_RS09255	EW029_RS09590	EW033_RS10325	EW031_RS10360
102	g001078_000001	g001078	NA	alcohol dehydrogenase AdhP	60		EW032_RS03235	EW030_RS02940	EW029_RS03000	EW033_RS03850	EW031_RS03200
103	g000495	g000495	NA	nitrate reductase subunit alpha	50		EW032_RS12180	EW030_RS12335	EW029_RS12730	EW033_RS14225	EW031_RS13490
104	g000469	g000469	NA	nitrate reductase subunit beta	50		EW032_RS12175	EW030_RS12330	EW029_RS12725	EW033_RS14220	EW031_RS13485
105	g000083	g000083	NA	ABC transporter ATP-binding protein	50		EW032_RS05340	EW030_RS05195	EW029_RS05110	EW033_RS06125	EW031_RS05885
106	g000915	g000915	NA	sn-glycerol-3-phosphate ABC transporter ATP-binding protein UgpC	50		EW032_RS00915	EW030_RS00840	EW029_RS00935	EW033_RS01180	EW031_RS00970
107	g002245	g002245	NA	aconitate hydratase AcnA	50		EW032_RS06725	EW030_RS06580	EW029_RS06505	EW033_RS07495	EW031_RS07285
108	g000145	g000145	NA	murein tripeptide/oligopeptide ABC transporter ATP binding protein OppF	50	includes: dose >1	EW032_RS04750;EW032_RS04770	EW030_RS04610;EW030_RS04630	EW029_RS04505;EW029_RS04525	EW033_RS05510;EW033_RS05530	EW031_RS05285;EW031_RS05305
109	g000936	g000936	NA	peptide chain release factor 1	50		EW032_RS10665	EW030_RS10790	EW029_RS11230	EW033_RS12690	EW031_RS11960
110	g000509	g000509	NA	ribose-phosphate diphosphokinase	50		EW032_RS02530	EW030_RS02295	EW029_RS02355	EW033_RS03150	EW031_RS02490
111	g000450	g000450	NA	redox-regulated ATPase YchF	50		EW032_RS01735	EW030_RS01650	EW029_RS01735	EW033_RS02345	EW031_RS01830
112	g000856_000001	g000856	NA	NADP-dependent isocitrate dehydrogenase	60		EW032_RS08500	EW030_RS08375	EW029_RS08715	EW033_RS09350	EW031_RS09405
113	g000923	g000923	NA	tRNA 2-thiouridine(34) synthase MnmA	50		EW032_RS08140	EW030_RS08015	EW029_RS08355	EW033_RS08945	EW031_RS09045
114	g000881	g000881	NA	peptidase T	50		EW032_RS03960	EW030_RS03675	EW029_RS03715	EW033_RS04580	EW031_RS04015
115	g001899	g001899	NA	beta-ketoacyl-ACP synthase II	50		EW032_RS04725	EW030_RS04585	EW029_RS04480	EW033_RS05485	EW031_RS05260
116	g003866_000001	g003866	NA	acyl carrier protein	60		EW032_RS06055	EW030_RS05935	EW029_RS05840	EW033_RS06855	EW031_RS06600
117	g000128	g000128	NA	(S)-acetoin forming diacetyl reductase	50	includes: dose >1	EW032_RS00455;EW032_RS06045	EW030_RS00395;EW030_RS05925	EW029_RS00525;EW029_RS05830	EW033_RS00775;EW033_RS06845	EW031_RS00540;EW031_RS06590
118	g002123	g002123	NA	sodium/proline symporter PutP	50		EW032_RS09880	EW030_RS09695	EW029_RS10040	EW033_RS10795	EW031_RS10830
119	g001152	g001152	NA	pyruvate formate lyase 1-activating protein	50		EW032_RS00980	EW030_RS00905	EW029_RS01000	EW033_RS01245	EW031_RS01035
120	g000864	g000864	NA	serine--tRNA ligase	50		EW032_RS00050	EW030_RS00050	EW029_RS00050	EW033_RS00050	EW031_RS00050
121	g001776_000001	g001776	NA	translation initiation factor IF-1	60		EW032_RS11280	EW030_RS11420	EW029_RS11825	EW033_RS13315	EW031_RS12580
122	g000674	g000674	NA	cyclic pyranopterin monophosphate synthase MoaC	50		EW032_RS11530	EW030_RS11675	EW029_RS12075	EW033_RS13570	EW031_RS12835
123	g000953	g000953	NA	excinuclease ABC subunit B	50		EW032_RS04045	EW030_RS03760	EW029_RS03800	EW033_RS04665	EW031_RS04100
124	g000556	g000556	NA	2%2C3-diphosphoglycerate-dependent phosphoglycerate mutase	50		EW032_RS12290	EW030_RS12450	EW029_RS12835	EW033_RS14340	EW031_RS13605
125	g002077_000001	g002077	NA	urocanate hydratase	60		EW032_RS11835	EW030_RS11975	EW029_RS12370	EW033_RS13870	EW031_RS13135
126	g001121_000001	g001121	NA	succinate--CoA ligase subunit alpha	60		EW032_RS06130	EW030_RS06005	EW029_RS05910	EW033_RS06925	EW031_RS06670
127	g000905	g000905	NA	ADP-forming succinate--CoA ligase subunit beta	50		EW032_RS06125	EW030_RS06000	EW029_RS05905	EW033_RS06920	EW031_RS06665
128	g002027	g002027	NA	potassium-transporting ATPase subunit KdpB	50		EW032_RS10440	EW030_RS10555	EW029_RS11010	EW033_RS12465	EW031_RS11735
129	g002355	g002355	NA	lipoyl synthase	50		EW032_RS04430	EW030_RS04280	EW029_RS04185	EW033_RS05180	EW031_RS04960
130	g000993	g000993	NA	alkyl hydroperoxide reductase subunit F	50		EW032_RS01950	EW030_RS01740	EW029_RS01825	EW033_RS02440	EW031_RS01925
131	g001363_000001	g001363	NA	alkyl hydroperoxide reductase subunit C	60		EW032_RS01955	EW030_RS01745	EW029_RS01830	EW033_RS02445	EW031_RS01930
132	g000537	g000537	NA	ABC transporter ATP-binding protein	50		EW032_RS03440	EW030_RS03155	EW029_RS03205	EW033_RS04060	EW031_RS03490
133	g001136	g001136	NA	bifunctional methylenetetrahydrofolate dehydrogenase/methenyltetrahydrofolate cyclohydrolase FolD	50		EW032_RS05150	EW030_RS05005	EW029_RS04920	EW033_RS05935	EW031_RS05695
134	g000662	g000662	NA	5-(carboxyamino)imidazole ribonucleotide mutase	50		EW032_RS05155	EW030_RS05010	EW029_RS04925	EW033_RS05940	EW031_RS05700
135	g000644	g000644	NA	adenine phosphoribosyltransferase	50		EW032_RS08215	EW030_RS08090	EW029_RS08430	EW033_RS09020	EW031_RS09120
136	g000040	g000040	NA	maltose O-acetyltransferase	50	includes: dose >1	EW032_RS00640;EW032_RS06980	EW030_RS00550;EW030_RS06840	EW029_RS00680;EW029_RS06845	EW033_RS00950;EW033_RS07745	EW031_RS00715;EW031_RS07535
137	g001241	g001241	NA	7-cyano-7-deazaguanine synthase QueC	50		EW032_RS03775	EW030_RS03490	EW029_RS03545	EW033_RS04395	EW031_RS03830
138	g000202_000001	g000202	NA	DNA-binding protein HU-alpha	60		EW032_RS07395	EW030_RS07240	EW029_RS07240	EW033_RS08155	EW031_RS07945
139	g001879_000001	g001879	NA	ATP-dependent protease ATP-binding subunit ClpX	60		EW032_RS08385	EW030_RS08260	EW029_RS08600	EW033_RS09235	EW031_RS09290
140	g001306_000001	g001306	NA	ATP-dependent Clp endopeptidase proteolytic subunit ClpP	60		EW032_RS04105	EW030_RS03820	EW029_RS03860	EW033_RS04725	EW031_RS04160
141	g002034	g002034	NA	cytochrome o ubiquinol oxidase subunit I	50		EW032_RS05130	EW030_RS04985	EW029_RS04900	EW033_RS05910	EW031_RS05670
142	g003191	g003191	NA	6%2C7-dimethyl-8-ribityllumazine synthase	50		EW032_RS08905	EW030_RS08770	EW029_RS09115	EW033_RS09770	EW031_RS09820
143	g000912	g000912	NA	tRNA guanosine(34) transglycosylase Tgt	50		EW032_RS08235	EW030_RS08110	EW029_RS08450	EW033_RS09040	EW031_RS09140
144	g002468	g002468	NA	aldo/keto reductase	50		EW032_RS11130	EW030_RS11275	EW029_RS11700	EW033_RS13175	EW031_RS12445
145	g000038	g000038	NA	methionine ABC transporter ATP-binding protein	50	includes: dose >1	EW032_RS02300;EW032_RS04340	EW030_RS02060;EW030_RS04185	EW029_RS02120;EW029_RS04095	EW033_RS02915;EW033_RS04970	EW031_RS02255;EW031_RS04405
146	g000096	g000096	NA	ABC transporter permease	50	includes: dose >1	EW032_RS02305;EW032_RS04345	EW030_RS02065;EW030_RS04190	EW029_RS02125;EW029_RS04100	EW033_RS02920;EW033_RS04975	EW031_RS02260;EW031_RS04410
147	g001104	g001104	NA	acetyl-CoA carboxylase carboxyl transferase subunit alpha	50		EW032_RS08525	EW030_RS08400	EW029_RS08740	EW033_RS09380	EW031_RS09435
148	g001163	g001163	NA	30S ribosomal protein S2	50		EW032_RS06185	EW030_RS06060	EW029_RS05965	EW033_RS06980	EW031_RS06725
149	g000555	g000555	NA	5'-methylthioadenosine/S-adenosylhomocysteine nucleosidase	50		EW032_RS08030	EW030_RS07895	EW029_RS08245	EW033_RS08825	EW031_RS08940
150	g000866	g000866	NA	glutamate-1-semialdehyde 2%2C1-aminomutase	50		EW032_RS08350	EW030_RS08225	EW029_RS08565	EW033_RS09200	EW031_RS09255
151	g001950	g001950	NA	cell division protein FtsZ	50		EW032_RS05820	EW030_RS05695	EW029_RS05605	EW033_RS06615	EW031_RS06360
152	g002173	g002173	NA	3-isopropylmalate dehydratase large subunit	50		EW032_RS10320	EW030_RS10435	EW029_RS10880	EW033_RS12345	EW031_RS11615
153	g000961	g000961	NA	molecular chaperone DnaK	50		EW032_RS07935	EW030_RS07805	EW029_RS08150	EW033_RS08720	EW031_RS08845
154	g000550	g000550	NA	purine-nucleoside phosphorylase	50	includes: dose >1	EW032_RS00510;EW032_RS10775	EW030_RS00450;EW030_RS10900	EW029_RS00575;EW029_RS11340	EW033_RS00830;EW033_RS12800	EW031_RS00595;EW031_RS12070
155	g000991	g000991	NA	peptide chain release factor 3	50		EW032_RS04900	EW030_RS04760	EW029_RS04665	EW033_RS05680	EW031_RS05440
156	g001891	g001891	NA	PTS ascorbate transporter subunit IIC	50		EW032_RS01555	EW030_RS01470	EW029_RS01560	EW033_RS02165	EW031_RS01650
157	g000507	g000507	NA	ornithine carbamoyltransferase	50	includes: dose >1	EW032_RS05720;EW032_RS13525	EW030_RS05595;EW030_RS13700	EW029_RS05505;EW029_RS14120	EW033_RS06515;EW033_RS15675	EW031_RS06260;EW031_RS14880
158	g000189	g000189	NA	2-iminobutanoate/2-iminopropanoate deaminase	50		EW032_RS02510	EW030_RS02275	EW029_RS02335	EW033_RS03130	EW031_RS02470
159	g000246	g000246	NA	alpha%2Calpha-phosphotrehalase	50		EW032_RS02370	EW030_RS02130	EW029_RS02190	EW033_RS02985	EW031_RS02325
160	g000942	g000942	NA	anaerobic ribonucleoside-triphosphate reductase	50		EW032_RS13415	EW030_RS13585	EW029_RS14005	EW033_RS15560	EW031_RS14765
161	g000477	g000477	NA	amino acid permease	50	includes: dose >1	EW032_RS08510;EW032_RS12430	EW030_RS08385;EW030_RS12590	EW029_RS08725;EW029_RS12970	EW033_RS09360;EW033_RS14480	EW031_RS09415;EW031_RS13745
162	g001749	g001749	NA	30S ribosomal protein S18	50		EW032_RS01760	EW030_RS01675	EW029_RS01760	EW033_RS02370	EW031_RS01855
163	g000983_000001	g000983	NA	chaperonin GroEL	60		EW032_RS10155	EW030_RS10270	EW029_RS10700	EW033_RS11435	EW031_RS11450
164	g001878	g001878	NA	glutamate/aspartate:proton symporter GltP	50		EW032_RS12115	EW030_RS12270	EW029_RS12660	EW033_RS14155	EW031_RS13420
165	g001041	g001041	NA	excinuclease ABC subunit UvrA	50		EW032_RS04050	EW030_RS03765	EW029_RS03805	EW033_RS04670	EW031_RS04105
166	g001032	g001032	NA	DNA-directed RNA polymerase subunit beta'	50		EW032_RS02855	EW030_RS02615	EW029_RS02675	EW033_RS03455	EW031_RS02810
167	g002223_000001	g002223	NA	DNA-directed RNA polymerase subunit beta	60		EW032_RS02850	EW030_RS02610	EW029_RS02670	EW033_RS03450	EW031_RS02805
168	g000741	g000741	NA	50S ribosomal protein L7/L12	50		EW032_RS02840	EW030_RS02600	EW029_RS02660	EW033_RS03440	EW031_RS02795
169	g001202	g001202	NA	50S ribosomal protein L1	50		EW032_RS02825	EW030_RS02585	EW029_RS02645	EW033_RS03425	EW031_RS02780
170	g001513_000001	g001513	NA	50S ribosomal protein L11	60		EW032_RS02820	EW030_RS02580	EW029_RS02640	EW033_RS03420	EW031_RS02775
171	g001392	g001392	NA	ATP-dependent protease subunit HslV	50		EW032_RS06165	EW030_RS06040	EW029_RS05945	EW033_RS06960	EW031_RS06705
172	g000997_000001	g000997	NA	glycerol kinase GlpK	60		EW032_RS06415	EW030_RS06295	EW029_RS06200	EW033_RS07210	EW031_RS06955
173	g001081	g001081	NA	ATP-dependent 6-phosphofructokinase	50		EW032_RS08520	EW030_RS08395	EW029_RS08735	EW033_RS09375	EW031_RS09430
174	g000304	g000304	NA	superoxide dismutase [Mn]	50	includes: dose >1	EW032_RS00490;EW032_RS07800	EW030_RS00430;EW030_RS07670	EW029_RS00560;EW029_RS08015	EW033_RS00810;EW033_RS08585	EW031_RS00575;EW031_RS08710
175	g000965	g000965	NA	ribosome-dependent GTPase TypA	50		EW032_RS05390	EW030_RS05245	EW029_RS05160	EW033_RS06175	EW031_RS05935
176	g002180	g002180	NA	amino acid permease	50		EW032_RS11760	EW030_RS11900	EW029_RS12295	EW033_RS13795	EW031_RS13060
177	g004185	g004185	NA	transcription termination factor Rho	50		EW032_RS10685	EW030_RS10810	EW029_RS11250	EW033_RS12710	EW031_RS11980
178	g000775	g000775	NA	thioredoxin TrxA	50		EW032_RS05585	EW030_RS05450	EW029_RS05355	EW033_RS06370	EW031_RS06130
179	g000964	g000964	NA	tRNA uridine-5-carboxymethylaminomethyl(34) synthesis enzyme MnmG	50		EW032_RS13900	EW030_RS14090	EW029_RS14490	EW033_RS16080	EW031_RS15295
180	g002121	g002121	NA	F0F1 ATP synthase subunit alpha	50		EW032_RS10600	EW030_RS10725	EW029_RS11165	EW033_RS12625	EW031_RS11895
181	g002166_000001	g002166	NA	F0F1 ATP synthase subunit beta	60		EW032_RS10590	EW030_RS10715	EW029_RS11155	EW033_RS12615	EW031_RS11885
182	g001138	g001138	NA	phosphate ABC transporter ATP-binding protein	50		EW032_RS06925	EW030_RS06780	EW029_RS06795	EW033_RS07690	EW031_RS07480
183	g000818	g000818	NA	membrane protein insertion efficiency factor YidD	50		EW032_RS09025	EW030_RS08890	EW029_RS09255	EW033_RS09900	EW031_RS09950
184	g001854_000001	g001854	NA	50S ribosomal protein L34	60		EW032_RS13915	EW030_RS14105	EW029_RS14505	EW033_RS16095	EW031_RS15310
185	g001921	g001921	NA	acetate kinase	50		EW032_RS08590	EW030_RS08460	EW029_RS08800	EW033_RS09445	EW031_RS09500
186	g001067	g001067	NA	bifunctional threonine ammonia-lyase/L-serine ammonia-lyase TdcB	50		EW032_RS07205	EW030_RS07055	EW029_RS07060	EW033_RS07970	EW031_RS07760
187	g003658_000001	g003658	NA	urease subunit gamma	60		EW032_RS11595	EW030_RS11745	EW029_RS12140	EW033_RS13635	EW031_RS12900
188	g001533	g001533	NA	urease subunit beta	50		EW032_RS11600	EW030_RS11750	EW029_RS12145	EW033_RS13640	EW031_RS12905
189	g004171	g004171	NA	sugar ABC transporter permease	50		EW032_RS00925	EW030_RS00850	EW029_RS00945	EW033_RS01190	EW031_RS00980
190	g005718	g005718	NA	sugar ABC transporter permease	50		EW032_RS00930	EW030_RS00855	EW029_RS00950	EW033_RS01195	EW031_RS00985
191	g000481	g000481	NA	MFS transporter	50	includes: dose >1	EW032_RS00340;EW032_RS07195;EW032_RS12475	EW030_RS00275;EW030_RS07045;EW030_RS12635	EW029_RS00410;EW029_RS07050;EW029_RS13015	EW033_RS00665;EW033_RS07960;EW033_RS14525	EW031_RS00415;EW031_RS07750;EW031_RS13790
192	g002812_000001	g002812	NA	urease accessory protein UreG	60		EW032_RS11620	EW030_RS11770	EW029_RS12165	EW033_RS13660	EW031_RS12925
193	g000670	g000670	NA	glutathione peroxidase	50	includes: dose >1	EW032_RS06440;EW032_RS13440	EW030_RS06320;EW030_RS13615	EW029_RS06225;EW029_RS14035	EW033_RS07235;EW033_RS15590	EW031_RS06980;EW031_RS14795
194	g002457	g002457	NA	class II fructose-1%2C6-bisphosphate aldolase	50		EW032_RS10705	EW030_RS10830	EW029_RS11270	EW033_RS12730	EW031_RS12000
195	g002667	g002667	NA	L-serine ammonia-lyase%2C iron-sulfur-dependent%2C subunit beta	50		EW032_RS12950	EW030_RS13120	EW029_RS13530	EW033_RS14985	EW031_RS14290
196	g005583	g005583	NA	L-serine ammonia-lyase%2C iron-sulfur-dependent%2C subunit alpha	50		EW032_RS12945	EW030_RS13115	EW029_RS13525	EW033_RS14980	EW031_RS14285
197	g001313_000002	g001313	NA	lytic transglycosylase IsaA	70		EW032_RS13145	EW030_RS13315	EW029_RS13730	EW033_RS15195	EW031_RS14500
198	g006017_000001	g006017	NA	UMP kinase	60		EW032_RS06200	EW030_RS06075	EW029_RS05980	EW033_RS06995	EW031_RS06740
199	g002947_000001	g002947	NA	ribosome recycling factor	60		EW032_RS06205	EW030_RS06080	EW029_RS05985	EW033_RS07000	EW031_RS06745
200	g005901	g005901	NA	isoprenyl transferase	50		EW032_RS06210	EW030_RS06085	EW029_RS05990	EW033_RS07005	EW031_RS06750
201	g005930	g005930	NA	triose-phosphate isomerase	50		EW032_RS04140	EW030_RS03855	EW029_RS03900	EW033_RS04755	EW031_RS04190
202	g004268_000001	g004268	NA	phosphoglycerate kinase	60		EW032_RS04135	EW030_RS03850	EW029_RS03895	EW033_RS04750	EW031_RS04185
203	g005609	g005609	NA	5'-nucleotidase%2C lipoprotein e(P4) family	50		EW032_RS01430	EW030_RS01345	EW029_RS01435	EW033_RS01715	EW031_RS01525
204	g003604_000002	g003604	NA	PTS lactose/cellobiose transporter subunit IIA	70		EW032_RS11085	EW030_RS11220	EW029_RS11650	EW033_RS13130	EW031_RS12400
205	g004650_000002	g004650	NA	PTS lactose EIICB component	70		EW032_RS11080	EW030_RS11215	EW029_RS11645	EW033_RS13125	EW031_RS12395
206	g004879_000003	g004879	NA	6-phospho-beta-galactosidase	80		EW032_RS11075	EW030_RS11210	EW029_RS11640	EW033_RS13120	EW031_RS12390
207	g005810	g005810	NA	ABC transporter permease	50		EW032_RS05350	EW030_RS05205	EW029_RS05120	EW033_RS06135	EW031_RS05895
208	g005838	g005838	NA	ABC transporter permease	50		EW032_RS05345	EW030_RS05200	EW029_RS05115	EW033_RS06130	EW031_RS05890
209	g005505	g005505	NA	UDP-N-acetylmuramate dehydrogenase	50		EW032_RS03935	EW030_RS03650	EW029_RS03690	EW033_RS04555	EW031_RS03990
210	g003459	g003459	NA	MerR family transcriptional regulator	50		EW032_RS06455	EW030_RS06335	EW029_RS06240	EW033_RS07250	EW031_RS06995
211	g004973_000001	g004973	NA	type I glutamate--ammonia ligase	60		EW032_RS06460	EW030_RS06340	EW029_RS06245	EW033_RS07255	EW031_RS07000
212	g004654_000001	g004654	NA	ribonuclease J	60		EW032_RS05285	EW030_RS05140	EW029_RS05055	EW033_RS06070	EW031_RS05830
213	g002369_000001	g002369	NA	NAD-dependent deacetylase	60		EW032_RS01540	EW030_RS01455	EW029_RS01545	EW033_RS02150	EW031_RS01635
214	g002298_000001	g002298	NA	lipoate--protein ligase	60		EW032_RS01545	EW030_RS01460	EW029_RS01550	EW033_RS02155	EW031_RS01640
215	g000979_1_000002	g000979_1	NA	formate--tetrahydrofolate ligase	60		EW032_RS08720	EW030_RS08590	EW029_RS08925	EW033_RS09575	EW031_RS09625
216	g004892	g004892	NA	replicative DNA helicase	50		EW032_RS00085	EW030_RS00085	EW029_RS00085	EW033_RS00085	EW031_RS00085
217	g004125_000001	g004125	NA	adenylosuccinate synthase	60		EW032_RS00095	EW030_RS00095	EW029_RS00095	EW033_RS00095	EW031_RS00095
218	g002623_1_000001	g002623_1	NA	response regulator transcription factor	60		EW032_RS00110	EW030_RS00110	EW029_RS00110	EW033_RS00110	EW031_RS00110
219	g002782	g002782	NA	orotate phosphoribosyltransferase	50		EW032_RS05915	EW030_RS05795	EW029_RS05700	EW033_RS06715	EW031_RS06460
220	g006095	g006095	NA	orotidine-5'-phosphate decarboxylase	50		EW032_RS05910	EW030_RS05790	EW029_RS05695	EW033_RS06710	EW031_RS06455
221	g005070_000001	g005070	NA	carbamoyl-phosphate synthase large subunit	60		EW032_RS05905	EW030_RS05785	EW029_RS05690	EW033_RS06705	EW031_RS06450
222	g002666	g002666	NA	(d)CMP kinase	50		EW032_RS07415	EW030_RS07275	EW029_RS07275	EW033_RS08190	EW031_RS07980
223	g003014	g003014	NA	translation initiation factor IF-3	50		EW032_RS08425	EW030_RS08300	EW029_RS08640	EW033_RS09275	EW031_RS09330
224	g003967_000001	g003967	NA	50S ribosomal protein L35	60		EW032_RS08420	EW030_RS08295	EW029_RS08635	EW033_RS09270	EW031_RS09325
225	g004828	g004828	NA	Asp-tRNA(Asn)/Glu-tRNA(Gln) amidotransferase subunit GatA	50		EW032_RS09870	EW030_RS09685	EW029_RS10030	EW033_RS10785	EW031_RS10820
226	g004848_000001	g004848	NA	Asp-tRNA(Asn)/Glu-tRNA(Gln) amidotransferase subunit GatB	60		EW032_RS09865	EW030_RS09680	EW029_RS10025	EW033_RS10780	EW031_RS10815
227	g005986	g005986	NA	ABC transporter ATP-binding protein	50		EW032_RS09350	EW030_RS09175	EW029_RS09510	EW033_RS10240	EW031_RS10275
228	g001519	g001519	NA	HIT family protein	50		EW032_RS09355	EW030_RS09180	EW029_RS09515	EW033_RS10245	EW031_RS10280
229	g004523	g004523	NA	ATP-dependent DNA helicase RecG	50		EW032_RS06025	EW030_RS05905	EW029_RS05810	EW033_RS06825	EW031_RS06570
230	g004674	g004674	NA	DAK2 domain-containing protein	50		EW032_RS06020	EW030_RS05900	EW029_RS05805	EW033_RS06820	EW031_RS06565
231	g005348_000002	g005348	NA	GMP reductase	70		EW032_RS06650	EW030_RS06505	EW029_RS06430	EW033_RS07420	EW031_RS07210
232	g002887	g002887	NA	xanthine phosphoribosyltransferase	50		EW032_RS01995	EW030_RS01785	EW029_RS01870	EW033_RS02485	EW031_RS01970
233	g005460	g005460	NA	aspartate carbamoyltransferase	50		EW032_RS05890	EW030_RS05770	EW029_RS05675	EW033_RS06690	EW031_RS06435
234	g004414	g004414	NA	carbamoyl-phosphate synthase small subunit	50		EW032_RS05900	EW030_RS05780	EW029_RS05685	EW033_RS06700	EW031_RS06445
235	g003755	g003755	NA	IreB family regulatory phosphoprotein	50		EW032_RS08115	EW030_RS07990	EW029_RS08335	EW033_RS08925	EW031_RS09025
236	g003310	g003310	NA	Holliday junction resolvase RuvX	50		EW032_RS08110	EW030_RS07985	EW029_RS08330	EW033_RS08920	EW031_RS09020
237	g002792_000001	g002792	NA	50S ribosomal protein L4	60		EW032_RS11385	EW030_RS11525	EW029_RS11930	EW033_RS13420	EW031_RS12685
238	g003670	g003670	NA	50S ribosomal protein L23	50		EW032_RS11380	EW030_RS11520	EW029_RS11925	EW033_RS13415	EW031_RS12680
239	g005527	g005527	NA	RluA family pseudouridine synthase	50		EW032_RS05875	EW030_RS05755	EW029_RS05660	EW033_RS06675	EW031_RS06420
240	g003022	g003022	NA	bifunctional pyr operon transcriptional regulator/uracil phosphoribosyltransferase PyrR	50		EW032_RS05880	EW030_RS05760	EW029_RS05665	EW033_RS06680	EW031_RS06425
241	g004168	g004168	NA	UDP-N-acetylglucosamine 1-carboxyvinyltransferase	50		EW032_RS10570	EW030_RS10695	EW029_RS11130	EW033_RS12595	EW031_RS11865
242	g003280	g003280	NA	3-hydroxyacyl-ACP dehydratase FabZ	50		EW032_RS10565	EW030_RS10690	EW029_RS11125	EW033_RS12590	EW031_RS11860
243	g004728	g004728	NA	ribonuclease Y	50		EW032_RS06350	EW030_RS06225	EW029_RS06130	EW033_RS07145	EW031_RS06890
244	g002770_000001	g002770	NA	guanylate kinase	60		EW032_RS05935	EW030_RS05815	EW029_RS05720	EW033_RS06735	EW031_RS06480
245	g004428	g004428	NA	23S rRNA (adenine(2503)-C(2))-methyltransferase RlmN	50		EW032_RS05980	EW030_RS05860	EW029_RS05765	EW033_RS06780	EW031_RS06525
246	g002750	g002750	NA	YutD family protein	50		EW032_RS04435	EW030_RS04285	EW029_RS04190	EW033_RS05185	EW031_RS04965
247	g002059_000001	g002059	NA	oleate hydratase	60		EW032_RS00350	EW030_RS00285	EW029_RS00420	EW033_RS00675	EW031_RS00425
248	g005193_000001	g005193	NA	PhoH family protein	60		EW032_RS07890	EW030_RS07760	EW029_RS08105	EW033_RS08675	EW031_RS08800
249	g004508_000001	g004508	NA	type I DNA topoisomerase	60		EW032_RS06150	EW030_RS06025	EW029_RS05930	EW033_RS06945	EW031_RS06690
250	g004972_000001	g004972	NA	methylenetetrahydrofolate--tRNA-(uracil(54)- C(5))-methyltransferase (FADH(2)-oxidizing) TrmFO	60		EW032_RS06155	EW030_RS06030	EW029_RS05935	EW033_RS06950	EW031_RS06695
251	g005338_000001	g005338	NA	rhodanese-related sulfurtransferase	60		EW032_RS13805	EW030_RS13985	EW029_RS14385	EW033_RS15960	EW031_RS15165
252	g001273	g001273	NA	pyroglutamyl-peptidase I	50		EW032_RS13810	EW030_RS13990	EW029_RS14390	EW033_RS15965	EW031_RS15170
253	g005441	g005441	NA	DNA-directed RNA polymerase subunit alpha	50		EW032_RS11260	EW030_RS11400	EW029_RS11805	EW033_RS13295	EW031_RS12560
254	g003419_000001	g003419	NA	50S ribosomal protein L17	60		EW032_RS11255	EW030_RS11395	EW029_RS11800	EW033_RS13290	EW031_RS12555
255	g004494	g004494	NA	DNA helicase PcrA	50		EW032_RS09895	EW030_RS09710	EW029_RS10055	EW033_RS10810	EW031_RS10845
256	g004539	g004539	NA	NAD-dependent DNA ligase LigA	50		EW032_RS09890	EW030_RS09705	EW029_RS10050	EW033_RS10805	EW031_RS10840
257	g004915_000001	g004915	NA	tRNA uridine-5-carboxymethylaminomethyl(34) synthesis GTPase MnmE	60		EW032_RS13905	EW030_RS14095	EW029_RS14495	EW033_RS16085	EW031_RS15300
258	g003081	g003081	NA	50S ribosomal protein L10	50		EW032_RS02835	EW030_RS02595	EW029_RS02655	EW033_RS03435	EW031_RS02790
259	g001920	g001920	NA	NADH-dependent flavin oxidoreductase	50		EW032_RS01515	EW030_RS01430	EW029_RS01520	EW033_RS02125	EW031_RS01610
260	g000416	g000416	NA	50S ribosomal protein L33	50	includes: dose >1	EW032_RS06640;EW032_RS07790	EW030_RS06495;EW030_RS07660	EW029_RS06420;EW029_RS08005	EW033_RS07410;EW033_RS08575	EW031_RS07200;EW031_RS08700
261	g005121_000001	g005121	NA	leucine--tRNA ligase	60		EW032_RS08860	EW030_RS08730	EW029_RS09065	EW033_RS09720	EW031_RS09770
262	g005928	g005928	NA	class I SAM-dependent methyltransferase	50		EW032_RS01220	EW030_RS01140	EW029_RS01245	EW033_RS01495	EW031_RS01275
263	g001185	g001185	NA	transaldolase	50		EW032_RS08970	EW030_RS08835	EW029_RS09200	EW033_RS09840	EW031_RS09890
264	g004838	g004838	NA	glutamate--tRNA ligase	50		EW032_RS02765	EW030_RS02525	EW029_RS02585	EW033_RS03365	EW031_RS02720
265	g002657	g002657	NA	response regulator transcription factor ArlR	50		EW032_RS07080	EW030_RS06935	EW029_RS06945	EW033_RS07845	EW031_RS07635
266	g001779_000002	g001779	NA	helix-turn-helix transcriptional regulator	70		EW032_RS01660	EW030_RS01575	EW029_RS01660	EW033_RS02270	EW031_RS01755
267	g004968_000001	g004968	NA	glucose-6-phosphate isomerase	60		EW032_RS04620	EW030_RS04480	EW029_RS04375	EW033_RS05375	EW031_RS05155
268	g005462	g005462	NA	thioredoxin-disulfide reductase	50		EW032_RS04075	EW030_RS03790	EW029_RS03830	EW033_RS04695	EW031_RS04130
269	g002751	g002751	NA	tRNA (guanosine(46)-N7)-methyltransferase TrmB	50		EW032_RS08810	EW030_RS08680	EW029_RS09015	EW033_RS09665	EW031_RS09715
270	g004999	g004999	NA	UDP-N-acetylmuramate--L-alanine ligase	50		EW032_RS08770	EW030_RS08640	EW029_RS08975	EW033_RS09625	EW031_RS09675
271	g002709	g002709	NA	ribulose-phosphate 3-epimerase	50		EW032_RS06000	EW030_RS05880	EW029_RS05785	EW033_RS06800	EW031_RS06545
272	g004124_000001	g004124	NA	adenylosuccinate lyase	60		EW032_RS09910	EW030_RS09725	EW029_RS10070	EW033_RS10825	EW031_RS10860
273	g002337_000002	g002337	NA	tagatose-bisphosphate aldolase	70		EW032_RS11090	EW030_RS11225	EW029_RS11655	EW033_RS13135	EW031_RS12405
274	g005028	g005028	NA	HD domain-containing protein	50		EW032_RS03225	EW030_RS02930	EW029_RS02990	EW033_RS03840	EW031_RS03190
275	g002822_000001	g002822	NA	30S ribosomal protein S4	60		EW032_RS08640	EW030_RS08510	EW029_RS08845	EW033_RS09495	EW031_RS09550
276	g005314	g005314	NA	phosphate acetyltransferase	50		EW032_RS03090	EW030_RS02845	EW029_RS02910	EW033_RS03695	EW031_RS03050
277	g002853_000001	g002853	NA	recombination protein RecR	60		EW032_RS02405	EW030_RS02165	EW029_RS02225	EW033_RS03020	EW031_RS02360
278	g003547	g003547	NA	metal-sulfur cluster assembly factor	50		EW032_RS04670	EW030_RS04530	EW029_RS04425	EW033_RS05425	EW031_RS05205
279	g004162	g004162	NA	replication-associated recombination protein A	50		EW032_RS08170	EW030_RS08045	EW029_RS08385	EW033_RS08975	EW031_RS09075
280	g003562	g003562	NA	glycine cleavage system protein H	50		EW032_RS01530	EW030_RS01445	EW029_RS01535	EW033_RS02140	EW031_RS01625
281	g002848	g002848	NA	YihA family ribosome biogenesis GTP-binding protein	50		EW032_RS08380	EW030_RS08255	EW029_RS08595	EW033_RS09230	EW031_RS09285
282	g005809	g005809	NA	MBL fold metallo-hydrolase	50		EW032_RS00130	EW030_RS00130	EW029_RS00130	EW033_RS00130	EW031_RS00130
283	g003737_000001	g003737	NA	30S ribosomal protein S16	60		EW032_RS06085	EW030_RS05965	EW029_RS05870	EW033_RS06885	EW031_RS06630
284	g002336	g002336	NA	L-lactate dehydrogenase	50	includes: dose >1	EW032_RS01065;EW032_RS13315	EW030_RS00990;EW030_RS13490	EW029_RS01095;EW029_RS13910	EW033_RS01335;EW033_RS15465	EW031_RS01125;EW031_RS14665
285	g004942	g004942	NA	DNA repair protein RadA	50		EW032_RS02755	EW030_RS02515	EW029_RS02575	EW033_RS03355	EW031_RS02710
286	g002718	g002718	NA	endonuclease III	50		EW032_RS07290	EW030_RS07135	EW029_RS07135	EW033_RS08050	EW031_RS07840
287	g003744	g003744	NA	RNA-binding S4 domain-containing protein	50		EW032_RS02565	EW030_RS02330	EW029_RS02390	EW033_RS03185	EW031_RS02525
288	g005099	g005099	NA	bifunctional acetaldehyde-CoA/alcohol dehydrogenase	50		EW032_RS00590	EW030_RS00510	EW029_RS00635	EW033_RS00890	EW031_RS00675
289	g004601	g004601	NA	glutamine--fructose-6-phosphate transaminase (isomerizing)	50		EW032_RS10855	EW030_RS10980	EW029_RS11425	EW033_RS12880	EW031_RS12150
290	g005414	g005414	NA	mannose-6-phosphate isomerase%2C class I	50		EW032_RS13570	EW030_RS13745	EW029_RS14165	EW033_RS15720	EW031_RS14925
291	g002492	g002492	NA	aquaporin family protein	50		EW032_RS06410	EW030_RS06290	EW029_RS06195	EW033_RS07205	EW031_RS06950
292	g002022_000001	g002022	NA	ATP-dependent Clp protease ATP-binding subunit	60		EW032_RS13035	EW030_RS13205	EW029_RS13620	EW033_RS15090	EW031_RS14390
293	g002744	g002744	NA	adenylate kinase	50		EW032_RS11285	EW030_RS11425	EW029_RS11830	EW033_RS13320	EW031_RS12585
294	g000199_000001	g000199	NA	MerR family transcriptional regulator	60		EW032_RS12805	EW030_RS12980	EW029_RS13375	EW033_RS14835	EW031_RS14135
295	g004874_000001	g004874	NA	Fe-S cluster assembly protein SufB	60		EW032_RS04385	EW030_RS04230	EW029_RS04140	EW033_RS05130	EW031_RS04555
296	g002815	g002815	NA	peptide deformylase	50		EW032_RS05300	EW030_RS05155	EW029_RS05070	EW033_RS06085	EW031_RS05845
297	g004552_000001	g004552	NA	threonine--tRNA ligase	60		EW032_RS08435	EW030_RS08310	EW029_RS08650	EW033_RS09285	EW031_RS09340
298	g002105	g002105	NA	bifunctional phosphoribosylaminoimidazolecarboxamide formyltransferase/IMP cyclohydrolase	50		EW032_RS05200	EW030_RS05055	EW029_RS04970	EW033_RS05985	EW031_RS05745
299	g004541	g004541	NA	methionine--tRNA ligase	50		EW032_RS02475	EW030_RS02240	EW029_RS02300	EW033_RS03095	EW031_RS02435
300	g002400	g002400	NA	UTP--glucose-1-phosphate uridylyltransferase GalU	50		EW032_RS12765	EW030_RS12940	EW029_RS13340	EW033_RS14795	EW031_RS14095
301	g004208	g004208	NA	cysteine desulfurase	50		EW032_RS04375	EW030_RS04220	EW029_RS04130	EW033_RS05120	EW031_RS04545
302	g005582_000001	g005582	NA	GTPase Era	60		EW032_RS07870	EW030_RS07740	EW029_RS08085	EW033_RS08655	EW031_RS08780
303	g003785_000001	g003785	NA	type B 50S ribosomal protein L31	60		EW032_RS10680	EW030_RS10805	EW029_RS11245	EW033_RS12705	EW031_RS11975
304	g003614_000001	g003614	NA	50S ribosomal protein L21	60		EW032_RS08275	EW030_RS08150	EW029_RS08490	EW033_RS09080	EW031_RS09180
305	g000616_1_000001	g000616_1	NA	peptidyl-prolyl cis-trans isomerase	60		EW032_RS04580	EW030_RS04440	EW029_RS04335	EW033_RS05330	EW031_RS05110
306	g004005_000002	g004005	NA	50S ribosomal protein L28	70		EW032_RS06010	EW030_RS05890	EW029_RS05795	EW033_RS06810	EW031_RS06555
307	g004715	g004715	NA	DEAD/DEAH box helicase	50		EW032_RS10465	EW030_RS10590	EW029_RS11035	EW033_RS12490	EW031_RS11760
308	g001468	g001468	NA	ComE operon protein 2	50		EW032_RS07980	EW030_RS07845	EW029_RS08195	EW033_RS08775	EW031_RS08890
309	g001226	g001226	NA	hemolysin III family protein	50		EW032_RS10975	EW030_RS11100	EW029_RS11540	EW033_RS13015	EW031_RS12285
310	g002997_000001	g002997	NA	50S ribosomal protein L6	60		EW032_RS11315	EW030_RS11455	EW029_RS11860	EW033_RS13350	EW031_RS12615
311	g004178	g004178	NA	UDP-N-acetylglucosamine 1-carboxyvinyltransferase	50		EW032_RS10700	EW030_RS10825	EW029_RS11265	EW033_RS12725	EW031_RS11995
312	g006034	g006034	NA	16S rRNA (guanine(527)-N(7))-methyltransferase RsmG	50		EW032_RS13895	EW030_RS14085	EW029_RS14485	EW033_RS16075	EW031_RS15290
313	g000705	g000705	NA	peptide-methionine (R)-S-oxide reductase MsrB	50		EW032_RS07130	EW030_RS06980	EW029_RS06990	EW033_RS07895	EW031_RS07685
314	g003541	g003541	NA	putative DNA-binding protein	50		EW032_RS06075	EW030_RS05955	EW029_RS05860	EW033_RS06875	EW031_RS06620
315	g002684	g002684	NA	GTP pyrophosphokinase family protein	50		EW032_RS04830	EW030_RS04690	EW029_RS04595	EW033_RS05600	EW031_RS05370
316	g005098_000001	g005098	NA	valine--tRNA ligase	60		EW032_RS08330	EW030_RS08205	EW029_RS08545	EW033_RS09180	EW031_RS09235
317	g003769_000001	g003769	NA	phosphocarrier protein HPr	60		EW032_RS05255	EW030_RS05110	EW029_RS05020	EW033_RS06040	EW031_RS05800
318	g003798	g003798	NA	DUF896 family protein	50		EW032_RS06675	EW030_RS06530	EW029_RS06455	EW033_RS07445	EW031_RS07235
319	g004126	g004126	NA	asparagine--tRNA ligase	50		EW032_RS07300	EW030_RS07145	EW029_RS07145	EW033_RS08060	EW031_RS07850
320	g002984	g002984	NA	hypoxanthine phosphoribosyltransferase	50		EW032_RS02585	EW030_RS02350	EW029_RS02410	EW033_RS03205	EW031_RS02545
321	g002975	g002975	NA	transcription termination/antitermination protein NusG	50		EW032_RS02815	EW030_RS02575	EW029_RS02635	EW033_RS03415	EW031_RS02770
322	g003672	g003672	NA	30S ribosomal protein S6	50		EW032_RS01750	EW030_RS01665	EW029_RS01750	EW033_RS02360	EW031_RS01845
323	g005237	g005237	NA	tRNA preQ1(34) S-adenosylmethionine ribosyltransferase-isomerase QueA	50		EW032_RS08240	EW030_RS08115	EW029_RS08455	EW033_RS09045	EW031_RS09145
324	g002671	g002671	NA	ABC transporter ATP-binding protein	50		EW032_RS01445	EW030_RS01360	EW029_RS01450	EW033_RS01730	EW031_RS01540
325	g005270	g005270	NA	16S rRNA (cytosine(1402)-N(4))-methyltransferase RsmH	50		EW032_RS05785	EW030_RS05660	EW029_RS05570	EW033_RS06580	EW031_RS06325
326	g004815_000001	g004815	NA	amidophosphoribosyltransferase	60		EW032_RS05185	EW030_RS05040	EW029_RS04955	EW033_RS05970	EW031_RS05730
327	g005381	g005381	NA	asparaginase	50		EW032_RS07420	EW030_RS07280	EW029_RS07280	EW033_RS08195	EW031_RS07985
328	g005083	g005083	NA	isoleucine--tRNA ligase	50		EW032_RS05855	EW030_RS05730	EW029_RS05640	EW033_RS06650	EW031_RS06395
329	g004245	g004245	NA	phosphopentomutase	50		EW032_RS00525	EW030_RS00465	EW029_RS00590	EW033_RS00845	EW031_RS00610
330	g003376	g003376	NA	transcriptional regulator Spx	50		EW032_RS04790	EW030_RS04650	EW029_RS04550	EW033_RS05550	EW031_RS05325
331	g005127	g005127	NA	DNA topoisomerase IV subunit A	50		EW032_RS06760	EW030_RS06615	EW029_RS06540	EW033_RS07530	EW031_RS07320
332	g005285	g005285	NA	phosphate acyltransferase PlsX	50		EW032_RS06035	EW030_RS05915	EW029_RS05820	EW033_RS06835	EW031_RS06580
333	g004893	g004893	NA	cysteine--tRNA ligase	50		EW032_RS02780	EW030_RS02540	EW029_RS02600	EW033_RS03380	EW031_RS02735
334	g004716_000001	g004716	NA	ATP-binding cassette domain-containing protein	60		EW032_RS06955	EW030_RS06810	EW029_RS06820	EW033_RS07720	EW031_RS07510
335	g004824_000001	g004824	NA	nicotinate phosphoribosyltransferase	60		EW032_RS09945	EW030_RS09760	EW029_RS10110	EW033_RS10860	EW031_RS10895
336	g004218	g004218	NA	arginine deiminase	50		EW032_RS13530	EW030_RS13705	EW029_RS14125	EW033_RS15680	EW031_RS14885
337	g004354	g004354	NA	molecular chaperone DnaJ	50		EW032_RS07930	EW030_RS07800	EW029_RS08145	EW033_RS08715	EW031_RS08840
338	g005908	g005908	NA	epoxyqueuosine reductase QueH	50		EW032_RS13260	EW030_RS13430	EW029_RS13850	EW033_RS15415	EW031_RS14615
339	g005101	g005101	NA	alanine--tRNA ligase	50		EW032_RS08120	EW030_RS07995	EW029_RS08340	EW033_RS08930	EW031_RS09030
340	g000102_1_000001	g000102_1	NA	single-stranded DNA-binding protein	60	includes: dose >1	EW032_RS01755	EW030_RS01670;EW030_RS10125	EW029_RS01755;EW029_RS10535	EW033_RS01880;EW033_RS02365;EW033_RS11255	EW031_RS01850;EW031_RS04640;EW031_RS11280
341	g000462	g000462	NA	CHAP domain-containing protein	50		EW032_RS13580	EW030_RS13755	EW029_RS14175	EW033_RS15730	EW031_RS14935
342	g000719	g000719	NA	S4 domain-containing protein YaaA	50		EW032_RS00015	EW030_RS00015	EW029_RS00015	EW033_RS00015	EW031_RS00015
343	g001296	g001296	NA	ABC transporter permease/substrate-binding protein	50	includes: dose >1	EW032_RS03830;EW032_RS12490	EW030_RS03545;EW030_RS12650	EW029_RS03600;EW029_RS13030	EW033_RS04450;EW033_RS14540	EW031_RS03885;EW031_RS13805
344	g002589	g002589	NA	tRNA (guanosine(37)-N1)-methyltransferase TrmD	50		EW032_RS06095	EW030_RS05975	EW029_RS05880	EW033_RS06895	EW031_RS06640
345	g003196	g003196	NA	SsrA-binding protein SmpB	50		EW032_RS04175	EW030_RS03890	EW029_RS03935	EW033_RS04790	EW031_RS04225
346	g004436	g004436	NA	3-deoxy-7-phosphoheptulonate synthase	50		EW032_RS08750	EW030_RS08620	EW029_RS08955	EW033_RS09605	EW031_RS09655
347	g002974	g002974	NA	tRNA (uridine(34)/cytosine(34)/5- carboxymethylaminomethyluridine(34)-2'-O)- methyltransferase TrmL	50		EW032_RS09460	EW030_RS09275	EW029_RS09610	EW033_RS10355	EW031_RS10390
348	g005022_000001	g005022	NA	ribosome biogenesis GTPase Der	60		EW032_RS07405	EW030_RS07250	EW029_RS07250	EW033_RS08165	EW031_RS07955
349	g002985	g002985	NA	DUF402 domain-containing protein	50		EW032_RS09670	EW030_RS09490	EW029_RS09840	EW033_RS10585	EW031_RS10615
350	g003099	g003099	NA	transcriptional repressor NrdR	50		EW032_RS08455	EW030_RS08330	EW029_RS08670	EW033_RS09305	EW031_RS09360
351	g005468	g005468	NA	metal ABC transporter substrate-binding protein	50		EW032_RS03360	EW030_RS03075	EW029_RS03125	EW033_RS03980	EW031_RS03410
352	g005416	g005416	NA	TIGR01212 family radical SAM protein	50		EW032_RS08870	EW030_RS08740	EW029_RS09075	EW033_RS09730	EW031_RS09780
353	g002595	g002595	NA	phosphoribosylaminoimidazolesuccinocarboxamide synthase	50		EW032_RS05165	EW030_RS05020	EW029_RS04935	EW033_RS05950	EW031_RS05710
354	g005238	g005238	NA	tRNA (adenosine(37)-N6)-threonylcarbamoyltransferase complex transferase subunit TsaD	50		EW032_RS10265	EW030_RS10380	EW029_RS10825	EW033_RS12290	EW031_RS11560
355	g002685	g002685	NA	YggS family pyridoxal phosphate-dependent enzyme	50		EW032_RS05830	EW030_RS05705	EW029_RS05615	EW033_RS06625	EW031_RS06370
356	g005259	g005259	NA	PTS fructose transporter subunit IIC	50		EW032_RS01455	EW030_RS01370	EW029_RS01460	EW033_RS01740	EW031_RS01550
357	g001954	g001954	NA	chorismate synthase	50		EW032_RS07360	EW030_RS07205	EW029_RS07205	EW033_RS08120	EW031_RS07910
358	g004957_000001	g004957	NA	phosphoglucosamine mutase	60		EW032_RS10885	EW030_RS11010	EW029_RS11455	EW033_RS12910	EW031_RS12180
359	g000651	g000651	NA	peptide-methionine (S)-S-oxide reductase MsrA	50	includes: fusion	(EW032_RS06795:EW032_RS07135)	(EW030_RS06650:EW030_RS06985)	(EW029_RS06575:EW029_RS06995)	(EW033_RS07565:EW033_RS07900)	(EW031_RS07355:EW031_RS07690)
360	g000885	g000885	NA	ABC transporter ATP-binding protein	50	includes: dose >1	EW032_RS03825;EW032_RS12495	EW030_RS03540;EW030_RS12655	EW029_RS03595;EW029_RS13035	EW033_RS04445;EW033_RS14545	EW031_RS03880;EW031_RS13810
361	g003130	g003130	NA	transcription elongation factor GreA	50		EW032_RS08080	EW030_RS07955	EW029_RS08300	EW033_RS08890	EW031_RS08990
362	g004612	g004612	NA	excinuclease ABC subunit UvrC	50		EW032_RS05595	EW030_RS05460	EW029_RS05365	EW033_RS06380	EW031_RS06140
363	g004127	g004127	NA	GTPase ObgE	50		EW032_RS08260	EW030_RS08135	EW029_RS08475	EW033_RS09065	EW031_RS09165
364	g000396	g000396	NA	Txe/YoeB family addiction module toxin	50	includes: dose >1	EW032_RS12230;EW032_RS12550	EW030_RS12390;EW030_RS12705	EW029_RS12780;EW029_RS13085	EW033_RS14280;EW033_RS14595	EW031_RS13545;EW031_RS13865
365	g000308	g000308	NA	sugar O-acetyltransferase	50		EW032_RS13075	EW030_RS13245	EW029_RS13660	EW033_RS15130	EW031_RS14430
366	g002655_000001	g002655	NA	N-acetylmannosamine-6-phosphate 2-epimerase	60		EW032_RS01495	EW030_RS01410	EW029_RS01500	EW033_RS01780	EW031_RS01590
367	g000103_1_000002	g000103_1	NA	PTS glucose transporter subunit IIB	60		EW032_RS01075	EW030_RS01000	EW029_RS01105	EW033_RS01345	EW031_RS01135
368	g005239_000001	g005239	NA	NAD-dependent epimerase/dehydratase family protein	60		EW032_RS00615	EW030_RS00535	EW029_RS00665	EW033_RS00915	EW031_RS00700
369	g004373	g004373	NA	UDP-N-acetylglucosamine 2-epimerase (non-hydrolyzing)	50		EW032_RS00625	EW030_RS00545	EW029_RS00675	EW033_RS00925	EW031_RS00710
370	g002328	g002328	NA	dihydroxyacetone kinase subunit DhaK	50		EW032_RS03455	EW030_RS03170	EW029_RS03220	EW033_RS04075	EW031_RS03505
371	g002672_000004	g002672	NA	tRNA (adenine-N(1))-methyltransferase	90		EW032_RS07835	EW030_RS07705	EW029_RS08050	EW033_RS08620	EW031_RS08745
372	g009916_000004	g009916	NA	Nif3-like dinuclear metal center hexameric protein	90		EW032_RS07830	EW030_RS07700	EW029_RS08045	EW033_RS08615	EW031_RS08740
373	g010902_000004	g010902	NA	DEAD/DEAH box helicase	90		EW032_RS07825	EW030_RS07695	EW029_RS08040	EW033_RS08610	EW031_RS08735
374	g012060_000004	g012060	NA	deoxyribonuclease IV	90		EW032_RS07820	EW030_RS07690	EW029_RS08035	EW033_RS08605	EW031_RS08730
375	g012597_000004	g012597	NA	metal ABC transporter ATP-binding protein	90		EW032_RS07815	EW030_RS07685	EW029_RS08030	EW033_RS08600	EW031_RS08725
376	g012207_000004	g012207	NA	metal ABC transporter permease	90		EW032_RS07810	EW030_RS07680	EW029_RS08025	EW033_RS08595	EW031_RS08720
377	g007457_000004	g007457	NA	transcriptional repressor	90		EW032_RS07805	EW030_RS07675	EW029_RS08020	EW033_RS08590	EW031_RS08715
378	g010100_000004	g010100	NA	penicillin-binding protein 2	90		EW032_RS07795	EW030_RS07665	EW029_RS08010	EW033_RS08580	EW031_RS08705
379	g006804_000004	g006804	NA	5-formyltetrahydrofolate cyclo-ligase	90		EW032_RS07785	EW030_RS07655	EW029_RS08000	EW033_RS08570	EW031_RS08695
380	g010641_000004	g010641	NA	rhomboid family intramembrane serine protease	90		EW032_RS07780	EW030_RS07650	EW029_RS07995	EW033_RS08565	EW031_RS08690
381	g008882_000004	g008882	NA	YqgQ family protein	90		EW032_RS07775	EW030_RS07645	EW029_RS07990	EW033_RS08560	EW031_RS08685
382	g011574_000004	g011574	NA	ROK family glucokinase	90		EW032_RS07770	EW030_RS07640	EW029_RS07985	EW033_RS08555	EW031_RS08680
383	g007949_000004	g007949	NA	MTH1187 family thiamine-binding protein	90		EW032_RS07765	EW030_RS07635	EW029_RS07980	EW033_RS08550	EW031_RS08675
384	g006410_000004	g006410	NA	MBL fold metallo-hydrolase	90		EW032_RS07760	EW030_RS07630	EW029_RS07975	EW033_RS08545	EW031_RS08670
385	g011629_000004	g011629	NA	type II/IV secretion system protein	90		EW032_RS07755	EW030_RS07625	EW029_RS07970	EW033_RS08540	EW031_RS08665
386	g010013_000004	g010013	NA	type II secretion system F family protein	90		EW032_RS07750	EW030_RS07620	EW029_RS07965	EW033_RS08535	EW031_RS08660
387	g008081_000004	g008081	NA	prepilin-type N-terminal cleavage/methylation domain-containing protein	90		EW032_RS07745	EW030_RS07615	EW029_RS07960	EW033_RS08530	EW031_RS08655
388	g007272_000004	g007272	NA	type II secretion system protein	90		EW032_RS07740	EW030_RS07610	EW029_RS07955	EW033_RS08525	EW031_RS08650
389	g008015_000004	g008015	NA	hypothetical protein	90		EW032_RS07735	EW030_RS07605	EW029_RS07950	EW033_RS08520	EW031_RS08645
390	g001442_000004	g001442	NA	prepilin-type N-terminal cleavage/methylation domain-containing protein	90		EW032_RS07730	EW030_RS07600	EW029_RS07945	EW033_RS08515	EW031_RS08640
391	g004080_000004	g004080	NA	hypothetical protein	90		EW032_RS07725	EW030_RS07595	EW029_RS07940	EW033_RS08510	EW031_RS08635
392	g006878_000004	g006878	NA	shikimate kinase	90		EW032_RS07720	EW030_RS07590	EW029_RS07935	EW033_RS08505	EW031_RS08630
393	g009940_000004	g009940	NA	glycine cleavage system aminomethyltransferase GcvT	90		EW032_RS07715	EW030_RS07585	EW029_RS07930	EW033_RS08500	EW031_RS08625
394	g010901_000004	g010901	NA	aminomethyl-transferring glycine dehydrogenase subunit GcvPA	90		EW032_RS07710	EW030_RS07580	EW029_RS07925	EW033_RS08495	EW031_RS08620
395	g010626_000004	g010626	NA	glycine dehydrogenase subunit 2	90		EW032_RS07705	EW030_RS07575	EW029_RS07920	EW033_RS08490	EW031_RS08615
396	g007599_000004	g007599	NA	rhodanese-like domain-containing protein	90		EW032_RS07700	EW030_RS07570	EW029_RS07915	EW033_RS08485	EW031_RS08610
397	g012373_000004	g012373	NA	lipoate--protein ligase family protein	90		EW032_RS07695	EW030_RS07565	EW029_RS07910	EW033_RS08480	EW031_RS08605
398	g008744_000004	g008744	NA	membrane protein	90		EW032_RS07690	EW030_RS07560	EW029_RS07905	EW033_RS08475	EW031_RS08600
399	g006582_000004	g006582	NA	hypothetical protein	90		EW032_RS07685	EW030_RS07555	EW029_RS07900	EW033_RS08470	EW031_RS08595
400	g011260_000004	g011260	NA	aminopeptidase P family protein	90		EW032_RS07680	EW030_RS07550	EW029_RS07895	EW033_RS08465	EW031_RS08590
401	g006715_000004	g006715	NA	elongation factor P	90		EW032_RS07675	EW030_RS07545	EW029_RS07890	EW033_RS08460	EW031_RS08585
402	g007160_000004	g007160	NA	acetyl-CoA carboxylase biotin carboxyl carrier protein	90		EW032_RS07670	EW030_RS07540	EW029_RS07885	EW033_RS08455	EW031_RS08580
403	g007741_000004	g007741	NA	Asp23/Gls24 family envelope stress response protein	90		EW032_RS07660	EW030_RS07530	EW029_RS07875	EW033_RS08445	EW031_RS08570
404	g007574_000004	g007574	NA	transcription antitermination factor NusB	90		EW032_RS07655	EW030_RS07525	EW029_RS07870	EW033_RS08440	EW031_RS08565
405	g010926_000004	g010926	NA	exodeoxyribonuclease VII large subunit	90		EW032_RS07650	EW030_RS07520	EW029_RS07865	EW033_RS08435	EW031_RS08560
406	g008641_000004	g008641	NA	exodeoxyribonuclease VII small subunit	90		EW032_RS07645	EW030_RS07515	EW029_RS07860	EW033_RS08430	EW031_RS08555
407	g012113_000004	g012113	NA	polyprenyl synthetase family protein	90		EW032_RS07640	EW030_RS07510	EW029_RS07855	EW033_RS08425	EW031_RS08550
408	g007241_000004	g007241	NA	transcriptional regulator ArgR	90		EW032_RS07635	EW030_RS07505	EW029_RS07850	EW033_RS08420	EW031_RS08545
409	g010334_000004	g010334	NA	DNA repair protein RecN	90		EW032_RS07630	EW030_RS07500	EW029_RS07845	EW033_RS08415	EW031_RS08540
410	g010713_000004	g010713	NA	dihydrolipoyl dehydrogenase	90		EW032_RS07625	EW030_RS07495	EW029_RS07840	EW033_RS08410	EW031_RS08535
411	g011544_000004	g011544	NA	thiamine pyrophosphate-dependent dehydrogenase E1 component subunit alpha	90		EW032_RS07620	EW030_RS07490	EW029_RS07835	EW033_RS08405	EW031_RS08530
412	g011591_000004	g011591	NA	alpha-ketoacid dehydrogenase subunit beta	90		EW032_RS07615	EW030_RS07485	EW029_RS07830	EW033_RS08400	EW031_RS08525
413	g009351_000004	g009351	NA	2-oxo acid dehydrogenase subunit E2	90		EW032_RS07610	EW030_RS07480	EW029_RS07825	EW033_RS08395	EW031_RS08520
414	g007321_000004	g007321	NA	BrxA/BrxB family bacilliredoxin	90		EW032_RS07605	EW030_RS07475	EW029_RS07820	EW033_RS08390	EW031_RS08515
415	g011605_000004	g011605	NA	aromatic acid exporter family protein	90		EW032_RS07600	EW030_RS07470	EW029_RS07815	EW033_RS08385	EW031_RS08510
416	g009145_000004	g009145	NA	stressosome-associated protein Prli42	90		EW032_RS07595	EW030_RS07465	EW029_RS07810	EW033_RS08380	EW031_RS08505
417	g003170_000004	g003170	NA	cupin	90		EW032_RS03560	EW030_RS03275	EW029_RS03325	EW033_RS04180	EW031_RS03610
418	g006296_000004	g006296	NA	DUF402 domain-containing protein	90		EW032_RS03570	EW030_RS03285	EW029_RS03335	EW033_RS04190	EW031_RS03620
419	g012190_000004	g012190	NA	LysR family transcriptional regulator	90		EW032_RS03575	EW030_RS03290	EW029_RS03340	EW033_RS04195	EW031_RS03625
420	g009529_000004	g009529	NA	MFS transporter	90		EW032_RS03580	EW030_RS03295	EW029_RS03350	EW033_RS04200	EW031_RS03635
421	g007032_000004	g007032	NA	DUF456 domain-containing protein	90		EW032_RS03585	EW030_RS03300	EW029_RS03355	EW033_RS04205	EW031_RS03640
422	g013082_000004	g013082	NA	hypothetical protein	90		EW032_RS03590	EW030_RS03305	EW029_RS03360	EW033_RS04210	EW031_RS03645
423	g003269_000004	g003269	NA	GNAT family N-acetyltransferase	90		EW032_RS03595	EW030_RS03310	EW029_RS03365	EW033_RS04215	EW031_RS03650
424	g007525_000004	g007525	NA	hypothetical protein	90		EW032_RS03600	EW030_RS03315	EW029_RS03370	EW033_RS04220	EW031_RS03655
425	g008164_000004	g008164	NA	hypothetical protein	90		EW032_RS03605	EW030_RS03320	EW029_RS03375	EW033_RS04225	EW031_RS03660
426	g006783_000004	g006783	NA	GNAT family N-acetyltransferase	90		EW032_RS03610	EW030_RS03325	EW029_RS03380	EW033_RS04230	EW031_RS03665
427	g006660_000004	g006660	NA	TIGR00730 family Rossman fold protein	90		EW032_RS03615	EW030_RS03330	EW029_RS03385	EW033_RS04235	EW031_RS03670
428	g007202_000004	g007202	NA	YaiI/YqxD family protein	90		EW032_RS03620	EW030_RS03335	EW029_RS03390	EW033_RS04240	EW031_RS03675
429	g006134_000004	g006134	NA	hypothetical protein	90		EW032_RS03625	EW030_RS03340	EW029_RS03395	EW033_RS04245	EW031_RS03680
430	g012139_000004	g012139	NA	undecaprenyl-diphosphate phosphatase	90		EW032_RS03630	EW030_RS03345	EW029_RS03400	EW033_RS04250	EW031_RS03685
431	g010402_000004	g010402	NA	ABC transporter ATP-binding protein/permease	90		EW032_RS03635	EW030_RS03350	EW029_RS03405	EW033_RS04255	EW031_RS03690
432	g010344_000004	g010344	NA	amino acid ABC transporter ATP-binding/permease protein	90		EW032_RS03640	EW030_RS03355	EW029_RS03410	EW033_RS04260	EW031_RS03695
433	g007286_000004	g007286	NA	MarR family transcriptional regulator	90		EW032_RS03645	EW030_RS03360	EW029_RS03415	EW033_RS04265	EW031_RS03700
434	g005493_000004	g005493	NA	GTP-binding protein	90		EW032_RS03650	EW030_RS03365	EW029_RS03420	EW033_RS04270	EW031_RS03705
435	g011969_000004	g011969	NA	aldo/keto reductase family oxidoreductase	90		EW032_RS03655	EW030_RS03370	EW029_RS03425	EW033_RS04275	EW031_RS03710
436	g008244_000004	g008244	NA	hypothetical protein	90		EW032_RS03660	EW030_RS03375	EW029_RS03430	EW033_RS04280	EW031_RS03715
437	g010473_000004	g010473	NA	DASS family sodium-coupled anion symporter	90		EW032_RS03665	EW030_RS03380	EW029_RS03435	EW033_RS04285	EW031_RS03720
438	g010825_000004	g010825	NA	deoxyribodipyrimidine photo-lyase	90		EW032_RS03670	EW030_RS03385	EW029_RS03440	EW033_RS04290	EW031_RS03725
439	g008258_000004	g008258	NA	hypothetical protein	90		EW032_RS03675	EW030_RS03390	EW029_RS03445	EW033_RS04295	EW031_RS03730
440	g006434_000004	g006434	NA	DUF1361 domain-containing protein	90		EW032_RS03680	EW030_RS03395	EW029_RS03450	EW033_RS04300	EW031_RS03735
441	g007396_000004	g007396	NA	DNA-binding protein	90		EW032_RS03685	EW030_RS03400	EW029_RS03455	EW033_RS04305	EW031_RS03740
442	g004309_000004	g004309	NA	multidrug efflux MFS transporter NorA	90		EW032_RS03690	EW030_RS03405	EW029_RS03460	EW033_RS04310	EW031_RS03745
443	g007240_000004	g007240	NA	hypothetical protein	90		EW032_RS03695	EW030_RS03410	EW029_RS03465	EW033_RS04315	EW031_RS03750
444	g003134_000004	g003134	NA	Cys-tRNA(Pro) deacylase	90		EW032_RS03700	EW030_RS03415	EW029_RS03470	EW033_RS04320	EW031_RS03755
445	g012716_000004	g012716	NA	DeoR/GlpR transcriptional regulator	90		EW032_RS03705	EW030_RS03420	EW029_RS03475	EW033_RS04325	EW031_RS03760
446	g011908_000004	g011908	NA	1-phosphofructokinase	90		EW032_RS03710	EW030_RS03425	EW029_RS03480	EW033_RS04330	EW031_RS03765
447	g010150_000004	g010150	NA	PTS fructose transporter subunit IIC	90		EW032_RS03715	EW030_RS03430	EW029_RS03485	EW033_RS04335	EW031_RS03770
448	g009676_000004	g009676	NA	N-acetylglucosamine-6-phosphate deacetylase	90		EW032_RS03720	EW030_RS03435	EW029_RS03490	EW033_RS04340	EW031_RS03775
449	g010892_000004	g010892	NA	HlyC/CorC family transporter	90		EW032_RS03725	EW030_RS03440	EW029_RS03495	EW033_RS04345	EW031_RS03780
450	g012330_000004	g012330	NA	aldo/keto reductase	90		EW032_RS03730	EW030_RS03445	EW029_RS03500	EW033_RS04350	EW031_RS03785
451	g011588_000004	g011588	NA	glycosyltransferase family 2 protein	90		EW032_RS03735	EW030_RS03450	EW029_RS03505	EW033_RS04355	EW031_RS03790
452	g011278_000004	g011278	NA	HAMP domain-containing histidine kinase	90		EW032_RS03740	EW030_RS03455	EW029_RS03510	EW033_RS04360	EW031_RS03795
453	g006118_000004	g006118	NA	response regulator transcription factor	90		EW032_RS03745	EW030_RS03460	EW029_RS03515	EW033_RS04365	EW031_RS03800
454	g007118_000004	g007118	NA	DoxX family protein	90		EW032_RS03750	EW030_RS03465	EW029_RS03520	EW033_RS04370	EW031_RS03805
455	g003279_000004	g003279	NA	DM13 domain-containing protein	90		EW032_RS03755	EW030_RS03470	EW029_RS03525	EW033_RS04375	EW031_RS03810
456	g002883_000004	g002883	NA	hypothetical protein	90		EW032_RS03760	EW030_RS03475	EW029_RS03530	EW033_RS04380	EW031_RS03815
457	g012970_000004	g012970	NA	7-carboxy-7-deazaguanine synthase QueE	90		EW032_RS03765	EW030_RS03480	EW029_RS03535	EW033_RS04385	EW031_RS03820
458	g007411_000004	g007411	NA	6-carboxytetrahydropterin synthase QueD	90		EW032_RS03770	EW030_RS03485	EW029_RS03540	EW033_RS04390	EW031_RS03825
459	g009577_000004	g009577	NA	sodium/glutamate symporter	90		EW032_RS11905	EW030_RS12055	EW029_RS12440	EW033_RS13945	EW031_RS13210
460	g011296_000004	g011296	NA	type 2 isopentenyl-diphosphate Delta-isomerase	90		EW032_RS11910	EW030_RS12070	EW029_RS12445	EW033_RS13950	EW031_RS13215
461	g011752_000004	g011752	NA	magnesium/cobalt transporter CorA	90		EW032_RS11915	EW030_RS12075	EW029_RS12450	EW033_RS13955	EW031_RS13220
462	g007023_000004	g007023	NA	thioesterase	90		EW032_RS11920	EW030_RS12080	EW029_RS12455	EW033_RS13960	EW031_RS13225
463	g007415_000004	g007415	NA	hypothetical protein	90		EW032_RS11925	EW030_RS12085	EW029_RS12460	EW033_RS13965	EW031_RS13230
464	g011911_000004	g011911	NA	alpha/beta hydrolase	90		EW032_RS11930	EW030_RS12090	EW029_RS12465	EW033_RS13970	EW031_RS13235
465	g006332_000004	g006332	NA	hypothetical protein	90		EW032_RS11935	EW030_RS12095	EW029_RS12470	EW033_RS13975	EW031_RS13240
466	g004557_000004	g004557	NA	DHA2 family efflux MFS transporter permease subunit	90		EW032_RS11940	EW030_RS12100	EW029_RS12475	EW033_RS13980	EW031_RS13245
467	g006295_000004	g006295	NA	HlyD family secretion protein	90		EW032_RS11945	EW030_RS12105	EW029_RS12480	EW033_RS13985	EW031_RS13250
468	g002957_000004	g002957	NA	TetR/AcrR family transcriptional regulator	90		EW032_RS11950	EW030_RS12110	EW029_RS12485	EW033_RS13990	EW031_RS13255
469	g009578_000004	g009578	NA	multidrug effflux MFS transporter	90		EW032_RS11955	EW030_RS12115	EW029_RS12490	EW033_RS13995	EW031_RS13260
470	g010801_000004	g010801	NA	zinc ribbon domain-containing protein	90		EW032_RS11965	EW030_RS12125	EW029_RS12500	EW033_RS14005	EW031_RS13270
471	g007220_000004	g007220	NA	MarR family transcriptional regulator	90		EW032_RS11975	EW030_RS12135	EW029_RS12510	EW033_RS14015	EW031_RS13280
472	g011651_000004	g011651	NA	YdcF family protein	90		EW032_RS11980	EW030_RS12140	EW029_RS12515	EW033_RS14020	EW031_RS13285
473	g006227_000004	g006227	NA	ABC transporter ATP-binding protein	90		EW032_RS11985	EW030_RS12145	EW029_RS12520	EW033_RS14030	EW031_RS13295
474	g011282_000004	g011282	NA	ABC transporter permease	90		EW032_RS11990	EW030_RS12150	EW029_RS12525	EW033_RS14035	EW031_RS13300
475	g006184_000004	g006184	NA	DNA-binding heme response regulator HssR	90		EW032_RS11995	EW030_RS12155	EW029_RS12530	EW033_RS14040	EW031_RS13305
476	g004924_000004	g004924	NA	heme sensor histidine kinase HssS	90		EW032_RS12000	EW030_RS12160	EW029_RS12535	EW033_RS14045	EW031_RS13310
477	g007288_000004	g007288	NA	response regulator transcription factor	90		EW032_RS12005	EW030_RS12165	EW029_RS12540	EW033_RS14050	EW031_RS13315
478	g001480_000004	g001480	NA	DUF3021 domain-containing protein	90		EW032_RS12010	EW030_RS12170	EW029_RS12545	EW033_RS14055	EW031_RS13320
479	g004730_1_000006	g004730_1	NA	L-lactate permease	90		EW032_RS12020	EW030_RS12180	EW029_RS12570	EW033_RS14065	EW031_RS13330
480	g010348_000004	g010348	NA	CDP-glycerol glycerophosphotransferase family protein	90		EW032_RS12025	EW030_RS12185	EW029_RS12575	EW033_RS14070	EW031_RS13335
481	g006381_000004	g006381	NA	hypothetical protein	90		EW032_RS12030	EW030_RS12190	EW029_RS12580	EW033_RS14075	EW031_RS13340
482	g006920_000004	g006920	NA	GNAT family N-acetyltransferase	90		EW032_RS12035	EW030_RS12195	EW029_RS12585	EW033_RS14080	EW031_RS13345
483	g011483_000004	g011483	NA	oxidoreductase	90		EW032_RS12040	EW030_RS12200	EW029_RS12590	EW033_RS14085	EW031_RS13350
484	g000770_000004	g000770	NA	GNAT family N-acetyltransferase	90		EW032_RS12050	EW030_RS12205	EW029_RS12595	EW033_RS14090	EW031_RS13355
485	g011352_000004	g011352	NA	NAD(P)/FAD-dependent oxidoreductase	90		EW032_RS12055	EW030_RS12210	EW029_RS12600	EW033_RS14095	EW031_RS13360
486	g007350_000004	g007350	NA	DUF2871 domain-containing protein	90		EW032_RS12065	EW030_RS12220	EW029_RS12610	EW033_RS14105	EW031_RS13370
487	g009339_000004	g009339	NA	YhgE/Pip domain-containing protein	90		EW032_RS12075	EW030_RS12230	EW029_RS12620	EW033_RS14115	EW031_RS13380
488	g006413_000004	g006413	NA	TetR/AcrR family transcriptional regulator	90		EW032_RS12080	EW030_RS12235	EW029_RS12625	EW033_RS14120	EW031_RS13385
489	g011766_000004	g011766	NA	magnesium transporter CorA family protein	90		EW032_RS12085	EW030_RS12240	EW029_RS12630	EW033_RS14125	EW031_RS13390
490	g010673_000004	g010673	NA	PTS sucrose transporter subunit IIBC	90		EW032_RS12090	EW030_RS12245	EW029_RS12635	EW033_RS14130	EW031_RS13395
491	g003430_000004	g003430	NA	YbgA family protein	90		EW032_RS12095	EW030_RS12250	EW029_RS12640	EW033_RS14135	EW031_RS13400
492	g010087_000004	g010087	NA	AraC family transcriptional regulator Rsp	90		EW032_RS12100	EW030_RS12255	EW029_RS12645	EW033_RS14140	EW031_RS13405
493	g003328_000004	g003328	NA	general stress protein	90		EW032_RS12105	EW030_RS12260	EW029_RS12650	EW033_RS14145	EW031_RS13410
494	g003510_000004	g003510	NA	DUF4889 domain-containing protein	90		EW032_RS12110	EW030_RS12265	EW029_RS12655	EW033_RS14150	EW031_RS13415
495	g000516_1_000011	g000516_1	NA	bi-component gamma-hemolysin HlgAB subunit A	90		EW032_RS12320	EW030_RS12480	EW029_RS12860	EW033_RS14370	EW031_RS13635
496	g000516_2_000008	g000516_2	NA	bi-component gamma-hemolysin HlgCB subunit C	90		EW032_RS12325	EW030_RS12485	EW029_RS12865	EW033_RS14375	EW031_RS13640
497	g002338_1_000005	g002338_1	NA	bi-component gamma-hemolysin HlgAB/HlgCB subunit B	90		EW032_RS12330	EW030_RS12490	EW029_RS12870	EW033_RS14380	EW031_RS13645
498	g003197_000004	g003197	NA	QueT transporter family protein	90		EW032_RS12335	EW030_RS12495	EW029_RS12875	EW033_RS14385	EW031_RS13650
499	g013072_000004	g013072	NA	6-carboxyhexanoate--CoA ligase	90		EW032_RS12340	EW030_RS12500	EW029_RS12880	EW033_RS14390	EW031_RS13655
500	g004394_000004	g004394	NA	pyridoxal phosphate-dependent aminotransferase family protein	90		EW032_RS12345	EW030_RS12505	EW029_RS12885	EW033_RS14395	EW031_RS13660
501	g011469_000004	g011469	NA	biotin synthase BioB	90		EW032_RS12350	EW030_RS12510	EW029_RS12890	EW033_RS14400	EW031_RS13665
502	g010869_000004	g010869	NA	adenosylmethionine--8-amino-7-oxononanoate transaminase	90		EW032_RS12355	EW030_RS12515	EW029_RS12895	EW033_RS14405	EW031_RS13670
503	g006122_000004	g006122	NA	dethiobiotin synthase	90		EW032_RS12360	EW030_RS12520	EW029_RS12900	EW033_RS14410	EW031_RS13675
504	g010283_000004	g010283	NA	ABC transporter ATP-binding protein	90		EW032_RS12375	EW030_RS12535	EW029_RS12920	EW033_RS14425	EW031_RS13690
505	g010258_000004	g010258	NA	ABC transporter ATP-binding protein	90		EW032_RS12380	EW030_RS12540	EW029_RS12925	EW033_RS14430	EW031_RS13695
506	g003422_000004	g003422	NA	GtrA family protein	90		EW032_RS12395	EW030_RS12555	EW029_RS12935	EW033_RS14445	EW031_RS13710
507	g009803_000004	g009803	NA	glycerate kinase	90		EW032_RS12400	EW030_RS12560	EW029_RS12940	EW033_RS14450	EW031_RS13715
508	g006249_000004	g006249	NA	membrane protein	90		EW032_RS12405	EW030_RS12565	EW029_RS12945	EW033_RS14455	EW031_RS13720
509	g004246_000004	g004246	NA	multidrug effflux MFS transporter	90		EW032_RS12410	EW030_RS12570	EW029_RS12950	EW033_RS14460	EW031_RS13725
510	g003172_000004	g003172	NA	AraC family transcriptional regulator	90		EW032_RS12415	EW030_RS12575	EW029_RS12955	EW033_RS14465	EW031_RS13730
511	g006259_000004	g006259	NA	hypothetical protein	90		EW032_RS12420	EW030_RS12580	EW029_RS12960	EW033_RS14470	EW031_RS13735
512	g012496_000004	g012496	NA	phosphohydrolase	90		EW032_RS12425	EW030_RS12585	EW029_RS12965	EW033_RS14475	EW031_RS13740
513	g010097_000004	g010097	NA	sodium:proton antiporter	90		EW032_RS12435	EW030_RS12595	EW029_RS12975	EW033_RS14485	EW031_RS13750
514	g010207_000004	g010207	NA	APC family permease	90		EW032_RS12445	EW030_RS12605	EW029_RS12985	EW033_RS14495	EW031_RS13760
515	g002132_000004	g002132	NA	protein flp	90		EW032_RS12455	EW030_RS12615	EW029_RS12995	EW033_RS14505	EW031_RS13770
516	g012268_000004	g012268	NA	NAD(P)-dependent oxidoreductase	90		EW032_RS12460	EW030_RS12620	EW029_RS13000	EW033_RS14510	EW031_RS13775
517	g011818_000004	g011818	NA	2-dehydropantoate 2-reductase	90		EW032_RS12470	EW030_RS12630	EW029_RS13010	EW033_RS14520	EW031_RS13785
518	g013054_000004	g013054	NA	ABC transporter permease	90		EW032_RS12480	EW030_RS12640	EW029_RS13020	EW033_RS14530	EW031_RS13795
519	g011783_000004	g011783	NA	osmoprotectant ABC transporter substrate-binding protein	90		EW032_RS12485	EW030_RS12645	EW029_RS13025	EW033_RS14535	EW031_RS13800
520	g006521_000004	g006521	NA	hypothetical protein	90		EW032_RS12510	EW030_RS12670	EW029_RS13050	EW033_RS14560	EW031_RS13825
521	g010396_000004	g010396	NA	APC family permease	90		EW032_RS12520	EW030_RS12675	EW029_RS13055	EW033_RS14565	EW031_RS13835
522	g004962_000004	g004962	NA	carboxylesterase/lipase family protein	90		EW032_RS12525	EW030_RS12680	EW029_RS13060	EW033_RS14570	EW031_RS13840
523	g009657_000004	g009657	NA	MFS transporter	90		EW032_RS12530	EW030_RS12685	EW029_RS13065	EW033_RS14575	EW031_RS13845
524	g005884_000004	g005884	NA	iron export ABC transporter permease subunit FetB	90		EW032_RS12535	EW030_RS12690	EW029_RS13070	EW033_RS14580	EW031_RS13850
525	g001251_000004	g001251	NA	ATP-binding cassette domain-containing protein	90		EW032_RS12540	EW030_RS12695	EW029_RS13075	EW033_RS14585	EW031_RS13855
526	g009992_000004	g009992	NA	M42 family metallopeptidase	90		EW032_RS12545	EW030_RS12700	EW029_RS13080	EW033_RS14590	EW031_RS13860
527	g008447_000004	g008447	NA	type II toxin-antitoxin system Phd/YefM family antitoxin	90		EW032_RS12555	EW030_RS12710	EW029_RS13090	EW033_RS14600	EW031_RS13870
528	g004081_000004	g004081	NA	hypothetical protein	90		EW032_RS09860	EW030_RS09675	EW029_RS10020	EW033_RS10775	EW031_RS10810
529	g011750_000004	g011750	NA	diacylglycerol kinase	90		EW032_RS09850	EW030_RS09670	EW029_RS10015	EW033_RS10765	EW031_RS10800
530	g010857_000004	g010857	NA	23S rRNA (uracil(1939)-C(5))-methyltransferase RlmD	90		EW032_RS09845	EW030_RS09665	EW029_RS10010	EW033_RS10760	EW031_RS10795
531	g006850_000004	g006850	NA	DUF3267 domain-containing protein	90		EW032_RS09840	EW030_RS09660	EW029_RS10005	EW033_RS10755	EW031_RS10790
532	g010014_000004	g010014	NA	DNA polymerase IV	90		EW032_RS09835	EW030_RS09655	EW029_RS10000	EW033_RS10750	EW031_RS10785
533	g006736_000004	g006736	NA	3'-5' exonuclease	90		EW032_RS09830	EW030_RS09650	EW029_RS09995	EW033_RS10745	EW031_RS10780
534	g006977_000004	g006977	NA	H-type ferritin FtnA	90		EW032_RS09820	EW030_RS09640	EW029_RS09985	EW033_RS10735	EW031_RS10770
535	g010984_000004	g010984	NA	Mur ligase family protein	90		EW032_RS09815	EW030_RS09635	EW029_RS09980	EW033_RS10730	EW031_RS10765
536	g012888_000004	g012888	NA	type 1 glutamine amidotransferase	90		EW032_RS09810	EW030_RS09630	EW029_RS09975	EW033_RS10725	EW031_RS10760
537	g003354_000004	g003354	NA	hypothetical protein	90		EW032_RS09800	EW030_RS09620	EW029_RS09965	EW033_RS10715	EW031_RS10750
538	g011575_000004	g011575	NA	aromatic acid exporter family protein	90		EW032_RS09790	EW030_RS09610	EW029_RS09955	EW033_RS10705	EW031_RS10740
539	g012747_000004	g012747	NA	type I methionyl aminopeptidase	90		EW032_RS09780	EW030_RS09600	EW029_RS09950	EW033_RS10695	EW031_RS10725
540	g007600_000004	g007600	NA	hypothetical protein	90		EW032_RS09775	EW030_RS09595	EW029_RS09945	EW033_RS10690	EW031_RS10720
541	g013024_000004	g013024	NA	cell wall-active antibiotics response protein	90		EW032_RS09770	EW030_RS09590	EW029_RS09940	EW033_RS10685	EW031_RS10715
542	g011319_000004	g011319	NA	sensor histidine kinase	90		EW032_RS09765	EW030_RS09585	EW029_RS09935	EW033_RS10680	EW031_RS10710
543	g009545_000004	g009545	NA	YihY/virulence factor BrkB family protein	90		EW032_RS09755	EW030_RS09575	EW029_RS09925	EW033_RS10670	EW031_RS10700
544	g008314_000004	g008314	NA	hypothetical protein	90		EW032_RS09750	EW030_RS09570	EW029_RS09920	EW033_RS10665	EW031_RS10695
545	g007162_000004	g007162	NA	low molecular weight phosphotyrosine protein phosphatase	90		EW032_RS09745	EW030_RS09565	EW029_RS09915	EW033_RS10660	EW031_RS10690
546	g008921_000004	g008921	NA	DUF1128 family protein	90		EW032_RS09740	EW030_RS09560	EW029_RS09910	EW033_RS10655	EW031_RS10685
547	g009415_000004	g009415	NA	aminopeptidase	90		EW032_RS09735	EW030_RS09555	EW029_RS09905	EW033_RS10650	EW031_RS10680
548	g006849_000004	g006849	NA	acyl-CoA thioesterase	90		EW032_RS09730	EW030_RS09550	EW029_RS09900	EW033_RS10645	EW031_RS10675
549	g009771_000004	g009771	NA	radical SAM/CxCxxxxC motif protein YfkAB	90		EW032_RS09725	EW030_RS09545	EW029_RS09895	EW033_RS10640	EW031_RS10670
550	g009218_000004	g009218	NA	hypothetical protein	90		EW032_RS09720	EW030_RS09540	EW029_RS09890	EW033_RS10635	EW031_RS10665
551	g006918_000004	g006918	NA	type 1 glutamine amidotransferase	90		EW032_RS09715	EW030_RS09535	EW029_RS09885	EW033_RS10630	EW031_RS10660
552	g012473_000004	g012473	NA	monofunctional peptidoglycan glycosyltransferase SgtB	90		EW032_RS09710	EW030_RS09530	EW029_RS09880	EW033_RS10625	EW031_RS10655
553	g012431_000004	g012431	NA	recombination regulator RecX	90		EW032_RS09705	EW030_RS09525	EW029_RS09875	EW033_RS10620	EW031_RS10650
554	g008059_000004	g008059	NA	YfhH family protein	90		EW032_RS09700	EW030_RS09520	EW029_RS09870	EW033_RS10615	EW031_RS10645
555	g010524_000004	g010524	NA	ABC transporter ATP-binding protein	90		EW032_RS09695	EW030_RS09515	EW029_RS09865	EW033_RS10610	EW031_RS10640
556	g012350_000004	g012350	NA	membrane protein	90		EW032_RS09690	EW030_RS09510	EW029_RS09860	EW033_RS10605	EW031_RS10635
557	g008642_000004	g008642	NA	hypothetical protein	90		EW032_RS09685	EW030_RS09505	EW029_RS09855	EW033_RS10600	EW031_RS10630
558	g011623_000004	g011623	NA	metal-dependent hydrolase	90		EW032_RS09680	EW030_RS09500	EW029_RS09850	EW033_RS10595	EW031_RS10625
559	g011341_000004	g011341	NA	A/G-specific adenine glycosylase	90		EW032_RS09675	EW030_RS09495	EW029_RS09845	EW033_RS10590	EW031_RS10620
560	g009592_000004	g009592	NA	glycosyltransferase family 4 protein	90		EW032_RS00650	EW030_RS00570	EW029_RS00700	EW033_RS00960	EW031_RS00735
561	g006713_000004	g006713	NA	sugar transferase	90		EW032_RS00655	EW030_RS00575	EW029_RS00705	EW033_RS00965	EW031_RS00740
562	g012074_000004	g012074	NA	capsular polysaccharide type 5/8 biosynthesis epimerase CapN	90		EW032_RS00660	EW030_RS00580	EW029_RS00710	EW033_RS00970	EW031_RS00745
563	g009390_000004	g009390	NA	nucleotide sugar dehydrogenase	90		EW032_RS00665	EW030_RS00585	EW029_RS00715	EW033_RS00975	EW031_RS00750
564	g003581_2_000006	g003581_2	NA	staphylobilin-forming heme oxygenase IsdI	90		EW032_RS00675	EW030_RS00595	EW029_RS00725	EW033_RS00985	EW031_RS00760
565	g007611_000004	g007611	NA	DUF454 domain-containing protein	90		EW032_RS00680	EW030_RS00600	EW029_RS00730	EW033_RS00990	EW031_RS00765
566	g010590_000004	g010590	NA	aldehyde dehydrogenase family protein	90		EW032_RS00685	EW030_RS00605	EW029_RS00735	EW033_RS00995	EW031_RS00770
567	g011680_000004	g011680	NA	cation transporter	90		EW032_RS00690	EW030_RS00610	EW029_RS00740	EW033_RS01000	EW031_RS00775
568	g003956_000004	g003956	NA	hypothetical protein	90		EW032_RS00695	EW030_RS00620	EW029_RS00745	EW033_RS01005	EW031_RS00780
569	g006929_000004	g006929	NA	DUF4242 domain-containing protein	90		EW032_RS00700	EW030_RS00625	EW029_RS00750	EW033_RS01010	EW031_RS00785
570	g012846_000004	g012846	NA	ABC transporter ATP-binding protein	90		EW032_RS00705	EW030_RS00630	EW029_RS00755	EW033_RS01015	EW031_RS00790
571	g005369_000004	g005369	NA	ABC transporter substrate-binding protein	90		EW032_RS00710	EW030_RS00635	EW029_RS00760	EW033_RS01020	EW031_RS00795
572	g012728_000004	g012728	NA	ABC transporter permease	90		EW032_RS00715	EW030_RS00640	EW029_RS00765	EW033_RS01025	EW031_RS00800
573	g007761_000004	g007761	NA	DUF2294 domain-containing protein	90		EW032_RS00725	EW030_RS00650	EW029_RS00775	EW033_RS01035	EW031_RS00810
574	g011388_000004	g011388	NA	NAD-dependent formate dehydrogenase	90		EW032_RS00730	EW030_RS00655	EW029_RS00780	EW033_RS01040	EW031_RS00815
575	g009427_000004	g009427	NA	MFS transporter	90		EW032_RS00735	EW030_RS00660	EW029_RS00785	EW033_RS01045	EW031_RS00820
576	g011036_000004	g011036	NA	non-ribosomal peptide synthetase	90		EW032_RS00740	EW030_RS00665	EW029_RS00790	EW033_RS01050	EW031_RS00825
577	g006302_000004	g006302	NA	4'-phosphopantetheinyl transferase superfamily protein	90		EW032_RS00745	EW030_RS00670	EW029_RS00795	EW033_RS01055	EW031_RS00830
578	g007085_000004	g007085	NA	YagU family protein	90		EW032_RS00750	EW030_RS00675	EW029_RS00800	EW033_RS01060	EW031_RS00835
579	g002546_000004	g002546	NA	acetylglutamate kinase	90		EW032_RS00755	EW030_RS00680	EW029_RS00805	EW033_RS01065	EW031_RS00840
580	g001901_000004	g001901	NA	bifunctional glutamate N-acetyltransferase/amino-acid acetyltransferase ArgJ	90		EW032_RS00760	EW030_RS00685	EW029_RS00810	EW033_RS01070	EW031_RS00845
581	g011359_000004	g011359	NA	N-acetyl-gamma-glutamyl-phosphate reductase	90		EW032_RS00765	EW030_RS00690	EW029_RS00815	EW033_RS01075	EW031_RS00850
582	g001935_1_000007	g001935_1	NA	ornithine--oxo-acid transaminase	90		EW032_RS00770	EW030_RS00695	EW029_RS00820	EW033_RS01080	EW031_RS00855
583	g010882_000004	g010882	NA	branched-chain amino acid transport system II carrier protein	90		EW032_RS00775	EW030_RS00700	EW029_RS00825	EW033_RS01085	EW031_RS00860
584	g002948_000004	g002948	NA	isochorismatase family protein	90		EW032_RS00780	EW030_RS00705	EW029_RS00830	EW033_RS01090	EW031_RS00865
585	g004697_000004	g004697	NA	alpha-keto acid decarboxylase family protein	90		EW032_RS00785	EW030_RS00710	EW029_RS00835	EW033_RS01095	EW031_RS00870
586	g000103_3_000018	g000103_3	NA	PTS glucose EIICBA component	90		EW032_RS00795	EW030_RS00720	EW029_RS00845	EW033_RS01105	EW031_RS00880
587	g011331_000004	g011331	NA	DUF871 domain-containing protein	90		EW032_RS00800	EW030_RS00725	EW029_RS00850	EW033_RS01110	EW031_RS00885
588	g012034_000004	g012034	NA	N-acetylmuramic acid 6-phosphate etherase	90		EW032_RS00805	EW030_RS00730	EW029_RS00855	EW033_RS01115	EW031_RS00890
589	g010653_000004	g010653	NA	permease	90		EW032_RS00810	EW030_RS00735	EW029_RS00860	EW033_RS01120	EW031_RS00895
590	g005652_2_000007	g005652_2	NA	MurR/RpiR family transcriptional regulator	90		EW032_RS00815	EW030_RS00740	EW029_RS00865	EW033_RS01125	EW031_RS00900
591	g012848_000004	g012848	NA	RNA methyltransferase	90		EW032_RS05540	EW030_RS05395	EW029_RS05310	EW033_RS06325	EW031_RS06085
592	g003581_1_000007	g003581_1	NA	staphylobilin-forming heme oxygenase IsdG	90		EW032_RS05530	EW030_RS05385	EW029_RS05300	EW033_RS06315	EW031_RS06075
593	g012878_000004	g012878	NA	class B sortase	90		EW032_RS05525	EW030_RS05380	EW029_RS05295	EW033_RS06310	EW031_RS06070
594	g011649_000004	g011649	NA	iron ABC transporter permease	90		EW032_RS05520	EW030_RS05375	EW029_RS05290	EW033_RS06305	EW031_RS06065
595	g012125_000004	g012125	NA	heme ABC transporter substrate-binding protein IsdE	90		EW032_RS05515	EW030_RS05370	EW029_RS05285	EW033_RS06300	EW031_RS06060
596	g009989_000004	g009989	NA	hypothetical protein	90		EW032_RS05510	EW030_RS05365	EW029_RS05280	EW033_RS06295	EW031_RS06055
597	g006135_000004	g006135	NA	heme uptake protein IsdC	90		EW032_RS05505	EW030_RS05360	EW029_RS05275	EW033_RS06290	EW031_RS06050
598	g011290_000004	g011290	NA	LPXTG-anchored heme-scavenging protein IsdA	90		EW032_RS05500	EW030_RS05355	EW029_RS05270	EW033_RS06285	EW031_RS06045
599	g004556_1_000006	g004556_1	NA	heme uptake protein IsdB	90		EW032_RS05495	EW030_RS05350	EW029_RS05265	EW033_RS06280	EW031_RS06040
600	g009180_000004	g009180	NA	50S ribosomal protein L32	90		EW032_RS05490	EW030_RS05345	EW029_RS05260	EW033_RS06275	EW031_RS06035
601	g008690_000004	g008690	NA	hypothetical protein	90		EW032_RS05485	EW030_RS05340	EW029_RS05255	EW033_RS06270	EW031_RS06030
602	g006714_000004	g006714	NA	DUF177 domain-containing protein	90		EW032_RS05480	EW030_RS05335	EW029_RS05250	EW033_RS06265	EW031_RS06025
603	g009814_000004	g009814	NA	nucleotidyltransferase	90		EW032_RS05475	EW030_RS05330	EW029_RS05245	EW033_RS06260	EW031_RS06020
604	g007066_000004	g007066	NA	pantetheine-phosphate adenylyltransferase	90		EW032_RS05470	EW030_RS05325	EW029_RS05240	EW033_RS06255	EW031_RS06015
605	g006786_000004	g006786	NA	16S rRNA (guanine(966)-N(2))-methyltransferase RsmD	90		EW032_RS05465	EW030_RS05320	EW029_RS05235	EW033_RS06250	EW031_RS06010
606	g007573_000004	g007573	NA	hypothetical protein	90		EW032_RS05460	EW030_RS05315	EW029_RS05230	EW033_RS06245	EW031_RS06005
607	g008472_000004	g008472	NA	YlbG family protein	90		EW032_RS05455	EW030_RS05310	EW029_RS05225	EW033_RS06240	EW031_RS06000
608	g011875_000004	g011875	NA	glycerophosphodiester phosphodiesterase	90		EW032_RS05450	EW030_RS05305	EW029_RS05220	EW033_RS06235	EW031_RS05995
609	g007335_000004	g007335	NA	YlbF family regulator	90		EW032_RS05445	EW030_RS05300	EW029_RS05215	EW033_RS06230	EW031_RS05990
610	g011339_000004	g011339	NA	CAP domain-containing protein	90		EW032_RS05440	EW030_RS05295	EW029_RS05210	EW033_RS06225	EW031_RS05985
611	g007178_000004	g007178	NA	DUF420 domain-containing protein	90		EW032_RS05430	EW030_RS05285	EW029_RS05200	EW033_RS06215	EW031_RS05975
612	g011957_000004	g011957	NA	protoheme IX farnesyltransferase	90		EW032_RS05425	EW030_RS05280	EW029_RS05195	EW033_RS06210	EW031_RS05970
613	g011956_000004	g011956	NA	heme A synthase	90		EW032_RS05420	EW030_RS05275	EW029_RS05190	EW033_RS06205	EW031_RS05965
614	g011085_000004	g011085	NA	pyruvate carboxylase	90		EW032_RS05415	EW030_RS05270	EW029_RS05185	EW033_RS06200	EW031_RS05960
615	g009509_000004	g009509	NA	FtsW/RodA/SpoVE family cell cycle protein	90		EW032_RS05410	EW030_RS05265	EW029_RS05180	EW033_RS06195	EW031_RS05955
616	g008313_000004	g008313	NA	YlaN family protein	90		EW032_RS05405	EW030_RS05260	EW029_RS05175	EW033_RS06190	EW031_RS05950
617	g007065_000004	g007065	NA	hypothetical protein	90		EW032_RS05400	EW030_RS05255	EW029_RS05170	EW033_RS06185	EW031_RS05945
618	g009202_000004	g009202	NA	YlaI family protein	90		EW032_RS05395	EW030_RS05250	EW029_RS05165	EW033_RS06180	EW031_RS05940
619	g010395_000004	g010395	NA	ribulokinase	90		EW032_RS02900	EW030_RS02660	EW029_RS02720	EW033_RS03500	EW031_RS02855
620	g011661_000004	g011661	NA	NAD-dependent epimerase/dehydratase family protein	90		EW032_RS02905	EW030_RS02665	EW029_RS02725	EW033_RS03505	EW031_RS02860
621	g009987_000004	g009987	NA	branched-chain amino acid aminotransferase	90		EW032_RS02910	EW030_RS02670	EW029_RS02730	EW033_RS03510	EW031_RS02865
622	g006133_000004	g006133	NA	HAD family hydrolase	90		EW032_RS02915	EW030_RS02675	EW029_RS02735	EW033_RS03520	EW031_RS02875
623	g006239_000004	g006239	NA	deoxynucleoside kinase	90		EW032_RS02920	EW030_RS02680	EW029_RS02740	EW033_RS03525	EW031_RS02880
624	g006432_000004	g006432	NA	deoxynucleoside kinase	90		EW032_RS02925	EW030_RS02685	EW029_RS02745	EW033_RS03530	EW031_RS02885
625	g007133_000004	g007133	NA	nucleoside deaminase	90		EW032_RS02930	EW030_RS02690	EW029_RS02750	EW033_RS03535	EW031_RS02890
626	g012176_000004	g012176	NA	Cof-type HAD-IIB family hydrolase	90		EW032_RS02935	EW030_RS02695	EW029_RS02755	EW033_RS03540	EW031_RS02895
627	g006659_000004	g006659	NA	FMN-dependent NADPH-azoreductase	90		EW032_RS02940	EW030_RS02700	EW029_RS02760	EW033_RS03545	EW031_RS02900
628	g000023_2_000009	g000023_2	NA	MSCRAMM family adhesin SdrC	90		EW032_RS02950	EW030_RS02710	EW029_RS02770	EW033_RS03555	EW031_RS02910
629	g000023_1_000010	g000023_1	NA	MSCRAMM family adhesin SdrD	90		EW032_RS02955	EW030_RS02715	EW029_RS02775	EW033_RS03560	EW031_RS02915
630	g010625_000004	g010625	NA	glycosyltransferase	90		EW032_RS02965	EW030_RS02720	EW029_RS02785	EW033_RS03570	EW031_RS02925
631	g010582_000004	g010582	NA	glycosyltransferase	90		EW032_RS02970	EW030_RS02725	EW029_RS02790	EW033_RS03575	EW031_RS02930
632	g012123_000004	g012123	NA	GTP cyclohydrolase I FolE2	90		EW032_RS02975	EW030_RS02730	EW029_RS02795	EW033_RS03580	EW031_RS02935
633	g006225_000004	g006225	NA	bacillithiol biosynthesis deacetylase BshB2	90		EW032_RS02980	EW030_RS02735	EW029_RS02800	EW033_RS03585	EW031_RS02940
634	g007739_000004	g007739	NA	YojF family protein	90		EW032_RS02985	EW030_RS02740	EW029_RS02805	EW033_RS03590	EW031_RS02945
635	g012745_000004	g012745	NA	glucosamine-6-phosphate deaminase	90		EW032_RS02990	EW030_RS02745	EW029_RS02810	EW033_RS03595	EW031_RS02950
636	g006360_000004	g006360	NA	3-hexulose-6-phosphate synthase	90		EW032_RS02995	EW030_RS02750	EW029_RS02815	EW033_RS03600	EW031_RS02955
637	g006758_000004	g006758	NA	6-phospho-3-hexuloisomerase	90		EW032_RS03000	EW030_RS02755	EW029_RS02820	EW033_RS03605	EW031_RS02960
638	g006292_000004	g006292	NA	HAD family hydrolase	90		EW032_RS03005	EW030_RS02760	EW029_RS02825	EW033_RS03610	EW031_RS02965
639	g010756_000004	g010756	NA	MFS transporter	90		EW032_RS03010	EW030_RS02765	EW029_RS02830	EW033_RS03615	EW031_RS02970
640	g008207_000004	g008207	NA	hypothetical protein	90		EW032_RS03015	EW030_RS02770	EW029_RS02835	EW033_RS03620	EW031_RS02975
641	g010819_000004	g010819	NA	long-chain fatty acid--CoA ligase	90		EW032_RS03020	EW030_RS02775	EW029_RS02840	EW033_RS03625	EW031_RS02980
642	g009813_000004	g009813	NA	thiolase family protein	90		EW032_RS03025	EW030_RS02780	EW029_RS02845	EW033_RS03630	EW031_RS02985
643	g003470_000004	g003470	NA	protein VraC	90		EW032_RS03030	EW030_RS02785	EW029_RS02850	EW033_RS03635	EW031_RS02990
644	g008363_000004	g008363	NA	hypothetical protein	90		EW032_RS03035	EW030_RS02790	EW029_RS02855	EW033_RS03640	EW031_RS02995
645	g009201_000004	g009201	NA	protein VraX	90		EW032_RS03040	EW030_RS02795	EW029_RS02860	EW033_RS03645	EW031_RS03000
646	g012371_000004	g012371	NA	bifunctional hydroxymethylpyrimidine kinase/phosphomethylpyrimidine kinase	90		EW032_RS03045	EW030_RS02800	EW029_RS02865	EW033_RS03650	EW031_RS03005
647	g007614_000004	g007614	NA	kinase	90		EW032_RS04575	EW030_RS04435	EW029_RS04330	EW033_RS05325	EW031_RS05105
648	g011216_000004	g011216	NA	Na+/H+ antiporter subunit A	90		EW032_RS04570	EW030_RS04430	EW029_RS04325	EW033_RS05320	EW031_RS05100
649	g007367_000004	g007367	NA	Na(+)/H(+) antiporter subunit B	90		EW032_RS04565	EW030_RS04425	EW029_RS04320	EW033_RS05315	EW031_RS05095
650	g007947_000004	g007947	NA	Na(+)/H(+) antiporter subunit C	90		EW032_RS04560	EW030_RS04420	EW029_RS04315	EW033_RS05310	EW031_RS05090
651	g010568_000004	g010568	NA	Na+/H+ antiporter subunit D	90		EW032_RS04555	EW030_RS04415	EW029_RS04310	EW033_RS05305	EW031_RS05085
652	g007086_000004	g007086	NA	Na+/H+ antiporter subunit E	90		EW032_RS04550	EW030_RS04410	EW029_RS04305	EW033_RS05300	EW031_RS05080
653	g008208_000004	g008208	NA	Na(+)/H(+) antiporter subunit F1	90		EW032_RS04545	EW030_RS04405	EW029_RS04300	EW033_RS05295	EW031_RS05075
654	g007778_000004	g007778	NA	Na+/H+ antiporter subunit G1	90		EW032_RS04540	EW030_RS04400	EW029_RS04295	EW033_RS05290	EW031_RS05070
655	g009762_000004	g009762	NA	SidA/IucD/PvdA family monooxygenase	90		EW032_RS04535	EW030_RS04395	EW029_RS04290	EW033_RS05285	EW031_RS05065
656	g007672_000004	g007672	NA	PaaI family thioesterase	90		EW032_RS04530	EW030_RS04390	EW029_RS04285	EW033_RS05280	EW031_RS05060
657	g010977_000004	g010977	NA	Na+/H+ antiporter family protein	90		EW032_RS04525	EW030_RS04385	EW029_RS04280	EW033_RS05275	EW031_RS05055
658	g010620_000004	g010620	NA	cytosol aminopeptidase	90		EW032_RS04520	EW030_RS04380	EW029_RS04275	EW033_RS05270	EW031_RS05050
659	g009574_000004	g009574	NA	NADH dehydrogenase	90		EW032_RS04515	EW030_RS04375	EW029_RS04270	EW033_RS05265	EW031_RS05045
660	g007762_000004	g007762	NA	iron-sulfur cluster assembly accessory protein	90		EW032_RS04510	EW030_RS04370	EW029_RS04265	EW033_RS05260	EW031_RS05040
661	g008593_000004	g008593	NA	YuzB family protein	90		EW032_RS04505	EW030_RS04365	EW029_RS04260	EW033_RS05255	EW031_RS05035
662	g011249_000004	g011249	NA	NAD(P)/FAD-dependent oxidoreductase	90		EW032_RS04500	EW030_RS04360	EW029_RS04255	EW033_RS05250	EW031_RS05030
663	g007995_000004	g007995	NA	YuzD family protein	90		EW032_RS04495	EW030_RS04355	EW029_RS04250	EW033_RS05245	EW031_RS05025
664	g008546_000004	g008546	NA	NifU family protein	90		EW032_RS04490	EW030_RS04350	EW029_RS04245	EW033_RS05240	EW031_RS05020
665	g009692_000004	g009692	NA	D-alanyl-lipoteichoic acid biosynthesis protein DltD	90		EW032_RS04485	EW030_RS04345	EW029_RS04240	EW033_RS05235	EW031_RS05015
666	g008592_000004	g008592	NA	D-alanine--poly(phosphoribitol) ligase subunit 2	90		EW032_RS04480	EW030_RS04340	EW029_RS04235	EW033_RS05230	EW031_RS05010
667	g009556_000004	g009556	NA	PG:teichoic acid D-alanyltransferase DltB	90		EW032_RS04475	EW030_RS04335	EW029_RS04230	EW033_RS05225	EW031_RS05005
668	g010649_000004	g010649	NA	D-alanine--poly(phosphoribitol) ligase subunit DltA	90		EW032_RS04470	EW030_RS04330	EW029_RS04225	EW033_RS05220	EW031_RS05000
669	g009238_000004	g009238	NA	teichoic acid D-Ala incorporation-associated protein DltX	90		EW032_RS04465	EW030_RS04325	EW029_RS04220	EW033_RS05215	EW031_RS04995
670	g011681_000004	g011681	NA	D-glycerate dehydrogenase	90		EW032_RS04455	EW030_RS04315	EW029_RS04210	EW033_RS05205	EW031_RS04985
671	g012599_000004	g012599	NA	TIGR01457 family HAD-type hydrolase	90		EW032_RS04450	EW030_RS04310	EW029_RS04205	EW033_RS05200	EW031_RS04980
672	g003294_000004	g003294	NA	DUF86 domain-containing protein	90		EW032_RS04445	EW030_RS04305	EW029_RS04200	EW033_RS05195	EW031_RS04975
673	g008389_000004	g008389	NA	DUF3055 domain-containing protein	90		EW032_RS04440	EW030_RS04300	EW029_RS04195	EW033_RS05190	EW031_RS04970
674	g011589_000004	g011589	NA	LCP family protein	90		EW032_RS06800	EW030_RS06655	EW029_RS06580	EW033_RS07570	EW031_RS07360
675	g009072_000004	g009072	NA	4-oxalocrotonate tautomerase	90		EW032_RS06805	EW030_RS06660	EW029_RS06585	EW033_RS07575	EW031_RS07365
676	g009391_000004	g009391	NA	Y-family DNA polymerase	90		EW032_RS06810	EW030_RS06665	EW029_RS06590	EW033_RS07580	EW031_RS07370
677	g009939_000004	g009939	NA	prephenate dehydrogenase	90		EW032_RS06815	EW030_RS06670	EW029_RS06595	EW033_RS07585	EW031_RS07375
678	g011360_000004	g011360	NA	M42 family metallopeptidase	90		EW032_RS06820	EW030_RS06675	EW029_RS06600	EW033_RS07590	EW031_RS07380
679	g010745_000004	g010745	NA	anthranilate synthase component I	90		EW032_RS06825	EW030_RS06680	EW029_RS06605	EW033_RS07595	EW031_RS07385
680	g002927_000004	g002927	NA	aminodeoxychorismate/anthranilate synthase component II	90		EW032_RS06830	EW030_RS06685	EW029_RS06610	EW033_RS07600	EW031_RS07390
681	g011513_000004	g011513	NA	anthranilate phosphoribosyltransferase	90		EW032_RS06835	EW030_RS06690	EW029_RS06615	EW033_RS07605	EW031_RS07395
682	g005872_000004	g005872	NA	indole-3-glycerol phosphate synthase TrpC	90		EW032_RS06840	EW030_RS06695	EW029_RS06620	EW033_RS07610	EW031_RS07400
683	g006361_000004	g006361	NA	phosphoribosylanthranilate isomerase	90		EW032_RS06845	EW030_RS06700	EW029_RS06625	EW033_RS07615	EW031_RS07405
684	g009557_000004	g009557	NA	tryptophan synthase subunit beta	90		EW032_RS06850	EW030_RS06705	EW029_RS06630	EW033_RS07620	EW031_RS07410
685	g012900_000004	g012900	NA	tryptophan synthase subunit alpha	90		EW032_RS06855	EW030_RS06710	EW029_RS06635	EW033_RS07625	EW031_RS07415
686	g009392_000004	g009392	NA	glycine glycyltransferase FemA	90		EW032_RS06860	EW030_RS06715	EW029_RS06640	EW033_RS07630	EW031_RS07420
687	g009405_000004	g009405	NA	glycine glycyltransferase FemB	90		EW032_RS06865	EW030_RS06720	EW029_RS06645	EW033_RS07635	EW031_RS07425
688	g007119_000004	g007119	NA	SWIM zinc finger family protein	90		EW032_RS06880	EW030_RS06735	EW029_RS06750	EW033_RS07645	EW031_RS07435
689	g013023_000004	g013023	NA	ABC transporter ATP-binding protein	90		EW032_RS06885	EW030_RS06740	EW029_RS06755	EW033_RS07650	EW031_RS07440
690	g005891_000004	g005891	NA	ABC transporter ATP-binding protein	90		EW032_RS06890	EW030_RS06745	EW029_RS06760	EW033_RS07655	EW031_RS07445
691	g012372_000004	g012372	NA	ABC transporter permease	90		EW032_RS06895	EW030_RS06750	EW029_RS06765	EW033_RS07660	EW031_RS07450
692	g011572_000004	g011572	NA	ABC transporter permease	90		EW032_RS06900	EW030_RS06755	EW029_RS06770	EW033_RS07665	EW031_RS07455
693	g009073_000004	g009073	NA	hypothetical protein	90		EW032_RS06905	EW030_RS06760	EW029_RS06775	EW033_RS07670	EW031_RS07460
694	g007859_000004	g007859	NA	hypothetical protein	90		EW032_RS06910	EW030_RS06765	EW029_RS06780	EW033_RS07675	EW031_RS07465
695	g010219_000004	g010219	NA	oligoendopeptidase F	90		EW032_RS06915	EW030_RS06770	EW029_RS06785	EW033_RS07680	EW031_RS07470
696	g006321_000004	g006321	NA	phosphate signaling complex protein PhoU	90		EW032_RS06920	EW030_RS06775	EW029_RS06790	EW033_RS07685	EW031_RS07475
697	g011927_000004	g011927	NA	phosphate ABC transporter permease PstA	90		EW032_RS06930	EW030_RS06785	EW029_RS06800	EW033_RS07695	EW031_RS07485
698	g011877_000004	g011877	NA	phosphate ABC transporter permease subunit PstC	90		EW032_RS06935	EW030_RS06790	EW029_RS06805	EW033_RS07700	EW031_RS07490
699	g011590_000004	g011590	NA	phosphate ABC transporter substrate-binding protein PstS	90		EW032_RS06940	EW030_RS06795	EW029_RS06810	EW033_RS07705	EW031_RS07495
700	g012008_000004	g012008	NA	RNA-binding virulence regulatory protein CvfB	90		EW032_RS06950	EW030_RS06805	EW029_RS06815	EW033_RS07715	EW031_RS07505
701	g008056_000004	g008056	NA	hypothetical protein	90		EW032_RS03930	EW030_RS03645	EW029_RS03685	EW033_RS04550	EW031_RS03985
702	g005240_000004	g005240	NA	siderophore ABC transporter substrate-binding protein	90		EW032_RS03925	EW030_RS03640	EW029_RS03680	EW033_RS04545	EW031_RS03980
703	g005929_000004	g005929	NA	ABC transporter ATP-binding protein	90		EW032_RS03920	EW030_RS03635	EW029_RS03675	EW033_RS04540	EW031_RS03975
704	g011700_000004	g011700	NA	iron chelate uptake ABC transporter family permease subunit	90		EW032_RS03915	EW030_RS03630	EW029_RS03670	EW033_RS04535	EW031_RS03970
705	g005373_000004	g005373	NA	ABC transporter permease	90		EW032_RS03910	EW030_RS03625	EW029_RS03665	EW033_RS04530	EW031_RS03965
706	g005253_1_000008	g005253_1	NA	class 1b ribonucleoside-diphosphate reductase subunit beta	90		EW032_RS03895	EW030_RS03615	EW029_RS03660	EW033_RS04515	EW031_RS03950
707	g004511_1_000006	g004511_1	NA	class 1b ribonucleoside-diphosphate reductase subunit alpha	90		EW032_RS03890	EW030_RS03610	EW029_RS03655	EW033_RS04510	EW031_RS03945
708	g007511_000004	g007511	NA	class Ib ribonucleoside-diphosphate reductase assembly flavoprotein NrdI	90		EW032_RS03885	EW030_RS03605	EW029_RS03650	EW033_RS04505	EW031_RS03940
709	g003768_000004	g003768	NA	hypothetical protein	90		EW032_RS03880	EW030_RS03600	EW029_RS03645	EW033_RS04500	EW031_RS03935
710	g012191_000004	g012191	NA	DMT family transporter	90		EW032_RS03875	EW030_RS03595	EW029_RS03640	EW033_RS04495	EW031_RS03930
711	g006975_000004	g006975	NA	NADPH-dependent 7-cyano-7-deazaguanine reductase QueF	90		EW032_RS03870	EW030_RS03590	EW029_RS03635	EW033_RS04490	EW031_RS03925
712	g010542_000004	g010542	NA	peptide MFS transporter	90		EW032_RS03860	EW030_RS03580	EW029_RS03625	EW033_RS04480	EW031_RS03915
713	g011925_000004	g011925	NA	lipid kinase	90		EW032_RS03850	EW030_RS03570	EW029_RS03615	EW033_RS04470	EW031_RS03905
714	g006784_000004	g006784	NA	5'-3'-deoxyribonucleotidase	90		EW032_RS03840	EW030_RS03555	EW029_RS03610	EW033_RS04460	EW031_RS03895
715	g011266_000004	g011266	NA	histidinol-phosphate transaminase	90		EW032_RS03835	EW030_RS03550	EW029_RS03605	EW033_RS04455	EW031_RS03890
716	g010242_000004	g010242	NA	DNA helicase RecQ	90		EW032_RS03820	EW030_RS03535	EW029_RS03590	EW033_RS04440	EW031_RS03875
717	g010184_000004	g010184	NA	ABC-F family ATP-binding cassette domain-containing protein	90		EW032_RS03815	EW030_RS03530	EW029_RS03585	EW033_RS04435	EW031_RS03870
718	g010157_000004	g010157	NA	polyglycerol-phosphate lipoteichoic acid synthase LtaS	90		EW032_RS03810	EW030_RS03525	EW029_RS03580	EW033_RS04430	EW031_RS03865
719	g011480_000004	g011480	NA	biotin-dependent carboxyltransferase family protein	90		EW032_RS03805	EW030_RS03520	EW029_RS03575	EW033_RS04425	EW031_RS03860
720	g012978_000004	g012978	NA	allophanate hydrolase subunit 1	90		EW032_RS03800	EW030_RS03515	EW029_RS03570	EW033_RS04420	EW031_RS03855
721	g008854_000004	g008854	NA	hypothetical protein	90		EW032_RS03795	EW030_RS03510	EW029_RS03565	EW033_RS04415	EW031_RS03850
722	g006469_000004	g006469	NA	aminotransferase class IV	90		EW032_RS03790	EW030_RS03505	EW029_RS03560	EW033_RS04410	EW031_RS03845
723	g009768_000004	g009768	NA	anthranilate synthase component I family protein	90		EW032_RS03785	EW030_RS03500	EW029_RS03555	EW033_RS04405	EW031_RS03840
724	g006536_000004	g006536	NA	aminodeoxychorismate/anthranilate synthase component II	90		EW032_RS03780	EW030_RS03495	EW029_RS03550	EW033_RS04400	EW031_RS03835
725	g011814_000004	g011814	NA	nucleoside hydrolase	90		EW032_RS01080	EW030_RS01005	EW029_RS01110	EW033_RS01350	EW031_RS01140
726	g010089_000004	g010089	NA	transcription antiterminator	90		EW032_RS01090	EW030_RS01015	EW029_RS01120	EW033_RS01360	EW031_RS01150
727	g007145_000004	g007145	NA	PTS sugar transporter subunit IIA	90		EW032_RS01095	EW030_RS01020	EW029_RS01125	EW033_RS01365	EW031_RS01155
728	g008295_000004	g008295	NA	PTS sugar transporter subunit IIB	90		EW032_RS01100	EW030_RS01025	EW029_RS01130	EW033_RS01370	EW031_RS01160
729	g009404_000004	g009404	NA	PTS galactitol transporter subunit IIC	90		EW032_RS01105	EW030_RS01030	EW029_RS01135	EW033_RS01375	EW031_RS01165
730	g011276_000004	g011276	NA	alcohol dehydrogenase catalytic domain-containing protein	90		EW032_RS01110	EW030_RS01035	EW029_RS01140	EW033_RS01380	EW031_RS01170
731	g009245_000004	g009245	NA	hypothetical protein	90		EW032_RS01115	EW030_RS01040	EW029_RS01145	EW033_RS01385	EW031_RS01175
732	g011317_000004	g011317	NA	galactitol-1-phosphate 5-dehydrogenase	90		EW032_RS01120	EW030_RS01045	EW029_RS01150	EW033_RS01390	EW031_RS01180
733	g006039_1_000005	g006039_1	NA	2-C-methyl-D-erythritol 4-phosphate cytidylyltransferase	90		EW032_RS01125	EW030_RS01050	EW029_RS01155	EW033_RS01395	EW031_RS01185
734	g002293_1_000004	g002293_1	NA	alcohol dehydrogenase catalytic domain-containing protein	90		EW032_RS01130	EW030_RS01055	EW029_RS01160	EW033_RS01400	EW031_RS01190
735	g002079_2_000005	g002079_2	NA	CDP-glycerol glycerophosphotransferase family protein	90		EW032_RS01135	EW030_RS01060	EW029_RS01165	EW033_RS01405	EW031_RS01195
736	g009722_000004	g009722	NA	CDP-glycerol glycerophosphotransferase family protein	90		EW032_RS01140	EW030_RS01065	EW029_RS01170	EW033_RS01415	EW031_RS01200
737	g006039_2_000006	g006039_2	NA	D-ribitol-5-phosphate cytidylyltransferase	90		EW032_RS01145	EW030_RS01070	EW029_RS01175	EW033_RS01420	EW031_RS01205
738	g002293_2_000005	g002293_2	NA	zinc-binding dehydrogenase	90		EW032_RS01150	EW030_RS01075	EW029_RS01180	EW033_RS01425	EW031_RS01210
739	g002079_1_000006	g002079_1	NA	CDP-glycerol glycerophosphotransferase family protein	90		EW032_RS01155	EW030_RS01080	EW029_RS01185	EW033_RS01430	EW031_RS01215
740	g010294_000004	g010294	NA	glycosyltransferase family 2 protein	90		EW032_RS01160	EW030_RS01085	EW029_RS01190	EW033_RS01435	EW031_RS01220
741	g001235_000004	g001235	NA	iron-sulfur cluster repair di-iron protein ScdA	90		EW032_RS01165	EW030_RS01090	EW029_RS01195	EW033_RS01440	EW031_RS01225
742	g010276_000004	g010276	NA	sensor histidine kinase	90		EW032_RS01170	EW030_RS01095	EW029_RS01200	EW033_RS01445	EW031_RS01230
743	g012847_000004	g012847	NA	DNA-binding response regulator	90		EW032_RS01175	EW030_RS01100	EW029_RS01205	EW033_RS01450	EW031_RS01235
744	g007285_000004	g007285	NA	antiholin-like murein hydrolase modulator LrgA	90		EW032_RS01180	EW030_RS01105	EW029_RS01210	EW033_RS01455	EW031_RS01240
745	g013022_000004	g013022	NA	antiholin-like protein LrgB	90		EW032_RS01185	EW030_RS01110	EW029_RS01215	EW033_RS01460	EW031_RS01245
746	g006067_000004	g006067	NA	GntR family transcriptional regulator	90		EW032_RS01190	EW030_RS01115	EW029_RS01225	EW033_RS01470	EW031_RS01250
747	g002517_000003	g002517	NA	hypothetical protein	80		EW032_RS01200	EW030_RS01125	EW029_RS01235	EW033_RS01480	EW031_RS01260
748	g010109_000004	g010109	NA	sodium:proton antiporter	90		EW032_RS03355	EW030_RS03060	EW029_RS03120	EW033_RS03975	EW031_RS03405
749	g007201_000004	g007201	NA	Na+/H+ antiporter subunit G	90		EW032_RS03350	EW030_RS03055	EW029_RS03115	EW033_RS03970	EW031_RS03400
750	g008149_000004	g008149	NA	cation:proton antiporter	90		EW032_RS03345	EW030_RS03050	EW029_RS03110	EW033_RS03965	EW031_RS03395
751	g007064_000004	g007064	NA	Na+/H+ antiporter subunit E	90		EW032_RS03340	EW030_RS03045	EW029_RS03105	EW033_RS03960	EW031_RS03390
752	g010567_000004	g010567	NA	Na+/H+ antiporter subunit D	90		EW032_RS03335	EW030_RS03040	EW029_RS03100	EW033_RS03955	EW031_RS03385
753	g007858_000004	g007858	NA	cation:proton antiporter	90		EW032_RS03330	EW030_RS03035	EW029_RS03095	EW033_RS03950	EW031_RS03380
754	g007380_000004	g007380	NA	monovalent cation/H+ antiporter subunit B	90		EW032_RS03325	EW030_RS03030	EW029_RS03090	EW033_RS03945	EW031_RS03375
755	g005144_000004	g005144	NA	DUF4040 family protein	90		EW032_RS03320	EW030_RS03025	EW029_RS03085	EW033_RS03940	EW031_RS03370
756	g002941_000003	g002941	NA	tyrosine-type recombinase/integrase	80		EW032_RS03315	EW030_RS03020	EW029_RS03080	EW033_RS03935	EW031_RS03365
757	g003958_000003	g003958	NA	hypothetical protein	80		EW032_RS03310	EW030_RS03015	EW029_RS03075	EW033_RS03930	EW031_RS03360
758	g003901_000004	g003901	NA	DUF2922 domain-containing protein	90		EW032_RS03305	EW030_RS03010	EW029_RS03070	EW033_RS03925	EW031_RS03355
759	g003382_000004	g003382	NA	DMT family transporter	90		EW032_RS03300	EW030_RS03005	EW029_RS03065	EW033_RS03920	EW031_RS03350
760	g007671_000004	g007671	NA	transcriptional regulator	90		EW032_RS03295	EW030_RS03000	EW029_RS03060	EW033_RS03915	EW031_RS03265
761	g012582_000004	g012582	NA	alpha/beta hydrolase	90		EW032_RS03290	EW030_RS02995	EW029_RS03055	EW033_RS03910	EW031_RS03260
762	g012957_000004	g012957	NA	hypothetical protein	90		EW032_RS03285	EW030_RS02990	EW029_RS03050	EW033_RS03905	EW031_RS03255
763	g006950_000004	g006950	NA	hypothetical protein	90		EW032_RS03280	EW030_RS02985	EW029_RS03045	EW033_RS03900	EW031_RS03250
764	g012526_000004	g012526	NA	alpha/beta hydrolase	90		EW032_RS03275	EW030_RS02980	EW029_RS03040	EW033_RS03895	EW031_RS03245
765	g012942_000004	g012942	NA	HAD family hydrolase	90		EW032_RS03270	EW030_RS02975	EW029_RS03035	EW033_RS03890	EW031_RS03240
766	g011736_000004	g011736	NA	iron ABC transporter permease	90		EW032_RS03265	EW030_RS02970	EW029_RS03030	EW033_RS03885	EW031_RS03235
767	g012390_000004	g012390	NA	ABC transporter substrate-binding protein	90		EW032_RS03260	EW030_RS02965	EW029_RS03025	EW033_RS03880	EW031_RS03230
768	g001294_000004	g001294	NA	endonuclease III domain-containing protein	90		EW032_RS03255	EW030_RS02960	EW029_RS03020	EW033_RS03875	EW031_RS03225
769	g010362_000004	g010362	NA	arginine--tRNA ligase	90		EW032_RS03250	EW030_RS02955	EW029_RS03015	EW033_RS03865	EW031_RS03215
770	g007612_000004	g007612	NA	DUF1934 family protein	90		EW032_RS03245	EW030_RS02950	EW029_RS03010	EW033_RS03860	EW031_RS03210
771	g009406_000004	g009406	NA	molybdopterin molybdotransferase MoeA	90		EW032_RS11525	EW030_RS11670	EW029_RS12070	EW033_RS13565	EW031_RS12830
772	g003123_000004	g003123	NA	molybdopterin-guanine dinucleotide biosynthesis protein B	90		EW032_RS11520	EW030_RS11665	EW029_RS12065	EW033_RS13560	EW031_RS12825
773	g007274_000004	g007274	NA	molybdenum cofactor biosynthesis protein MoaE	90		EW032_RS11515	EW030_RS11660	EW029_RS12060	EW033_RS13555	EW031_RS12820
774	g008617_000004	g008617	NA	molybdopterin converting factor subunit 1	90		EW032_RS11510	EW030_RS11655	EW029_RS12055	EW033_RS13550	EW031_RS12815
775	g006519_000004	g006519	NA	molybdenum cofactor guanylyltransferase MobA	90		EW032_RS11505	EW030_RS11650	EW029_RS12050	EW033_RS13545	EW031_RS12810
776	g011401_000004	g011401	NA	GTP 3'%2C8-cyclase MoaA	90		EW032_RS11500	EW030_RS11645	EW029_RS12045	EW033_RS13540	EW031_RS12805
777	g001816_000003	g001816	NA	hypothetical protein	80		EW032_RS11485	EW030_RS11630	EW029_RS12035	EW033_RS13520	EW031_RS12785
778	g007823_000004	g007823	NA	HTH-type transcriptional regulator SarV	90		EW032_RS11480	EW030_RS11625	EW029_RS12030	EW033_RS13515	EW031_RS12780
779	g009565_000004	g009565	NA	MFS transporter	90		EW032_RS11475	EW030_RS11620	EW029_RS12025	EW033_RS13510	EW031_RS12775
780	g007304_000004	g007304	NA	winged helix DNA-binding protein	90		EW032_RS11470	EW030_RS11615	EW029_RS12020	EW033_RS13505	EW031_RS12770
781	g012717_000004	g012717	NA	VOC family protein	90		EW032_RS11465	EW030_RS11610	EW029_RS12015	EW033_RS13500	EW031_RS12765
782	g003814_000004	g003814	NA	hypothetical protein	90		EW032_RS11460	EW030_RS11605	EW029_RS12010	EW033_RS13495	EW031_RS12760
783	g009380_000004	g009380	NA	lipid II:glycine glycyltransferase FemX	90		EW032_RS11455	EW030_RS11600	EW029_RS12005	EW033_RS13490	EW031_RS12755
784	g011108_000004	g011108	NA	efflux RND transporter permease subunit	90		EW032_RS11450	EW030_RS11595	EW029_RS12000	EW033_RS13485	EW031_RS12750
785	g008040_000004	g008040	NA	hypothetical protein	90		EW032_RS11445	EW030_RS11590	EW029_RS11995	EW033_RS13480	EW031_RS12745
786	g009209_000004	g009209	NA	hypothetical protein	90		EW032_RS11440	EW030_RS11585	EW029_RS11990	EW033_RS13475	EW031_RS12740
787	g011973_000004	g011973	NA	AEC family transporter	90		EW032_RS11435	EW030_RS11580	EW029_RS11985	EW033_RS13470	EW031_RS12735
788	g004107_000004	g004107	NA	hypothetical protein	90		EW032_RS11430	EW030_RS11570	EW029_RS11975	EW033_RS13465	EW031_RS12730
789	g012208_000004	g012208	NA	glucose uptake protein GlcU	90		EW032_RS11425	EW030_RS11565	EW029_RS11970	EW033_RS13460	EW031_RS12725
790	g012077_000004	g012077	NA	GNAT family N-acetyltransferase	90		EW032_RS11420	EW030_RS11560	EW029_RS11965	EW033_RS13455	EW031_RS12720
791	g010075_000004	g010075	NA	DNA topoisomerase III	90		EW032_RS11410	EW030_RS11550	EW029_RS11955	EW033_RS13445	EW031_RS12710
792	g010944_000004	g010944	NA	NCS2 family permease	90		EW032_RS11405	EW030_RS11545	EW029_RS11950	EW033_RS13440	EW031_RS12705
793	g007575_000004	g007575	NA	hypothetical protein	90		EW032_RS11400	EW030_RS11540	EW029_RS11945	EW033_RS13435	EW031_RS12700
794	g010700_000004	g010700	NA	PTS system trehalose-specific EIIBC component	90		EW032_RS02365	EW030_RS02125	EW029_RS02185	EW033_RS02980	EW031_RS02320
795	g010640_000004	g010640	NA	glutamate synthase subunit beta	90		EW032_RS02355	EW030_RS02115	EW029_RS02175	EW033_RS02970	EW031_RS02310
796	g012094_000004	g012094	NA	LysR family transcriptional regulator	90		EW032_RS02345	EW030_RS02105	EW029_RS02165	EW033_RS02960	EW031_RS02300
797	g009872_000004	g009872	NA	YibE/F family protein	90		EW032_RS02340	EW030_RS02100	EW029_RS02160	EW033_RS02955	EW031_RS02295
798	g012620_000004	g012620	NA	YibE/F family protein	90		EW032_RS02335	EW030_RS02095	EW029_RS02155	EW033_RS02950	EW031_RS02290
799	g007050_000004	g007050	NA	GNAT family N-acetyltransferase	90		EW032_RS02330	EW030_RS02090	EW029_RS02150	EW033_RS02945	EW031_RS02285
800	g007524_000004	g007524	NA	NUDIX domain-containing protein	90		EW032_RS02325	EW030_RS02085	EW029_RS02145	EW033_RS02940	EW031_RS02280
801	g008362_000004	g008362	NA	hypothetical protein	90		EW032_RS02320	EW030_RS02080	EW029_RS02140	EW033_RS02935	EW031_RS02275
802	g000071_2_000021	g000071_2	NA	autolysin/adhesin Aaa	90		EW032_RS02315	EW030_RS02075	EW029_RS02135	EW033_RS02930	EW031_RS02270
803	g012308_000004	g012308	NA	dipeptide ABC transporter glycylmethionine-binding lipoprotein	90		EW032_RS02310	EW030_RS02070	EW029_RS02130	EW033_RS02925	EW031_RS02265
804	g009799_000004	g009799	NA	bifunctional cystathionine gamma-lyase/homocysteine desulfhydrase	90		EW032_RS02295	EW030_RS02055	EW029_RS02115	EW033_RS02910	EW031_RS02250
805	g011937_000004	g011937	NA	cysteine synthase family protein	90		EW032_RS02290	EW030_RS02050	EW029_RS02110	EW033_RS02905	EW031_RS02245
806	g010924_000004	g010924	NA	sodium-dependent transporter	90		EW032_RS02285	EW030_RS02045	EW029_RS02105	EW033_RS02900	EW031_RS02240
807	g012877_000004	g012877	NA	alpha/beta fold hydrolase	90		EW032_RS02275	EW030_RS02040	EW029_RS02095	EW033_RS02890	EW031_RS02230
808	g006181_000004	g006181	NA	phosphatase PAP2 family protein	90		EW032_RS02270	EW030_RS02035	EW029_RS02090	EW033_RS02885	EW031_RS02225
809	g007431_000004	g007431	NA	hypothetical protein	90		EW032_RS02265	EW030_RS02030	EW029_RS02085	EW033_RS02880	EW031_RS02220
810	g007738_000004	g007738	NA	DUF2294 domain-containing protein	90		EW032_RS02260	EW030_RS02025	EW029_RS02080	EW033_RS02875	EW031_RS02215
811	g011154_000004	g011154	NA	YbcC family protein	90		EW032_RS02255	EW030_RS02020	EW029_RS02075	EW033_RS02870	EW031_RS02210
812	g010598_000004	g010598	NA	NADH dehydrogenase subunit 5	90		EW032_RS02250	EW030_RS02015	EW029_RS02070	EW033_RS02865	EW031_RS02205
813	g009600_000004	g009600	NA	GTP-binding protein	90		EW032_RS02225	EW030_RS01990	EW029_RS02045	EW033_RS02840	EW031_RS02180
814	g001649_1_000007	g001649_1	NA	hypothetical protein	90		EW032_RS02215	EW030_RS01980	EW029_RS02035	EW033_RS02830	EW031_RS02170
815	g003582_1_000008	g003582_1	NA	hypothetical protein	90		EW032_RS02210	EW030_RS01975	EW029_RS02030	EW033_RS02825	EW031_RS02165
816	g001023_000004	g001023	NA	hypothetical protein	90		EW032_RS02205	EW030_RS01970	EW029_RS02025	EW033_RS02820	EW031_RS02160
817	g005652_1_000008	g005652_1	NA	MurR/RpiR family transcriptional regulator	90		EW032_RS11755	EW030_RS11895	EW029_RS12290	EW033_RS13790	EW031_RS13055
818	g003571_000004	g003571	NA	hypothetical protein	90		EW032_RS11750	EW030_RS11890	EW029_RS12285	EW033_RS13785	EW031_RS13050
819	g012865_000004	g012865	NA	CPBP family intramembrane metalloprotease SdpB	90		EW032_RS11745	EW030_RS11885	EW029_RS12280	EW033_RS13780	EW031_RS13045
820	g013071_000004	g013071	NA	YafY family transcriptional regulator	90		EW032_RS11735	EW030_RS11880	EW029_RS12275	EW033_RS13770	EW031_RS13035
821	g012542_000004	g012542	NA	inositol monophosphatase	90		EW032_RS11730	EW030_RS11875	EW029_RS12270	EW033_RS13765	EW031_RS13030
822	g011896_000004	g011896	NA	transcriptional regulator	90		EW032_RS11725	EW030_RS11870	EW029_RS12265	EW033_RS13760	EW031_RS13025
823	g011130_000004	g011130	NA	formate dehydrogenase subunit alpha	90		EW032_RS11720	EW030_RS11865	EW029_RS12260	EW033_RS13755	EW031_RS13020
824	g003171_000004	g003171	NA	DUF1641 domain-containing protein	90		EW032_RS11715	EW030_RS11860	EW029_RS12255	EW033_RS13750	EW031_RS13015
825	g008618_000004	g008618	NA	hypothetical protein	90		EW032_RS11710	EW030_RS11855	EW029_RS12250	EW033_RS13745	EW031_RS13010
826	g006331_000004	g006331	NA	N-acetylmuramoyl-L-alanine amidase	90		EW032_RS11705	EW030_RS11850	EW029_RS12245	EW033_RS13740	EW031_RS13005
827	g009859_000004	g009859	NA	NAD(P)-binding protein	90		EW032_RS11695	EW030_RS11845	EW029_RS12240	EW033_RS13735	EW031_RS13000
828	g011712_000004	g011712	NA	2-hydroxyacid dehydrogenase	90		EW032_RS11690	EW030_RS11840	EW029_RS12235	EW033_RS13730	EW031_RS12995
829	g000071_5_000018	g000071_5	NA	CHAP domain-containing protein	90		EW032_RS11680	EW030_RS11830	EW029_RS12225	EW033_RS13720	EW031_RS12985
830	g003327_000004	g003327	NA	DUF4870 domain-containing protein	90		EW032_RS11675	EW030_RS11825	EW029_RS12220	EW033_RS13715	EW031_RS12980
831	g009972_000004	g009972	NA	octopine dehydrogenase	90		EW032_RS11670	EW030_RS11820	EW029_RS12215	EW033_RS13710	EW031_RS12975
832	g010760_000004	g010760	NA	Na+/H+ antiporter NhaC	90		EW032_RS11665	EW030_RS11815	EW029_RS12210	EW033_RS13705	EW031_RS12970
833	g008549_000004	g008549	NA	hypothetical protein	90		EW032_RS11660	EW030_RS11810	EW029_RS12205	EW033_RS13700	EW031_RS12965
834	g000071_7_000016	g000071_7	NA	CHAP domain-containing protein	90		EW032_RS11655	EW030_RS11805	EW029_RS12200	EW033_RS13695	EW031_RS12960
835	g004549_000004	g004549	NA	helix-turn-helix transcriptional regulator	90		EW032_RS11650	EW030_RS11800	EW029_RS12195	EW033_RS13690	EW031_RS12955
836	g012829_000004	g012829	NA	transcriptional regulator	90		EW032_RS11645	EW030_RS11795	EW029_RS12190	EW033_RS13685	EW031_RS12950
837	g007977_000004	g007977	NA	hypothetical protein	90		EW032_RS11640	EW030_RS11790	EW029_RS12185	EW033_RS13680	EW031_RS12945
838	g007840_000004	g007840	NA	HTH-type transcriptional regulator SarR	90		EW032_RS11630	EW030_RS11780	EW029_RS12175	EW033_RS13670	EW031_RS12935
839	g003033_000004	g003033	NA	hypothetical protein	90		EW032_RS04195	EW030_RS04040	EW029_RS03955	EW033_RS04825	EW031_RS04260
840	g006847_000004	g006847	NA	N-acetyltransferase	90		EW032_RS04200	EW030_RS04045	EW029_RS03960	EW033_RS04830	EW031_RS04265
841	g001040_000004	g001040	NA	MSCRAMM family adhesin clumping factor ClfA	90		EW032_RS04205	EW030_RS04050	EW029_RS03965	EW033_RS04835	EW031_RS04270
842	g000041_2_000002	g000041_2	NA	von Willebrand factor binding protein Vwb	60		EW032_RS04210	EW030_RS04055	EW029_RS03970	EW033_RS04840	EW031_RS04275
843	g000041_1_000021	g000041_1	NA	extracellular matrix protein-binding adhesin Emp	90		EW032_RS04215	EW030_RS04060	EW029_RS03975	EW033_RS04845	EW031_RS04280
844	g000041_3_000001	g000041_3	NA	hypothetical protein	60		EW032_RS04220	EW030_RS04065	EW029_RS03980	EW033_RS04850	EW031_RS04285
845	g006119_000004	g006119	NA	thermonuclease family protein	90		EW032_RS04225	EW030_RS04070	EW029_RS03985	EW033_RS04855	EW031_RS04290
846	g003917_000004	g003917	NA	hypothetical protein	90		EW032_RS04235	EW030_RS04080	EW029_RS03995	EW033_RS04865	EW031_RS04300
847	g003717_000004	g003717	NA	hypothetical protein	90		EW032_RS04240	EW030_RS04085	EW029_RS04000	EW033_RS04870	EW031_RS04305
848	g006648_000004	g006648	NA	hypothetical protein	90		EW032_RS04245	EW030_RS04090	EW029_RS04005	EW033_RS04875	EW031_RS04310
849	g009044_000004	g009044	NA	hypothetical protein	90		EW032_RS04250	EW030_RS04095	EW029_RS04010	EW033_RS04880	EW031_RS04315
850	g008428_000004	g008428	NA	hypothetical protein	90		EW032_RS04255	EW030_RS04100	EW029_RS04015	EW033_RS04885	EW031_RS04320
851	g008880_000004	g008880	NA	hypothetical protein	90		EW032_RS04260	EW030_RS04105	EW029_RS04020	EW033_RS04890	EW031_RS04325
852	g008591_000004	g008591	NA	hypothetical protein	90		EW032_RS04265	EW030_RS04110	EW029_RS04025	EW033_RS04895	EW031_RS04330
853	g006691_000004	g006691	NA	histidine phosphatase family protein	90		EW032_RS04270	EW030_RS04115	EW029_RS04030	EW033_RS04900	EW031_RS04335
854	g006435_000004	g006435	NA	amino acid transporter	90		EW032_RS04275	EW030_RS04120	EW029_RS04035	EW033_RS04905	EW031_RS04340
855	g007000_000004	g007000	NA	GNAT family N-acetyltransferase	90		EW032_RS04280	EW030_RS04125	EW029_RS04040	EW033_RS04910	EW031_RS04345
856	g007397_000004	g007397	NA	organic hydroperoxide resistance protein	90		EW032_RS04285	EW030_RS04130	EW029_RS04045	EW033_RS04915	EW031_RS04350
857	g006040_000004	g006040	NA	type I 3-dehydroquinate dehydratase	90		EW032_RS04290	EW030_RS04135	EW029_RS04050	EW033_RS04920	EW031_RS04355
858	g006802_000004	g006802	NA	nitroreductase	90		EW032_RS04295	EW030_RS04140	EW029_RS04055	EW033_RS04925	EW031_RS04360
859	g008013_000004	g008013	NA	thioredoxin family protein	90		EW032_RS04300	EW030_RS04145	EW029_RS04060	EW033_RS04930	EW031_RS04365
860	g007777_000004	g007777	NA	arsenate reductase family protein	90		EW032_RS04305	EW030_RS04150	EW029_RS04065	EW033_RS04935	EW031_RS04370
861	g003460_000004	g003460	NA	glyoxalase	90		EW032_RS07580	EW030_RS07445	EW029_RS07795	EW033_RS08365	EW031_RS08490
862	g000820_000004	g000820	NA	hypothetical protein	90		EW032_RS07575	EW030_RS07440	EW029_RS07790	EW033_RS08360	EW031_RS08485
863	g005260_000004	g005260	NA	LacI family transcriptional regulator	90		EW032_RS07570	EW030_RS07435	EW029_RS07785	EW033_RS08355	EW031_RS08480
864	g010381_000004	g010381	NA	alpha-glucosidase	90		EW032_RS07565	EW030_RS07430	EW029_RS07780	EW033_RS08350	EW031_RS08475
865	g012044_000004	g012044	NA	AraC family transcriptional regulator	90		EW032_RS07560	EW030_RS07425	EW029_RS07775	EW033_RS08345	EW031_RS08470
866	g010601_000004	g010601	NA	glucose-6-phosphate dehydrogenase	90		EW032_RS07555	EW030_RS07420	EW029_RS07770	EW033_RS08340	EW031_RS08465
867	g011909_000004	g011909	NA	ribonuclease Z	90		EW032_RS07550	EW030_RS07415	EW029_RS07765	EW033_RS08335	EW031_RS08460
868	g012445_000004	g012445	NA	pyrroline-5-carboxylate reductase	90		EW032_RS07545	EW030_RS07410	EW029_RS07760	EW033_RS08330	EW031_RS08455
869	g012762_000004	g012762	NA	SDR family oxidoreductase	90		EW032_RS07540	EW030_RS07405	EW029_RS07755	EW033_RS08325	EW031_RS08450
870	g003821_000004	g003821	NA	hypothetical protein	90		EW032_RS07535	EW030_RS07400	EW029_RS07750	EW033_RS08320	EW031_RS08445
871	g011971_000004	g011971	NA	aldo/keto reductase	90		EW032_RS07530	EW030_RS07395	EW029_RS07745	EW033_RS08315	EW031_RS08440
872	g006789_000004	g006789	NA	NUDIX hydrolase	90		EW032_RS07525	EW030_RS07390	EW029_RS07740	EW033_RS08310	EW031_RS08435
873	g007256_000004	g007256	NA	transcriptional repressor	90		EW032_RS07520	EW030_RS07385	EW029_RS07735	EW033_RS08305	EW031_RS08430
874	g012076_000004	g012076	NA	site-specific tyrosine recombinase XerD	90		EW032_RS07515	EW030_RS07380	EW029_RS07730	EW033_RS08300	EW031_RS08425
875	g006953_000004	g006953	NA	DUF309 domain-containing protein	90		EW032_RS07510	EW030_RS07375	EW029_RS07725	EW033_RS08295	EW031_RS08420
876	g012887_000004	g012887	NA	segregation and condensation protein A	90		EW032_RS07505	EW030_RS07370	EW029_RS07720	EW033_RS08290	EW031_RS08415
877	g006788_000004	g006788	NA	SMC-Scp complex subunit ScpB	90		EW032_RS07500	EW030_RS07365	EW029_RS07715	EW033_RS08285	EW031_RS08410
878	g012864_000004	g012864	NA	rRNA pseudouridine synthase	90		EW032_RS07495	EW030_RS07360	EW029_RS07710	EW033_RS08280	EW031_RS08405
879	g012917_000004	g012917	NA	response regulator transcription factor	90		EW032_RS07490	EW030_RS07355	EW029_RS07705	EW033_RS08275	EW031_RS08400
880	g010266_000004	g010266	NA	HAMP domain-containing protein	90		EW032_RS07485	EW030_RS07350	EW029_RS07700	EW033_RS08270	EW031_RS08395
881	g000053_1_000006	g000053_1	NA	hypothetical protein	90	includes: fusion	EW032_RS07475	EW030_RS07340	EW029_RS07340	EW033_RS08260	(EW031_RS08380:EW031_RS08385)
882	g010881_000004	g010881	NA	sensor histidine kinase ArlS	90		EW032_RS07075	EW030_RS06930	EW029_RS06940	EW033_RS07840	EW031_RS07630
883	g011143_000004	g011143	NA	2-oxoglutarate dehydrogenase E1 component	90		EW032_RS07070	EW030_RS06925	EW029_RS06930	EW033_RS07835	EW031_RS07625
884	g009370_000004	g009370	NA	dihydrolipoyllysine-residue succinyltransferase	90		EW032_RS07065	EW030_RS06920	EW029_RS06925	EW033_RS07830	EW031_RS07620
885	g012472_000004	g012472	NA	hypothetical protein	90		EW032_RS07060	EW030_RS06915	EW029_RS06920	EW033_RS07825	EW031_RS07615
886	g008881_000004	g008881	NA	hypothetical protein	90		EW032_RS07055	EW030_RS06910	EW029_RS06915	EW033_RS07820	EW031_RS07610
887	g012563_000004	g012563	NA	MoxR family ATPase	90		EW032_RS07050	EW030_RS06905	EW029_RS06910	EW033_RS07815	EW031_RS07605
888	g010180_000004	g010180	NA	nitric oxide reductase activation protein NorD	90		EW032_RS07045	EW030_RS06900	EW029_RS06905	EW033_RS07810	EW031_RS07600
889	g010908_000004	g010908	NA	branched-chain amino acid transport system II carrier protein	90		EW032_RS07040	EW030_RS06895	EW029_RS06900	EW033_RS07805	EW031_RS07595
890	g009821_000004	g009821	NA	toxic anion resistance protein	90		EW032_RS07030	EW030_RS06890	EW029_RS06895	EW033_RS07795	EW031_RS07585
891	g006379_000004	g006379	NA	5-bromo-4-chloroindolyl phosphate hydrolysis protein	90		EW032_RS07025	EW030_RS06885	EW029_RS06890	EW033_RS07790	EW031_RS07580
892	g008364_000004	g008364	NA	acylphosphatase	90		EW032_RS07020	EW030_RS06880	EW029_RS06885	EW033_RS07785	EW031_RS07575
893	g008106_000004	g008106	NA	DUF1033 family protein	90		EW032_RS07015	EW030_RS06875	EW029_RS06880	EW033_RS07780	EW031_RS07570
894	g009047_000004	g009047	NA	hypothetical protein	90		EW032_RS07010	EW030_RS06870	EW029_RS06875	EW033_RS07775	EW031_RS07565
895	g009379_000004	g009379	NA	diaminopimelate decarboxylase	90		EW032_RS06995	EW030_RS06855	EW029_RS06860	EW033_RS07760	EW031_RS07550
896	g009960_000004	g009960	NA	alanine racemase	90		EW032_RS06990	EW030_RS06850	EW029_RS06855	EW033_RS07755	EW031_RS07545
897	g009770_000004	g009770	NA	hydrolase	90		EW032_RS06985	EW030_RS06845	EW029_RS06850	EW033_RS07750	EW031_RS07540
898	g012932_000004	g012932	NA	4-hydroxy-tetrahydrodipicolinate reductase	90		EW032_RS06975	EW030_RS06835	EW029_RS06840	EW033_RS07740	EW031_RS07530
899	g002434_000004	g002434	NA	4-hydroxy-tetrahydrodipicolinate synthase	90		EW032_RS06970	EW030_RS06830	EW029_RS06835	EW033_RS07735	EW031_RS07525
900	g011556_000004	g011556	NA	aspartate-semialdehyde dehydrogenase	90		EW032_RS06965	EW030_RS06825	EW029_RS06830	EW033_RS07730	EW031_RS07520
901	g009594_000004	g009594	NA	aspartate kinase	90		EW032_RS06960	EW030_RS06820	EW029_RS06825	EW033_RS07725	EW031_RS07515
902	g006824_000004	g006824	NA	anaerobic ribonucleoside-triphosphate reductase activating protein	90		EW032_RS13410	EW030_RS13580	EW029_RS14000	EW033_RS15555	EW031_RS14760
903	g001838_000004	g001838	NA	hypothetical protein	90		EW032_RS13400	EW030_RS13570	EW029_RS13990	EW033_RS15545	EW031_RS14750
904	g010409_000004	g010409	NA	BCCT family transporter	90		EW032_RS13395	EW030_RS13565	EW029_RS13985	EW033_RS15540	EW031_RS14745
905	g006680_000004	g006680	NA	GbsR/MarR family transcriptional regulator	90		EW032_RS13385	EW030_RS13560	EW029_RS13980	EW033_RS15535	EW031_RS14735
906	g010584_000004	g010584	NA	betaine-aldehyde dehydrogenase	90		EW032_RS13375	EW030_RS13550	EW029_RS13970	EW033_RS15525	EW031_RS14725
907	g010307_000004	g010307	NA	choline dehydrogenase	90		EW032_RS13370	EW030_RS13545	EW029_RS13965	EW033_RS15520	EW031_RS14720
908	g008808_000004	g008808	NA	hypothetical protein	90		EW032_RS13365	EW030_RS13540	EW029_RS13960	EW033_RS15515	EW031_RS14715
909	g001493_000004	g001493	NA	antibiotic biosynthesis monooxygenase	90		EW032_RS13360	EW030_RS13535	EW029_RS13955	EW033_RS15510	EW031_RS14710
910	g010428_000004	g010428	NA	AMP-binding protein	90		EW032_RS13355	EW030_RS13530	EW029_RS13950	EW033_RS15505	EW031_RS14705
911	g001638_000004	g001638	NA	hypothetical protein	90		EW032_RS13350	EW030_RS13525	EW029_RS13945	EW033_RS15500	EW031_RS14700
912	g012061_000004	g012061	NA	fructose bisphosphate aldolase	90		EW032_RS13340	EW030_RS13515	EW029_RS13935	EW033_RS15490	EW031_RS14690
913	g003347_000004	g003347	NA	hypothetical protein	90		EW032_RS13335	EW030_RS13510	EW029_RS13930	EW033_RS15485	EW031_RS14685
914	g010927_000004	g010927	NA	aspartate aminotransferase family protein	90		EW032_RS13330	EW030_RS13505	EW029_RS13925	EW033_RS15480	EW031_RS14680
915	g010663_000004	g010663	NA	amino acid permease	90		EW032_RS13325	EW030_RS13500	EW029_RS13920	EW033_RS15475	EW031_RS14675
916	g002632_2_000006	g002632_2	NA	acetolactate decarboxylase	90		EW032_RS13310	EW030_RS13485	EW029_RS13900	EW033_RS15460	EW031_RS14660
917	g012227_000004	g012227	NA	oxidoreductase	90		EW032_RS13305	EW030_RS13480	EW029_RS13895	EW033_RS15455	EW031_RS14655
918	g012433_000004	g012433	NA	3-methyl-2-oxobutanoate hydroxymethyltransferase	90		EW032_RS13300	EW030_RS13475	EW029_RS13890	EW033_RS15450	EW031_RS14650
919	g012269_000004	g012269	NA	pantoate--beta-alanine ligase	90		EW032_RS13295	EW030_RS13470	EW029_RS13885	EW033_RS15445	EW031_RS14645
920	g007689_000004	g007689	NA	aspartate 1-decarboxylase	90		EW032_RS13290	EW030_RS13465	EW029_RS13880	EW033_RS15440	EW031_RS14640
921	g011389_000004	g011389	NA	low specificity L-threonine aldolase	90		EW032_RS06540	EW030_RS06395	EW029_RS06320	EW033_RS07310	EW031_RS07100
922	g003976_000004	g003976	NA	hypothetical protein	90		EW032_RS06545	EW030_RS06400	EW029_RS06325	EW033_RS07315	EW031_RS07105
923	g002138_1_000007	g002138_1	NA	cardiolipin synthase	90		EW032_RS06550	EW030_RS06405	EW029_RS06330	EW033_RS07320	EW031_RS07110
924	g011970_000004	g011970	NA	ABC transporter ATP-binding protein	90		EW032_RS06555	EW030_RS06410	EW029_RS06335	EW033_RS07325	EW031_RS07115
925	g012886_000004	g012886	NA	ABC transporter permease	90		EW032_RS06560	EW030_RS06415	EW029_RS06340	EW033_RS07330	EW031_RS07120
926	g009938_000004	g009938	NA	sensor histidine kinase	90		EW032_RS06565	EW030_RS06420	EW029_RS06345	EW033_RS07335	EW031_RS07125
927	g006494_000004	g006494	NA	response regulator transcription factor	90		EW032_RS06570	EW030_RS06425	EW029_RS06350	EW033_RS07340	EW031_RS07130
928	g009046_000004	g009046	NA	hypothetical protein	90		EW032_RS06575	EW030_RS06430	EW029_RS06355	EW033_RS07345	EW031_RS07135
929	g006838_000004	g006838	NA	thermonuclease family protein	90		EW032_RS06580	EW030_RS06435	EW029_RS06360	EW033_RS07350	EW031_RS07140
930	g012254_000004	g012254	NA	hypothetical protein	90		EW032_RS06585	EW030_RS06440	EW029_RS06365	EW033_RS07355	EW031_RS07145
931	g006612_000004	g006612	NA	hypothetical protein	90		EW032_RS06590	EW030_RS06445	EW029_RS06370	EW033_RS07360	EW031_RS07150
932	g010800_000004	g010800	NA	aspartate kinase	90		EW032_RS06595	EW030_RS06450	EW029_RS06375	EW033_RS07365	EW031_RS07155
933	g009331_000004	g009331	NA	homoserine dehydrogenase	90		EW032_RS06600	EW030_RS06455	EW029_RS06380	EW033_RS07370	EW031_RS07160
934	g011259_000004	g011259	NA	threonine synthase	90		EW032_RS06605	EW030_RS06460	EW029_RS06385	EW033_RS07375	EW031_RS07165
935	g005538_000004	g005538	NA	homoserine kinase	90		EW032_RS06610	EW030_RS06465	EW029_RS06390	EW033_RS07380	EW031_RS07170
936	g012512_000004	g012512	NA	Cof-type HAD-IIB family hydrolase	90		EW032_RS06615	EW030_RS06470	EW029_RS06395	EW033_RS07385	EW031_RS07175
937	g008058_000004	g008058	NA	hypothetical protein	90		EW032_RS06620	EW030_RS06475	EW029_RS06400	EW033_RS07390	EW031_RS07180
938	g010654_000004	g010654	NA	amino acid permease	90		EW032_RS06630	EW030_RS06485	EW029_RS06410	EW033_RS07400	EW031_RS07190
939	g010523_000004	g010523	NA	catalase	90		EW032_RS06635	EW030_RS06490	EW029_RS06415	EW033_RS07405	EW031_RS07195
940	g012096_000004	g012096	NA	alpha/beta hydrolase	90		EW032_RS11070	EW030_RS11205	EW029_RS11635	EW033_RS13115	EW031_RS12385
941	g011504_000004	g011504	NA	NADP-dependent oxidoreductase	90		EW032_RS11065	EW030_RS11200	EW029_RS11630	EW033_RS13110	EW031_RS12380
942	g011468_000004	g011468	NA	zinc-binding alcohol dehydrogenase family protein	90		EW032_RS11060	EW030_RS11195	EW029_RS11625	EW033_RS13105	EW031_RS12375
943	g010462_000004	g010462	NA	BCCT family transporter	90		EW032_RS11055	EW030_RS11190	EW029_RS11620	EW033_RS13100	EW031_RS12370
944	g006822_000004	g006822	NA	alkaline shock response membrane anchor protein AmaP	90		EW032_RS11050	EW030_RS11185	EW029_RS11615	EW033_RS13095	EW031_RS12365
945	g008570_000004	g008570	NA	DUF2273 domain-containing protein	90		EW032_RS11045	EW030_RS11180	EW029_RS11610	EW033_RS13090	EW031_RS12360
946	g006941_000004	g006941	NA	Asp23/Gls24 family envelope stress response protein	90		EW032_RS11040	EW030_RS11175	EW029_RS11605	EW033_RS13085	EW031_RS12355
947	g010142_000004	g010142	NA	D-ornithine--citrate ligase SfnaD	90		EW032_RS11035	EW030_RS11170	EW029_RS11600	EW033_RS13075	EW031_RS12345
948	g009639_000004	g009639	NA	staphyloferrin A export MFS transporter	90		EW032_RS11030	EW030_RS11165	EW029_RS11595	EW033_RS13070	EW031_RS12340
949	g010262_000004	g010262	NA	staphyloferrin A synthetase SfaB	90		EW032_RS11025	EW030_RS11160	EW029_RS11590	EW033_RS13065	EW031_RS12335
950	g010016_000004	g010016	NA	staphyloferrin A biosynthesis protein SfaC	90		EW032_RS11020	EW030_RS11155	EW029_RS11585	EW033_RS13060	EW031_RS12330
951	g004115_000004	g004115	NA	hypothetical protein	90		EW032_RS11015	EW030_RS11150	EW029_RS11580	EW033_RS13055	EW031_RS12325
952	g011592_000004	g011592	NA	ABC transporter substrate-binding protein	90		EW032_RS11010	EW030_RS11145	EW029_RS11575	EW033_RS13050	EW031_RS12320
953	g011362_000004	g011362	NA	iron ABC transporter permease	90		EW032_RS11005	EW030_RS11140	EW029_RS11570	EW033_RS13045	EW031_RS12315
954	g011650_000004	g011650	NA	iron chelate uptake ABC transporter family permease subunit	90		EW032_RS11000	EW030_RS11135	EW029_RS11565	EW033_RS13040	EW031_RS12310
955	g010837_000004	g010837	NA	YjiH family protein	90		EW032_RS10995	EW030_RS11120	EW029_RS11560	EW033_RS13035	EW031_RS12305
956	g008430_000004	g008430	NA	hypothetical protein	90		EW032_RS10990	EW030_RS11115	EW029_RS11555	EW033_RS13030	EW031_RS12300
957	g006919_000004	g006919	NA	metal-dependent hydrolase	90		EW032_RS10985	EW030_RS11110	EW029_RS11550	EW033_RS13025	EW031_RS12295
958	g009656_000004	g009656	NA	UDPGP type 1 family protein	90		EW032_RS10980	EW030_RS11105	EW029_RS11545	EW033_RS13020	EW031_RS12290
959	g009941_000004	g009941	NA	hypothetical protein	90		EW032_RS10820	EW030_RS10945	EW029_RS11385	EW033_RS12845	EW031_RS12115
960	g011606_000004	g011606	NA	CDF family zinc efflux transporter CzrB	90		EW032_RS10815	EW030_RS10940	EW029_RS11380	EW033_RS12840	EW031_RS12110
961	g008017_000004	g008017	NA	Zn(II)-responsive metalloregulatory transcriptional repressor CzrA	90		EW032_RS10810	EW030_RS10935	EW029_RS11375	EW033_RS12835	EW031_RS12105
962	g006226_000004	g006226	NA	SDR family oxidoreductase	90		EW032_RS10805	EW030_RS10930	EW029_RS11370	EW033_RS12830	EW031_RS12100
963	g011806_000004	g011806	NA	class I mannose-6-phosphate isomerase	90		EW032_RS10800	EW030_RS10925	EW029_RS11365	EW033_RS12825	EW031_RS12095
964	g008643_000004	g008643	NA	hypothetical protein	90		EW032_RS10795	EW030_RS10920	EW029_RS11360	EW033_RS12820	EW031_RS12090
965	g010826_000004	g010826	NA	EVE domain-containing protein	90		EW032_RS10790	EW030_RS10915	EW029_RS11355	EW033_RS12815	EW031_RS12085
966	g007446_000004	g007446	NA	thiol-disulfide oxidoreductase DCC family protein	90		EW032_RS10785	EW030_RS10910	EW029_RS11350	EW033_RS12810	EW031_RS12080
967	g007287_000004	g007287	NA	DNA starvation/stationary phase protection protein	90		EW032_RS10780	EW030_RS10905	EW029_RS11345	EW033_RS12805	EW031_RS12075
968	g011016_000004	g011016	NA	pyrimidine-nucleoside phosphorylase	90		EW032_RS10760	EW030_RS10885	EW029_RS11325	EW033_RS12785	EW031_RS12055
969	g007822_000004	g007822	NA	membrane protein	90		EW032_RS10755	EW030_RS10880	EW029_RS11320	EW033_RS12780	EW031_RS12050
970	g007135_000004	g007135	NA	S-ribosylhomocysteine lyase	90		EW032_RS10750	EW030_RS10875	EW029_RS11315	EW033_RS12775	EW031_RS12045
971	g009666_000004	g009666	NA	M20 family metallopeptidase	90		EW032_RS10745	EW030_RS10870	EW029_RS11310	EW033_RS12770	EW031_RS12040
972	g009638_000004	g009638	NA	hypothetical protein	90		EW032_RS10740	EW030_RS10865	EW029_RS11305	EW033_RS12765	EW031_RS12035
973	g006201_000004	g006201	NA	DUF2750 domain-containing protein	90		EW032_RS10735	EW030_RS10860	EW029_RS11300	EW033_RS12760	EW031_RS12030
974	g012513_000004	g012513	NA	type II pantothenate kinase	90		EW032_RS10730	EW030_RS10855	EW029_RS11295	EW033_RS12755	EW031_RS12025
975	g012225_000004	g012225	NA	GNAT family N-acetyltransferase	90		EW032_RS10725	EW030_RS10850	EW029_RS11290	EW033_RS12750	EW031_RS12020
976	g003015_000004	g003015	NA	DNA-directed RNA polymerase subunit delta	90		EW032_RS10720	EW030_RS10845	EW029_RS11285	EW033_RS12745	EW031_RS12015
977	g007150_000004	g007150	NA	glutathione S-transferase	90		EW032_RS12220	EW030_RS12375	EW029_RS12770	EW033_RS14265	EW031_RS13530
978	g004034_000004	g004034	NA	hypothetical protein	90		EW032_RS12215	EW030_RS12370	EW029_RS12765	EW033_RS14260	EW031_RS13525
979	g005774_000004	g005774	NA	formate/nitrite transporter family protein	90		EW032_RS12210	EW030_RS12365	EW029_RS12760	EW033_RS14255	EW031_RS13520
980	g006823_000004	g006823	NA	GNAT family N-acetyltransferase	90		EW032_RS12205	EW030_RS12360	EW029_RS12755	EW033_RS14250	EW031_RS13515
981	g002600_000004	g002600	NA	sirohydrochlorin chelatase	90		EW032_RS12200	EW030_RS12355	EW029_RS12750	EW033_RS14245	EW031_RS13510
982	g011217_000004	g011217	NA	NAD(P)/FAD-dependent oxidoreductase	90		EW032_RS12195	EW030_RS12350	EW029_RS12745	EW033_RS14240	EW031_RS13505
983	g008060_000004	g008060	NA	nitrite reductase small subunit NirD	90		EW032_RS12190	EW030_RS12345	EW029_RS12740	EW033_RS14235	EW031_RS13500
984	g001092_000004	g001092	NA	uroporphyrinogen-III C-methyltransferase	90		EW032_RS12185	EW030_RS12340	EW029_RS12735	EW033_RS14230	EW031_RS13495
985	g002869_000004	g002869	NA	nitrate reductase molybdenum cofactor assembly chaperone	90		EW032_RS12170	EW030_RS12325	EW029_RS12720	EW033_RS14215	EW031_RS13480
986	g006164_000004	g006164	NA	respiratory nitrate reductase subunit gamma	90		EW032_RS12165	EW030_RS12320	EW029_RS12715	EW033_RS14210	EW031_RS13475
987	g007244_000004	g007244	NA	GAF domain-containing protein	90		EW032_RS12160	EW030_RS12315	EW029_RS12710	EW033_RS14205	EW031_RS13470
988	g011353_000004	g011353	NA	sensor histidine kinase	90		EW032_RS12155	EW030_RS12310	EW029_RS12705	EW033_RS14200	EW031_RS13465
989	g006269_000004	g006269	NA	response regulator transcription factor	90		EW032_RS12150	EW030_RS12305	EW029_RS12700	EW033_RS14195	EW031_RS13460
990	g005987_000004	g005987	NA	MerR family transcriptional regulator	90		EW032_RS12145	EW030_RS12300	EW029_RS12695	EW033_RS14190	EW031_RS13455
991	g009724_000004	g009724	NA	NarK/NasA family nitrate transporter	90		EW032_RS12135	EW030_RS12290	EW029_RS12680	EW033_RS14175	EW031_RS13440
992	g003311_000004	g003311	NA	Hsp20/alpha crystallin family protein	90		EW032_RS12130	EW030_RS12285	EW029_RS12675	EW033_RS14170	EW031_RS13435
993	g003259_000004	g003259	NA	MarR family transcriptional regulator	90		EW032_RS12125	EW030_RS12280	EW029_RS12670	EW033_RS14165	EW031_RS13430
994	g007718_000004	g007718	NA	DUF3139 domain-containing protein	90		EW032_RS12120	EW030_RS12275	EW029_RS12665	EW033_RS14160	EW031_RS13425
995	g006567_000004	g006567	NA	dihydroxyacetone kinase subunit L	90		EW032_RS03460	EW030_RS03175	EW029_RS03225	EW033_RS04080	EW031_RS03510
996	g003475_000004	g003475	NA	PTS-dependent dihydroxyacetone kinase phosphotransferase subunit DhaM	90		EW032_RS03465	EW030_RS03180	EW029_RS03230	EW033_RS04085	EW031_RS03515
997	g006986_000004	g006986	NA	hypothetical protein	90		EW032_RS03470	EW030_RS03185	EW029_RS03235	EW033_RS04090	EW031_RS03520
998	g011245_000004	g011245	NA	membrane protein	90		EW032_RS03475	EW030_RS03190	EW029_RS03240	EW033_RS04095	EW031_RS03525
999	g011318_000004	g011318	NA	alpha/beta hydrolase	90		EW032_RS03480	EW030_RS03195	EW029_RS03245	EW033_RS04100	EW031_RS03530
1000	g007366_000004	g007366	NA	hypothetical protein	90		EW032_RS03490	EW030_RS03205	EW029_RS03255	EW033_RS04110	EW031_RS03540
1001	g006951_000004	g006951	NA	GNAT family N-acetyltransferase	90		EW032_RS03495	EW030_RS03210	EW029_RS03260	EW033_RS04115	EW031_RS03545
1002	g011893_000004	g011893	NA	NAD(P)-dependent oxidoreductase	90		EW032_RS03500	EW030_RS03215	EW029_RS03265	EW033_RS04120	EW031_RS03550
1003	g006182_000004	g006182	NA	response regulator transcription factor	90		EW032_RS03505	EW030_RS03220	EW029_RS03270	EW033_RS04125	EW031_RS03555
1004	g005221_000004	g005221	NA	sensor histidine kinase	90		EW032_RS03510	EW030_RS03225	EW029_RS03275	EW033_RS04130	EW031_RS03560
1005	g002558_1_000006	g002558_1	NA	ABC transporter ATP-binding protein	90		EW032_RS03515	EW030_RS03230	EW029_RS03280	EW033_RS04135	EW031_RS03565
1006	g004573_000004	g004573	NA	FtsX-like permease family protein	90		EW032_RS03520	EW030_RS03235	EW029_RS03285	EW033_RS04140	EW031_RS03570
1007	g006433_000004	g006433	NA	DUF47 domain-containing protein	90		EW032_RS03525	EW030_RS03240	EW029_RS03290	EW033_RS04145	EW031_RS03575
1008	g011467_000004	g011467	NA	inorganic phosphate transporter	90		EW032_RS03530	EW030_RS03245	EW029_RS03295	EW033_RS04150	EW031_RS03580
1009	g000071_3_000020	g000071_3	NA	LysM peptidoglycan-binding domain-containing protein	90		EW032_RS03535	EW030_RS03250	EW029_RS03300	EW033_RS04155	EW031_RS03585
1010	g006304_000004	g006304	NA	hypothetical protein	90		EW032_RS03540	EW030_RS03255	EW029_RS03305	EW033_RS04160	EW031_RS03590
1011	g003493_000004	g003493	NA	HTH-type transcriptional regulator SarX	90		EW032_RS03550	EW030_RS03265	EW029_RS03315	EW033_RS04170	EW031_RS03600
1012	g013055_000004	g013055	NA	ATP-binding cassette domain-containing protein	90		EW032_RS12850	EW030_RS13025	EW029_RS13430	EW033_RS14890	EW031_RS14190
1013	g012687_000004	g012687	NA	ABC transporter permease	90		EW032_RS12855	EW030_RS13030	EW029_RS13435	EW033_RS14895	EW031_RS14195
1014	g004546_000004	g004546	NA	fructose-1%2C6-bisphosphatase	90		EW032_RS12860	EW030_RS13035	EW029_RS13440	EW033_RS14900	EW031_RS14200
1015	g011986_000004	g011986	NA	membrane protein	90		EW032_RS12865	EW030_RS13040	EW029_RS13445	EW033_RS14905	EW031_RS14210
1016	g001340_000004	g001340	NA	alpha/beta hydrolase	90		EW032_RS12870	EW030_RS13045	EW029_RS13450	EW033_RS14910	EW031_RS14215
1017	g005382_000004	g005382	NA	ring-cleaving dioxygenase	90		EW032_RS12875	EW030_RS13050	EW029_RS13455	EW033_RS14915	EW031_RS14220
1018	g007338_000004	g007338	NA	MarR family transcriptional regulator	90		EW032_RS12880	EW030_RS13055	EW029_RS13460	EW033_RS14920	EW031_RS14225
1019	g001690_000004	g001690	NA	N-acetyltransferase	90		EW032_RS12885	EW030_RS13060	EW029_RS13465	EW033_RS14925	EW031_RS14230
1020	g012497_000004	g012497	NA	VOC family protein	90		EW032_RS12890	EW030_RS13065	EW029_RS13470	EW033_RS14930	EW031_RS14235
1021	g006203_000004	g006203	NA	NAD(P)H-dependent oxidoreductase	90		EW032_RS12895	EW030_RS13070	EW029_RS13475	EW033_RS14935	EW031_RS14240
1022	g011545_000004	g011545	NA	D-lactate dehydrogenase	90		EW032_RS12900	EW030_RS13075	EW029_RS13480	EW033_RS14940	EW031_RS14245
1023	g012528_000004	g012528	NA	HAD family hydrolase	90		EW032_RS12905	EW030_RS13080	EW029_RS13490	EW033_RS14945	EW031_RS14250
1024	g006345_000004	g006345	NA	ATP-binding cassette domain-containing protein	90		EW032_RS12910	EW030_RS13085	EW029_RS13495	EW033_RS14950	EW031_RS14255
1025	g006006_000004	g006006	NA	peptide ABC transporter permease	90		EW032_RS12915	EW030_RS13090	EW029_RS13500	EW033_RS14955	EW031_RS14260
1026	g006426_000004	g006426	NA	class A sortase SrtA	90		EW032_RS12920	EW030_RS13095	EW029_RS13505	EW033_RS14960	EW031_RS14265
1027	g003109_000004	g003109	NA	N-acetyltransferase	90		EW032_RS12925	EW030_RS13100	EW029_RS13510	EW033_RS14965	EW031_RS14270
1028	g009191_000004	g009191	NA	hypothetical protein	90		EW032_RS12935	EW030_RS13105	EW029_RS13515	EW033_RS14970	EW031_RS14275
1029	g006962_000004	g006962	NA	hypothetical protein	90		EW032_RS10560	EW030_RS10685	EW029_RS11120	EW033_RS12585	EW031_RS11855
1030	g007527_000004	g007527	NA	single-stranded DNA-binding protein	90		EW032_RS10555	EW030_RS10680	EW029_RS11115	EW033_RS12580	EW031_RS11850
1031	g013053_000004	g013053	NA	lytic transglycosylase SceD	90		EW032_RS10550	EW030_RS10675	EW029_RS11110	EW033_RS12575	EW031_RS11845
1032	g006100_000004	g006100	NA	thiaminase II	90		EW032_RS10540	EW030_RS10670	EW029_RS11105	EW033_RS12570	EW031_RS11840
1033	g012374_000004	g012374	NA	bifunctional hydroxymethylpyrimidine kinase/phosphomethylpyrimidine kinase	90		EW032_RS10535	EW030_RS10665	EW029_RS11100	EW033_RS12565	EW031_RS11835
1034	g012529_000004	g012529	NA	hydroxyethylthiazole kinase	90		EW032_RS10530	EW030_RS10660	EW029_RS11095	EW033_RS12560	EW031_RS11830
1035	g006322_000004	g006322	NA	thiamine phosphate synthase	90		EW032_RS10525	EW030_RS10655	EW029_RS11090	EW033_RS12555	EW031_RS11825
1036	g012159_000004	g012159	NA	membrane protein insertase YidC	90		EW032_RS10520	EW030_RS10650	EW029_RS11085	EW033_RS12550	EW031_RS11820
1037	g006293_000004	g006293	NA	HD domain-containing protein	90		EW032_RS10505	EW030_RS10630	EW029_RS11075	EW033_RS12530	EW031_RS11800
1038	g002138_2_000008	g002138_2	NA	cardiolipin synthase	90		EW032_RS10500	EW030_RS10625	EW029_RS11070	EW033_RS12525	EW031_RS11795
1039	g003681_000004	g003681	NA	copper-sensing transcriptional repressor CsoR	90		EW032_RS10495	EW030_RS10620	EW029_RS11065	EW033_RS12520	EW031_RS11790
1040	g008833_000004	g008833	NA	heavy-metal-associated domain-containing protein	90		EW032_RS10490	EW030_RS10615	EW029_RS11060	EW033_RS12515	EW031_RS11785
1041	g009266_000004	g009266	NA	hypothetical protein	90		EW032_RS10485	EW030_RS10610	EW029_RS11055	EW033_RS12510	EW031_RS11780
1042	g009602_000004	g009602	NA	rod shape-determining protein RodA	90		EW032_RS10480	EW030_RS10605	EW029_RS11050	EW033_RS12505	EW031_RS11775
1043	g010015_000004	g010015	NA	D-alanine--D-alanine ligase	90		EW032_RS10475	EW030_RS10600	EW029_RS11045	EW033_RS12500	EW031_RS11770
1044	g010868_000004	g010868	NA	UDP-N-acetylmuramoyl-tripeptide--D-alanyl-D- alanine ligase	90		EW032_RS10470	EW030_RS10595	EW029_RS11040	EW033_RS12495	EW031_RS11765
1045	g010838_000004	g010838	NA	CitMHS family transporter	90		EW032_RS13420	EW030_RS13590	EW029_RS14010	EW033_RS15565	EW031_RS14770
1046	g001317_000004	g001317	NA	NAD(P)-binding protein	90		EW032_RS13425	EW030_RS13600	EW029_RS14020	EW033_RS15575	EW031_RS14780
1047	g010186_000004	g010186	NA	assimilatory sulfite reductase (NADPH) flavoprotein subunit	90		EW032_RS13430	EW030_RS13605	EW029_RS14025	EW033_RS15580	EW031_RS14785
1048	g003788_000004	g003788	NA	hypothetical protein	90		EW032_RS13445	EW030_RS13620	EW029_RS14040	EW033_RS15595	EW031_RS14800
1049	g009012_000004	g009012	NA	hypothetical protein	90		EW032_RS13450	EW030_RS13625	EW029_RS14045	EW033_RS15600	EW031_RS14805
1050	g004542_000004	g004542	NA	ABC transporter permease	90		EW032_RS13460	EW030_RS13635	EW029_RS14055	EW033_RS15610	EW031_RS14815
1051	g012765_000004	g012765	NA	ABC transporter ATP-binding protein	90		EW032_RS13465	EW030_RS13640	EW029_RS14060	EW033_RS15615	EW031_RS14820
1052	g012078_000004	g012078	NA	sensor histidine kinase	90		EW032_RS13470	EW030_RS13645	EW029_RS14065	EW033_RS15620	EW031_RS14825
1053	g006228_000004	g006228	NA	response regulator transcription factor	90		EW032_RS13475	EW030_RS13650	EW029_RS14070	EW033_RS15625	EW031_RS14830
1054	g003968_000004	g003968	NA	hypothetical protein	90		EW032_RS13480	EW030_RS13655	EW029_RS14075	EW033_RS15630	EW031_RS14835
1055	g010707_000004	g010707	NA	alkaline phosphatase	90		EW032_RS13485	EW030_RS13660	EW029_RS14080	EW033_RS15635	EW031_RS14840
1056	g007222_000004	g007222	NA	winged helix-turn-helix transcriptional regulator	90		EW032_RS13495	EW030_RS13670	EW029_RS14090	EW033_RS15645	EW031_RS14850
1057	g012730_000004	g012730	NA	esterase family protein	90		EW032_RS13500	EW030_RS13675	EW029_RS14095	EW033_RS15650	EW031_RS14855
1058	g013013_000004	g013013	NA	Crp/Fnr family transcriptional regulator	90		EW032_RS13510	EW030_RS13685	EW029_RS14105	EW033_RS15660	EW031_RS14865
1059	g011784_000004	g011784	NA	carbamate kinase	90		EW032_RS13515	EW030_RS13690	EW029_RS14110	EW033_RS15665	EW031_RS14870
1060	g010694_000004	g010694	NA	arginine-ornithine antiporter	90		EW032_RS13520	EW030_RS13695	EW029_RS14115	EW033_RS15670	EW031_RS14875
1061	g002942_000004	g002942	NA	K(+)-transporting ATPase subunit C	90		EW032_RS10435	EW030_RS10550	EW029_RS11005	EW033_RS12460	EW031_RS11730
1062	g003149_000004	g003149	NA	hypothetical protein	90		EW032_RS10430	EW030_RS10545	EW029_RS11000	EW033_RS12455	EW031_RS11725
1063	g010437_000004	g010437	NA	PH domain-containing protein	90		EW032_RS10425	EW030_RS10540	EW029_RS10995	EW033_RS12450	EW031_RS11720
1064	g007022_000004	g007022	NA	PH domain-containing protein	90		EW032_RS10420	EW030_RS10535	EW029_RS10990	EW033_RS12445	EW031_RS11715
1065	g007763_000004	g007763	NA	holo-ACP synthase	90		EW032_RS10415	EW030_RS10530	EW029_RS10985	EW033_RS12440	EW031_RS11710
1066	g009781_000004	g009781	NA	alanine racemase	90		EW032_RS10410	EW030_RS10525	EW029_RS10980	EW033_RS12435	EW031_RS11705
1067	g009190_000004	g009190	NA	type II toxin-antitoxin system antitoxin MazE	90		EW032_RS10405	EW030_RS10520	EW029_RS10975	EW033_RS12430	EW031_RS11700
1068	g007743_000004	g007743	NA	type II toxin-antitoxin system PemK/MazF family toxin	90		EW032_RS10400	EW030_RS10515	EW029_RS10970	EW033_RS12425	EW031_RS11695
1069	g011503_000004	g011503	NA	PP2C family protein-serine/threonine phosphatase	90		EW032_RS10390	EW030_RS10505	EW029_RS10960	EW033_RS12415	EW031_RS11685
1070	g007976_000004	g007976	NA	anti-sigma factor antagonist	90		EW032_RS10385	EW030_RS10500	EW029_RS10955	EW033_RS12410	EW031_RS11680
1071	g007088_000004	g007088	NA	anti-sigma B factor RsbW	90		EW032_RS10380	EW030_RS10495	EW029_RS10950	EW033_RS12405	EW031_RS11675
1072	g012686_000004	g012686	NA	RNA polymerase sigma factor SigB	90		EW032_RS10375	EW030_RS10490	EW029_RS10945	EW033_RS12400	EW031_RS11670
1073	g010068_000004	g010068	NA	RNA-binding transcriptional accessory protein	90		EW032_RS10370	EW030_RS10485	EW029_RS10940	EW033_RS12395	EW031_RS11665
1074	g003232_000004	g003232	NA	SprT family protein	90		EW032_RS10365	EW030_RS10480	EW029_RS10935	EW033_RS12390	EW031_RS11660
1075	g009373_000004	g009373	NA	threonine ammonia-lyase IlvA	90		EW032_RS10330	EW030_RS10445	EW029_RS10890	EW033_RS12355	EW031_RS11625
1076	g002916_000004	g002916	NA	3-isopropylmalate dehydratase small subunit	90		EW032_RS10325	EW030_RS10440	EW029_RS10885	EW033_RS12350	EW031_RS11620
1077	g010110_000004	g010110	NA	YSIRK domain-containing triacylglycerol lipase Lip1	90		EW032_RS13710	EW030_RS13890	EW029_RS14310	EW033_RS15870	EW031_RS15070
1078	g012160_000004	g012160	NA	intercellular adhesin biosynthesis polysaccharide N-deacetylase	90		EW032_RS13700	EW030_RS13875	EW029_RS14295	EW033_RS15855	EW031_RS15055
1079	g008125_000004	g008125	NA	poly-beta-1%2C6-N-acetyl-D-glucosamine synthesis protein IcaD	90		EW032_RS13695	EW030_RS13870	EW029_RS14290	EW033_RS15850	EW031_RS15050
1080	g009474_000004	g009474	NA	poly-beta-1%2C6 N-acetyl-D-glucosamine synthase	90		EW032_RS13690	EW030_RS13865	EW029_RS14285	EW033_RS15845	EW031_RS15045
1081	g006695_000004	g006695	NA	TetR/AcrR family transcriptional regulator	90		EW032_RS13685	EW030_RS13860	EW029_RS14280	EW033_RS15840	EW031_RS15040
1082	g002693_2_000008	g002693_2	NA	capsular polysaccharide biosynthesis protein CapA	90		EW032_RS13680	EW030_RS13855	EW029_RS14275	EW033_RS15835	EW031_RS15035
1083	g001220_1_000008	g001220_1	NA	polysaccharide biosynthesis tyrosine autokinase	90		EW032_RS13675	EW030_RS13850	EW029_RS14270	EW033_RS15830	EW031_RS15030
1084	g005911_1_000007	g005911_1	NA	tyrosine-protein phosphatase	90		EW032_RS13670	EW030_RS13845	EW029_RS14265	EW033_RS15825	EW031_RS15025
1085	g001436_000004	g001436	NA	GNAT family N-acetyltransferase	90		EW032_RS13665	EW030_RS13840	EW029_RS14260	EW033_RS15820	EW031_RS15020
1086	g003162_000004	g003162	NA	peptide-methionine (S)-S-oxide reductase	90		EW032_RS13660	EW030_RS13835	EW029_RS14255	EW033_RS15815	EW031_RS15015
1087	g002824_000004	g002824	NA	flavin reductase family protein	90		EW032_RS13655	EW030_RS13830	EW029_RS14250	EW033_RS15810	EW031_RS15010
1088	g003494_000004	g003494	NA	hypothetical protein	90		EW032_RS13650	EW030_RS13825	EW029_RS14245	EW033_RS15805	EW031_RS15005
1089	g000385_000004	g000385	NA	hypothetical protein	90		EW032_RS13645	EW030_RS13820	EW029_RS14240	EW033_RS15800	EW031_RS15000
1090	g001511_000004	g001511	NA	hypothetical protein	90		EW032_RS13640	EW030_RS13815	EW029_RS14235	EW033_RS15795	EW031_RS14995
1091	g002647_000004	g002647	NA	flavin reductase family protein	90		EW032_RS13635	EW030_RS13810	EW029_RS14230	EW033_RS15785	EW031_RS14990
1092	g007117_000004	g007117	NA	DUF1648 domain-containing protein	90		EW032_RS00355	EW030_RS00300	EW029_RS00425	EW033_RS00680	EW031_RS00440
1093	g004730_2_000007	g004730_2	NA	L-lactate permease	90		EW032_RS00360	EW030_RS00305	EW029_RS00430	EW033_RS00685	EW031_RS00445
1094	g012781_000004	g012781	NA	HTH-type transcriptional regulator SarS	90		EW032_RS00375	EW030_RS00320	EW029_RS00445	EW033_RS00700	EW031_RS00460
1095	g005308_000004	g005308	NA	staphyloferrin B ABC transporter permease subunit SirC	90		EW032_RS00380	EW030_RS00325	EW029_RS00450	EW033_RS00705	EW031_RS00465
1096	g011526_000004	g011526	NA	staphyloferrin B ABC transporter permease subunit SirB	90		EW032_RS00385	EW030_RS00330	EW029_RS00455	EW033_RS00710	EW031_RS00470
1097	g011542_000004	g011542	NA	staphyloferrin B ABC transporter substrate-binding protein SirA	90		EW032_RS00390	EW030_RS00335	EW029_RS00460	EW033_RS00715	EW031_RS00475
1098	g011604_000004	g011604	NA	2%2C3-diaminopropionate biosynthesis protein SbnA	90		EW032_RS00395	EW030_RS00340	EW029_RS00465	EW033_RS00720	EW031_RS00480
1099	g011447_000004	g011447	NA	N-[(2S)-2-amino-2-carboxyethyl]-L-glutamate dehydrogenase SbnB	90		EW032_RS00400	EW030_RS00345	EW029_RS00470	EW033_RS00725	EW031_RS00485
1100	g004627_000004	g004627	NA	staphyloferrin B biosynthesis protein SbnC	90		EW032_RS00405	EW030_RS00350	EW029_RS00475	EW033_RS00730	EW031_RS00490
1101	g009414_000004	g009414	NA	staphyloferrin B export MFS transporter	90		EW032_RS00410	EW030_RS00355	EW029_RS00480	EW033_RS00735	EW031_RS00495
1102	g004636_000004	g004636	NA	L-2%2C3-diaminopropanoate--citrate ligase SbnE	90		EW032_RS00415	EW030_RS00360	EW029_RS00485	EW033_RS00740	EW031_RS00500
1103	g004586_000004	g004586	NA	3-(L-alanin-3-ylcarbamoyl)-2-[(2- aminoethylcarbamoyl)methyl]-2-hydroxypropanoate synthase SbnF	90		EW032_RS00420	EW030_RS00365	EW029_RS00490	EW033_RS00745	EW031_RS00505
1104	g012653_000004	g012653	NA	staphyloferrin B biosynthesis citrate synthase SbnG	90		EW032_RS00425	EW030_RS00370	EW029_RS00495	EW033_RS00750	EW031_RS00510
1105	g009599_000004	g009599	NA	staphyloferrin B biosynthesis decarboxylase SbnH	90		EW032_RS00430	EW030_RS00375	EW029_RS00500	EW033_RS00755	EW031_RS00515
1106	g012713_000004	g012713	NA	bifunctional transcriptional regulator/O-phospho-L-serine synthase SbnI	90		EW032_RS00435	EW030_RS00380	EW029_RS00505	EW033_RS00760	EW031_RS00520
1107	g001415_000004	g001415	NA	methylated-DNA--[protein]-cysteine S-methyltransferase	90		EW032_RS13030	EW030_RS13200	EW029_RS13615	EW033_RS15085	EW031_RS14385
1108	g009732_000004	g009732	NA	hydroxymethylglutaryl-CoA synthase	90		EW032_RS13025	EW030_RS13195	EW029_RS13610	EW033_RS15080	EW031_RS14380
1109	g004149_000004	g004149	NA	hydroxymethylglutaryl-CoA reductase%2C degradative	90		EW032_RS13020	EW030_RS13190	EW029_RS13605	EW033_RS15075	EW031_RS14375
1110	g007351_000004	g007351	NA	CHAP domain-containing protein	90		EW032_RS13015	EW030_RS13185	EW029_RS13600	EW033_RS15055	EW031_RS14355
1111	g008746_000004	g008746	NA	hypothetical protein	90		EW032_RS13010	EW030_RS13180	EW029_RS13595	EW033_RS15050	EW031_RS14350
1112	g012209_000004	g012209	NA	LysR family transcriptional regulator	90		EW032_RS13005	EW030_RS13175	EW029_RS13590	EW033_RS15045	EW031_RS14345
1113	g007528_000004	g007528	NA	holin-like murein hydrolase modulator CidA	90		EW032_RS13000	EW030_RS13170	EW029_RS13585	EW033_RS15040	EW031_RS14340
1114	g013085_000004	g013085	NA	LrgB family protein	90		EW032_RS12995	EW030_RS13165	EW029_RS13580	EW033_RS15035	EW031_RS14335
1115	g010278_000004	g010278	NA	pyruvate oxidase	90		EW032_RS12990	EW030_RS13160	EW029_RS13575	EW033_RS15030	EW031_RS14330
1116	g000103_4_000022	g000103_4	NA	PTS glucoside EIICBA component	90		EW032_RS12985	EW030_RS13155	EW029_RS13570	EW033_RS15025	EW031_RS14325
1117	g007458_000004	g007458	NA	acyl-CoA thioesterase	90		EW032_RS12980	EW030_RS13150	EW029_RS13560	EW033_RS15020	EW031_RS14320
1118	g007781_000004	g007781	NA	thioredoxin family protein	90		EW032_RS12975	EW030_RS13145	EW029_RS13555	EW033_RS15015	EW031_RS14315
1119	g011652_000004	g011652	NA	alpha/beta hydrolase	90		EW032_RS12970	EW030_RS13140	EW029_RS13550	EW033_RS15010	EW031_RS14310
1120	g011820_000004	g011820	NA	EamA family transporter	90		EW032_RS12965	EW030_RS13135	EW029_RS13545	EW033_RS15005	EW031_RS14305
1121	g011529_000004	g011529	NA	PTS fructose transporter subunit IIC	90		EW032_RS12955	EW030_RS13125	EW029_RS13535	EW033_RS14990	EW031_RS14295
1122	g006447_000004	g006447	NA	succinate dehydrogenase cytochrome B558	90		EW032_RS05600	EW030_RS05465	EW029_RS05370	EW033_RS06385	EW031_RS06145
1123	g010252_000004	g010252	NA	succinate dehydrogenase flavoprotein subunit	90		EW032_RS05605	EW030_RS05470	EW029_RS05375	EW033_RS06390	EW031_RS06150
1124	g012444_000004	g012444	NA	succinate dehydrogenase iron-sulfur subunit	90		EW032_RS05610	EW030_RS05475	EW029_RS05380	EW033_RS06395	EW031_RS06155
1125	g012527_000004	g012527	NA	glutamate racemase	90		EW032_RS05615	EW030_RS05480	EW029_RS05385	EW033_RS06400	EW031_RS06160
1126	g002877_000004	g002877	NA	XTP/dITP diphosphatase	90		EW032_RS05620	EW030_RS05485	EW029_RS05390	EW033_RS06405	EW031_RS06165
1127	g003072_000004	g003072	NA	metallophosphoesterase	90		EW032_RS05625	EW030_RS05490	EW029_RS05395	EW033_RS06410	EW031_RS06170
1128	g001833_000003	g001833	NA	hypothetical protein	80		EW032_RS05630	EW030_RS05495	EW029_RS05400	EW033_RS06415	EW031_RS06175
1129	g000042_1_000017	g000042_1	NA	complement convertase inhibitor Ecb	90		EW032_RS05635	EW030_RS05500	EW029_RS05405	EW033_RS06420	EW031_RS06180
1130	g001549_000002	g001549	NA	formyl peptide receptor-like 1 inhibitory protein	70		EW032_RS05645	EW030_RS05510	EW029_RS05415	EW033_RS06430	EW031_RS06190
1131	g006952_000004	g006952	NA	hypothetical protein	90		EW032_RS05650	EW030_RS05515	EW029_RS05420	EW033_RS06435	EW031_RS06195
1132	g000042_3_000016	g000042_3	NA	fibrinogen-binding protein	90		EW032_RS05655	EW030_RS05520	EW029_RS05440	EW033_RS06440	EW031_RS06200
1133	g001612_1_000003	g001612_1	NA	complement inhibitor SCIN-B	70		EW032_RS05660	EW030_RS05525	EW029_RS05445	EW033_RS06445	EW031_RS06205
1134	g001815_000003	g001815	NA	hypothetical protein	80		EW032_RS05675	EW030_RS05535	EW029_RS05455	EW033_RS06460	EW031_RS06210
1135	g001718_1_000007	g001718_1	NA	hypothetical protein	90		EW032_RS05680	EW030_RS05540	EW029_RS05460	EW033_RS06465	EW031_RS06215
1136	g003871_000002	g003871	NA	hypothetical protein	70		EW032_RS05685	EW030_RS05545	EW029_RS05465	EW033_RS06470	EW031_RS06220
1137	g007550_000004	g007550	NA	hypothetical protein	90		EW032_RS01250	EW030_RS01175	EW029_RS01275	EW033_RS01525	EW031_RS01310
1138	g010818_000004	g010818	NA	MFS transporter	90		EW032_RS01255	EW030_RS01180	EW029_RS01280	EW033_RS01530	EW031_RS01320
1139	g011543_000004	g011543	NA	linear amide C-N hydrolase	90		EW032_RS01260	EW030_RS01185	EW029_RS01285	EW033_RS01535	EW031_RS01325
1140	g011735_000004	g011735	NA	glycine-glycine endopeptidase LytM	90		EW032_RS01265	EW030_RS01190	EW029_RS01290	EW033_RS01540	EW031_RS01330
1141	g006248_000004	g006248	NA	ABC transporter ATP-binding protein	90		EW032_RS01270	EW030_RS01195	EW029_RS01295	EW033_RS01545	EW031_RS01335
1142	g011906_000004	g011906	NA	ABC transporter permease	90		EW032_RS01275	EW030_RS01200	EW029_RS01300	EW033_RS01550	EW031_RS01340
1143	g009731_000004	g009731	NA	ABC transporter permease	90		EW032_RS01280	EW030_RS01205	EW029_RS01305	EW033_RS01555	EW031_RS01345
1144	g004777_000004	g004777	NA	hypothetical protein	90		EW032_RS01285	EW030_RS01210	EW029_RS01310	EW033_RS01560	EW031_RS01350
1145	g000071_4_000019	g000071_4	NA	CHAP domain-containing protein	90		EW032_RS01290	EW030_RS01215	EW029_RS01315	EW033_RS01565	EW031_RS01365
1146	g008206_000004	g008206	NA	WXG100 family type VII secretion effector EsxA	90		EW032_RS01295	EW030_RS01220	EW029_RS01320	EW033_RS01570	EW031_RS01370
1147	g007200_000004	g007200	NA	type VII secretion protein EssA	90		EW032_RS01305	EW030_RS01230	EW029_RS01330	EW033_RS01580	EW031_RS01380
1148	g008278_000004	g008278	NA	type VII secretion protein EsaB	90		EW032_RS01310	EW030_RS01235	EW029_RS01335	EW033_RS01585	EW031_RS01385
1149	g010943_000004	g010943	NA	type VII secretion protein EssB	90		EW032_RS01315	EW030_RS01240	EW029_RS01340	EW033_RS01590	EW031_RS01390
1150	g002222_000003	g002222	NA	type VII secretion protein EssC	80		EW032_RS01320	EW030_RS01245	EW029_RS01345	EW033_RS01595	EW031_RS01395
1151	g000742_000004	g000742	NA	hypothetical protein	90		EW032_RS13235	EW030_RS13405	EW029_RS13825	EW033_RS15390	EW031_RS14590
1152	g003673_000004	g003673	NA	DUF4176 domain-containing protein	90		EW032_RS13230	EW030_RS13400	EW029_RS13820	EW033_RS15385	EW031_RS14585
1153	g009904_000004	g009904	NA	NAD(P)-binding domain-containing protein	90		EW032_RS13220	EW030_RS13390	EW029_RS13810	EW033_RS15270	EW031_RS14575
1154	g010918_000004	g010918	NA	ferrous iron transporter B	90		EW032_RS13215	EW030_RS13385	EW029_RS13805	EW033_RS15265	EW031_RS14570
1155	g002433_000004	g002433	NA	GTP-binding protein	90		EW032_RS13210	EW030_RS13380	EW029_RS13800	EW033_RS15260	EW031_RS14565
1156	g011449_000004	g011449	NA	amidohydrolase	90		EW032_RS13200	EW030_RS13370	EW029_RS13785	EW033_RS15250	EW031_RS14555
1157	g013012_000004	g013012	NA	SDR family NAD(P)-dependent oxidoreductase	90		EW032_RS13195	EW030_RS13365	EW029_RS13780	EW033_RS15245	EW031_RS14550
1158	g001375_000004	g001375	NA	TetR/AcrR family transcriptional regulator	90		EW032_RS13190	EW030_RS13360	EW029_RS13775	EW033_RS15240	EW031_RS14545
1159	g001666_000004	g001666	NA	DUF2316 family protein	90		EW032_RS13185	EW030_RS13355	EW029_RS13770	EW033_RS15235	EW031_RS14540
1160	g012416_000004	g012416	NA	NmrA/HSCARG family protein	90		EW032_RS13180	EW030_RS13350	EW029_RS13765	EW033_RS15230	EW031_RS14535
1161	g007656_000004	g007656	NA	glyoxalase	90		EW032_RS13175	EW030_RS13345	EW029_RS13760	EW033_RS15225	EW031_RS14530
1162	g008644_000004	g008644	NA	DUF896 domain-containing protein	90		EW032_RS13170	EW030_RS13340	EW029_RS13755	EW033_RS15220	EW031_RS14525
1163	g000669_000003	g000669	NA	hypothetical protein	80		EW032_RS13165	EW030_RS13335	EW029_RS13750	EW033_RS15215	EW031_RS14520
1164	g006651_000004	g006651	NA	TetR/AcrR family transcriptional regulator	90		EW032_RS13160	EW030_RS13330	EW029_RS13745	EW033_RS15210	EW031_RS14515
1165	g012349_000004	g012349	NA	metal ABC transporter permease	90		EW032_RS03365	EW030_RS03080	EW029_RS03130	EW033_RS03985	EW031_RS03415
1166	g012826_000004	g012826	NA	metal ABC transporter ATP-binding protein	90		EW032_RS03370	EW030_RS03085	EW029_RS03135	EW033_RS03990	EW031_RS03420
1167	g006303_000004	g006303	NA	metal-dependent transcriptional regulator	90		EW032_RS03375	EW030_RS03090	EW029_RS03140	EW033_RS03995	EW031_RS03425
1168	g012784_000004	g012784	NA	M50 family metallopeptidase	90		EW032_RS03380	EW030_RS03095	EW029_RS03145	EW033_RS04000	EW031_RS03430
1169	g012715_000004	g012715	NA	WecB/TagA/CpsF family glycosyltransferase	90		EW032_RS03385	EW030_RS03100	EW029_RS03150	EW033_RS04005	EW031_RS03435
1170	g012553_000004	g012553	NA	teichoic acids export ABC transporter ATP-binding subunit TagH	90		EW032_RS03390	EW030_RS03105	EW029_RS03155	EW033_RS04010	EW031_RS03440
1171	g012460_000004	g012460	NA	teichoic acids export ABC transporter permease subunit TagG	90		EW032_RS03395	EW030_RS03110	EW029_RS03160	EW033_RS04015	EW031_RS03445
1172	g004409_000004	g004409	NA	CDP-glycerol glycerophosphotransferase family protein	90		EW032_RS03400	EW030_RS03115	EW029_RS03165	EW033_RS04020	EW031_RS03450
1173	g011258_000004	g011258	NA	glycosyltransferase family 2 protein	90		EW032_RS03405	EW030_RS03120	EW029_RS03170	EW033_RS04025	EW031_RS03455
1174	g007510_000004	g007510	NA	glycerol-3-phosphate cytidylyltransferase	90		EW032_RS03410	EW030_RS03125	EW029_RS03175	EW033_RS04030	EW031_RS03460
1175	g011026_000004	g011026	NA	D-alanyl-D-alanine carboxypeptidase	90		EW032_RS03415	EW030_RS03130	EW029_RS03180	EW033_RS04035	EW031_RS03465
1176	g010289_000004	g010289	NA	ABC transporter ATP-binding protein	90		EW032_RS03420	EW030_RS03135	EW029_RS03185	EW033_RS04040	EW031_RS03470
1177	g009505_000004	g009505	NA	nucleoside permease	90		EW032_RS03425	EW030_RS03140	EW029_RS03190	EW033_RS04045	EW031_RS03475
1178	g012359_000004	g012359	NA	YitT family protein	90		EW032_RS03435	EW030_RS03150	EW029_RS03200	EW033_RS04055	EW031_RS03485
1179	g002026_000003	g002026	NA	MAP domain-containing protein	80		EW032_RS10085	EW030_RS09900	EW029_RS10275	EW033_RS11000	EW031_RS11035
1180	g004137_000004	g004137	NA	aminotransferase class I/II-fold pyridoxal phosphate-dependent enzyme	90		EW032_RS10075	EW030_RS09890	EW029_RS10270	EW033_RS10990	EW031_RS11025
1181	g009174_000004	g009174	NA	hypothetical protein	90		EW032_RS10065	EW030_RS09880	EW029_RS10260	EW033_RS10980	EW031_RS11015
1182	g007638_000004	g007638	NA	GntR family transcriptional regulator	90		EW032_RS10060	EW030_RS09875	EW029_RS10255	EW033_RS10975	EW031_RS11010
1183	g005590_000004	g005590	NA	phenol-soluble modulin export ABC transporter ATP-binding protein PmtA	90		EW032_RS10055	EW030_RS09870	EW029_RS10250	EW033_RS10970	EW031_RS11005
1184	g006152_000004	g006152	NA	phenol-soluble modulin export ABC transporter permease subunit PmtB	90		EW032_RS10050	EW030_RS09865	EW029_RS10245	EW033_RS10965	EW031_RS11000
1185	g012158_000004	g012158	NA	phenol-soluble modulin export ABC transporter ATP-binding protein PmtC	90		EW032_RS10045	EW030_RS09860	EW029_RS10240	EW033_RS10960	EW031_RS10995
1186	g012849_000004	g012849	NA	phenol-soluble modulin export ABC transporter permease subunit PmtD	90		EW032_RS10040	EW030_RS09855	EW029_RS10235	EW033_RS10955	EW031_RS10990
1187	g006679_000004	g006679	NA	thioredoxin family protein	90		EW032_RS10035	EW030_RS09850	EW029_RS10230	EW033_RS10950	EW031_RS10985
1188	g006879_000004	g006879	NA	membrane protein	90		EW032_RS10030	EW030_RS09845	EW029_RS10225	EW033_RS10945	EW031_RS10980
1189	g006717_000004	g006717	NA	DUF1700 domain-containing protein	90		EW032_RS10025	EW030_RS09840	EW029_RS10220	EW033_RS10940	EW031_RS10975
1190	g012311_000004	g012311	NA	DUF4097 family beta strand repeat protein	90		EW032_RS10020	EW030_RS09835	EW029_RS10215	EW033_RS10935	EW031_RS10970
1191	g011334_000004	g011334	NA	linear amide C-N hydrolase	90		EW032_RS10015	EW030_RS09830	EW029_RS10210	EW033_RS10930	EW031_RS10965
1192	g009182_000004	g009182	NA	hypothetical protein	90		EW032_RS10010	EW030_RS09825	EW029_RS10205	EW033_RS10925	EW031_RS10960
1193	g006481_000004	g006481	NA	cytochrome aa3 quinol oxidase subunit III	90		EW032_RS05125	EW030_RS04980	EW029_RS04895	EW033_RS05905	EW031_RS05665
1194	g008219_000004	g008219	NA	cytochrome aa3 quinol oxidase subunit IV	90		EW032_RS05120	EW030_RS04975	EW029_RS04890	EW033_RS05900	EW031_RS05660
1195	g004274_000004	g004274	NA	teichoic acid D-Ala esterase FmtA	90		EW032_RS05115	EW030_RS04970	EW029_RS04885	EW033_RS05895	EW031_RS05655
1196	g004228_000004	g004228	NA	polyisoprenyl-teichoic acid--peptidoglycan teichoic acid transferase	90		EW032_RS05110	EW030_RS04965	EW029_RS04880	EW033_RS05890	EW031_RS05650
1197	g007134_000004	g007134	NA	DUF2538 family protein	90		EW032_RS05105	EW030_RS04960	EW029_RS04875	EW033_RS05885	EW031_RS05645
1198	g007334_000004	g007334	NA	GNAT family N-acetyltransferase	90		EW032_RS05100	EW030_RS04955	EW029_RS04870	EW033_RS05880	EW031_RS05640
1199	g005054_000004	g005054	NA	bifunctional autolysin	90		EW032_RS05095	EW030_RS04950	EW029_RS04865	EW033_RS05875	EW031_RS05635
1200	g007412_000004	g007412	NA	MarR family transcriptional regulator	90		EW032_RS05085	EW030_RS04940	EW029_RS04855	EW033_RS05865	EW031_RS05625
1201	g011448_000004	g011448	NA	acyltransferase family protein	90		EW032_RS05080	EW030_RS04935	EW029_RS04850	EW033_RS05860	EW031_RS05620
1202	g004326_000004	g004326	NA	aminotransferase class I/II-fold pyridoxal phosphate-dependent enzyme	90		EW032_RS05075	EW030_RS04930	EW029_RS04845	EW033_RS05855	EW031_RS05615
1203	g005170_000004	g005170	NA	Glu-specific serine endopeptidase SspA	90		EW032_RS05070	EW030_RS04925	EW029_RS04840	EW033_RS05850	EW031_RS05610
1204	g009677_000004	g009677	NA	cysteine protease staphopain B	90		EW032_RS05065	EW030_RS04920	EW029_RS04835	EW033_RS05845	EW031_RS05605
1205	g007948_000004	g007948	NA	staphostatin B	90		EW032_RS05060	EW030_RS04915	EW029_RS04830	EW033_RS05840	EW031_RS05600
1206	g004344_000004	g004344	NA	nitric oxide dioxygenase	90		EW032_RS01055	EW030_RS00980	EW029_RS01085	EW033_RS01325	EW031_RS01115
1207	g004047_000004	g004047	NA	hypothetical protein	90		EW032_RS01050	EW030_RS00975	EW029_RS01080	EW033_RS01320	EW031_RS01110
1208	g001606_000004	g001606	NA	DUF488 domain-containing protein	90		EW032_RS01045	EW030_RS00965	EW029_RS01070	EW033_RS01310	EW031_RS01100
1209	g010736_000004	g010736	NA	ABC transporter substrate-binding protein	90		EW032_RS01040	EW030_RS00960	EW029_RS01065	EW033_RS01305	EW031_RS01095
1210	g009798_000004	g009798	NA	PrsW family intramembrane metalloprotease	90		EW032_RS01035	EW030_RS00955	EW029_RS01060	EW033_RS01300	EW031_RS01090
1211	g010445_000004	g010445	NA	acyl CoA:acetate/3-ketoacid CoA transferase	90		EW032_RS01030	EW030_RS00950	EW029_RS01050	EW033_RS01290	EW031_RS01085
1212	g010541_000004	g010541	NA	acyl--CoA ligase	90		EW032_RS01025	EW030_RS00945	EW029_RS01045	EW033_RS01285	EW031_RS01080
1213	g009563_000004	g009563	NA	glutaryl-CoA dehydrogenase	90		EW032_RS01020	EW030_RS00940	EW029_RS01040	EW033_RS01280	EW031_RS01075
1214	g010032_000004	g010032	NA	3-hydroxyacyl-CoA dehydrogenase/enoyl-CoA hydratase family protein	90		EW032_RS01015	EW030_RS00935	EW029_RS01035	EW033_RS01275	EW031_RS01070
1215	g009665_000004	g009665	NA	thiolase family protein	90		EW032_RS01010	EW030_RS00930	EW029_RS01030	EW033_RS01270	EW031_RS01065
1216	g000042_2_000003	g000042_2	NA	staphylocoagulase	70		EW032_RS01000	EW030_RS00920	EW029_RS01020	EW033_RS01260	EW031_RS01055
1217	g001620_000004	g001620	NA	complement inhibitor SCIN family protein	90		EW032_RS00995	EW030_RS00915	EW029_RS01015	EW033_RS01255	EW031_RS01050
1218	g010257_000004	g010257	NA	glycerophosphoryl diester phosphodiesterase	90		EW032_RS00990	EW030_RS00910	EW029_RS01010	EW033_RS01250	EW031_RS01045
1219	g012471_000004	g012471	NA	NAD kinase	90		EW032_RS04835	EW030_RS04695	EW029_RS04600	EW033_RS05605	EW031_RS05375
1220	g012253_000004	g012253	NA	RluA family pseudouridine synthase	90		EW032_RS04840	EW030_RS04700	EW029_RS04605	EW033_RS05610	EW031_RS05380
1221	g010793_000004	g010793	NA	magnesium transporter	90		EW032_RS04845	EW030_RS04705	EW029_RS04610	EW033_RS05615	EW031_RS05385
1222	g010202_000004	g010202	NA	sodium:proton antiporter	90		EW032_RS04850	EW030_RS04710	EW029_RS04615	EW033_RS05620	EW031_RS05390
1223	g012684_000004	g012684	NA	enoyl-ACP reductase FabI	90		EW032_RS04855	EW030_RS04715	EW029_RS04620	EW033_RS05625	EW031_RS05395
1224	g009959_000004	g009959	NA	AI-2E family transporter	90		EW032_RS04860	EW030_RS04720	EW029_RS04625	EW033_RS05630	EW031_RS05400
1225	g010454_000004	g010454	NA	alanine:cation symporter family protein	90		EW032_RS04865	EW030_RS04725	EW029_RS04630	EW033_RS05645	EW031_RS05405
1226	g005941_000004	g005941	NA	esterase family protein	90		EW032_RS04870	EW030_RS04730	EW029_RS04635	EW033_RS05650	EW031_RS05410
1227	g006939_000004	g006939	NA	hypothetical protein	90		EW032_RS04875	EW030_RS04735	EW029_RS04640	EW033_RS05655	EW031_RS05415
1228	g009575_000004	g009575	NA	MFS transporter	90		EW032_RS04880	EW030_RS04740	EW029_RS04645	EW033_RS05660	EW031_RS05420
1229	g009693_000004	g009693	NA	diglucosyl diacylglycerol synthase	90		EW032_RS04885	EW030_RS04745	EW029_RS04650	EW033_RS05665	EW031_RS05425
1230	g010600_000004	g010600	NA	UDP-N-acetylmuramoyl-L-alanyl-D-glutamate--L- lysine ligase	90		EW032_RS04890	EW030_RS04750	EW029_RS04655	EW033_RS05670	EW031_RS05430
1231	g003787_000004	g003787	NA	hypothetical protein	90		EW032_RS04895	EW030_RS04755	EW029_RS04660	EW033_RS05675	EW031_RS05435
1232	g012669_000004	g012669	NA	TatD family hydrolase	90		EW032_RS02480	EW030_RS02245	EW029_RS02305	EW033_RS03100	EW031_RS02440
1233	g006820_000004	g006820	NA	ribonuclease M5	90		EW032_RS02485	EW030_RS02250	EW029_RS02310	EW033_RS03105	EW031_RS02445
1234	g008408_000004	g008408	NA	hypothetical protein	90		EW032_RS02495	EW030_RS02260	EW029_RS02320	EW033_RS03115	EW031_RS02455
1235	g012278_000004	g012278	NA	4-(cytidine 5'-diphospho)-2-C-methyl-D-erythritol kinase	90		EW032_RS02500	EW030_RS02265	EW029_RS02325	EW033_RS03120	EW031_RS02460
1236	g012398_000004	g012398	NA	pur operon repressor	90		EW032_RS02505	EW030_RS02270	EW029_RS02330	EW033_RS03125	EW031_RS02465
1237	g008148_000004	g008148	NA	septation protein SpoVG	90		EW032_RS02515	EW030_RS02280	EW029_RS02340	EW033_RS03135	EW031_RS02475
1238	g004106_000004	g004106	NA	hypothetical protein	90		EW032_RS02520	EW030_RS02285	EW029_RS02345	EW033_RS03140	EW031_RS02480
1239	g010888_000004	g010888	NA	bifunctional UDP-N-acetylglucosamine diphosphorylase/glucosamine-1-phosphate N-acetyltransferase GlmU	90		EW032_RS02525	EW030_RS02290	EW029_RS02350	EW033_RS03145	EW031_RS02485
1240	g006267_000004	g006267	NA	50S ribosomal protein L25/general stress protein Ctc	90		EW032_RS02540	EW030_RS02305	EW029_RS02365	EW033_RS03160	EW031_RS02500
1241	g006623_000004	g006623	NA	aminoacyl-tRNA hydrolase	90		EW032_RS02545	EW030_RS02310	EW029_RS02370	EW033_RS03165	EW031_RS02505
1242	g011080_000004	g011080	NA	transcription-repair coupling factor	90		EW032_RS02550	EW030_RS02315	EW029_RS02375	EW033_RS03170	EW031_RS02510
1243	g010513_000004	g010513	NA	polysaccharide biosynthesis protein	90		EW032_RS02555	EW030_RS02320	EW029_RS02380	EW033_RS03175	EW031_RS02515
1244	g009637_000004	g009637	NA	nucleotide pyrophosphohydrolase	90		EW032_RS02560	EW030_RS02325	EW029_RS02385	EW033_RS03180	EW031_RS02520
1245	g002618_000004	g002618	NA	DUF3169 family protein	90		EW032_RS01665	EW030_RS01580	EW029_RS01665	EW033_RS02275	EW031_RS01760
1246	g002472_000004	g002472	NA	ABC transporter ATP-binding protein	90		EW032_RS01670	EW030_RS01585	EW029_RS01670	EW033_RS02280	EW031_RS01765
1247	g006377_000004	g006377	NA	ABC-2 transporter permease	90		EW032_RS01675	EW030_RS01590	EW029_RS01675	EW033_RS02285	EW031_RS01770
1248	g009830_000004	g009830	NA	hypothetical protein	90		EW032_RS01680	EW030_RS01595	EW029_RS01680	EW033_RS02290	EW031_RS01775
1249	g012782_000004	g012782	NA	cyclase family protein	90		EW032_RS01690	EW030_RS01605	EW029_RS01690	EW033_RS02300	EW031_RS01785
1250	g010040_000004	g010040	NA	5-methyltetrahydropteroyltriglutamate-- homocysteine S-methyltransferase	90		EW032_RS01695	EW030_RS01610	EW029_RS01695	EW033_RS02305	EW031_RS01790
1251	g010203_000004	g010203	NA	bifunctional homocysteine S-methyltransferase/methylenetetrahydrofolate reductase	90		EW032_RS01700	EW030_RS01615	EW029_RS01700	EW033_RS02310	EW031_RS01795
1252	g009748_000004	g009748	NA	PLP-dependent transferase	90		EW032_RS01705	EW030_RS01620	EW029_RS01705	EW033_RS02315	EW031_RS01800
1253	g009908_000004	g009908	NA	aminotransferase class I/II-fold pyridoxal phosphate-dependent enzyme	90		EW032_RS01710	EW030_RS01625	EW029_RS01710	EW033_RS02320	EW031_RS01805
1254	g007825_000004	g007825	NA	hypothetical protein	90		EW032_RS01715	EW030_RS01630	EW029_RS01715	EW033_RS02325	EW031_RS01810
1255	g012291_000004	g012291	NA	ParB/RepB/Spo0J family partition protein	90		EW032_RS01720	EW030_RS01635	EW029_RS01720	EW033_RS02330	EW031_RS01815
1256	g002440_000004	g002440	NA	mechanosensitive ion channel family protein	90		EW032_RS01725	EW030_RS01640	EW029_RS01725	EW033_RS02335	EW031_RS01820
1257	g003957_000004	g003957	NA	DUF951 domain-containing protein	90		EW032_RS01730	EW030_RS01645	EW029_RS01730	EW033_RS02340	EW031_RS01825
1258	g003543_000004	g003543	NA	hypothetical protein	90		EW032_RS07285	EW030_RS07130	EW029_RS07130	EW033_RS08045	EW031_RS07835
1259	g010055_000004	g010055	NA	penicillin-binding protein	90		EW032_RS07280	EW030_RS07125	EW029_RS07125	EW033_RS08040	EW031_RS07830
1260	g006397_000004	g006397	NA	Holliday junction resolvase RecU	90		EW032_RS07275	EW030_RS07120	EW029_RS07120	EW033_RS08035	EW031_RS07825
1261	g009287_000004	g009287	NA	hypothetical protein	90		EW032_RS07270	EW030_RS07115	EW029_RS07115	EW033_RS08030	EW031_RS07820
1262	g007820_000004	g007820	NA	YppE family protein	90		EW032_RS07260	EW030_RS07105	EW029_RS07110	EW033_RS08020	EW031_RS07810
1263	g006677_000004	g006677	NA	DUF1273 domain-containing protein	90		EW032_RS07255	EW030_RS07100	EW029_RS07105	EW033_RS08015	EW031_RS07805
1264	g007860_000004	g007860	NA	cell division regulator GpsB	90		EW032_RS07250	EW030_RS07095	EW029_RS07100	EW033_RS08010	EW031_RS07800
1265	g009792_000004	g009792	NA	class I SAM-dependent RNA methyltransferase	90		EW032_RS07240	EW030_RS07085	EW029_RS07090	EW033_RS08000	EW031_RS07790
1266	g003563_000004	g003563	NA	DUF4889 domain-containing protein	90		EW032_RS07235	EW030_RS07080	EW029_RS07085	EW033_RS07995	EW031_RS07785
1267	g010917_000004	g010917	NA	PepSY domain-containing protein	90		EW032_RS07225	EW030_RS07075	EW029_RS07080	EW033_RS07990	EW031_RS07780
1268	g011088_000004	g011088	NA	hypothetical protein	90		EW032_RS07220	EW030_RS07070	EW029_RS07075	EW033_RS07985	EW031_RS07775
1269	g012126_000004	g012126	NA	5'-3' exonuclease	90		EW032_RS07215	EW030_RS07065	EW029_RS07070	EW033_RS07980	EW031_RS07770
1270	g009874_000004	g009874	NA	alanine dehydrogenase	90		EW032_RS07210	EW030_RS07060	EW029_RS07065	EW033_RS07975	EW031_RS07765
1271	g001471_000004	g001471	NA	bacillithiol transferase BstA	90		EW032_RS13815	EW030_RS14005	EW029_RS14395	EW033_RS15970	EW031_RS15185
1272	g010721_000004	g010721	NA	anion permease	90		EW032_RS13825	EW030_RS14010	EW029_RS14405	EW033_RS15980	EW031_RS15190
1273	g011975_000004	g011975	NA	EamA family transporter RarD	90		EW032_RS13830	EW030_RS14015	EW029_RS14410	EW033_RS15985	EW031_RS15195
1274	g001358_000004	g001358	NA	DNA-binding protein	90		EW032_RS13835	EW030_RS14020	EW029_RS14415	EW033_RS15990	EW031_RS15200
1275	g011422_000004	g011422	NA	HoxN/HupN/NixA family nickel/cobalt transporter	90		EW032_RS13840	EW030_RS14025	EW029_RS14420	EW033_RS15995	EW031_RS15205
1276	g000406_1_000005	g000406_1	NA	arylamine N-acetyltransferase	80		EW032_RS13845	EW030_RS14030	EW029_RS14425	EW033_RS16000	EW031_RS15210
1277	g003051_000004	g003051	NA	HdeD family acid-resistance protein	90		EW032_RS13850	EW030_RS14035	EW029_RS14430	EW033_RS16005	EW031_RS15215
1278	g002558_2_000007	g002558_2	NA	peptide resistance ABC transporter ATP-binding subunit VraD	90		EW032_RS13855	EW030_RS14040	EW029_RS14435	EW033_RS16010	EW031_RS15220
1279	g004574_000004	g004574	NA	peptide resistance ABC transporter permease subunit VraE	90		EW032_RS13860	EW030_RS14045	EW029_RS14440	EW033_RS16015	EW031_RS15225
1280	g000633_000003	g000633	NA	helix-turn-helix transcriptional regulator	80		EW032_RS13875	EW030_RS14060	EW029_RS14455	EW033_RS16050	EW031_RS15265
1281	g007529_000004	g007529	NA	DUF3147 family protein	90		EW032_RS13880	EW030_RS14065	EW029_RS14460	EW033_RS16055	EW031_RS15270
1282	g007801_000004	g007801	NA	DUF3147 family protein	90		EW032_RS13885	EW030_RS14070	EW029_RS14465	EW033_RS16060	EW031_RS15275
1283	g012333_000004	g012333	NA	nucleoid occlusion protein	90		EW032_RS13890	EW030_RS14080	EW029_RS14480	EW033_RS16070	EW031_RS15285
1284	g007717_000004	g007717	NA	YtxH domain-containing protein	90		EW032_RS09360	EW030_RS09185	EW029_RS09520	EW033_RS10250	EW031_RS10285
1285	g006716_000004	g006716	NA	DUF3267 domain-containing protein	90		EW032_RS09370	EW030_RS09190	EW029_RS09530	EW033_RS10260	EW031_RS10295
1286	g011670_000004	g011670	NA	foldase	90		EW032_RS09375	EW030_RS09195	EW029_RS09535	EW033_RS10265	EW031_RS10300
1287	g011781_000004	g011781	NA	3'-5' exoribonuclease YhaM	90		EW032_RS09380	EW030_RS09200	EW029_RS09540	EW033_RS10270	EW031_RS10305
1288	g011132_000004	g011132	NA	AAA family ATPase	90		EW032_RS09385	EW030_RS09205	EW029_RS09545	EW033_RS10275	EW031_RS10310
1289	g009623_000004	g009623	NA	exonuclease SbcCD subunit D	90		EW032_RS09390	EW030_RS09210	EW029_RS09550	EW033_RS10280	EW031_RS10315
1290	g007862_000004	g007862	NA	YlbF/YmcA family competence regulator	90		EW032_RS09405	EW030_RS09225	EW029_RS09560	EW033_RS10295	EW031_RS10330
1291	g009858_000004	g009858	NA	DUF445 domain-containing protein	90		EW032_RS09410	EW030_RS09230	EW029_RS09565	EW033_RS10300	EW031_RS10335
1292	g007161_000004	g007161	NA	helix-turn-helix transcriptional regulator	90		EW032_RS09415	EW030_RS09235	EW029_RS09570	EW033_RS10305	EW031_RS10340
1293	g006412_000004	g006412	NA	response regulator transcription factor	90		EW032_RS09420	EW030_RS09240	EW029_RS09575	EW033_RS10310	EW031_RS10345
1294	g009891_000004	g009891	NA	GAF domain-containing sensor histidine kinase	90		EW032_RS09425	EW030_RS09245	EW029_RS09580	EW033_RS10315	EW031_RS10350
1295	g012414_000004	g012414	NA	RluA family pseudouridine synthase	90		EW032_RS09430	EW030_RS09250	EW029_RS09585	EW033_RS10320	EW031_RS10355
1296	g005567_000004	g005567	NA	urea transporter	90		EW032_RS11590	EW030_RS11740	EW029_RS12135	EW033_RS13630	EW031_RS12895
1297	g009763_000004	g009763	NA	acyl-CoA/acyl-ACP dehydrogenase	90		EW032_RS11585	EW030_RS11735	EW029_RS12130	EW033_RS13625	EW031_RS12890
1298	g011974_000004	g011974	NA	ABC transporter substrate-binding protein	90		EW032_RS11580	EW030_RS11730	EW029_RS12125	EW033_RS13620	EW031_RS12885
1299	g011782_000004	g011782	NA	nucleoside hydrolase	90		EW032_RS11575	EW030_RS11720	EW029_RS12120	EW033_RS13615	EW031_RS12880
1300	g006652_000004	g006652	NA	biotin transporter BioY	90		EW032_RS11570	EW030_RS11715	EW029_RS12115	EW033_RS13610	EW031_RS12875
1301	g005902_000004	g005902	NA	GNAT family N-acetyltransferase	90		EW032_RS11565	EW030_RS11710	EW029_RS12110	EW033_RS13605	EW031_RS12870
1302	g012541_000004	g012541	NA	formate dehydrogenase accessory sulfurtransferase FdhD	90		EW032_RS11560	EW030_RS11705	EW029_RS12105	EW033_RS13600	EW031_RS12865
1303	g002529_000004	g002529	NA	molybdate ABC transporter substrate-binding protein	90		EW032_RS11555	EW030_RS11700	EW029_RS12100	EW033_RS13595	EW031_RS12860
1304	g006202_000004	g006202	NA	molybdate ABC transporter permease subunit	90		EW032_RS11550	EW030_RS11695	EW029_RS12095	EW033_RS13590	EW031_RS12855
1305	g006482_000004	g006482	NA	ATP-binding cassette domain-containing protein	90		EW032_RS11545	EW030_RS11690	EW029_RS12090	EW033_RS13585	EW031_RS12850
1306	g011482_000004	g011482	NA	molybdopterin biosynthesis protein MoeB	90		EW032_RS11540	EW030_RS11685	EW029_RS12085	EW033_RS13580	EW031_RS12845
1307	g006954_000004	g006954	NA	molybdenum cofactor biosynthesis protein MoaB	90		EW032_RS11535	EW030_RS11680	EW029_RS12080	EW033_RS13575	EW031_RS12840
1308	g007221_000004	g007221	NA	DUF1307 domain-containing protein	90		EW032_RS12565	EW030_RS12720	EW029_RS13100	EW033_RS14610	EW031_RS13880
1309	g010446_000004	g010446	NA	FMN-binding glutamate synthase family protein	90		EW032_RS12570	EW030_RS12725	EW029_RS13105	EW033_RS14615	EW031_RS13885
1310	g001174_000004	g001174	NA	hypothetical protein	90		EW032_RS12575	EW030_RS12730	EW029_RS13110	EW033_RS14620	EW031_RS13890
1311	g009640_000004	g009640	NA	MFS transporter	90		EW032_RS12580	EW030_RS12735	EW029_RS13115	EW033_RS14625	EW031_RS13895
1312	g012796_000004	g012796	NA	ABC transporter ATP-binding protein	90		EW032_RS12585	EW030_RS12740	EW029_RS13120	EW033_RS14630	EW031_RS13900
1313	g005795_000004	g005795	NA	ABC transporter ATP-binding protein	90		EW032_RS12590	EW030_RS12745	EW029_RS13125	EW033_RS14635	EW031_RS13905
1314	g012177_000004	g012177	NA	ABC transporter permease	90		EW032_RS12595	EW030_RS12750	EW029_RS13130	EW033_RS14640	EW031_RS13910
1315	g011819_000004	g011819	NA	ABC transporter permease	90		EW032_RS12600	EW030_RS12755	EW029_RS13135	EW033_RS14645	EW031_RS13915
1316	g010427_000004	g010427	NA	staphylopine-dependent metal ABC transporter substrate-binding protein CntA	90		EW032_RS12605	EW030_RS12760	EW029_RS13140	EW033_RS14650	EW031_RS13920
1317	g011008_000004	g011008	NA	staphylopine dehydrogenase CntM	90		EW032_RS12610	EW030_RS12765	EW029_RS13145	EW033_RS14655	EW031_RS13925
1318	g012432_000004	g012432	NA	D-histidine (S)-2-aminobutanoyltransferase CntL	90		EW032_RS12615	EW030_RS12770	EW029_RS13150	EW033_RS14660	EW031_RS13930
1319	g012415_000004	g012415	NA	histidine racemase CntK	90		EW032_RS12620	EW030_RS12775	EW029_RS13155	EW033_RS14665	EW031_RS13935
1320	g006472_000004	g006472	NA	DNA-3-methyladenine glycosylase	90		EW032_RS11895	EW030_RS12045	EW029_RS12430	EW033_RS13935	EW031_RS13200
1321	g001274_000004	g001274	NA	DUF805 domain-containing protein	90		EW032_RS11890	EW030_RS12035	EW029_RS12425	EW033_RS13930	EW031_RS13195
1322	g012019_000004	g012019	NA	ABC transporter ATP-binding protein	90		EW032_RS11885	EW030_RS12030	EW029_RS12420	EW033_RS13925	EW031_RS13190
1323	g009498_000004	g009498	NA	ABC transporter permease	90		EW032_RS11880	EW030_RS12025	EW029_RS12415	EW033_RS13920	EW031_RS13185
1324	g009077_000004	g009077	NA	hypothetical protein	90		EW032_RS11875	EW030_RS12020	EW029_RS12410	EW033_RS13915	EW031_RS13180
1325	g007978_000004	g007978	NA	YnfA family protein	90		EW032_RS11870	EW030_RS12015	EW029_RS12405	EW033_RS13910	EW031_RS13175
1326	g011413_000004	g011413	NA	galactose mutarotase	90		EW032_RS11865	EW030_RS12010	EW029_RS12400	EW033_RS13905	EW031_RS13170
1327	g006268_000004	g006268	NA	MOSC domain-containing protein	90		EW032_RS11860	EW030_RS12005	EW029_RS12395	EW033_RS13900	EW031_RS13165
1328	g006121_000004	g006121	NA	ribose 5-phosphate isomerase A	90		EW032_RS11855	EW030_RS12000	EW029_RS12390	EW033_RS13895	EW031_RS13160
1329	g004180_000004	g004180	NA	CPBP family intramembrane metalloprotease SdpC	90		EW032_RS11850	EW030_RS11995	EW029_RS12385	EW033_RS13890	EW031_RS13155
1330	g011817_000004	g011817	NA	formimidoylglutamase	90		EW032_RS11845	EW030_RS11990	EW029_RS12380	EW033_RS13885	EW031_RS13150
1331	g012097_000004	g012097	NA	LysR family transcriptional regulator	90		EW032_RS11840	EW030_RS11980	EW029_RS12375	EW033_RS13875	EW031_RS13140
1332	g004602_2_000008	g004602_2	NA	O-acetyltransferase OatA	90		EW032_RS13135	EW030_RS13305	EW029_RS13720	EW033_RS15190	EW031_RS14490
1333	g000071_6_000017	g000071_6	NA	CHAP domain-containing protein	90		EW032_RS13130	EW030_RS13300	EW029_RS13715	EW033_RS15185	EW031_RS14485
1334	g001450_000004	g001450	NA	glycosyl-4%2C4'-diaponeurosporenoate acyltransferase	90		EW032_RS13125	EW030_RS13295	EW029_RS13710	EW033_RS15180	EW031_RS14480
1335	g010578_000004	g010578	NA	NAD(P)/FAD-dependent oxidoreductase	90		EW032_RS13120	EW030_RS13290	EW029_RS13705	EW033_RS15175	EW031_RS14475
1336	g004374_000004	g004374	NA	4%2C4'-diaponeurosporenoate glycosyltransferase	90		EW032_RS13115	EW030_RS13285	EW029_RS13700	EW033_RS15170	EW031_RS14470
1337	g012210_000004	g012210	NA	phytoene/squalene synthase family protein	90		EW032_RS13110	EW030_RS13280	EW029_RS13695	EW033_RS15165	EW031_RS14465
1338	g004787_000004	g004787	NA	NAD(P)/FAD-dependent oxidoreductase	90		EW032_RS13105	EW030_RS13275	EW029_RS13690	EW033_RS15160	EW031_RS14460
1339	g004327_000004	g004327	NA	aminotransferase class I/II-fold pyridoxal phosphate-dependent enzyme	90		EW032_RS13100	EW030_RS13270	EW029_RS13685	EW033_RS15155	EW031_RS14455
1340	g011515_000004	g011515	NA	D-lactate dehydrogenase	90		EW032_RS13095	EW030_RS13265	EW029_RS13680	EW033_RS15150	EW031_RS14450
1341	g008856_000004	g008856	NA	copper chaperone CopZ	90		EW032_RS13090	EW030_RS13260	EW029_RS13675	EW033_RS15145	EW031_RS14445
1342	g011214_000004	g011214	NA	copper-translocating P-type ATPase	90		EW032_RS13085	EW030_RS13255	EW029_RS13670	EW033_RS15140	EW031_RS14440
1343	g009011_000004	g009011	NA	hypothetical protein	90		EW032_RS13080	EW030_RS13250	EW029_RS13665	EW033_RS15135	EW031_RS14435
1344	g001095_000004	g001095	NA	SMP-30/gluconolactonase/LRE family protein	90		EW032_RS13800	EW030_RS13980	EW029_RS14380	EW033_RS15955	EW031_RS15160
1345	g000658_000004	g000658	NA	polyisoprenoid-binding protein	90		EW032_RS13795	EW030_RS13975	EW029_RS14375	EW033_RS15950	EW031_RS15155
1346	g009860_000004	g009860	NA	polysaccharide deacetylase family protein	90		EW032_RS13765	EW030_RS13945	EW029_RS14365	EW033_RS15920	EW031_RS15125
1347	g012434_000004	g012434	NA	ATP phosphoribosyltransferase regulatory subunit	90		EW032_RS13760	EW030_RS13940	EW029_RS14360	EW033_RS15915	EW031_RS15120
1348	g006449_000004	g006449	NA	ATP phosphoribosyltransferase	90		EW032_RS13755	EW030_RS13935	EW029_RS14355	EW033_RS15910	EW031_RS15115
1349	g009429_000004	g009429	NA	histidinol dehydrogenase	90		EW032_RS13750	EW030_RS13930	EW029_RS14350	EW033_RS15905	EW031_RS15110
1350	g001082_000004	g001082	NA	histidinol-phosphate aminotransferase family protein	90		EW032_RS13745	EW030_RS13925	EW029_RS14345	EW033_RS15900	EW031_RS15105
1351	g006599_000004	g006599	NA	imidazoleglycerol-phosphate dehydratase HisB	90		EW032_RS13740	EW030_RS13920	EW029_RS14340	EW033_RS15895	EW031_RS15100
1352	g002901_000004	g002901	NA	imidazole glycerol phosphate synthase subunit HisH	90		EW032_RS13735	EW030_RS13915	EW029_RS14335	EW033_RS15890	EW031_RS15095
1353	g006070_000004	g006070	NA	1-(5-phosphoribosyl)-5-((5- phosphoribosylamino)methylideneamino)imidazole-4- carboxamide isomerase	90		EW032_RS13730	EW030_RS13910	EW029_RS14330	EW033_RS15885	EW031_RS15090
1354	g012748_000004	g012748	NA	imidazole glycerol phosphate synthase subunit HisF	90		EW032_RS13725	EW030_RS13905	EW029_RS14325	EW033_RS15880	EW031_RS15085
1355	g006363_000004	g006363	NA	bifunctional phosphoribosyl-AMP cyclohydrolase/phosphoribosyl-ATP diphosphatase HisIE	90		EW032_RS13720	EW030_RS13900	EW029_RS14320	EW033_RS15875	EW031_RS15080
1356	g012511_000004	g012511	NA	TerC family protein	90		EW032_RS04905	EW030_RS04765	EW029_RS04670	EW033_RS05685	EW031_RS05445
1357	g005159_000004	g005159	NA	serine protease	90		EW032_RS04910	EW030_RS04770	EW029_RS04675	EW033_RS05690	EW031_RS05450
1358	g010867_000004	g010867	NA	TrkH family potassium uptake protein	90		EW032_RS04915	EW030_RS04775	EW029_RS04680	EW033_RS05695	EW031_RS05455
1359	g010532_000004	g010532	NA	bifunctional metallophosphatase/5'-nucleotidase	90		EW032_RS04920	EW030_RS04780	EW029_RS04685	EW033_RS05700	EW031_RS05460
1360	g006649_000004	g006649	NA	competence protein ComK	90		EW032_RS04935	EW030_RS04795	EW029_RS04700	EW033_RS05715	EW031_RS05475
1361	g008741_000004	g008741	NA	IDEAL domain-containing protein	90		EW032_RS04940	EW030_RS04800	EW029_RS04705	EW033_RS05720	EW031_RS05480
1362	g011571_000004	g011571	NA	lipoate--protein ligase	90		EW032_RS04945	EW030_RS04805	EW029_RS04710	EW033_RS05725	EW031_RS05485
1363	g009173_000004	g009173	NA	YkvS family protein	90		EW032_RS04950	EW030_RS04810	EW029_RS04715	EW033_RS05730	EW031_RS05490
1364	g006493_000004	g006493	NA	CPBP family intramembrane metalloprotease	90		EW032_RS04955	EW030_RS04815	EW029_RS04720	EW033_RS05735	EW031_RS05495
1365	g008014_000004	g008014	NA	YxeA family protein	90		EW032_RS04980	EW030_RS04840	EW029_RS04740	EW033_RS05760	EW031_RS05520
1366	g006319_000004	g006319	NA	ABC transporter ATP-binding protein	90		EW032_RS04985	EW030_RS04845	EW029_RS04745	EW033_RS05765	EW031_RS05525
1367	g003689_000004	g003689	NA	hypothetical protein	90		EW032_RS04990	EW030_RS04850	EW029_RS04765	EW033_RS05770	EW031_RS05530
1368	g006999_000004	g006999	NA	threonine/serine exporter family protein	90		EW032_RS03965	EW030_RS03680	EW029_RS03720	EW033_RS04585	EW031_RS04020
1369	g012729_000004	g012729	NA	threonine/serine exporter ThrE family protein	90		EW032_RS03970	EW030_RS03685	EW029_RS03725	EW033_RS04590	EW031_RS04025
1370	g010010_000004	g010010	NA	GGDEF domain-containing protein	90		EW032_RS03975	EW030_RS03690	EW029_RS03730	EW033_RS04595	EW031_RS04030
1371	g011279_000004	g011279	NA	undecaprenyl/decaprenyl-phosphate alpha-N-acetylglucosaminyl 1-phosphate transferase	90		EW032_RS03980	EW030_RS03695	EW029_RS03735	EW033_RS04600	EW031_RS04035
1372	g006318_000004	g006318	NA	YigZ family protein	90		EW032_RS03985	EW030_RS03700	EW029_RS03740	EW033_RS04605	EW031_RS04040
1373	g012192_000004	g012192	NA	DegV family protein	90		EW032_RS03990	EW030_RS03705	EW029_RS03745	EW033_RS04610	EW031_RS04045
1374	g009971_000004	g009971	NA	DEAD/DEAH box helicase	90		EW032_RS03995	EW030_RS03710	EW029_RS03750	EW033_RS04615	EW031_RS04050
1375	g006624_000004	g006624	NA	ribosome-associated translation inhibitor RaiA	90		EW032_RS04005	EW030_RS03720	EW029_RS03760	EW033_RS04625	EW031_RS04060
1376	g000071_1_000022	g000071_1	NA	CHAP domain-containing protein	90		EW032_RS04030	EW030_RS03745	EW029_RS03785	EW033_RS04650	EW031_RS04085
1377	g006278_000004	g006278	NA	HD domain-containing protein	90		EW032_RS04035	EW030_RS03750	EW029_RS03790	EW033_RS04655	EW031_RS04090
1378	g008590_000004	g008590	NA	CsbA family protein	90		EW032_RS04040	EW030_RS03755	EW029_RS03795	EW033_RS04660	EW031_RS04095
1379	g001058_000004	g001058	NA	3-dehydroquinate synthase	90		EW032_RS07355	EW030_RS07200	EW029_RS07200	EW033_RS08115	EW031_RS07905
1380	g005031_000004	g005031	NA	3-phosphoshikimate 1-carboxyvinyltransferase	90		EW032_RS07350	EW030_RS07195	EW029_RS07195	EW033_RS08110	EW031_RS07900
1381	g009454_000004	g009454	NA	hypothetical protein	90		EW032_RS07345	EW030_RS07190	EW029_RS07190	EW033_RS08105	EW031_RS07895
1382	g006613_000004	g006613	NA	IDEAL domain-containing protein	90		EW032_RS07340	EW030_RS07185	EW029_RS07185	EW033_RS08100	EW031_RS07890
1383	g002878_000004	g002878	NA	DUF1405 domain-containing protein	90		EW032_RS07335	EW030_RS07180	EW029_RS07180	EW033_RS08095	EW031_RS07885
1384	g006151_000004	g006151	NA	zinc metallopeptidase	90		EW032_RS07330	EW030_RS07175	EW029_RS07175	EW033_RS08090	EW031_RS07880
1385	g008039_000004	g008039	NA	nucleotide pyrophosphohydrolase	90		EW032_RS07325	EW030_RS07170	EW029_RS07170	EW033_RS08085	EW031_RS07875
1386	g009800_000004	g009800	NA	N-acetyl-alpha-D-glucosaminyl L-malate synthase BshA	90		EW032_RS07320	EW030_RS07165	EW029_RS07165	EW033_RS08080	EW031_RS07870
1387	g009601_000004	g009601	NA	CCA tRNA nucleotidyltransferase	90		EW032_RS07315	EW030_RS07160	EW029_RS07160	EW033_RS08075	EW031_RS07865
1388	g011640_000004	g011640	NA	biotin--[acetyl-CoA-carboxylase] ligase	90		EW032_RS07310	EW030_RS07155	EW029_RS07155	EW033_RS08070	EW031_RS07860
1389	g011156_000004	g011156	NA	ATP-dependent helicase DinG	90		EW032_RS07305	EW030_RS07150	EW029_RS07150	EW033_RS08065	EW031_RS07855
1390	g008769_000004	g008769	NA	hypothetical protein	90		EW032_RS06355	EW030_RS06230	EW029_RS06140	EW033_RS07150	EW031_RS06895
1391	g012540_000004	g012540	NA	TIGR00282 family metallophosphoesterase	90		EW032_RS06360	EW030_RS06235	EW029_RS06145	EW033_RS07155	EW031_RS06900
1392	g010260_000004	g010260	NA	2-oxoacid:acceptor oxidoreductase subunit alpha	90		EW032_RS06365	EW030_RS06240	EW029_RS06150	EW033_RS07160	EW031_RS06905
1393	g012193_000004	g012193	NA	2-oxoacid:ferredoxin oxidoreductase subunit beta	90		EW032_RS06370	EW030_RS06245	EW029_RS06155	EW033_RS07165	EW031_RS06910
1394	g008209_000004	g008209	NA	hypothetical protein	90		EW032_RS06375	EW030_RS06250	EW029_RS06160	EW033_RS07170	EW031_RS06915
1395	g010487_000004	g010487	NA	tRNA (N6-isopentenyl adenosine(37)-C2)-methylthiotransferase MiaB	90		EW032_RS06380	EW030_RS06255	EW029_RS06165	EW033_RS07175	EW031_RS06920
1396	g007715_000004	g007715	NA	hypothetical protein	90		EW032_RS06385	EW030_RS06260	EW029_RS06170	EW033_RS07180	EW031_RS06925
1397	g007020_000004	g007020	NA	energy coupling factor transporter S component ThiW	90		EW032_RS06390	EW030_RS06265	EW029_RS06175	EW033_RS07185	EW031_RS06930
1398	g011170_000004	g011170	NA	DNA mismatch repair protein MutS	90		EW032_RS06395	EW030_RS06270	EW029_RS06180	EW033_RS07190	EW031_RS06935
1399	g010124_000004	g010124	NA	DNA mismatch repair endonuclease MutL	90		EW032_RS06400	EW030_RS06275	EW029_RS06185	EW033_RS07195	EW031_RS06940
1400	g006787_000004	g006787	NA	glycerol-3-phosphate responsive antiterminator	90		EW032_RS06405	EW030_RS06280	EW029_RS06190	EW033_RS07200	EW031_RS06945
1401	g010543_000004	g010543	NA	YfcC family protein	90		EW032_RS05730	EW030_RS05605	EW029_RS05515	EW033_RS06525	EW031_RS06270
1402	g008669_000004	g008669	NA	hypothetical protein	90		EW032_RS05735	EW030_RS05610	EW029_RS05520	EW033_RS06530	EW031_RS06275
1403	g011748_000004	g011748	NA	TDT family transporter	90		EW032_RS05740	EW030_RS05615	EW029_RS05525	EW033_RS06535	EW031_RS06280
1404	g009045_000004	g009045	NA	hypothetical protein	90		EW032_RS05745	EW030_RS05620	EW029_RS05530	EW033_RS06540	EW031_RS06285
1405	g004103_2_000005	g004103_2	NA	beta-class phenol-soluble modulin	90		EW032_RS05755	EW030_RS05630	EW029_RS05540	EW033_RS06550	EW031_RS06295
1406	g004103_1_000006	g004103_1	NA	beta-class phenol-soluble modulin	90		EW032_RS05760	EW030_RS05635	EW029_RS05545	EW033_RS06555	EW031_RS06300
1407	g013051_000004	g013051	NA	noncanonical pyrimidine nucleotidase%2C YjjG family	90		EW032_RS05765	EW030_RS05640	EW029_RS05550	EW033_RS06560	EW031_RS06305
1408	g007303_000004	g007303	NA	N-acetyltransferase	90		EW032_RS05770	EW030_RS05645	EW029_RS05555	EW033_RS06565	EW031_RS06310
1409	g010415_000004	g010415	NA	bacillithiol biosynthesis cysteine-adding enzyme BshC	90		EW032_RS05775	EW030_RS05650	EW029_RS05560	EW033_RS06570	EW031_RS06315
1410	g007349_000004	g007349	NA	division/cell wall cluster transcriptional repressor MraZ	90		EW032_RS05780	EW030_RS05655	EW029_RS05565	EW033_RS06575	EW031_RS06320
1411	g010346_000004	g010346	NA	ribonuclease J	90		EW032_RS06295	EW030_RS06170	EW029_RS06075	EW033_RS07090	EW031_RS06835
1412	g010036_000004	g010036	NA	DNA translocase FtsK	90		EW032_RS06300	EW030_RS06175	EW029_RS06080	EW033_RS07095	EW031_RS06840
1413	g012971_000004	g012971	NA	GntR family transcriptional regulator	90		EW032_RS06305	EW030_RS06180	EW029_RS06085	EW033_RS07100	EW031_RS06845
1414	g009378_000004	g009378	NA	insulinase family protein	90		EW032_RS06310	EW030_RS06185	EW029_RS06090	EW033_RS07105	EW031_RS06850
1415	g009316_000004	g009316	NA	insulinase family protein	90		EW032_RS06315	EW030_RS06190	EW029_RS06095	EW033_RS07110	EW031_RS06855
1416	g006069_000004	g006069	NA	SDR family NAD(P)-dependent oxidoreductase	90		EW032_RS06320	EW030_RS06195	EW029_RS06100	EW033_RS07115	EW031_RS06860
1417	g012392_000004	g012392	NA	DUF3388 domain-containing protein	90		EW032_RS06325	EW030_RS06200	EW029_RS06105	EW033_RS07120	EW031_RS06865
1418	g007552_000004	g007552	NA	helix-turn-helix domain-containing protein	90		EW032_RS06330	EW030_RS06205	EW029_RS06110	EW033_RS07125	EW031_RS06870
1419	g006598_000004	g006598	NA	CDP-diacylglycerol--glycerol-3-phosphate 3-phosphatidyltransferase	90		EW032_RS06335	EW030_RS06210	EW029_RS06115	EW033_RS07130	EW031_RS06875
1420	g009769_000004	g009769	NA	CinA family nicotinamide mononucleotide deamidase-related protein	90		EW032_RS06340	EW030_RS06215	EW029_RS06120	EW033_RS07135	EW031_RS06880
1421	g011307_000004	g011307	NA	3-isopropylmalate dehydrogenase	90		EW032_RS10315	EW030_RS10430	EW029_RS10875	EW033_RS12340	EW031_RS11610
1422	g010510_000004	g010510	NA	2-isopropylmalate synthase	90		EW032_RS10310	EW030_RS10425	EW029_RS10870	EW033_RS12335	EW031_RS11605
1423	g011481_000004	g011481	NA	ketol-acid reductoisomerase	90		EW032_RS10305	EW030_RS10420	EW029_RS10865	EW033_RS12330	EW031_RS11600
1424	g008474_000004	g008474	NA	ACT domain-containing protein	90		EW032_RS10300	EW030_RS10415	EW029_RS10860	EW033_RS12325	EW031_RS11595
1425	g010249_000004	g010249	NA	biosynthetic-type acetolactate synthase large subunit	90		EW032_RS10295	EW030_RS10410	EW029_RS10855	EW033_RS12320	EW031_RS11590
1426	g010328_000004	g010328	NA	dihydroxy-acid dehydratase	90		EW032_RS10290	EW030_RS10405	EW029_RS10850	EW033_RS12315	EW031_RS11585
1427	g009231_000004	g009231	NA	hypothetical protein	90		EW032_RS10285	EW030_RS10400	EW029_RS10845	EW033_RS12310	EW031_RS11580
1428	g007336_000004	g007336	NA	tRNA (adenosine(37)-N6)-threonylcarbamoyltransferase complex ATPase subunit type 1 TsaE	90		EW032_RS10280	EW030_RS10395	EW029_RS10840	EW033_RS12305	EW031_RS11575
1429	g006241_000004	g006241	NA	tRNA (adenosine(37)-N6)-threonylcarbamoyltransferase complex dimerization subunit type 1 TsaB	90		EW032_RS10275	EW030_RS10390	EW029_RS10835	EW033_RS12300	EW031_RS11570
1430	g007163_000004	g007163	NA	ribosomal-protein-alanine N-acetyltransferase	90		EW032_RS10270	EW030_RS10385	EW029_RS10830	EW033_RS12295	EW031_RS11565
1431	g009566_000004	g009566	NA	accessory Sec system protein translocase subunit SecY2	90		EW032_RS13625	EW030_RS13800	EW029_RS14220	EW033_RS15775	EW031_RS14980
1432	g004753_000004	g004753	NA	accessory Sec system protein Asp1	90		EW032_RS13620	EW030_RS13795	EW029_RS14215	EW033_RS15770	EW031_RS14975
1433	g010455_000004	g010455	NA	accessory Sec system protein Asp2	90		EW032_RS13615	EW030_RS13790	EW029_RS14210	EW033_RS15765	EW031_RS14970
1434	g002356_000004	g002356	NA	accessory Sec system protein Asp3	90		EW032_RS13610	EW030_RS13785	EW029_RS14205	EW033_RS15760	EW031_RS14965
1435	g011222_000004	g011222	NA	accessory Sec system translocase SecA2	90		EW032_RS13605	EW030_RS13780	EW029_RS14200	EW033_RS15755	EW031_RS14960
1436	g010535_000004	g010535	NA	accessory Sec system glycosyltransferase GtfA	90		EW032_RS13600	EW030_RS13775	EW029_RS14195	EW033_RS15750	EW031_RS14955
1437	g010870_000004	g010870	NA	accessory Sec system glycosylation chaperone GtfB	90		EW032_RS13595	EW030_RS13770	EW029_RS14190	EW033_RS15745	EW031_RS14950
1438	g000963_000004	g000963	NA	cell-wall-anchored protein SasF	90		EW032_RS13590	EW030_RS13765	EW029_RS14185	EW033_RS15740	EW031_RS14945
1439	g006694_000004	g006694	NA	cysteine hydrolase	90		EW032_RS13585	EW030_RS13760	EW029_RS14180	EW033_RS15735	EW031_RS14940
1440	g011124_000004	g011124	NA	YhgE/Pip domain-containing protein	90		EW032_RS13575	EW030_RS13750	EW029_RS14170	EW033_RS15725	EW031_RS14930
1441	g010925_000004	g010925	NA	aminotransferase class V-fold PLP-dependent enzyme	90		EW032_RS02430	EW030_RS02195	EW029_RS02255	EW033_RS03050	EW031_RS02390
1442	g006431_000004	g006431	NA	dTMP kinase	90		EW032_RS02435	EW030_RS02200	EW029_RS02260	EW033_RS03055	EW031_RS02395
1443	g007946_000004	g007946	NA	hypothetical protein	90		EW032_RS02440	EW030_RS02205	EW029_RS02265	EW033_RS03060	EW031_RS02400
1444	g011873_000004	g011873	NA	DNA polymerase III subunit delta'	90		EW032_RS02445	EW030_RS02210	EW029_RS02270	EW033_RS03065	EW031_RS02405
1445	g012509_000004	g012509	NA	stage 0 sporulation family protein	90		EW032_RS02450	EW030_RS02215	EW029_RS02275	EW033_RS03070	EW031_RS02410
1446	g007838_000004	g007838	NA	DNA replication initiation control protein YabA	90		EW032_RS02455	EW030_RS02220	EW029_RS02280	EW033_RS03075	EW031_RS02415
1447	g012915_000004	g012915	NA	tRNA1(Val) (adenine(37)-N6)-methyltransferase	90		EW032_RS02460	EW030_RS02225	EW029_RS02285	EW033_RS03080	EW031_RS02420
1448	g008505_000004	g008505	NA	GIY-YIG nuclease family protein	90		EW032_RS02465	EW030_RS02230	EW029_RS02290	EW033_RS03085	EW031_RS02425
1449	g012329_000004	g012329	NA	16S rRNA (cytidine(1402)-2'-O)-methyltransferase	90		EW032_RS02470	EW030_RS02235	EW029_RS02295	EW033_RS03090	EW031_RS02430
1450	g006785_000004	g006785	NA	hypothetical protein	90		EW032_RS05250	EW030_RS05105	EW029_RS05015	EW033_RS06035	EW031_RS05795
1451	g009707_000004	g009707	NA	class I SAM-dependent rRNA methyltransferase	90		EW032_RS05245	EW030_RS05100	EW029_RS05010	EW033_RS06030	EW031_RS05790
1452	g003959_000004	g003959	NA	hypothetical protein	90		EW032_RS05240	EW030_RS05095	EW029_RS05005	EW033_RS06025	EW031_RS05785
1453	g011027_000004	g011027	NA	hypothetical protein	90		EW032_RS05235	EW030_RS05090	EW029_RS05000	EW033_RS06020	EW031_RS05780
1454	g004102_000004	g004102	NA	hypothetical protein	90		EW032_RS05230	EW030_RS05085	EW029_RS04995	EW033_RS06015	EW031_RS05775
1455	g006611_000004	g006611	NA	ECF transporter S component	90		EW032_RS05220	EW030_RS05075	EW029_RS04990	EW033_RS06005	EW031_RS05765
1456	g010757_000004	g010757	NA	ABC transporter ATP-binding protein	90		EW032_RS05215	EW030_RS05070	EW029_RS04985	EW033_RS06000	EW031_RS05760
1457	g012492_000004	g012492	NA	energy-coupling factor transporter transmembrane protein EcfT	90		EW032_RS05210	EW030_RS05065	EW029_RS04980	EW033_RS05995	EW031_RS05755
1458	g009442_000004	g009442	NA	phosphoribosylamine--glycine ligase	90		EW032_RS05205	EW030_RS05060	EW029_RS04975	EW033_RS05990	EW031_RS05750
1459	g010280_000004	g010280	NA	SAV1866 family putative multidrug efflux ABC transporter	90		EW032_RS09665	EW030_RS09485	EW029_RS09835	EW033_RS10580	EW031_RS10610
1460	g009933_000004	g009933	NA	aromatic acid exporter family protein	90		EW032_RS09655	EW030_RS09475	EW029_RS09825	EW033_RS10570	EW031_RS10600
1461	g009307_000004	g009307	NA	glutamate-1-semialdehyde 2%2C1-aminomutase	90		EW032_RS09650	EW030_RS09470	EW029_RS09820	EW033_RS10565	EW031_RS10595
1462	g007219_000004	g007219	NA	thioredoxin-dependent thiol peroxidase	90		EW032_RS09645	EW030_RS09465	EW029_RS09815	EW033_RS10560	EW031_RS10590
1463	g011737_000004	g011737	NA	2-hydroxyacid dehydrogenase	90		EW032_RS09640	EW030_RS09460	EW029_RS09810	EW033_RS10555	EW031_RS10585
1464	g007273_000004	g007273	NA	peroxide-responsive transcriptional repressor PerR	90		EW032_RS09635	EW030_RS09455	EW029_RS09805	EW033_RS10550	EW031_RS10580
1465	g011261_000004	g011261	NA	PTS transporter subunit IIC	90		EW032_RS09480	EW030_RS09295	EW029_RS09630	EW033_RS10375	EW031_RS10410
1466	g010650_000004	g010650	NA	ABC transporter permease subunit	90		EW032_RS09475	EW030_RS09290	EW029_RS09625	EW033_RS10370	EW031_RS10405
1467	g009802_000004	g009802	NA	tRNA epoxyqueuosine(34) reductase QueG	90		EW032_RS09465	EW030_RS09280	EW029_RS09615	EW033_RS10360	EW031_RS10395
1468	g008084_000004	g008084	NA	rhodanese-like domain-containing protein	90		EW032_RS08855	EW030_RS08725	EW029_RS09060	EW033_RS09715	EW031_RS09765
1469	g001029_000004	g001029	NA	LPXTG-anchored repetitive surface protein SasC	90		EW032_RS08850	EW030_RS08720	EW029_RS09055	EW033_RS09710	EW031_RS09760
1470	g009372_000004	g009372	NA	NAD(P)/FAD-dependent oxidoreductase	90		EW032_RS08845	EW030_RS08715	EW029_RS09050	EW033_RS09705	EW031_RS09755
1471	g010364_000004	g010364	NA	polysaccharide biosynthesis protein	90		EW032_RS08840	EW030_RS08710	EW029_RS09045	EW033_RS09700	EW031_RS09750
1472	g006088_000004	g006088	NA	rRNA pseudouridine synthase	90		EW032_RS08835	EW030_RS08705	EW029_RS09040	EW033_RS09695	EW031_RS09745
1473	g007399_000004	g007399	NA	YtxH domain-containing protein	90		EW032_RS08830	EW030_RS08700	EW029_RS09035	EW033_RS09690	EW031_RS09740
1474	g010740_000004	g010740	NA	Mn(2+)-dependent dipeptidase Sapep	90		EW032_RS08825	EW030_RS08695	EW029_RS09030	EW033_RS09680	EW031_RS09730
1475	g012280_000004	g012280	NA	D-amino-acid transaminase	90		EW032_RS08820	EW030_RS08690	EW029_RS09025	EW033_RS09675	EW031_RS09725
1476	g012564_000004	g012564	NA	phosphotransferase family protein	90		EW032_RS08815	EW030_RS08685	EW029_RS09020	EW033_RS09670	EW031_RS09720
1477	g009991_000004	g009991	NA	nitric oxide synthase oxygenase	90		EW032_RS09950	EW030_RS09765	EW029_RS10115	EW033_RS10865	EW031_RS10900
1478	g012554_000004	g012554	NA	prephenate dehydratase	90		EW032_RS09955	EW030_RS09770	EW029_RS10120	EW033_RS10870	EW031_RS10905
1479	g010461_000004	g010461	NA	SLC13 family permease	90		EW032_RS09965	EW030_RS09780	EW029_RS10130	EW033_RS10880	EW031_RS10915
1480	g009924_000004	g009924	NA	pectate lyase	90		EW032_RS09970	EW030_RS09785	EW029_RS10135	EW033_RS10885	EW031_RS10920
1481	g006693_000004	g006693	NA	cysteine hydrolase	90		EW032_RS09975	EW030_RS09790	EW029_RS10140	EW033_RS10890	EW031_RS10925
1482	g011856_000004	g011856	NA	manganese-dependent inorganic pyrophosphatase	90		EW032_RS09980	EW030_RS09795	EW029_RS10145	EW033_RS10895	EW031_RS10930
1483	g009181_000004	g009181	NA	hypothetical protein	90		EW032_RS09985	EW030_RS09800	EW029_RS10150	EW033_RS10900	EW031_RS10935
1484	g010810_000004	g010810	NA	aldehyde dehydrogenase	90		EW032_RS09990	EW030_RS09805	EW029_RS10155	EW033_RS10905	EW031_RS10940
1485	g011374_000004	g011374	NA	lactonase family protein	90		EW032_RS09995	EW030_RS09810	EW029_RS10160	EW033_RS10910	EW031_RS10945
1486	g002508_000004	g002508	NA	2-succinyl-6-hydroxy-2%2C 4-cyclohexadiene-1-carboxylate synthase	90		EW032_RS05050	EW030_RS04905	EW029_RS04820	EW033_RS05830	EW031_RS05590
1487	g010345_000004	g010345	NA	2-succinyl-5-enolpyruvyl-6-hydroxy-3- cyclohexene-1-carboxylic-acid synthase	90		EW032_RS05045	EW030_RS04900	EW029_RS04815	EW033_RS05825	EW031_RS05585
1488	g009564_000004	g009564	NA	isochorismate synthase	90		EW032_RS05040	EW030_RS04895	EW029_RS04810	EW033_RS05820	EW031_RS05580
1489	g011804_000004	g011804	NA	1%2C4-dihydroxy-2-naphthoate polyprenyltransferase	90		EW032_RS05030	EW030_RS04885	EW029_RS04800	EW033_RS05810	EW031_RS05570
1490	g006748_000004	g006748	NA	GNAT family N-acetyltransferase	90		EW032_RS05025	EW030_RS04880	EW029_RS04795	EW033_RS05805	EW031_RS05565
1491	g001676_1_000008	g001676_1	NA	TM2 domain-containing protein	90		EW032_RS05020	EW030_RS04875	EW029_RS04790	EW033_RS05800	EW031_RS05560
1492	g001856_000004	g001856	NA	hypothetical protein	90		EW032_RS05015	EW030_RS04870	EW029_RS04785	EW033_RS05795	EW031_RS05555
1493	g007779_000004	g007779	NA	DoxX family protein	90		EW032_RS05005	EW030_RS04860	EW029_RS04775	EW033_RS05785	EW031_RS05545
1494	g004097_000004	g004097	NA	glycosyltransferase	90		EW032_RS05000	EW030_RS04855	EW029_RS04770	EW033_RS05780	EW031_RS05540
1495	g006395_000004	g006395	NA	NDxxF motif lipoprotein	90		EW032_RS01940	EW030_RS01730	EW029_RS01815	EW033_RS02430	EW031_RS01915
1496	g000736_000004	g000736	NA	hypothetical protein	90		EW032_RS01935	EW030_RS01725	EW029_RS01810	EW033_RS02425	EW031_RS01910
1497	g002888_000004	g002888	NA	histidine phosphatase family protein	90		EW032_RS01930	EW030_RS01720	EW029_RS01805	EW033_RS02420	EW031_RS01905
1498	g003807_000004	g003807	NA	GlsB/YeaQ/YmgE family stress response membrane protein	90		EW032_RS01920	EW030_RS01710	EW029_RS01795	EW033_RS02410	EW031_RS01895
1499	g008407_000004	g008407	NA	helix-turn-helix transcriptional regulator	90		EW032_RS01915	EW030_RS01705	EW029_RS01790	EW033_RS02405	EW031_RS01890
1500	g006622_000004	g006622	NA	PepSY domain-containing protein	90		EW032_RS01910	EW030_RS01700	EW029_RS01785	EW033_RS02400	EW031_RS01885
1501	g001550_000004	g001550	NA	YxeA family protein	90		EW032_RS01905	EW030_RS01695	EW029_RS01780	EW033_RS02395	EW031_RS01880
1502	g001315_000004	g001315	NA	toxin	90		EW032_RS01900	EW030_RS01690	EW029_RS01775	EW033_RS02390	EW031_RS01875
1503	g011802_000004	g011802	NA	Abi family protein	90		EW032_RS01890	EW030_RS01680	EW029_RS01765	EW033_RS02375	EW031_RS01860
1504	g006609_000004	g006609	NA	TVP38/TMEM64 family protein	90		EW032_RS04625	EW030_RS04485	EW029_RS04380	EW033_RS05380	EW031_RS05160
1505	g003027_000004	g003027	NA	signal peptidase I	90		EW032_RS04630	EW030_RS04490	EW029_RS04385	EW033_RS05385	EW031_RS05165
1506	g006610_000004	g006610	NA	signal peptidase I	90		EW032_RS04635	EW030_RS04495	EW029_RS04390	EW033_RS05390	EW031_RS05170
1507	g011083_000004	g011083	NA	helicase-exonuclease AddAB subunit AddB	90		EW032_RS04640	EW030_RS04500	EW029_RS04395	EW033_RS05395	EW031_RS05175
1508	g011069_000004	g011069	NA	helicase-exonuclease AddAB subunit AddA	90		EW032_RS04645	EW030_RS04505	EW029_RS04400	EW033_RS05400	EW031_RS05180
1509	g012007_000004	g012007	NA	fumarylacetoacetate hydrolase family protein	90		EW032_RS04650	EW030_RS04510	EW029_RS04405	EW033_RS05405	EW031_RS05185
1510	g003412_000004	g003412	NA	YisL family protein	90		EW032_RS04655	EW030_RS04515	EW029_RS04410	EW033_RS05410	EW031_RS05190
1511	g010978_000004	g010978	NA	CoA-disulfide reductase	90		EW032_RS04660	EW030_RS04520	EW029_RS04415	EW033_RS05415	EW031_RS05195
1512	g012399_000004	g012399	NA	Cof-type HAD-IIB family hydrolase	90		EW032_RS04665	EW030_RS04525	EW029_RS04420	EW033_RS05420	EW031_RS05200
1513	g010261_000004	g010261	NA	pyruvate kinase	90		EW032_RS08515	EW030_RS08390	EW029_RS08730	EW033_RS09370	EW031_RS09425
1514	g009866_000004	g009866	NA	citrate synthase	90		EW032_RS08505	EW030_RS08380	EW029_RS08720	EW033_RS09355	EW031_RS09410
1515	g002623_2_000011	g002623_2	NA	response regulator transcription factor	90		EW032_RS08490	EW030_RS08365	EW029_RS08705	EW033_RS09340	EW031_RS09395
1516	g010363_000004	g010363	NA	PAS domain S-box protein	90		EW032_RS08485	EW030_RS08360	EW029_RS08700	EW033_RS09335	EW031_RS09390
1517	g010591_000004	g010591	NA	hypothetical protein	90		EW032_RS08480	EW030_RS08355	EW029_RS08695	EW033_RS09330	EW031_RS09385
1518	g011167_000004	g011167	NA	DNA polymerase I	90		EW032_RS08475	EW030_RS08350	EW029_RS08690	EW033_RS09325	EW031_RS09380
1519	g012157_000004	g012157	NA	bifunctional DNA-formamidopyrimidine glycosylase/DNA-(apurinic or apyrimidinic site) lyase	90		EW032_RS08470	EW030_RS08345	EW029_RS08685	EW033_RS09320	EW031_RS09375
1520	g006411_000004	g006411	NA	dephospho-CoA kinase	90		EW032_RS08465	EW030_RS08340	EW029_RS08680	EW033_RS09315	EW031_RS09370
1521	g011390_000004	g011390	NA	type I glyceraldehyde-3-phosphate dehydrogenase	90		EW032_RS08460	EW030_RS08335	EW029_RS08675	EW033_RS09310	EW031_RS09365
1522	g004602_1_000007	g004602_1	NA	O-acetyltransferase	90		EW032_RS04675	EW030_RS04535	EW029_RS04430	EW033_RS05430	EW031_RS05210
1523	g005666_000004	g005666	NA	LysR family transcriptional regulator	90		EW032_RS04685	EW030_RS04545	EW029_RS04440	EW033_RS05440	EW031_RS05220
1524	g004345_000002	g004345	NA	2-isopropylmalate synthase	70		EW032_RS04690	EW030_RS04550	EW029_RS04445	EW033_RS05445	EW031_RS05225
1525	g002759_000003	g002759	NA	L-threonylcarbamoyladenylate synthase	80		EW032_RS04695	EW030_RS04555	EW029_RS04450	EW033_RS05450	EW031_RS05230
1526	g000920_000003	g000920	NA	membrane protein	80		EW032_RS04700	EW030_RS04560	EW029_RS04455	EW033_RS05460	EW031_RS05235
1527	g001420_000004	g001420	NA	YbhB/YbcL family Raf kinase inhibitor-like protein	90		EW032_RS04705	EW030_RS04565	EW029_RS04460	EW033_RS05465	EW031_RS05240
1528	g003295_000004	g003295	NA	MAP domain-containing protein	90		EW032_RS04710	EW030_RS04570	EW029_RS04465	EW033_RS05470	EW031_RS05245
1529	g009071_000004	g009071	NA	YjzD family protein	90		EW032_RS04715	EW030_RS04575	EW029_RS04470	EW033_RS05475	EW031_RS05250
1530	g011779_000004	g011779	NA	ketoacyl-ACP synthase III	90		EW032_RS04720	EW030_RS04580	EW029_RS04475	EW033_RS05480	EW031_RS05255
1531	g005812_000004	g005812	NA	dihydropteroate synthase	90		EW032_RS02605	EW030_RS02370	EW029_RS02430	EW033_RS03225	EW031_RS02565
1532	g007713_000004	g007713	NA	dihydroneopterin aldolase	90		EW032_RS02610	EW030_RS02375	EW029_RS02435	EW033_RS03230	EW031_RS02570
1533	g007104_000004	g007104	NA	2-amino-4-hydroxy-6- hydroxymethyldihydropteridine diphosphokinase	90		EW032_RS02615	EW030_RS02380	EW029_RS02440	EW033_RS03235	EW031_RS02575
1534	g010799_000004	g010799	NA	PLP-dependent aminotransferase family protein	90		EW032_RS02710	EW030_RS02475	EW029_RS02535	EW033_RS03315	EW031_RS02670
1535	g012075_000004	g012075	NA	pyridoxal 5'-phosphate synthase lyase subunit PdxS	90		EW032_RS02715	EW030_RS02480	EW029_RS02540	EW033_RS03320	EW031_RS02675
1536	g006690_000004	g006690	NA	pyridoxal 5'-phosphate synthase glutaminase subunit PdxT	90		EW032_RS02720	EW030_RS02485	EW029_RS02545	EW033_RS03325	EW031_RS02680
1537	g007177_000004	g007177	NA	CtsR family transcriptional regulator	90		EW032_RS02730	EW030_RS02495	EW029_RS02555	EW033_RS03335	EW031_RS02690
1538	g006658_000004	g006658	NA	excinuclease ABC subunit B	90		EW032_RS02735	EW030_RS02500	EW029_RS02560	EW033_RS03340	EW031_RS02695
1539	g011466_000004	g011466	NA	protein arginine kinase	90		EW032_RS02740	EW030_RS02505	EW029_RS02565	EW033_RS03345	EW031_RS02700
1540	g006863_000004	g006863	NA	YqeG family HAD IIIA-type phosphatase	90		EW032_RS08025	EW030_RS07890	EW029_RS08240	EW033_RS08820	EW031_RS08935
1541	g009917_000004	g009917	NA	ribosome biogenesis GTPase YqeH	90		EW032_RS08020	EW030_RS07885	EW029_RS08235	EW033_RS08815	EW031_RS08930
1542	g012494_000004	g012494	NA	shikimate dehydrogenase	90		EW032_RS08015	EW030_RS07880	EW029_RS08230	EW033_RS08810	EW031_RS08925
1543	g003690_000004	g003690	NA	ribosome assembly RNA-binding protein YhbY	90		EW032_RS08010	EW030_RS07875	EW029_RS08225	EW033_RS08805	EW031_RS08920
1544	g006650_000004	g006650	NA	nicotinate (nicotinamide) nucleotide adenylyltransferase	90		EW032_RS08005	EW030_RS07870	EW029_RS08220	EW033_RS08800	EW031_RS08915
1545	g006568_000004	g006568	NA	HD domain-containing protein	90		EW032_RS08000	EW030_RS07865	EW029_RS08215	EW033_RS08795	EW031_RS08910
1546	g007800_000004	g007800	NA	ribosome silencing factor	90		EW032_RS07995	EW030_RS07860	EW029_RS08210	EW033_RS08790	EW031_RS08905
1547	g012958_000004	g012958	NA	class I SAM-dependent methyltransferase	90		EW032_RS07990	EW030_RS07855	EW029_RS08205	EW033_RS08785	EW031_RS08900
1548	g001221_000004	g001221	NA	ComEA family DNA-binding protein	90		EW032_RS07985	EW030_RS07850	EW029_RS08200	EW033_RS08780	EW031_RS08895
1549	g009352_000004	g009352	NA	trypsin-like serine protease	90		EW032_RS08690	EW030_RS08560	EW029_RS08895	EW033_RS09545	EW031_RS09600
1550	g006437_000004	g006437	NA	1-acyl-sn-glycerol-3-phosphate acyltransferase	90		EW032_RS08685	EW030_RS08555	EW029_RS08890	EW033_RS09540	EW031_RS09595
1551	g010635_000004	g010635	NA	PTS glucose transporter subunit IIBC	90		EW032_RS08680	EW030_RS08550	EW029_RS08885	EW033_RS09535	EW031_RS09590
1552	g009837_000004	g009837	NA	HAD family hydrolase	90		EW032_RS08675	EW030_RS08545	EW029_RS08880	EW033_RS09530	EW031_RS09585
1553	g010424_000004	g010424	NA	phosphoglycerate dehydrogenase	90		EW032_RS08665	EW030_RS08535	EW029_RS08870	EW033_RS09520	EW031_RS09575
1554	g009749_000004	g009749	NA	alanine--glyoxylate aminotransferase family protein	90		EW032_RS08660	EW030_RS08530	EW029_RS08865	EW033_RS09515	EW031_RS09570
1555	g003258_000004	g003258	NA	OsmC family protein	90		EW032_RS08655	EW030_RS08525	EW029_RS08860	EW033_RS09510	EW031_RS09565
1556	g012828_000004	g012828	NA	glycerophosphoryl diester phosphodiesterase	90		EW032_RS08650	EW030_RS08520	EW029_RS08855	EW033_RS09505	EW031_RS09560
1557	g000793_000003	g000793	NA	TfoX/Sxy family protein	80		EW032_RS00245	EW030_RS00215	EW029_RS00325	EW033_RS00625	EW031_RS00335
1558	g001326_000004	g001326	NA	hypothetical protein	90		EW032_RS00275	EW030_RS00220	EW029_RS00360	EW033_RS00630	EW031_RS00365
1559	g005071_000004	g005071	NA	ATPase	90		EW032_RS00280	EW030_RS00225	EW029_RS00365	EW033_RS00635	EW031_RS00370
1560	g003133_000004	g003133	NA	hypothetical protein	90		EW032_RS00285	EW030_RS00230	EW029_RS00370	EW033_RS00640	EW031_RS00375
1561	g005340_000004	g005340	NA	phosphatidylinositol-specific phospholipase C	90		EW032_RS00290	EW030_RS00235	EW029_RS00385	EW033_RS00645	EW031_RS00380
1562	g002014_000004	g002014	NA	helix-turn-helix domain-containing protein	90		EW032_RS00330	EW030_RS00265	EW029_RS00400	EW033_RS00655	EW031_RS00405
1563	g009682_000004	g009682	NA	amidohydrolase	90		EW032_RS00335	EW030_RS00270	EW029_RS00405	EW033_RS00660	EW031_RS00410
1564	g010361_000004	g010361	NA	Na/Pi cotransporter family protein	90		EW032_RS00345	EW030_RS00280	EW029_RS00415	EW033_RS00670	EW031_RS00420
1565	g012621_000004	g012621	NA	phosphatidate cytidylyltransferase	90		EW032_RS06215	EW030_RS06090	EW029_RS05995	EW033_RS07010	EW031_RS06755
1566	g009315_000004	g009315	NA	RIP metalloprotease RseP	90		EW032_RS06220	EW030_RS06095	EW029_RS06000	EW033_RS07015	EW031_RS06760
1567	g010313_000004	g010313	NA	proline--tRNA ligase	90		EW032_RS06225	EW030_RS06100	EW029_RS06005	EW033_RS07020	EW031_RS06765
1568	g011056_000004	g011056	NA	DNA polymerase III subunit alpha	90		EW032_RS06230	EW030_RS06105	EW029_RS06010	EW033_RS07025	EW031_RS06770
1569	g007146_000004	g007146	NA	ribosome maturation factor RimP	90		EW032_RS06240	EW030_RS06115	EW029_RS06020	EW033_RS07035	EW031_RS06780
1570	g009694_000004	g009694	NA	transcription termination/antitermination protein NusA	90		EW032_RS06245	EW030_RS06120	EW029_RS06025	EW033_RS07040	EW031_RS06785
1571	g008259_000004	g008259	NA	YlxR family protein	90		EW032_RS06250	EW030_RS06125	EW029_RS06030	EW033_RS07045	EW031_RS06790
1572	g008038_000004	g008038	NA	YlxQ family RNA-binding protein	90		EW032_RS06255	EW030_RS06130	EW029_RS06035	EW033_RS07050	EW031_RS06795
1573	g008743_000004	g008743	NA	DNA-directed RNA polymerase subunit omega	90		EW032_RS05940	EW030_RS05820	EW029_RS05725	EW033_RS06740	EW031_RS06485
1574	g009612_000004	g009612	NA	bifunctional phosphopantothenoylcysteine decarboxylase/phosphopantothenate--cysteine ligase CoaBC	90		EW032_RS05945	EW030_RS05825	EW029_RS05730	EW033_RS06745	EW031_RS06490
1575	g011213_000004	g011213	NA	primosomal protein N'	90		EW032_RS05950	EW030_RS05830	EW029_RS05735	EW033_RS06750	EW031_RS06495
1576	g011711_000004	g011711	NA	hypothetical protein	90		EW032_RS05955	EW030_RS05835	EW029_RS05740	EW033_RS06755	EW031_RS06500
1577	g001676_2_000007	g001676_2	NA	TM2 domain-containing protein	90		EW032_RS05960	EW030_RS05840	EW029_RS05745	EW033_RS06760	EW031_RS06505
1578	g007033_000004	g007033	NA	peptide deformylase	90		EW032_RS05965	EW030_RS05845	EW029_RS05750	EW033_RS06765	EW031_RS06510
1579	g011815_000004	g011815	NA	methionyl-tRNA formyltransferase	90		EW032_RS05970	EW030_RS05850	EW029_RS05755	EW033_RS06770	EW031_RS06515
1580	g011002_000004	g011002	NA	16S rRNA (cytosine(967)-C(5))-methyltransferase RsmB	90		EW032_RS05975	EW030_RS05855	EW029_RS05760	EW033_RS06775	EW031_RS06520
1581	g012348_000004	g012348	NA	lipoate--protein ligase family protein	90		EW032_RS03095	EW030_RS02850	EW029_RS02915	EW033_RS03700	EW031_RS03055
1582	g011907_000004	g011907	NA	mevalonate kinase	90		EW032_RS03100	EW030_RS02855	EW029_RS02920	EW033_RS03705	EW031_RS03060
1583	g011587_000004	g011587	NA	diphosphomevalonate decarboxylase	90		EW032_RS03105	EW030_RS02860	EW029_RS02925	EW033_RS03710	EW031_RS03065
1584	g009988_000004	g009988	NA	phosphomevalonate kinase	90		EW032_RS03110	EW030_RS02865	EW029_RS02930	EW033_RS03715	EW031_RS03070
1585	g007876_000004	g007876	NA	DUF1450 domain-containing protein	90		EW032_RS03115	EW030_RS02870	EW029_RS02935	EW033_RS03720	EW031_RS03075
1586	g002203_000004	g002203	NA	FAD-containing oxidoreductase	90		EW032_RS03120	EW030_RS02875	EW029_RS02940	EW033_RS03725	EW031_RS03080
1587	g001498_000004	g001498	NA	Rrf2 family transcriptional regulator	90		EW032_RS03125	EW030_RS02880	EW029_RS02945	EW033_RS03730	EW031_RS03085
1588	g001719_1_000005	g001719_1	NA	transposase	80		EW032_RS03135	EW030_RS02890	EW029_RS02955	EW033_RS03740	EW031_RS03095
1589	g007637_000004	g007637	NA	hypothetical protein	90		EW032_RS03055	EW030_RS02810	EW029_RS02875	EW033_RS03660	EW031_RS03015
1590	g007703_000004	g007703	NA	DUF423 domain-containing protein	90		EW032_RS03060	EW030_RS02815	EW029_RS02880	EW033_RS03665	EW031_RS03020
1591	g010599_000004	g010599	NA	APC family permease	90		EW032_RS03065	EW030_RS02820	EW029_RS02885	EW033_RS03670	EW031_RS03025
1592	g007239_000004	g007239	NA	threonine/serine exporter family protein	90		EW032_RS03070	EW030_RS02825	EW029_RS02890	EW033_RS03675	EW031_RS03030
1593	g012714_000004	g012714	NA	threonine/serine exporter ThrE family protein	90		EW032_RS03075	EW030_RS02830	EW029_RS02895	EW033_RS03680	EW031_RS03035
1594	g008949_000004	g008949	NA	hypothetical protein	90		EW032_RS03080	EW030_RS02835	EW029_RS02900	EW033_RS03685	EW031_RS03040
1595	g012783_000004	g012783	NA	heme-dependent peroxidase	90		EW032_RS03085	EW030_RS02840	EW029_RS02905	EW033_RS03690	EW031_RS03045
1596	g006596_000004	g006596	NA	M23 family metallopeptidase	90		EW032_RS00910	EW030_RS00835	EW029_RS00930	EW033_RS01175	EW031_RS00965
1597	g006394_000004	g006394	NA	FMN-dependent NADH-azoreductase	90		EW032_RS00905	EW030_RS00830	EW029_RS00925	EW033_RS01170	EW031_RS00960
1598	g000955_000004	g000955	NA	gamma-glutamyltransferase	90		EW032_RS00895	EW030_RS00820	EW029_RS00915	EW033_RS01165	EW031_RS00950
1599	g010248_000004	g010248	NA	peptide ABC transporter substrate-binding protein	90		EW032_RS00890	EW030_RS00815	EW029_RS00910	EW033_RS01160	EW031_RS00945
1600	g009741_000004	g009741	NA	ABC transporter permease	90		EW032_RS00885	EW030_RS00810	EW029_RS00905	EW033_RS01155	EW031_RS00940
1601	g010613_000004	g010613	NA	ABC transporter permease	90		EW032_RS00880	EW030_RS00805	EW029_RS00900	EW033_RS01150	EW031_RS00935
1602	g004446_1_000007	g004446_1	NA	ABC transporter ATP-binding protein	90		EW032_RS00875	EW030_RS00800	EW029_RS00895	EW033_RS01145	EW031_RS00930
1603	g010679_000004	g010679	NA	multidrug efflux MFS transporter MdeA	90		EW032_RS12275	EW030_RS12435	EW029_RS12825	EW033_RS14325	EW031_RS13590
1604	g012639_000004	g012639	NA	transporter substrate-binding domain-containing protein	90		EW032_RS12270	EW030_RS12430	EW029_RS12820	EW033_RS14320	EW031_RS13585
1605	g012944_000004	g012944	NA	amino acid ABC transporter permease	90		EW032_RS12265	EW030_RS12425	EW029_RS12815	EW033_RS14315	EW031_RS13580
1606	g000876_1_000006	g000876_1	NA	FemA/FemB family glycyltransferase FmhA	90		EW032_RS12255	EW030_RS12415	EW029_RS12805	EW033_RS14305	EW031_RS13570
1607	g007744_000004	g007744	NA	DUF4467 domain-containing protein	90		EW032_RS12250	EW030_RS12410	EW029_RS12800	EW033_RS14300	EW031_RS13565
1608	g006520_000004	g006520	NA	DsbA family protein	90		EW032_RS12245	EW030_RS12405	EW029_RS12795	EW033_RS14295	EW031_RS13560
1609	g008493_000004	g008493	NA	type II toxin-antitoxin system Phd/YefM family antitoxin	90		EW032_RS12235	EW030_RS12395	EW029_RS12785	EW033_RS14285	EW031_RS13550
1610	g006396_000004	g006396	NA	cell-wall-binding lipoprotein	90		EW032_RS05305	EW030_RS05160	EW029_RS05075	EW033_RS06090	EW031_RS05850
1611	g009890_000004	g009890	NA	pyruvate dehydrogenase (acetyl-transferring) E1 component subunit alpha	90		EW032_RS05310	EW030_RS05165	EW029_RS05080	EW033_RS06095	EW031_RS05855
1612	g011621_000004	g011621	NA	alpha-ketoacid dehydrogenase subunit beta	90		EW032_RS05315	EW030_RS05170	EW029_RS05085	EW033_RS06100	EW031_RS05860
1613	g009301_000004	g009301	NA	2-oxo acid dehydrogenase subunit E2	90		EW032_RS05320	EW030_RS05175	EW029_RS05090	EW033_RS06105	EW031_RS05865
1614	g010744_000004	g010744	NA	dihydrolipoyl dehydrogenase	90		EW032_RS05325	EW030_RS05180	EW029_RS05095	EW033_RS06110	EW031_RS05870
1615	g008312_000004	g008312	NA	UPF0223 family protein	90		EW032_RS05330	EW030_RS05185	EW029_RS05100	EW033_RS06115	EW031_RS05875
1616	g006803_000004	g006803	NA	helix-turn-helix transcriptional regulator	90		EW032_RS05335	EW030_RS05190	EW029_RS05105	EW033_RS06120	EW031_RS05880
1617	g010002_000004	g010002	NA	spermidine/putrescine ABC transporter substrate-binding protein	90		EW032_RS05355	EW030_RS05210	EW029_RS05125	EW033_RS06140	EW031_RS05900
1618	g011412_000004	g011412	NA	DUF4064 domain-containing protein	90		EW032_RS05360	EW030_RS05215	EW029_RS05130	EW033_RS06145	EW031_RS05905
1619	g007413_000004	g007413	NA	DUF4064 domain-containing protein	90		EW032_RS05365	EW030_RS05220	EW029_RS05135	EW033_RS06150	EW031_RS05910
1620	g010889_000004	g010889	NA	divalent metal cation transporter	90		EW032_RS05370	EW030_RS05225	EW029_RS05140	EW033_RS06155	EW031_RS05915
1621	g006446_000004	g006446	NA	DUF1054 family protein	90		EW032_RS05375	EW030_RS05230	EW029_RS05145	EW033_RS06160	EW031_RS05920
1622	g005768_000004	g005768	NA	inositol monophosphatase	90		EW032_RS05380	EW030_RS05235	EW029_RS05150	EW033_RS06165	EW031_RS05925
1623	g009009_000004	g009009	NA	YlaF family protein	90		EW032_RS05385	EW030_RS05240	EW029_RS05155	EW033_RS06170	EW031_RS05930
1624	g012943_000004	g012943	NA	adaptor protein MecA	90		EW032_RS04795	EW030_RS04655	EW029_RS04560	EW033_RS05560	EW031_RS05330
1625	g005341_000004	g005341	NA	competence protein CoiA	90		EW032_RS04800	EW030_RS04660	EW029_RS04565	EW033_RS05565	EW031_RS05335
1626	g010222_000004	g010222	NA	oligoendopeptidase F	90		EW032_RS04805	EW030_RS04665	EW029_RS04570	EW033_RS05575	EW031_RS05345
1627	g012491_000004	g012491	NA	DsbA family protein	90		EW032_RS04810	EW030_RS04670	EW029_RS04575	EW033_RS05580	EW031_RS05350
1628	g007714_000004	g007714	NA	hypothetical protein	90		EW032_RS04815	EW030_RS04675	EW029_RS04580	EW033_RS05585	EW031_RS05355
1629	g006537_000004	g006537	NA	CYTH domain-containing protein	90		EW032_RS04820	EW030_RS04680	EW029_RS04585	EW033_RS05590	EW031_RS05360
1630	g007839_000004	g007839	NA	hypothetical protein	90		EW032_RS04825	EW030_RS04685	EW029_RS04590	EW033_RS05595	EW031_RS05365
1631	g007320_000004	g007320	NA	BrxA/BrxB family bacilliredoxin	90		EW032_RS07155	EW030_RS07005	EW029_RS07015	EW033_RS07920	EW031_RS07710
1632	g001733_1_000007	g001733_1	NA	virulence factor C	90		EW032_RS07160	EW030_RS07010	EW029_RS07020	EW033_RS07925	EW031_RS07715
1633	g001733_2_000008	g001733_2	NA	hypothetical protein	90		EW032_RS07165	EW030_RS07015	EW029_RS07025	EW033_RS07930	EW031_RS07720
1634	g008715_000004	g008715	NA	zinc-finger domain-containing protein	90		EW032_RS07170	EW030_RS07020	EW029_RS07030	EW033_RS07935	EW031_RS07725
1635	g013011_000004	g013011	NA	queuosine precursor transporter	90		EW032_RS07175	EW030_RS07025	EW029_RS07035	EW033_RS07940	EW031_RS07730
1636	g003381_000004	g003381	NA	ribonuclease HI family protein	90		EW032_RS07185	EW030_RS07035	EW029_RS07040	EW033_RS07950	EW031_RS07740
1637	g010971_000004	g010971	NA	amino acid permease	90		EW032_RS07200	EW030_RS07050	EW029_RS07055	EW033_RS07965	EW031_RS07755
1638	g009690_000004	g009690	NA	hypothetical protein	90		EW032_RS00560	EW030_RS00505	EW029_RS00630	EW033_RS00885	EW031_RS00645
1639	g004766_000004	g004766	NA	bifunctional metallophosphatase/5'-nucleotidase	90		EW032_RS00555	EW030_RS00495	EW029_RS00620	EW033_RS00875	EW031_RS00640
1640	g010486_000004	g010486	NA	hypothetical protein	90		EW032_RS00550	EW030_RS00490	EW029_RS00615	EW033_RS00870	EW031_RS00635
1641	g011699_000004	g011699	NA	phosphate/phosphite/phosphonate ABC transporter substrate-binding protein	90		EW032_RS00545	EW030_RS00485	EW029_RS00610	EW033_RS00865	EW031_RS00630
1642	g012668_000004	g012668	NA	phosphonate ABC transporter ATP-binding protein	90		EW032_RS00540	EW030_RS00480	EW029_RS00605	EW033_RS00860	EW031_RS00625
1643	g012524_000004	g012524	NA	phosphonate ABC transporter%2C permease protein PhnE	90		EW032_RS00535	EW030_RS00475	EW029_RS00600	EW033_RS00855	EW031_RS00620
1644	g012443_000004	g012443	NA	phosphonate ABC transporter%2C permease protein PhnE	90		EW032_RS00530	EW030_RS00470	EW029_RS00595	EW033_RS00850	EW031_RS00615
1645	g002232_000004	g002232	NA	DNA polymerase III subunit alpha	90		EW032_RS08540	EW030_RS08415	EW029_RS08755	EW033_RS09395	EW031_RS09450
1646	g011780_000004	g011780	NA	pApA hydrolase Pde2	90		EW032_RS08545	EW030_RS08420	EW029_RS08760	EW033_RS09400	EW031_RS09455
1647	g011020_000004	g011020	NA	CBS domain-containing protein	90		EW032_RS08555	EW030_RS08425	EW029_RS08765	EW033_RS09410	EW031_RS09465
1648	g007445_000004	g007445	NA	universal stress protein	90		EW032_RS08560	EW030_RS08430	EW029_RS08770	EW033_RS09415	EW031_RS09470
1649	g013083_000004	g013083	NA	metal-dependent hydrolase	90		EW032_RS08565	EW030_RS08435	EW029_RS08775	EW033_RS09420	EW031_RS09475
1650	g011280_000004	g011280	NA	aminopeptidase P family protein	90		EW032_RS08570	EW030_RS08440	EW029_RS08780	EW033_RS09425	EW031_RS09480
1651	g006976_000004	g006976	NA	universal stress protein	90		EW032_RS08585	EW030_RS08455	EW029_RS08795	EW033_RS09440	EW031_RS09495
1652	g010887_000004	g010887	NA	tetracycline efflux MFS transporter Tet(38)	90		EW032_RS00515	EW030_RS00455	EW029_RS00580	EW033_RS00835	EW031_RS00600
1653	g012760_000004	g012760	NA	GntR family transcriptional regulator	90		EW032_RS00500	EW030_RS00440	EW029_RS00565	EW033_RS00820	EW031_RS00585
1654	g010693_000004	g010693	NA	lipopolysaccharide biosynthesis protein	90		EW032_RS00485	EW030_RS00425	EW029_RS00555	EW033_RS00805	EW031_RS00570
1655	g009470_000004	g009470	NA	O-antigen ligase family protein	90		EW032_RS00480	EW030_RS00420	EW029_RS00550	EW033_RS00800	EW031_RS00565
1656	g009729_000004	g009729	NA	glycosyltransferase family 4 protein	90		EW032_RS00475	EW030_RS00415	EW029_RS00545	EW033_RS00795	EW031_RS00560
1657	g001208_000004	g001208	NA	sugar transferase	90		EW032_RS00470	EW030_RS00410	EW029_RS00540	EW033_RS00790	EW031_RS00555
1658	g005342_000004	g005342	NA	NAD-dependent epimerase/dehydratase family protein	90		EW032_RS00465	EW030_RS00405	EW029_RS00535	EW033_RS00785	EW031_RS00550
1659	g009291_000004	g009291	NA	hypothetical protein	90		EW032_RS12690	EW030_RS12840	EW029_RS13235	EW033_RS14720	EW031_RS14000
1660	g009010_000004	g009010	NA	hypothetical protein	90		EW032_RS12685	EW030_RS12835	EW029_RS13230	EW033_RS14715	EW031_RS13995
1661	g004020_000004	g004020	NA	hypothetical protein	90		EW032_RS12680	EW030_RS12830	EW029_RS13215	EW033_RS14710	EW031_RS13990
1662	g008280_000004	g008280	NA	single-stranded DNA-binding protein	90		EW032_RS12675	EW030_RS12825	EW029_RS13210	EW033_RS14705	EW031_RS13985
1663	g001207_000004	g001207	NA	oxidoreductase	90		EW032_RS12670	EW030_RS12820	EW029_RS13205	EW033_RS14700	EW031_RS13980
1664	g007400_000004	g007400	NA	carboxymuconolactone decarboxylase family protein	90		EW032_RS12640	EW030_RS12795	EW029_RS13180	EW033_RS14685	EW031_RS13955
1665	g010497_000004	g010497	NA	AbgT family transporter	90		EW032_RS12635	EW030_RS12790	EW029_RS13175	EW033_RS14680	EW031_RS13950
1666	g007688_000004	g007688	NA	DUF3899 domain-containing protein	90		EW032_RS04730	EW030_RS04590	EW029_RS04485	EW033_RS05490	EW031_RS05265
1667	g011874_000004	g011874	NA	ABC transporter permease	90		EW032_RS04735	EW030_RS04595	EW029_RS04490	EW033_RS05495	EW031_RS05270
1668	g010011_000004	g010011	NA	ABC transporter permease	90		EW032_RS04740	EW030_RS04600	EW029_RS04495	EW033_RS05500	EW031_RS05275
1669	g010373_000004	g010373	NA	peptide ABC transporter substrate-binding protein	90		EW032_RS04755	EW030_RS04615	EW029_RS04510	EW033_RS05515	EW031_RS05290
1670	g004646_000004	g004646	NA	oligopeptide ABC transporter substrate-binding protein	90		EW032_RS04760	EW030_RS04620	EW029_RS04515	EW033_RS05520	EW031_RS05295
1671	g011669_000004	g011669	NA	ABC transporter permease	90		EW032_RS04775	EW030_RS04635	EW029_RS04530	EW033_RS05535	EW031_RS05310
1672	g012111_000004	g012111	NA	ABC transporter permease	90		EW032_RS04780	EW030_RS04640	EW029_RS04535	EW033_RS05540	EW031_RS05315
1673	g005305_000004	g005305	NA	o-succinylbenzoate synthase	90		EW032_RS09030	EW030_RS08895	EW029_RS09260	EW033_RS09905	EW031_RS09955
1674	g010614_000004	g010614	NA	o-succinylbenzoate--CoA ligase	90		EW032_RS09035	EW030_RS08900	EW029_RS09265	EW033_RS09910	EW031_RS09960
1675	g003231_000004	g003231	NA	DUF4909 domain-containing protein	90		EW032_RS09040	EW030_RS08905	EW029_RS09270	EW033_RS09915	EW031_RS09965
1676	g000297_1_000007	g000297_1	NA	DUF4352 domain-containing protein	90		EW032_RS09050	EW030_RS08915	EW029_RS09280	EW033_RS09925	EW031_RS09975
1677	g000594_000004	g000594	NA	hypothetical protein	90		EW032_RS09055	EW030_RS08920	EW029_RS09285	EW033_RS09930	EW031_RS09980
1678	g000761_000004	g000761	NA	DUF3969 family protein	90		EW032_RS09060	EW030_RS08925	EW029_RS09290	EW033_RS09935	EW031_RS09985
1679	g000629_000004	g000629	NA	hypothetical protein	90		EW032_RS09065	EW030_RS08930	EW029_RS09295	EW033_RS09940	EW031_RS09990
1680	g010488_000004	g010488	NA	L-glutamate gamma-semialdehyde dehydrogenase	90		EW032_RS13070	EW030_RS13240	EW029_RS13655	EW033_RS15125	EW031_RS14425
1681	g000855_000004	g000855	NA	hypothetical protein	90		EW032_RS13065	EW030_RS13235	EW029_RS13650	EW033_RS15120	EW031_RS14420
1682	g000620_2_000008	g000620_2	NA	fatty acid efflux pump transcriptional regulator FarR	90		EW032_RS13060	EW030_RS13230	EW029_RS13645	EW033_RS15115	EW031_RS14415
1683	g011205_000004	g011205	NA	fatty acid efflux MMPL transporter FarE	90		EW032_RS13055	EW030_RS13225	EW029_RS13640	EW033_RS15110	EW031_RS14410
1684	g008670_000004	g008670	NA	ferrous iron transport protein A	90		EW032_RS13050	EW030_RS13220	EW029_RS13635	EW033_RS15105	EW031_RS14405
1685	g010133_000004	g010133	NA	ferrous iron transport protein B	90		EW032_RS13045	EW030_RS13215	EW029_RS13630	EW033_RS15100	EW031_RS14400
1686	g004053_000004	g004053	NA	FeoB-associated Cys-rich membrane protein	90		EW032_RS13040	EW030_RS13210	EW029_RS13625	EW033_RS15095	EW031_RS14395
1687	g000634_000001	g000634	NA	accessory gene regulator AgrB	60		EW032_RS10190	EW030_RS10305	EW029_RS10745	EW033_RS11470	EW031_RS11485
1688	g004104_000004	g004104	NA	delta-lysin family phenol-soluble modulin	90		EW032_RS10185	EW030_RS10300	EW029_RS10740	EW033_RS11465	EW031_RS11480
1689	g012598_000004	g012598	NA	carbon-nitrogen family hydrolase	90		EW032_RS10180	EW030_RS10295	EW029_RS10725	EW033_RS11460	EW031_RS11475
1690	g006399_000004	g006399	NA	nitroreductase family protein	90		EW032_RS10175	EW030_RS10290	EW029_RS10720	EW033_RS11455	EW031_RS11470
1691	g004179_000004	g004179	NA	hypothetical protein	90		EW032_RS10170	EW030_RS10285	EW029_RS10715	EW033_RS11450	EW031_RS11465
1692	g005976_000003	g005976	NA	CPBP family intramembrane metalloprotease	80		EW032_RS10165	EW030_RS10280	EW029_RS10710	EW033_RS11445	EW031_RS11460
1693	g008262_000004	g008262	NA	co-chaperone GroES	90		EW032_RS10160	EW030_RS10275	EW029_RS10705	EW033_RS11440	EW031_RS11455
1694	g010384_000004	g010384	NA	BCCT family transporter	90		EW032_RS06715	EW030_RS06570	EW029_RS06495	EW033_RS07485	EW031_RS07275
1695	g007740_000004	g007740	NA	large conductance mechanosensitive channel protein MscL	90		EW032_RS06710	EW030_RS06565	EW029_RS06490	EW033_RS07480	EW031_RS07270
1696	g005075_000004	g005075	NA	SMC family ATPase	90		EW032_RS06705	EW030_RS06560	EW029_RS06485	EW033_RS07475	EW031_RS07265
1697	g009865_000004	g009865	NA	exonuclease SbcCD subunit D	90		EW032_RS06700	EW030_RS06555	EW029_RS06480	EW033_RS07470	EW031_RS07260
1698	g007147_000004	g007147	NA	CcdC family protein	90		EW032_RS06695	EW030_RS06550	EW029_RS06475	EW033_RS07465	EW031_RS07255
1699	g008547_000004	g008547	NA	YneF family protein	90		EW032_RS06685	EW030_RS06540	EW029_RS06465	EW033_RS07455	EW031_RS07245
1700	g011218_000004	g011218	NA	phenylalanine--tRNA ligase subunit beta	90		EW032_RS05550	EW030_RS05405	EW029_RS05320	EW033_RS06335	EW031_RS06095
1701	g005452_000004	g005452	NA	ribonuclease HIII	90		EW032_RS05560	EW030_RS05425	EW029_RS05330	EW033_RS06345	EW031_RS06105
1702	g008390_000004	g008390	NA	cell division protein ZapA	90		EW032_RS05565	EW030_RS05430	EW029_RS05335	EW033_RS06350	EW031_RS06110
1703	g006892_000004	g006892	NA	CvpA family protein	90		EW032_RS05570	EW030_RS05435	EW029_RS05340	EW033_RS06355	EW031_RS06115
1704	g010306_000004	g010306	NA	DNA polymerase/3'-5' exonuclease PolX	90		EW032_RS05575	EW030_RS05440	EW029_RS05345	EW033_RS06360	EW031_RS06120
1705	g011231_000004	g011231	NA	endonuclease MutS2	90		EW032_RS05580	EW030_RS05445	EW029_RS05350	EW033_RS06365	EW031_RS06125
1706	g006087_000004	g006087	NA	AzlC family ABC transporter permease	90		EW032_RS00055	EW030_RS00055	EW029_RS00055	EW033_RS00055	EW031_RS00055
1707	g007945_000004	g007945	NA	AzlD domain-containing protein	90		EW032_RS00060	EW030_RS00060	EW029_RS00060	EW033_RS00060	EW031_RS00060
1708	g011646_000004	g011646	NA	alpha/beta fold hydrolase	90		EW032_RS00065	EW030_RS00065	EW029_RS00065	EW033_RS00065	EW031_RS00065
1709	g011801_000004	g011801	NA	YybS family protein	90		EW032_RS00070	EW030_RS00070	EW029_RS00070	EW033_RS00070	EW031_RS00070
1710	g010146_000004	g010146	NA	cyclic-di-AMP phosphodiesterase GdpP	90		EW032_RS00075	EW030_RS00075	EW029_RS00075	EW033_RS00075	EW031_RS00075
1711	g007271_000004	g007271	NA	50S ribosomal protein L9	90		EW032_RS00080	EW030_RS00080	EW029_RS00080	EW033_RS00080	EW031_RS00080
1712	g006768_000004	g006768	NA	ECF transporter S component	90		EW032_RS07455	EW030_RS07315	EW029_RS07315	EW033_RS08230	EW031_RS08020
1713	g008506_000004	g008506	NA	ferredoxin	90		EW032_RS07450	EW030_RS07310	EW029_RS07310	EW033_RS08225	EW031_RS08015
1714	g005415_000004	g005415	NA	hypothetical protein	90		EW032_RS07445	EW030_RS07305	EW029_RS07305	EW033_RS08220	EW031_RS08010
1715	g010809_000004	g010809	NA	ATP-dependent DNA helicase RecQ	90		EW032_RS07440	EW030_RS07300	EW029_RS07300	EW033_RS08215	EW031_RS08005
1716	g004831_000004	g004831	NA	elastin-binding protein EbpS	90		EW032_RS07435	EW030_RS07295	EW029_RS07295	EW033_RS08210	EW031_RS08000
1717	g011573_000004	g011573	NA	YpdA family putative bacillithiol disulfide reductase	90		EW032_RS07425	EW030_RS07285	EW029_RS07285	EW033_RS08200	EW031_RS07990
1718	g007498_000004	g007498	NA	cell division protein FtsL	90		EW032_RS05790	EW030_RS05665	EW029_RS05575	EW033_RS06585	EW031_RS06330
1719	g010039_000004	g010039	NA	penicillin-binding protein	90		EW032_RS05795	EW030_RS05670	EW029_RS05580	EW033_RS06590	EW031_RS06335
1720	g011662_000004	g011662	NA	phospho-N-acetylmuramoyl-pentapeptide- transferase	90		EW032_RS05800	EW030_RS05675	EW029_RS05585	EW033_RS06595	EW031_RS06340
1721	g010893_000004	g010893	NA	UDP-N-acetylmuramoyl-L-alanine--D-glutamate ligase	90		EW032_RS05805	EW030_RS05680	EW029_RS05590	EW033_RS06600	EW031_RS06345
1722	g010972_000004	g010972	NA	cell division protein FtsQ/DivIB	90		EW032_RS05810	EW030_RS05685	EW029_RS05595	EW033_RS06605	EW031_RS06350
1723	g010737_000004	g010737	NA	cell division protein FtsA	90		EW032_RS05815	EW030_RS05690	EW029_RS05600	EW033_RS06610	EW031_RS06355
1724	g005645_000004	g005645	NA	DUF1963 domain-containing protein	90		EW032_RS04320	EW030_RS04165	EW029_RS04080	EW033_RS04950	EW031_RS04385
1725	g007598_000004	g007598	NA	topiosmerase	90		EW032_RS04330	EW030_RS04175	EW029_RS04085	EW033_RS04960	EW031_RS04395
1726	g008182_000004	g008182	NA	thioredoxin family protein	90		EW032_RS04335	EW030_RS04180	EW029_RS04090	EW033_RS04965	EW031_RS04400
1727	g012413_000004	g012413	NA	MetQ/NlpA family ABC transporter substrate-binding protein	90		EW032_RS04350	EW030_RS04195	EW029_RS04105	EW033_RS04980	EW031_RS04415
1728	g001806_1_000006	g001806_1	NA	CsbD family protein	90		EW032_RS04355	EW030_RS04200	EW029_RS04110	EW033_RS05100	EW031_RS04525
1729	g012266_000004	g012266	NA	DUF368 domain-containing protein	90		EW032_RS04360	EW030_RS04205	EW029_RS04115	EW033_RS05105	EW031_RS04530
1730	g011514_000004	g011514	NA	NAD(P)H-dependent glycerol-3-phosphate dehydrogenase	90		EW032_RS07400	EW030_RS07245	EW029_RS07245	EW033_RS08160	EW031_RS07950
1731	g006627_000004	g006627	NA	heptaprenyl pyrophosphate synthase subunit A	90		EW032_RS07385	EW030_RS07230	EW029_RS07230	EW033_RS08145	EW031_RS07935
1732	g012916_000004	g012916	NA	demethylmenaquinone methyltransferase	90		EW032_RS07380	EW030_RS07225	EW029_RS07225	EW033_RS08140	EW031_RS07930
1733	g011765_000004	g011765	NA	heptaprenyl diphosphate synthase subunit II	90		EW032_RS07375	EW030_RS07220	EW029_RS07220	EW033_RS08135	EW031_RS07925
1734	g007255_000004	g007255	NA	nucleoside-diphosphate kinase	90		EW032_RS07370	EW030_RS07215	EW029_RS07215	EW033_RS08130	EW031_RS07920
1735	g003966_000004	g003966	NA	hypothetical protein	90		EW032_RS07365	EW030_RS07210	EW029_RS07210	EW033_RS08125	EW031_RS07915
1736	g004976_000003	g004976	NA	MFS transporter	80		EW032_RS10970	EW030_RS11095	EW029_RS11535	EW033_RS13010	EW031_RS12280
1737	g010672_000004	g010672	NA	multidrug efflux MFS transporter LmrS	90		EW032_RS10960	EW030_RS11085	EW029_RS11525	EW033_RS13000	EW031_RS12270
1738	g011250_000004	g011250	NA	P-loop NTPase	90		EW032_RS10955	EW030_RS11080	EW029_RS11520	EW033_RS12995	EW031_RS12265
1739	g005560_000004	g005560	NA	arginase	90		EW032_RS10900	EW030_RS11025	EW029_RS11470	EW033_RS12925	EW031_RS12195
1740	g012474_000004	g012474	NA	TIGR00159 family protein	90		EW032_RS10895	EW030_RS11020	EW029_RS11465	EW033_RS12920	EW031_RS12190
1741	g011835_000004	g011835	NA	YbbR-like domain-containing protein	90		EW032_RS10890	EW030_RS11015	EW029_RS11460	EW033_RS12915	EW031_RS12185
1742	g001460_000003	g001460	NA	hypothetical protein	80		EW032_RS01590	EW030_RS01505	EW029_RS01595	EW033_RS02200	EW031_RS01685
1743	g010880_000004	g010880	NA	multidrug efflux MATE transporter MepA	90		EW032_RS01585	EW030_RS01500	EW029_RS01590	EW033_RS02195	EW031_RS01680
1744	g007410_000004	g007410	NA	multidrug efflux transporter transcriptional repressor MepR	90		EW032_RS01580	EW030_RS01495	EW029_RS01585	EW033_RS02190	EW031_RS01675
1745	g010151_000004	g010151	NA	BglG family transcription antiterminator	90		EW032_RS01570	EW030_RS01485	EW029_RS01575	EW033_RS02180	EW031_RS01665
1746	g003268_000004	g003268	NA	PTS sugar transporter subunit IIA	90		EW032_RS01565	EW030_RS01480	EW029_RS01570	EW033_RS02175	EW031_RS01660
1747	g008257_000004	g008257	NA	PTS sugar transporter subunit IIB	90		EW032_RS01560	EW030_RS01475	EW029_RS01565	EW033_RS02170	EW031_RS01655
1748	g010152_000004	g010152	NA	PTS mannose transporter subunit IIABC	90		EW032_RS13565	EW030_RS13740	EW029_RS14160	EW033_RS15715	EW031_RS14920
1749	g010188_000004	g010188	NA	BglG family transcription antiterminator	90		EW032_RS13560	EW030_RS13735	EW029_RS14155	EW033_RS15710	EW031_RS14915
1750	g000686_000001	g000686	NA	hypothetical protein	60		EW032_RS13555	EW030_RS13730	EW029_RS14150	EW033_RS15705	EW031_RS14910
1751	g003023_000003	g003023	NA	immunodominant staphylococcal antigen IsaB	80		EW032_RS13550	EW030_RS13725	EW029_RS14145	EW033_RS15700	EW031_RS14905
1752	g004773_000004	g004773	NA	zinc metalloproteinase aureolysin	90		EW032_RS13545	EW030_RS13720	EW029_RS14140	EW033_RS15695	EW031_RS14900
1753	g007258_000004	g007258	NA	arginine repressor	90		EW032_RS13540	EW030_RS13715	EW029_RS14135	EW033_RS15690	EW031_RS14895
1754	g010323_000004	g010323	NA	septation ring formation regulator EzrA	90		EW032_RS08625	EW030_RS08495	EW029_RS08830	EW033_RS09480	EW031_RS09535
1755	g009780_000004	g009780	NA	cysteine desulfurase	90		EW032_RS08615	EW030_RS08485	EW029_RS08825	EW033_RS09470	EW031_RS09525
1756	g009518_000004	g009518	NA	tRNA 4-thiouridine(8) synthase ThiI	90		EW032_RS08610	EW030_RS08480	EW029_RS08820	EW033_RS09465	EW031_RS09520
1757	g012685_000004	g012685	NA	TSUP family transporter	90		EW032_RS08605	EW030_RS08475	EW029_RS08815	EW033_RS09460	EW031_RS09515
1758	g007001_000004	g007001	NA	thiol peroxidase	90		EW032_RS08600	EW030_RS08470	EW029_RS08810	EW033_RS09455	EW031_RS09510
1759	g011749_000004	g011749	NA	class I SAM-dependent methyltransferase	90		EW032_RS08595	EW030_RS08465	EW029_RS08805	EW033_RS09450	EW031_RS09505
1760	g007479_000004	g007479	NA	Mini-ribonuclease 3	90		EW032_RS02785	EW030_RS02545	EW029_RS02605	EW033_RS03385	EW031_RS02740
1761	g012809_000004	g012809	NA	23S rRNA (guanosine(2251)-2'-O)-methyltransferase RlmB	90		EW032_RS02790	EW030_RS02550	EW029_RS02610	EW033_RS03390	EW031_RS02745
1762	g006877_000004	g006877	NA	NYN domain-containing protein	90		EW032_RS02795	EW030_RS02555	EW029_RS02615	EW033_RS03395	EW031_RS02750
1763	g002922_000004	g002922	NA	RNA polymerase sigma factor	90		EW032_RS02800	EW030_RS02560	EW029_RS02620	EW033_RS03400	EW031_RS02755
1764	g009253_000004	g009253	NA	50S ribosomal protein L33	90		EW032_RS02805	EW030_RS02565	EW029_RS02625	EW033_RS03405	EW031_RS02760
1765	g004030_000004	g004030	NA	preprotein translocase subunit SecE	90		EW032_RS02810	EW030_RS02570	EW029_RS02630	EW033_RS03410	EW031_RS02765
1766	g009845_000004	g009845	NA	NADH-dependent flavin oxidoreductase	90		EW032_RS04590	EW030_RS04450	EW029_RS04345	EW033_RS05340	EW031_RS05120
1767	g001935_2_000008	g001935_2	NA	ornithine--oxo-acid transaminase	90		EW032_RS04595	EW030_RS04455	EW029_RS04350	EW033_RS05345	EW031_RS05125
1768	g009453_000004	g009453	NA	NAD-specific glutamate dehydrogenase	90		EW032_RS04600	EW030_RS04460	EW029_RS04355	EW033_RS05350	EW031_RS05130
1769	g011854_000004	g011854	NA	glycerophosphodiester phosphodiesterase	90		EW032_RS04605	EW030_RS04465	EW029_RS04360	EW033_RS05360	EW031_RS05140
1770	g010808_000004	g010808	NA	argininosuccinate lyase	90		EW032_RS04610	EW030_RS04470	EW029_RS04365	EW033_RS05365	EW031_RS05145
1771	g009593_000004	g009593	NA	argininosuccinate synthase	90		EW032_RS04615	EW030_RS04475	EW029_RS04370	EW033_RS05370	EW031_RS05150
1772	g012255_000004	g012255	NA	autolysin	90		EW032_RS08940	EW030_RS08805	EW029_RS09165	EW033_RS09810	EW031_RS09860
1773	g008691_000004	g008691	NA	hypothetical protein	90		EW032_RS08945	EW030_RS08810	EW029_RS09170	EW033_RS09815	EW031_RS09865
1774	g003186_000003	g003186	NA	RNA polymerase sigma factor SigS	80		EW032_RS08950	EW030_RS08815	EW029_RS09175	EW033_RS09820	EW031_RS09870
1775	g003270_000002	g003270	NA	competence protein ComK	70		EW032_RS08955	EW030_RS08820	EW029_RS09180	EW033_RS09825	EW031_RS09875
1776	g003271_000003	g003271	NA	hypothetical protein	80		EW032_RS08960	EW030_RS08825	EW029_RS09185	EW033_RS09830	EW031_RS09880
1777	g001295_1_000003	g001295_1	NA	CPBP family intramembrane metalloprotease SdpA	70		EW032_RS08965	EW030_RS08830	EW029_RS09190	EW033_RS09835	EW031_RS09885
1778	g004033_000004	g004033	NA	hypothetical protein	90		EW032_RS11165	EW030_RS11320	EW029_RS11760	EW033_RS13225	EW031_RS12495
1779	g010357_000004	g010357	NA	acetolactate synthase AlsS	90		EW032_RS11160	EW030_RS11315	EW029_RS11750	EW033_RS13215	EW031_RS12485
1780	g002632_1_000005	g002632_1	NA	acetolactate decarboxylase	90		EW032_RS11155	EW030_RS11310	EW029_RS11745	EW033_RS13210	EW031_RS12480
1781	g003319_000004	g003319	NA	MAP domain-containing protein	90		EW032_RS11150	EW030_RS11305	EW029_RS11740	EW033_RS13205	EW031_RS12475
1782	g001053_000003	g001053	NA	polysaccharide lyase 8 family protein	80		EW032_RS11145	EW030_RS11290	EW029_RS11715	EW033_RS13190	EW031_RS12460
1783	g003345_000004	g003345	NA	MerR family transcriptional regulator	90		EW032_RS11135	EW030_RS11280	EW029_RS11705	EW033_RS13180	EW031_RS12450
1784	g010347_000004	g010347	NA	glycerol-3-phosphate dehydrogenase/oxidase	90		EW032_RS06420	EW030_RS06300	EW029_RS06205	EW033_RS07215	EW031_RS06960
1785	g005537_000004	g005537	NA	alpha/beta hydrolase	90		EW032_RS06425	EW030_RS06305	EW029_RS06210	EW033_RS07220	EW031_RS06965
1786	g011816_000004	g011816	NA	tRNA (adenosine(37)-N6)-dimethylallyltransferase MiaA	90		EW032_RS06430	EW030_RS06310	EW029_RS06215	EW033_RS07225	EW031_RS06970
1787	g008615_000004	g008615	NA	RNA chaperone Hfq	90		EW032_RS06435	EW030_RS06315	EW029_RS06220	EW033_RS07230	EW031_RS06975
1788	g009471_000004	g009471	NA	GTPase HflX	90		EW032_RS06445	EW030_RS06325	EW029_RS06230	EW033_RS07240	EW031_RS06985
1789	g009472_000004	g009472	NA	aminotransferase class I/II-fold pyridoxal phosphate-dependent enzyme	90		EW032_RS06450	EW030_RS06330	EW029_RS06235	EW033_RS07245	EW031_RS06990
1790	g006851_000004	g006851	NA	hypothetical protein	90		EW032_RS11790	EW030_RS11930	EW029_RS12325	EW033_RS13825	EW031_RS13090
1791	g011928_000004	g011928	NA	bile acid:sodium symporter family protein	90		EW032_RS11785	EW030_RS11925	EW029_RS12320	EW033_RS13820	EW031_RS13085
1792	g006344_000004	g006344	NA	HAD family hydrolase	90		EW032_RS11780	EW030_RS11920	EW029_RS12315	EW033_RS13815	EW031_RS13080
1793	g003997_000004	g003997	NA	hypothetical protein	90		EW032_RS11775	EW030_RS11915	EW029_RS12310	EW033_RS13810	EW031_RS13075
1794	g009076_000004	g009076	NA	hypothetical protein	90		EW032_RS11770	EW030_RS11910	EW029_RS12305	EW033_RS13805	EW031_RS13070
1795	g003509_000004	g003509	NA	hypothetical protein	90		EW032_RS11765	EW030_RS11905	EW029_RS12300	EW033_RS13800	EW031_RS13065
1796	g004229_000004	g004229	NA	ABC transporter permease	90		EW032_RS09345	EW030_RS09170	EW029_RS09505	EW033_RS10235	EW031_RS10270
1797	g003073_000003	g003073	NA	signal transduction protein TraP	80		EW032_RS09340	EW030_RS09165	EW029_RS09500	EW033_RS10230	EW031_RS10265
1798	g011340_000004	g011340	NA	uroporphyrinogen decarboxylase	90		EW032_RS09330	EW030_RS09155	EW029_RS09490	EW033_RS10220	EW031_RS10255
1799	g011895_000004	g011895	NA	ferrochelatase	90		EW032_RS09325	EW030_RS09150	EW029_RS09485	EW033_RS10215	EW031_RS10250
1800	g010759_000004	g010759	NA	protoporphyrinogen oxidase	90		EW032_RS09320	EW030_RS09145	EW029_RS09480	EW033_RS10210	EW031_RS10245
1801	g006735_000004	g006735	NA	serine hydrolase family protein	90		EW032_RS09310	EW030_RS09135	EW029_RS09470	EW033_RS10200	EW031_RS10235
1802	g000103_2_000021	g000103_2	NA	PTS glucose transporter subunit IIA	90		EW032_RS07125	EW030_RS06975	EW029_RS06985	EW033_RS07890	EW031_RS07680
1803	g008621_000004	g008621	NA	hypothetical protein	90		EW032_RS07120	EW030_RS06970	EW029_RS06980	EW033_RS07885	EW031_RS07675
1804	g010583_000004	g010583	NA	S41 family peptidase	90		EW032_RS07115	EW030_RS06965	EW029_RS06975	EW033_RS07880	EW031_RS07670
1805	g006940_000004	g006940	NA	GNAT family N-acetyltransferase	90		EW032_RS07105	EW030_RS06960	EW029_RS06970	EW033_RS07875	EW031_RS07665
1806	g010012_000004	g010012	NA	undecaprenyldiphospho-muramoylpentapeptide beta-N-acetylglucosaminyltransferase	90		EW032_RS07100	EW030_RS06955	EW029_RS06965	EW033_RS07870	EW031_RS07660
1807	g006448_000004	g006448	NA	phosphatase PAP2 family protein	90		EW032_RS07095	EW030_RS06950	EW029_RS06960	EW033_RS07865	EW031_RS07655
1808	g003657_000004	g003657	NA	hypothetical protein	90		EW032_RS08975	EW030_RS08840	EW029_RS09205	EW033_RS09845	EW031_RS09895
1809	g007716_000004	g007716	NA	fluoride efflux transporter CrcB	90		EW032_RS08980	EW030_RS08845	EW029_RS09210	EW033_RS09850	EW031_RS09900
1810	g001609_000004	g001609	NA	CrcB family protein	90		EW032_RS08985	EW030_RS08850	EW029_RS09215	EW033_RS09855	EW031_RS09905
1811	g005714_000004	g005714	NA	aldo/keto reductase	90		EW032_RS08995	EW030_RS08860	EW029_RS09225	EW033_RS09865	EW031_RS09915
1812	g011972_000004	g011972	NA	NERD domain-containing protein	90		EW032_RS09000	EW030_RS08865	EW029_RS09230	EW033_RS09870	EW031_RS09920
1813	g011333_000004	g011333	NA	HlyC/CorC family transporter	90		EW032_RS04405	EW030_RS04250	EW029_RS04155	EW033_RS05150	EW031_RS04930
1814	g005164_000004	g005164	NA	nitronate monooxygenase	90		EW032_RS04410	EW030_RS04255	EW029_RS04160	EW033_RS05155	EW031_RS04935
1815	g012279_000004	g012279	NA	DUF72 domain-containing protein	90		EW032_RS04415	EW030_RS04265	EW029_RS04170	EW033_RS05165	EW031_RS04945
1816	g012391_000004	g012391	NA	sulfite exporter TauE/SafE family protein	90		EW032_RS04420	EW030_RS04270	EW029_RS04175	EW033_RS05170	EW031_RS04950
1817	g005010_000004	g005010	NA	bifunctional metallophosphatase/5'-nucleotidase	90		EW032_RS04425	EW030_RS04275	EW029_RS04180	EW033_RS05175	EW031_RS04955
1818	g009801_000004	g009801	NA	cysteine desulfurase	90		EW032_RS08145	EW030_RS08020	EW029_RS08360	EW033_RS08950	EW031_RS09050
1819	g011435_000004	g011435	NA	LLM class flavin-dependent oxidoreductase	90		EW032_RS08150	EW030_RS08025	EW029_RS08365	EW033_RS08955	EW031_RS09055
1820	g009247_000004	g009247	NA	hypothetical protein	90		EW032_RS08155	EW030_RS08030	EW029_RS08370	EW033_RS08960	EW031_RS09060
1821	g001806_2_000005	g001806_2	NA	CsbD family protein	90		EW032_RS08160	EW030_RS08035	EW029_RS08375	EW033_RS08965	EW031_RS09065
1822	g007398_000004	g007398	NA	Rrf2 family transcriptional regulator	90		EW032_RS08165	EW030_RS08040	EW029_RS08380	EW033_RS08970	EW031_RS09070
1823	g003239_000004	g003239	NA	ATP synthase	90		EW032_RS10625	EW030_RS10750	EW029_RS11190	EW033_RS12650	EW031_RS11920
1824	g012901_000004	g012901	NA	F0F1 ATP synthase subunit A	90		EW032_RS10620	EW030_RS10745	EW029_RS11185	EW033_RS12645	EW031_RS11915
1825	g008807_000004	g008807	NA	F0F1 ATP synthase subunit C	90		EW032_RS10615	EW030_RS10740	EW029_RS11180	EW033_RS12640	EW031_RS11910
1826	g006893_000004	g006893	NA	F0F1 ATP synthase subunit B	90		EW032_RS10610	EW030_RS10735	EW029_RS11175	EW033_RS12635	EW031_RS11905
1827	g006805_000004	g006805	NA	F0F1 ATP synthase subunit delta	90		EW032_RS10605	EW030_RS10730	EW029_RS11170	EW033_RS12630	EW031_RS11900
1828	g002635_000003	g002635	NA	superantigen-like protein SSL2	80		EW032_RS02105	EW030_RS01845	EW029_RS01945	EW033_RS02720	EW031_RS02030
1829	g000562_000002	g000562	NA	superantigen-like protein SSL1	70		EW032_RS02100	EW030_RS01840	EW029_RS01940	EW033_RS02715	EW031_RS02025
1830	g002471_000004	g002471	NA	SDR family oxidoreductase	90		EW032_RS02095	EW030_RS01835	EW029_RS01930	EW033_RS02710	EW031_RS02020
1831	g003492_000004	g003492	NA	DUF1304 domain-containing protein	90		EW032_RS02090	EW030_RS01830	EW029_RS01925	EW033_RS02705	EW031_RS02015
1832	g001844_000004	g001844	NA	hypothetical protein	90		EW032_RS02070	EW030_RS01825	EW029_RS01920	EW033_RS02700	EW031_RS02010
1833	g002981_000004	g002981	NA	GNAT family N-acetyltransferase	90		EW032_RS01625	EW030_RS01540	EW029_RS01625	EW033_RS02235	EW031_RS01720
1834	g011527_000004	g011527	NA	YeiH family protein	90		EW032_RS01615	EW030_RS01530	EW029_RS01620	EW033_RS02225	EW031_RS01710
1835	g002925_000004	g002925	NA	NAD(P)H-dependent oxidoreductase	90		EW032_RS01610	EW030_RS01525	EW029_RS01615	EW033_RS02220	EW031_RS01705
1836	g005177_000004	g005177	NA	LLM class flavin-dependent oxidoreductase	90		EW032_RS01605	EW030_RS01520	EW029_RS01610	EW033_RS02215	EW031_RS01700
1837	g011872_000004	g011872	NA	glyoxalase	90		EW032_RS01600	EW030_RS01515	EW029_RS01605	EW033_RS02210	EW031_RS01695
1838	g012879_000004	g012879	NA	5-oxoprolinase subunit PxpB	90		EW032_RS08075	EW030_RS07950	EW029_RS08295	EW033_RS08885	EW031_RS08985
1839	g005280_000004	g005280	NA	biotin-dependent carboxyltransferase family protein	90		EW032_RS08070	EW030_RS07945	EW029_RS08290	EW033_RS08880	EW031_RS08980
1840	g007257_000004	g007257	NA	acetyl-CoA carboxylase biotin carboxyl carrier protein subunit	90		EW032_RS08065	EW030_RS07940	EW029_RS08285	EW033_RS08875	EW031_RS08975
1841	g012786_000004	g012786	NA	5-oxoprolinase subunit PxpA	90		EW032_RS08055	EW030_RS07930	EW029_RS08275	EW033_RS08865	EW031_RS08965
1842	g009500_000004	g009500	NA	divalent metal cation transporter	90		EW032_RS08050	EW030_RS07925	EW029_RS08270	EW033_RS08860	EW031_RS08960
1843	g009528_000004	g009528	NA	NupC/NupG family nucleoside CNT transporter	90		EW032_RS01470	EW030_RS01385	EW029_RS01475	EW033_RS01755	EW031_RS01565
1844	g010507_000004	g010507	NA	sodium:solute symporter	90		EW032_RS01475	EW030_RS01390	EW029_RS01480	EW033_RS01760	EW031_RS01570
1845	g012109_000004	g012109	NA	N-acetylneuraminate lyase	90		EW032_RS01480	EW030_RS01395	EW029_RS01485	EW033_RS01765	EW031_RS01575
1846	g012224_000004	g012224	NA	ROK family protein	90		EW032_RS01485	EW030_RS01400	EW029_RS01490	EW033_RS01770	EW031_RS01580
1847	g012525_000004	g012525	NA	MurR/RpiR family transcriptional regulator	90		EW032_RS01490	EW030_RS01405	EW029_RS01495	EW033_RS01775	EW031_RS01585
1848	g010904_000004	g010904	NA	glutamyl-tRNA reductase	90		EW032_RS08375	EW030_RS08250	EW029_RS08590	EW033_RS09225	EW031_RS09280
1849	g012446_000004	g012446	NA	cytochrome c assembly protein	90		EW032_RS08370	EW030_RS08245	EW029_RS08585	EW033_RS09220	EW031_RS09275
1850	g011878_000004	g011878	NA	hydroxymethylbilane synthase	90		EW032_RS08365	EW030_RS08240	EW029_RS08580	EW033_RS09215	EW031_RS09270
1851	g006212_000004	g006212	NA	uroporphyrinogen-III synthase	90		EW032_RS08360	EW030_RS08235	EW029_RS08575	EW033_RS09210	EW031_RS09265
1852	g011631_000004	g011631	NA	porphobilinogen synthase	90		EW032_RS08355	EW030_RS08230	EW029_RS08570	EW033_RS09205	EW031_RS09260
1853	g004275_000004	g004275	NA	MFS transporter	90		EW032_RS12740	EW030_RS12915	EW029_RS13315	EW033_RS14765	EW031_RS14070
1854	g003638_000004	g003638	NA	hypothetical protein	90		EW032_RS12730	EW030_RS12905	EW029_RS13305	EW033_RS14755	EW031_RS14060
1855	g008391_000004	g008391	NA	hypothetical protein	90		EW032_RS12725	EW030_RS12900	EW029_RS13300	EW033_RS14750	EW031_RS14055
1856	g004606_000004	g004606	NA	phospho-sugar mutase	90		EW032_RS12720	EW030_RS12895	EW029_RS13295	EW033_RS14745	EW031_RS14050
1857	g003401_000004	g003401	NA	(deoxy)nucleoside triphosphate pyrophosphohydrolase	90		EW032_RS12715	EW030_RS12890	EW029_RS13290	EW033_RS14740	EW031_RS14045
1858	g012310_000004	g012310	NA	MBL fold metallo-hydrolase	90		EW032_RS08805	EW030_RS08675	EW029_RS09010	EW033_RS09660	EW031_RS09710
1859	g008083_000004	g008083	NA	peptidase	90		EW032_RS08800	EW030_RS08670	EW029_RS09005	EW033_RS09655	EW031_RS09705
1860	g009990_000004	g009990	NA	M42 family metallopeptidase	90		EW032_RS08795	EW030_RS08665	EW029_RS09000	EW033_RS09650	EW031_RS09700
1861	g008082_000004	g008082	NA	thioredoxin family protein	90		EW032_RS08790	EW030_RS08660	EW029_RS08995	EW033_RS09645	EW031_RS09695
1862	g012239_000004	g012239	NA	DUF1444 domain-containing protein	90		EW032_RS08785	EW030_RS08655	EW029_RS08990	EW033_RS09640	EW031_RS09690
1863	g004079_000004	g004079	NA	hypothetical protein	90		EW032_RS05695	EW030_RS05565	EW029_RS05475	EW033_RS06485	EW031_RS06230
1864	g001769_1_000005	g001769_1	NA	hypothetical protein	80		EW032_RS05700	EW030_RS05570	EW029_RS05480	EW033_RS06490	EW031_RS06235
1865	g000285_1_000006	g000285_1	NA	superantigen-like protein SSL12	80		EW032_RS05705	EW030_RS05580	EW029_RS05490	EW033_RS06500	EW031_RS06245
1866	g000285_3_000004	g000285_3	NA	superantigen-like protein SSL13	80		EW032_RS05710	EW030_RS05585	EW029_RS05495	EW033_RS06505	EW031_RS06250
1867	g000285_2_000009	g000285_2	NA	superantigen-like protein SSL14	90		EW032_RS05715	EW030_RS05590	EW029_RS05500	EW033_RS06510	EW031_RS06255
1868	g001870_000001	g001870	NA	GHKL domain-containing protein	60		EW032_RS10200	EW030_RS10315	EW029_RS10755	EW033_RS11480	EW031_RS11495
1869	g012959_000004	g012959	NA	response regulator transcription factor	90		EW032_RS10205	EW030_RS10320	EW029_RS10760	EW033_RS11485	EW031_RS11500
1870	g010603_000004	g010603	NA	sucrose-6-phosphate hydrolase	90		EW032_RS10220	EW030_RS10335	EW029_RS10775	EW033_RS11500	EW031_RS11515
1871	g011738_000004	g011738	NA	LacI family transcriptional regulator	90		EW032_RS10225	EW030_RS10340	EW029_RS10780	EW033_RS11505	EW031_RS11520
1872	g009428_000004	g009428	NA	ammonium transporter	90		EW032_RS10230	EW030_RS10345	EW029_RS10785	EW033_RS11510	EW031_RS11525
1873	g013073_000004	g013073	NA	GTP pyrophosphokinase family protein	90		EW032_RS12810	EW030_RS12985	EW029_RS13380	EW033_RS14840	EW031_RS14140
1874	g003346_000004	g003346	NA	DUF2188 domain-containing protein	90		EW032_RS12815	EW030_RS12990	EW029_RS13385	EW033_RS14845	EW031_RS14145
1875	g010213_000004	g010213	NA	FUSC family protein	90		EW032_RS12820	EW030_RS12995	EW029_RS13390	EW033_RS14850	EW031_RS14150
1876	g009340_000004	g009340	NA	MFS transporter	90		EW032_RS12830	EW030_RS13000	EW029_RS13400	EW033_RS14855	EW031_RS14155
1877	g006459_000004	g006459	NA	DedA family protein	90		EW032_RS12835	EW030_RS13005	EW029_RS13405	EW033_RS14860	EW031_RS14160
1878	g010646_000004	g010646	NA	alanine:cation symporter family protein	90		EW032_RS06770	EW030_RS06625	EW029_RS06550	EW033_RS07540	EW031_RS07330
1879	g012267_000004	g012267	NA	transcription antiterminator	90		EW032_RS06775	EW030_RS06630	EW029_RS06555	EW033_RS07545	EW031_RS07335
1880	g004056_000004	g004056	NA	hypothetical protein	90		EW032_RS06780	EW030_RS06635	EW029_RS06560	EW033_RS07550	EW031_RS07340
1881	g009576_000004	g009576	NA	AI-2E family transporter	90		EW032_RS06785	EW030_RS06640	EW029_RS06565	EW033_RS07555	EW031_RS07345
1882	g011187_000004	g011187	NA	bifunctional lysylphosphatidylglycerol flippase/synthetase MprF	90		EW032_RS06790	EW030_RS06645	EW029_RS06570	EW033_RS07560	EW031_RS07350
1883	g003618_000004	g003618	NA	winged helix-turn-helix transcriptional regulator	90		EW032_RS08930	EW030_RS08795	EW029_RS09140	EW033_RS09795	EW031_RS09845
1884	g011361_000004	g011361	NA	bifunctional diaminohydroxyphosphoribosylaminopyrimidine deaminase/5-amino-6-(5-phosphoribosylamino)uracil reductase RibD	90		EW032_RS08920	EW030_RS08785	EW029_RS09130	EW033_RS09785	EW031_RS09835
1885	g006362_000004	g006362	NA	riboflavin synthase	90		EW032_RS08915	EW030_RS08780	EW029_RS09125	EW033_RS09780	EW031_RS09830
1886	g009679_000004	g009679	NA	3%2C4-dihydroxy-2-butanone-4-phosphate synthase	90		EW032_RS08910	EW030_RS08775	EW029_RS09120	EW033_RS09775	EW031_RS09825
1887	g009357_000004	g009357	NA	bifunctional folylpolyglutamate synthase/dihydrofolate synthase	90		EW032_RS08325	EW030_RS08200	EW029_RS08540	EW033_RS09175	EW031_RS09230
1888	g012991_000004	g012991	NA	prepilin peptidase	90		EW032_RS08315	EW030_RS08190	EW029_RS08530	EW033_RS09165	EW031_RS09220
1889	g008260_000004	g008260	NA	hypothetical protein	90		EW032_RS08305	EW030_RS08180	EW029_RS08520	EW033_RS09110	EW031_RS09210
1890	g008950_000004	g008950	NA	hypothetical protein	90		EW032_RS08300	EW030_RS08175	EW029_RS08515	EW033_RS09105	EW031_RS09205
1891	g010311_000004	g010311	NA	acetate--CoA ligase	90		EW032_RS08725	EW030_RS08595	EW029_RS08930	EW033_RS09580	EW031_RS09630
1892	g002775_000004	g002775	NA	hypothetical protein	90		EW032_RS08730	EW030_RS08600	EW029_RS08935	EW033_RS09585	EW031_RS09635
1893	g009723_000004	g009723	NA	acetoin utilization protein AcuC	90		EW032_RS08735	EW030_RS08605	EW029_RS08940	EW033_RS09590	EW031_RS09640
1894	g011558_000004	g011558	NA	catabolite control protein A	90		EW032_RS08740	EW030_RS08610	EW029_RS08945	EW033_RS09595	EW031_RS09645
1895	g008107_000004	g008107	NA	DUF1292 domain-containing protein	90		EW032_RS08105	EW030_RS07980	EW029_RS08325	EW033_RS08915	EW031_RS09015
1896	g006330_000004	g006330	NA	O-methyltransferase	90		EW032_RS08100	EW030_RS07975	EW029_RS08320	EW033_RS08910	EW031_RS09010
1897	g011894_000004	g011894	NA	U32 family peptidase	90		EW032_RS08095	EW030_RS07970	EW029_RS08315	EW033_RS08905	EW031_RS09005
1898	g009371_000004	g009371	NA	U32 family peptidase	90		EW032_RS08090	EW030_RS07965	EW029_RS08310	EW033_RS08900	EW031_RS09000
1899	g007203_000004	g007203	NA	hypothetical protein	90		EW032_RS04155	EW030_RS03870	EW029_RS03915	EW033_RS04770	EW031_RS04205
1900	g008613_000004	g008613	NA	preprotein translocase subunit SecG	90		EW032_RS04160	EW030_RS03875	EW029_RS03920	EW033_RS04775	EW031_RS04210
1901	g002584_000004	g002584	NA	prolyl oligopeptidase family serine peptidase	90		EW032_RS04165	EW030_RS03880	EW029_RS03925	EW033_RS04780	EW031_RS04215
1902	g011224_000004	g011224	NA	ribonuclease R	90		EW032_RS04170	EW030_RS03885	EW029_RS03930	EW033_RS04785	EW031_RS04220
1903	g006678_000004	g006678	NA	methyltransferase domain-containing protein	90		EW032_RS08875	EW030_RS08745	EW029_RS09080	EW033_RS09735	EW031_RS09785
1904	g007500_000004	g007500	NA	MarR family transcriptional regulator	90		EW032_RS08880	EW030_RS08750	EW029_RS09085	EW033_RS09740	EW031_RS09790
1905	g012393_000004	g012393	NA	alpha/beta hydrolase	90		EW032_RS08885	EW030_RS08755	EW029_RS09095	EW033_RS09750	EW031_RS09800
1906	g011502_000004	g011502	NA	proline dehydrogenase	90		EW032_RS08900	EW030_RS08765	EW029_RS09110	EW033_RS09765	EW031_RS09815
1907	g003039_000004	g003039	NA	GrpB family protein	90		EW032_RS03940	EW030_RS03655	EW029_RS03695	EW033_RS04560	EW031_RS03995
1908	g012124_000004	g012124	NA	EMYY motif lipoprotein	90		EW032_RS03945	EW030_RS03660	EW029_RS03700	EW033_RS04565	EW031_RS04000
1909	g008012_000004	g008012	NA	bacillithiol system redox-active protein YtxJ	90		EW032_RS03950	EW030_RS03665	EW029_RS03705	EW033_RS04570	EW031_RS04005
1910	g009855_000004	g009855	NA	glycerate kinase	90		EW032_RS03955	EW030_RS03670	EW029_RS03710	EW033_RS04575	EW031_RS04010
1911	g003385_000004	g003385	NA	DUF4064 domain-containing protein	90		EW032_RS01410	EW030_RS01325	EW029_RS01415	EW033_RS01695	EW031_RS01505
1912	g012397_000004	g012397	NA	formate/nitrite transporter family protein	90		EW032_RS01415	EW030_RS01330	EW029_RS01420	EW033_RS01700	EW031_RS01510
1913	g010999_000004	g010999	NA	branched-chain amino acid transport system II carrier protein	90		EW032_RS01420	EW030_RS01335	EW029_RS01425	EW033_RS01705	EW031_RS01515
1914	g008568_000004	g008568	NA	hypothetical protein	90		EW032_RS01425	EW030_RS01340	EW029_RS01430	EW033_RS01710	EW031_RS01520
1915	g012351_000004	g012351	NA	peptide chain release factor N(5)-glutamine methyltransferase	90		EW032_RS10660	EW030_RS10785	EW029_RS11225	EW033_RS12685	EW031_RS11955
1916	g004424_000004	g004424	NA	threonylcarbamoyl-AMP synthase	90		EW032_RS10655	EW030_RS10780	EW029_RS11220	EW033_RS12680	EW031_RS11950
1917	g003337_000004	g003337	NA	low molecular weight protein arginine phosphatase	90		EW032_RS10650	EW030_RS10775	EW029_RS11215	EW033_RS12675	EW031_RS11945
1918	g006880_000004	g006880	NA	TIGR01440 family protein	90		EW032_RS10645	EW030_RS10770	EW029_RS11210	EW033_RS12670	EW031_RS11940
1919	g012898_000004	g012898	NA	trehalose operon repressor	90		EW032_RS02375	EW030_RS02135	EW029_RS02195	EW033_RS02990	EW031_RS02330
1920	g006876_000004	g006876	NA	N-acetyltransferase	90		EW032_RS02390	EW030_RS02150	EW029_RS02210	EW033_RS03005	EW031_RS02345
1921	g010319_000004	g010319	NA	DNA polymerase III subunit gamma/tau	90		EW032_RS02395	EW030_RS02155	EW029_RS02215	EW033_RS03010	EW031_RS02350
1922	g008036_000004	g008036	NA	YbaB/EbfC family nucleoid-associated protein	90		EW032_RS02400	EW030_RS02160	EW029_RS02220	EW033_RS03015	EW031_RS02355
1923	g010215_000004	g010215	NA	DNA primase	90		EW032_RS07845	EW030_RS07715	EW029_RS08060	EW033_RS08630	EW031_RS08755
1924	g012430_000004	g012430	NA	kinase/pyrophosphorylase	90		EW032_RS07850	EW030_RS07720	EW029_RS08065	EW033_RS08635	EW031_RS08760
1925	g010783_000004	g010783	NA	glycine--tRNA ligase	90		EW032_RS07860	EW030_RS07730	EW029_RS08075	EW033_RS08645	EW031_RS08770
1926	g012811_000004	g012811	NA	DNA repair protein RecO	90		EW032_RS07865	EW030_RS07735	EW029_RS08080	EW033_RS08650	EW031_RS08775
1927	g008614_000004	g008614	NA	glutaredoxin family protein	90		EW032_RS05265	EW030_RS05120	EW029_RS05030	EW033_RS06050	EW031_RS05810
1928	g010856_000004	g010856	NA	cytochrome ubiquinol oxidase subunit I	90		EW032_RS05270	EW030_RS05125	EW029_RS05035	EW033_RS06055	EW031_RS05815
1929	g011411_000004	g011411	NA	cytochrome d ubiquinol oxidase subunit II	90		EW032_RS05275	EW030_RS05130	EW029_RS05040	EW033_RS06060	EW031_RS05820
1930	g006240_000004	g006240	NA	TrkA family potassium uptake protein	90		EW032_RS05280	EW030_RS05135	EW029_RS05045	EW033_RS06065	EW031_RS05825
1931	g011834_000004	g011834	NA	HPr kinase/phosphorylase	90		EW032_RS04055	EW030_RS03770	EW029_RS03810	EW033_RS04675	EW031_RS04110
1932	g012331_000004	g012331	NA	prolipoprotein diacylglyceryl transferase	90		EW032_RS04060	EW030_RS03775	EW029_RS03815	EW033_RS04680	EW031_RS04115
1933	g007051_000004	g007051	NA	acetyltransferase	90		EW032_RS04065	EW030_RS03780	EW029_RS03820	EW033_RS04685	EW031_RS04120
1934	g010678_000004	g010678	NA	tetratricopeptide repeat protein	90		EW032_RS04070	EW030_RS03785	EW029_RS03825	EW033_RS04690	EW031_RS04125
1935	g004310_000004	g004310	NA	cysteine protease staphopain A	90		EW032_RS09920	EW030_RS09735	EW029_RS10080	EW033_RS10835	EW031_RS10870
1936	g007974_000004	g007974	NA	staphostatin A	90		EW032_RS09925	EW030_RS09740	EW029_RS10085	EW033_RS10840	EW031_RS10875
1937	g004048_000004	g004048	NA	NETI motif-containing protein	90		EW032_RS09930	EW030_RS09745	EW029_RS10095	EW033_RS10845	EW031_RS10880
1938	g006496_000004	g006496	NA	DUF2179 domain-containing protein	90		EW032_RS09935	EW030_RS09750	EW029_RS10100	EW033_RS10850	EW031_RS10885
1939	g006998_000004	g006998	NA	isoprenylcysteine carboxyl methyltransferase family protein	90		EW032_RS00950	EW030_RS00875	EW029_RS00970	EW033_RS01215	EW031_RS01005
1940	g011647_000004	g011647	NA	sugar phosphate isomerase/epimerase	90		EW032_RS00945	EW030_RS00870	EW029_RS00965	EW033_RS01210	EW031_RS01000
1941	g011332_000004	g011332	NA	Gfo/Idh/MocA family oxidoreductase	90		EW032_RS00940	EW030_RS00865	EW029_RS00960	EW033_RS01205	EW031_RS00995
1942	g004459_000004	g004459	NA	Gfo/Idh/MocA family oxidoreductase	90		EW032_RS00935	EW030_RS00860	EW029_RS00955	EW033_RS01200	EW031_RS00990
1943	g002917_000003	g002917	NA	hypothetical protein	80		EW032_RS11815	EW030_RS11955	EW029_RS12350	EW033_RS13850	EW031_RS13115
1944	g010985_000004	g010985	NA	Na+/H+ antiporter NhaC family protein	90		EW032_RS11810	EW030_RS11950	EW029_RS12345	EW033_RS13845	EW031_RS13110
1945	g006955_000004	g006955	NA	hypothetical protein	90		EW032_RS11805	EW030_RS11945	EW029_RS12340	EW033_RS13840	EW031_RS13105
1946	g012718_000004	g012718	NA	MurR/RpiR family transcriptional regulator	90		EW032_RS11800	EW030_RS11940	EW029_RS12335	EW033_RS13835	EW031_RS13100
1947	g005811_000004	g005811	NA	energy-coupling factor transporter ATPase	90		EW032_RS11250	EW030_RS11390	EW029_RS11795	EW033_RS13285	EW031_RS12550
1948	g012226_000004	g012226	NA	energy-coupling factor transporter ATPase	90		EW032_RS11245	EW030_RS11385	EW029_RS11790	EW033_RS13280	EW031_RS12545
1949	g012495_000004	g012495	NA	energy-coupling factor transporter transmembrane protein EcfT	90		EW032_RS11240	EW030_RS11380	EW029_RS11785	EW033_RS13275	EW031_RS12540
1950	g012514_000004	g012514	NA	tRNA pseudouridine(38-40) synthase TruA	90		EW032_RS11235	EW030_RS11375	EW029_RS11780	EW033_RS13270	EW031_RS12535
1951	g008429_000004	g008429	NA	preprotein translocase subunit YajC	90		EW032_RS08230	EW030_RS08105	EW029_RS08445	EW033_RS09035	EW031_RS09135
1952	g010027_000004	g010027	NA	protein translocase subunit SecDF	90		EW032_RS08225	EW030_RS08100	EW029_RS08440	EW033_RS09030	EW031_RS09130
1953	g010028_000004	g010028	NA	single-stranded-DNA-specific exonuclease RecJ	90		EW032_RS08220	EW030_RS08095	EW029_RS08435	EW033_RS09025	EW031_RS09125
1954	g003369_000004	g003369	NA	hypothetical protein	90		EW032_RS01990	EW030_RS01780	EW029_RS01865	EW033_RS02480	EW031_RS01965
1955	g006238_000004	g006238	NA	hypothetical protein	90		EW032_RS01985	EW030_RS01775	EW029_RS01860	EW033_RS02475	EW031_RS01960
1956	g005405_000004	g005405	NA	hypothetical protein	90		EW032_RS01980	EW030_RS01770	EW029_RS01855	EW033_RS02470	EW031_RS01955
1957	g010208_000004	g010208	NA	cell wall metabolism sensor histidine kinase WalK	90		EW032_RS00115	EW030_RS00115	EW029_RS00115	EW033_RS00115	EW031_RS00115
1958	g010941_000004	g010941	NA	hypothetical protein	90		EW032_RS00120	EW030_RS00120	EW029_RS00120	EW033_RS00120	EW031_RS00120
1959	g002522_000004	g002522	NA	hypothetical protein	90		EW032_RS00125	EW030_RS00125	EW029_RS00125	EW033_RS00125	EW031_RS00125
1960	g006471_000004	g006471	NA	NUDIX domain-containing protein	90		EW032_RS08405	EW030_RS08280	EW029_RS08620	EW033_RS09255	EW031_RS09310
1961	g011855_000004	g011855	NA	hypothetical protein	90		EW032_RS08400	EW030_RS08275	EW029_RS08615	EW033_RS09250	EW031_RS09305
1962	g011015_000004	g011015	NA	trigger factor	90		EW032_RS08390	EW030_RS08265	EW029_RS08605	EW033_RS09240	EW031_RS09295
1963	g006676_000004	g006676	NA	cell division protein SepF	90		EW032_RS05835	EW030_RS05710	EW029_RS05620	EW033_RS06630	EW031_RS06375
1964	g008220_000004	g008220	NA	YggT family protein	90		EW032_RS05840	EW030_RS05715	EW029_RS05625	EW033_RS06635	EW031_RS06380
1965	g006436_000004	g006436	NA	DivIVA domain-containing protein	90		EW032_RS05850	EW030_RS05725	EW029_RS05635	EW033_RS06645	EW031_RS06390
1966	g006470_000004	g006470	NA	glycerol-3-phosphate 1-O-acyltransferase PlsY	90		EW032_RS06750	EW030_RS06605	EW029_RS06530	EW033_RS07520	EW031_RS07310
1967	g008183_000004	g008183	NA	hypothetical protein	90		EW032_RS06740	EW030_RS06595	EW029_RS06520	EW033_RS07510	EW031_RS07300
1968	g007148_000004	g007148	NA	acyl-CoA thioesterase	90		EW032_RS06730	EW030_RS06585	EW029_RS06515	EW033_RS07500	EW031_RS07290
1969	g009393_000004	g009393	NA	histidine--tRNA ligase	90		EW032_RS08195	EW030_RS08070	EW029_RS08410	EW033_RS09000	EW031_RS09100
1970	g012141_000004	g012141	NA	cell wall amidase	90		EW032_RS08200	EW030_RS08075	EW029_RS08415	EW033_RS09005	EW031_RS09105
1971	g010051_000004	g010051	NA	bifunctional (p)ppGpp synthetase/guanosine-3'%2C5'-bis(diphosphate) 3'-pyrophosphohydrolase	90		EW032_RS08210	EW030_RS08085	EW029_RS08425	EW033_RS09015	EW031_RS09115
1972	g007149_000004	g007149	NA	rRNA maturation RNase YbeY	90		EW032_RS07885	EW030_RS07755	EW029_RS08100	EW033_RS08670	EW031_RS08795
1973	g007861_000004	g007861	NA	diacylglycerol kinase	90		EW032_RS07880	EW030_RS07750	EW029_RS08095	EW033_RS08665	EW031_RS08790
1974	g007480_000004	g007480	NA	cytidine deaminase	90		EW032_RS07875	EW030_RS07745	EW029_RS08090	EW033_RS08660	EW031_RS08785
1975	g006343_000004	g006343	NA	redox-sensing transcriptional repressor Rex	90		EW032_RS10245	EW030_RS10360	EW029_RS10800	EW033_RS12270	EW031_RS11540
1976	g010163_000004	g010163	NA	ABC-F type ribosomal protection protein	90		EW032_RS10250	EW030_RS10365	EW029_RS10805	EW033_RS12275	EW031_RS11545
1977	g004725_000004	g004725	NA	MutS family DNA mismatch repair protein	90		EW032_RS10260	EW030_RS10375	EW029_RS10820	EW033_RS12285	EW031_RS11555
1978	g011805_000004	g011805	NA	50S ribosomal protein L11 methyltransferase	90		EW032_RS07925	EW030_RS07795	EW029_RS08140	EW033_RS08710	EW031_RS08835
1979	g012785_000004	g012785	NA	16S rRNA (uracil(1498)-N(3))-methyltransferase	90		EW032_RS07920	EW030_RS07790	EW029_RS08135	EW033_RS08705	EW031_RS08830
1980	g010903_000004	g010903	NA	tRNA (N(6)-L-threonylcarbamoyladenosine(37)-C(2))- methylthiotransferase MtaB	90		EW032_RS07915	EW030_RS07785	EW029_RS08130	EW033_RS08700	EW031_RS08825
1981	g011955_000004	g011955	NA	RNase adapter RapZ	90		EW032_RS04085	EW030_RS03800	EW029_RS03840	EW033_RS04705	EW031_RS04140
1982	g011528_000004	g011528	NA	YvcK family protein	90		EW032_RS04090	EW030_RS03805	EW029_RS03845	EW033_RS04710	EW031_RS04145
1983	g011764_000004	g011764	NA	DNA-binding protein WhiA	90		EW032_RS04095	EW030_RS03810	EW029_RS03850	EW033_RS04715	EW031_RS04150
1984	g011803_000004	g011803	NA	aldo/keto reductase	90		EW032_RS03210	EW030_RS02910	EW029_RS02975	EW033_RS03825	EW031_RS03175
1985	g006821_000004	g006821	NA	flavodoxin family protein	90		EW032_RS03215	EW030_RS02920	EW029_RS02980	EW033_RS03830	EW031_RS03180
1986	g007105_000004	g007105	NA	GNAT family N-acetyltransferase	90		EW032_RS03220	EW030_RS02925	EW029_RS02985	EW033_RS03835	EW031_RS03185
1987	g000212_2_000014	g000212_2	NA	hypothetical protein	90		EW032_RS06465	EW030_RS06345	EW029_RS06250	EW033_RS07260	EW031_RS07005
1988	g000212_1_000011	g000212_1	NA	hypothetical protein	90		EW032_RS06475	EW030_RS06355	EW029_RS06260	EW033_RS07270	EW031_RS07015
1989	g001769_2_000009	g001769_2	NA	hypothetical protein	90		EW032_RS06480	EW030_RS06360	EW029_RS06265	EW033_RS07275	EW031_RS07020
1990	g008806_000004	g008806	NA	hypothetical protein	90		EW032_RS05920	EW030_RS05800	EW029_RS05705	EW033_RS06720	EW031_RS06465
1991	g007499_000004	g007499	NA	VOC family protein	90		EW032_RS05925	EW030_RS05805	EW029_RS05710	EW033_RS06725	EW031_RS06470
1992	g010320_000004	g010320	NA	fibronectin-binding domain-containing protein	90		EW032_RS05930	EW030_RS05810	EW029_RS05715	EW033_RS06730	EW031_RS06475
1993	g007819_000004	g007819	NA	30S ribosome-binding factor RbfA	90		EW032_RS06265	EW030_RS06140	EW029_RS06045	EW033_RS07060	EW031_RS06805
[truncated: 196 more rows]
