# Supplementary material for: Integrative omics identifies conserved and pathogen-specific responses of sepsis-causing bacteria
Source: Nat Commun. 2023 Mar 18;14:1530. doi: 10.1038/s41467-023-37200-w (PMC10024524; doi:10.1038/s41467-023-37200-w)
Supplement: Supplementary file 7 — Supplementary Data 4 [file 41467_2023_37200_MOESM7_ESM.xlsx]

## Sheet: Supp Data 4 - S. pyogenes
Supplementary Data 4. Orthologue clusters conserved across all four S. pyogenes genomes
Footnotes:	A Cluster name and cluster family are denoted by a two-part identifier: the "g######" number is shared across all clusters that group at ≥50% identity, with the secondary number "_######" used to separate each cluster within a family that can be separated at a higher identity (≥ 60%)
	B Consensus gene name and product are taken from genomes annotation (available from NCBI Refseq)
	C Clustering threshold = indicates the minimin of % amino acid identity shared across all genes in the cluster (thresholds were set at: 50, 60, 70, 80, 90%)
	D Notes indicate which clusters contain matches defined as "fusion" (i.e., multiple matches suggestive of gene fragmention or fusion) and/or "dose >1" (i.e., multiple gene copies). In the isolate locustag lists, fusions are denote by "(locustag:locustag)" and dose by "locustag;locustag".
Orthologue Cluster Information (S. pyogenes)							Locustags
#	Cluster nameA	Cluster family A	Consensus B gene name	Consensus product B	Cluster C threshold	Notes D	5448 (NZ_LR130236)	SP444 (NZ_LR130237)	HKU419 (NZ_LR130238)	PS003 (NZ_LR130239)	PS006 (NZ_LR130240)
1	g000026	g000026	NA	preprotein translocase subunit SecA	50		EW021_RS07865	EW024_RS07550	EW025_RS08235	EW023_RS07650	EW022_RS01885
2	g000241	g000241	NA	DNA topoisomerase (ATP-hydrolyzing) subunit B	50	includes: dose >1	EW021_RS03000;EW021_RS03770	EW024_RS03105;EW024_RS03895	EW025_RS03065;EW025_RS03835	EW023_RS02955;EW023_RS03740	EW022_RS05740;EW022_RS06520
3	g002539	g002539	NA	transcriptional regulator LldR	50		EW021_RS04760	EW024_RS05020	EW025_RS04825	EW023_RS04885	EW022_RS04760
4	g000015	g000015	NA	L-ribulose-5-phosphate 4-epimerase	50		EW021_RS00940	EW024_RS01015	EW025_RS01005	EW023_RS01005	EW022_RS01000
5	g000061	g000061	NA	L-ribulose-5-phosphate 3-epimerase	50		EW021_RS00935	EW024_RS01010	EW025_RS01000	EW023_RS01000	EW022_RS00995
6	g005526_000001	g005526	NA	glycine--tRNA ligase subunit alpha	60		EW021_RS07125	EW024_RS07060	EW025_RS07495	EW023_RS07160	EW022_RS02370
7	g000014_1_000001	g000014_1	NA	transcription antiterminator/RNA stability regulator CspE	60		EW021_RS08870	EW024_RS08690	EW025_RS09580	EW023_RS09115	EW022_RS08625
8	g000021	g000021	NA	ABC transporter ATP-binding protein	50		EW021_RS08315	EW024_RS01425	EW025_RS09025	EW023_RS01490	EW022_RS01435
9	g000039	g000039	NA	response regulator transcription factor	50		EW021_RS06850	EW024_RS06785	EW025_RS07220	EW023_RS06890	EW022_RS02640
10	g000106	g000106	NA	arsenate reductase (glutaredoxin)	50		EW021_RS03700	EW024_RS03825	EW025_RS03765	EW023_RS03670	EW022_RS05810
11	g002193_000001	g002193	NA	glutathione-disulfide reductase	60		EW021_RS03370	EW024_RS03480	EW025_RS03435	EW023_RS03325	EW022_RS06150
12	g000228	g000228	NA	signal recognition particle-docking protein FtsY	50		EW021_RS02605	EW024_RS02635	EW025_RS02670	EW023_RS02575	EW022_RS06910
13	g000976	g000976	NA	high-affinity branched-chain amino acid ABC transporter ATP-binding protein LivG	50		EW021_RS04545	EW024_RS04805	EW025_RS04610	EW023_RS04670	EW022_RS04975
14	g001530_000002	g001530	NA	30S ribosomal protein S12	70		EW021_RS08420	EW024_RS01315	EW025_RS09130	EW023_RS01385	EW022_RS01330
15	g000689_000001	g000689	NA	30S ribosomal protein S7	60		EW021_RS08415	EW024_RS01320	EW025_RS09125	EW023_RS01390	EW022_RS01335
16	g000457_000001	g000457	NA	elongation factor G	60		EW021_RS08410	EW024_RS01330	EW025_RS09120	EW023_RS01395	EW022_RS01340
17	g000899_000002	g000899	NA	elongation factor Tu	70		EW021_RS02760	EW024_RS02790	EW025_RS02825	EW023_RS02730	EW022_RS06755
18	g001655_000001	g001655	NA	30S ribosomal protein S10	60		EW021_RS00305	EW024_RS00380	EW025_RS00370	EW023_RS00375	EW022_RS00370
19	g001250	g001250	NA	50S ribosomal protein L3	50		EW021_RS00310	EW024_RS00385	EW025_RS00375	EW023_RS00380	EW022_RS00375
20	g002480	g002480	NA	50S ribosomal protein L2	50		EW021_RS00325	EW024_RS00400	EW025_RS00390	EW023_RS00395	EW022_RS00390
21	g001697_000001	g001697	NA	30S ribosomal protein S19	60		EW021_RS00330	EW024_RS00405	EW025_RS00395	EW023_RS00400	EW022_RS00395
22	g000755	g000755	NA	50S ribosomal protein L22	50		EW021_RS00335	EW024_RS00410	EW025_RS00400	EW023_RS00405	EW022_RS00400
23	g001268	g001268	NA	30S ribosomal protein S3	50		EW021_RS00340	EW024_RS00415	EW025_RS00405	EW023_RS00410	EW022_RS00405
24	g000710	g000710	NA	50S ribosomal protein L16	50		EW021_RS00345	EW024_RS00420	EW025_RS00410	EW023_RS00415	EW022_RS00410
25	g000833	g000833	NA	50S ribosomal protein L29	50		EW021_RS00350	EW024_RS00425	EW025_RS00415	EW023_RS00420	EW022_RS00415
26	g000817	g000817	NA	30S ribosomal protein S17	50		EW021_RS00355	EW024_RS00430	EW025_RS00420	EW023_RS00425	EW022_RS00420
27	g001586_000001	g001586	NA	50S ribosomal protein L14	60		EW021_RS00360	EW024_RS00435	EW025_RS00425	EW023_RS00430	EW022_RS00425
28	g000784	g000784	NA	50S ribosomal protein L24	50		EW021_RS00365	EW024_RS00440	EW025_RS00430	EW023_RS00435	EW022_RS00430
29	g001397_000001	g001397	NA	50S ribosomal protein L5	60		EW021_RS00370	EW024_RS00445	EW025_RS00435	EW023_RS00440	EW022_RS00435
30	g000383	g000383	NA	30S ribosomal protein S14	50	includes: dose >1	EW021_RS00375;EW021_RS08130	EW024_RS00450;EW024_RS07820	EW025_RS00440;EW025_RS08840	EW023_RS00445;EW023_RS08250	EW022_RS00440;EW022_RS01610
31	g001557	g001557	NA	30S ribosomal protein S8	50		EW021_RS00380	EW024_RS00455	EW025_RS00445	EW023_RS00450	EW022_RS00445
32	g001600	g001600	NA	50S ribosomal protein L18	50		EW021_RS00390	EW024_RS00465	EW025_RS00455	EW023_RS00460	EW022_RS00455
33	g000665	g000665	NA	30S ribosomal protein S5	50		EW021_RS00395	EW024_RS00470	EW025_RS00460	EW023_RS00465	EW022_RS00460
34	g000852	g000852	NA	50S ribosomal protein L30	50		EW021_RS00400	EW024_RS00475	EW025_RS00465	EW023_RS00470	EW022_RS00465
35	g000703	g000703	NA	50S ribosomal protein L15	50		EW021_RS00405	EW024_RS00480	EW025_RS00470	EW023_RS00475	EW022_RS00470
36	g000745_000001	g000745	NA	30S ribosomal protein S13	60		EW021_RS00430	EW024_RS00505	EW025_RS00495	EW023_RS00500	EW022_RS00495
37	g000732_000001	g000732	NA	30S ribosomal protein S11	60		EW021_RS00435	EW024_RS00510	EW025_RS00500	EW023_RS00505	EW022_RS00500
38	g000004	g000004	NA	amino acid ABC transporter ATP-binding protein	50	includes: fusion;dose >1	(EW021_RS07005:EW021_RS08395);EW021_RS05550;EW021_RS06330	EW024_RS01345;EW024_RS05525;EW024_RS06260;EW024_RS06940	(EW025_RS07375:EW025_RS09105);EW025_RS05615;EW025_RS06700	EW023_RS01410;EW023_RS05390;EW023_RS06205;EW023_RS07045	EW022_RS01355;EW022_RS02485;EW022_RS03345;EW022_RS03915
39	g000255	g000255	NA	acetyl-CoA carboxylase biotin carboxylase subunit	50		EW021_RS07625	EW024_RS07310	EW025_RS07995	EW023_RS07410	EW022_RS02125
40	g000700	g000700	NA	50S ribosomal protein L13	50		EW021_RS01400	EW024_RS08115	EW025_RS01465	EW023_RS08545	EW022_RS08050
41	g001558	g001558	NA	30S ribosomal protein S9	50		EW021_RS01405	EW024_RS08110	EW025_RS01470	EW023_RS08540	EW022_RS08045
42	g000795	g000795	NA	50S ribosomal protein L27	50		EW021_RS03410	EW024_RS03525	EW025_RS03475	EW023_RS03365	EW022_RS06110
43	g000951	g000951	NA	ATP-dependent zinc metalloprotease FtsH	50		EW021_RS00060	EW024_RS00060	EW025_RS00060	EW023_RS00060	EW022_RS00060
44	g000950	g000950	NA	translation initiation factor IF-2	50		EW021_RS07250	EW024_RS07190	EW025_RS07620	EW023_RS07290	EW022_RS02245
45	g000394	g000394	NA	30S ribosomal protein S15	50		EW021_RS01310	EW024_RS08205	EW025_RS01375	EW023_RS08635	EW022_RS08140
46	g000110	g000110	NA	polyribonucleotide nucleotidyltransferase	50	includes: dose >1	EW021_RS01335;EW021_RS03800	EW024_RS03930;EW024_RS08180	EW025_RS01400;EW025_RS03865	EW023_RS03775;EW023_RS08610	EW022_RS05710;EW022_RS08115
47	g001897_000001	g001897	NA	serine/threonine transporter SstT	60		EW021_RS01650	EW024_RS01555	EW025_RS01715	EW023_RS01620	EW022_RS07815
48	g000926_000001	g000926	NA	RNA polymerase sigma factor RpoD	60		EW021_RS03235	EW024_RS03345	EW025_RS03300	EW023_RS03190	EW022_RS06285
49	g001781_000001	g001781	NA	30S ribosomal protein S21	60		EW021_RS03220	EW024_RS03320	EW025_RS03285	EW023_RS03175	EW022_RS06300
50	g000432_000001	g000432	NA	methionine adenosyltransferase	60		EW021_RS05695	EW024_RS05695	EW025_RS06065	EW023_RS05845	EW022_RS03705
51	g000088	g000088	NA	transketolase	50		EW021_RS07075	EW024_RS07010	EW025_RS07445	EW023_RS07110	EW022_RS02420
52	g000022	g000022	NA	6-phospho-beta-glucosidase	50		EW021_RS02625	EW024_RS02655	EW025_RS02690	EW023_RS02595	EW022_RS06890
53	g000249	g000249	NA	lysine--tRNA ligase	50		EW021_RS02700	EW024_RS02730	EW025_RS02765	EW023_RS02670	EW022_RS06815
54	g000057	g000057	NA	acetyl-CoA C-acetyltransferase	50	includes: dose >1	EW021_RS00770;EW021_RS06910	EW024_RS00850;EW024_RS06845	EW025_RS00835;EW025_RS07280	EW023_RS00835;EW023_RS06950	EW022_RS00830;EW022_RS02580
55	g000144	g000144	NA	LacI family transcriptional regulator	50	includes: dose >1	EW021_RS02805;EW021_RS05470	EW024_RS02835;EW024_RS05445	EW025_RS02870;EW025_RS05535	EW023_RS02775;EW023_RS05310	EW022_RS03995;EW022_RS06710
56	g000986	g000986	NA	CTP synthase (glutamine hydrolyzing)	50		EW021_RS08230	EW024_RS07915	EW025_RS08940	EW023_RS08340	EW022_RS01520
57	g001027	g001027	NA	phosphopyruvate hydratase	50		EW021_RS03015	EW024_RS03120	EW025_RS03080	EW023_RS02970	EW022_RS06505
58	g000913_000001	g000913	NA	recombinase RecA	60		EW021_RS09035	EW024_RS08855	EW025_RS09745	EW023_RS09280	EW022_RS08790
59	g001080	g001080	NA	class 1b ribonucleoside-diphosphate reductase subunit beta	50		EW021_RS02005	EW024_RS01910	EW025_RS02070	EW023_RS01965	EW022_RS07480
60	g000944	g000944	NA	class 1b ribonucleoside-diphosphate reductase subunit alpha	50		EW021_RS02015	EW024_RS01920	EW025_RS02080	EW023_RS01975	EW022_RS07470
61	g000345	g000345	NA	class Ib ribonucleoside-diphosphate reductase assembly flavoprotein NrdI	50		EW021_RS02010	EW024_RS01915	EW025_RS02075	EW023_RS01970	EW022_RS07475
62	g000994	g000994	NA	signal recognition particle protein	50		EW021_RS04750	EW024_RS05010	EW025_RS04815	EW023_RS04875	EW022_RS04770
63	g001613	g001613	NA	50S ribosomal protein L19	50		EW021_RS02980	EW024_RS03090	EW025_RS03045	EW023_RS02940	EW022_RS06540
64	g000452	g000452	NA	ATP-dependent chaperone ClpB	50		EW021_RS06345	EW024_RS06275	EW025_RS06715	EW023_RS06220	EW022_RS03330
65	g000286	g000286	NA	uracil-DNA glycosylase	50		EW021_RS03755	EW024_RS03880	EW025_RS03820	EW023_RS03725	EW022_RS05755
66	g000966	g000966	NA	elongation factor 4	50		EW021_RS04105	EW024_RS04370	EW025_RS04170	EW023_RS04325	EW022_RS05415
67	g000872	g000872	NA	serine hydroxymethyltransferase	50		EW021_RS04525	EW024_RS04785	EW025_RS04590	EW023_RS04650	EW022_RS04995
68	g001003	g001003	NA	IMP dehydrogenase	50		EW021_RS09325	EW024_RS09175	EW025_RS10035	EW023_RS09600	EW022_RS09305
69	g000992	g000992	NA	glutamine-hydrolyzing GMP synthase	50		EW021_RS04770	EW024_RS05030	EW025_RS04835	EW023_RS04895	EW022_RS04750
70	g000505	g000505	NA	phosphoribosylformylglycinamidine cyclo-ligase	50		EW021_RS00220	EW024_RS00290	EW025_RS00285	EW023_RS00290	EW022_RS00285
71	g000592	g000592	NA	uracil phosphoribosyltransferase	50		EW021_RS01905	EW024_RS01805	EW025_RS01970	EW023_RS01865	EW022_RS07570
72	g002396	g002396	NA	neutral zinc metallopeptidase	50		EW021_RS03200	EW024_RS03300	EW025_RS03265	EW023_RS03155	EW022_RS06320
73	g000883	g000883	NA	NADP-dependent oxaloacetate-decarboxylating malate dehydrogenase	50		EW021_RS04365	EW024_RS04625	EW025_RS04430	EW023_RS04490	EW022_RS05155
74	g000975	g000975	NA	phosphoenolpyruvate-protein phosphotransferase PtsI	50		EW021_RS05755	EW024_RS05760	EW025_RS06125	EW023_RS05905	EW022_RS03640
75	g001096	g001096	NA	cysteine synthase A	50		EW021_RS06835	EW024_RS06770	EW025_RS07205	EW023_RS06875	EW022_RS02655
76	g001918_000001	g001918	NA	pyridoxal phosphate-dependent aminotransferase	60		EW021_RS07760	EW024_RS07445	EW025_RS08130	EW023_RS07545	EW022_RS01990
77	g001046	g001046	NA	DNA topoisomerase (ATP-hydrolyzing) subunit A	50		EW021_RS04560	EW024_RS04820	EW025_RS04625	EW023_RS04685	EW022_RS04960
78	g000162	g000162	NA	CoA transferase subunit B	50	includes: dose >1	EW021_RS00780;EW021_RS06920	EW024_RS00860;EW024_RS06855	EW025_RS00845;EW025_RS07290	EW023_RS00845;EW023_RS06960	EW022_RS00840;EW022_RS02570
79	g001255	g001255	NA	CoA transferase subunit A	50	includes: dose >1	EW021_RS00775;EW021_RS06915	EW024_RS00855;EW024_RS06850	EW025_RS00840;EW025_RS07285	EW023_RS00840;EW023_RS06955	EW022_RS00835;EW022_RS02575
80	g000581	g000581	NA	uridine kinase	50		EW021_RS05735	EW024_RS05735	EW025_RS06105	EW023_RS05885	EW022_RS03660
81	g000268_000002	g000268	NA	glucose-1-phosphate thymidylyltransferase RfbA	70		EW021_RS03900	EW024_RS04030	EW025_RS03965	EW023_RS03875	EW022_RS05610
82	g002614	g002614	NA	YebC/PmpR family DNA-binding transcriptional regulator	50		EW021_RS01620	EW024_RS01525	EW025_RS01685	EW023_RS01590	EW022_RS07845
83	g000971	g000971	NA	aspartate--tRNA ligase	50		EW021_RS09105	EW024_RS08980	EW025_RS09815	EW023_RS09350	EW022_RS08975
84	g001085	g001085	NA	Holliday junction branch migration DNA helicase RuvB	50		EW021_RS00270	EW024_RS00345	EW025_RS00335	EW023_RS00340	EW022_RS00335
85	g000273	g000273	NA	PTS mannose/fructose/sorbose transporter subunit IIC	50		EW021_RS07595	EW024_RS07280	EW025_RS07965	EW023_RS07380	EW022_RS02155
86	g000262	g000262	NA	type I glyceraldehyde-3-phosphate dehydrogenase	50		EW021_RS08405	EW024_RS01335	EW025_RS09115	EW023_RS01400	EW022_RS01345
87	g001141_000001	g001141	NA	ammonia-dependent NAD(+) synthetase	60		EW021_RS06980	EW024_RS06915	EW025_RS07350	EW023_RS07020	EW022_RS02510
88	g001599_000001	g001599	NA	50S ribosomal protein L20	60		EW021_RS03340	EW024_RS03450	EW025_RS03405	EW023_RS03295	EW022_RS06180
89	g001059	g001059	NA	phenylalanine--tRNA ligase subunit alpha	50		EW021_RS03170	EW024_RS03270	EW025_RS03235	EW023_RS03125	EW022_RS06350
90	g002444	g002444	NA	shikimate dehydrogenase	50		EW021_RS06655	EW024_RS06585	EW025_RS07025	EW023_RS06690	EW022_RS02840
91	g000541	g000541	NA	Fe-S cluster assembly ATPase SufC	50		EW021_RS08365	EW024_RS01375	EW025_RS09075	EW023_RS01440	EW022_RS01385
92	g000226	g000226	NA	tyrosine--tRNA ligase	50		EW021_RS00570	EW024_RS00660	EW025_RS00635	EW023_RS00640	EW022_RS00635
93	g001078_000001	g001078	NA	alcohol dehydrogenase AdhP	60		EW021_RS00295	EW024_RS00370	EW025_RS00360	EW023_RS00365	EW022_RS00360
94	g000083	g000083	NA	ABC transporter ATP-binding protein	50		EW021_RS04330	EW024_RS04590	EW025_RS04395	EW023_RS04455	EW022_RS05190
95	g000915	g000915	NA	sn-glycerol-3-phosphate ABC transporter ATP-binding protein UgpC	50		EW021_RS01230	EW024_RS08285	EW025_RS01295	EW023_RS08715	EW022_RS08220
96	g000145	g000145	NA	murein tripeptide/oligopeptide ABC transporter ATP binding protein OppF	50		EW021_RS08310	EW024_RS01430	EW025_RS09020	EW023_RS01495	EW022_RS01440
97	g000936	g000936	NA	peptide chain release factor 1	50		EW021_RS04505	EW024_RS04765	EW025_RS04570	EW023_RS04630	EW022_RS05015
98	g000509	g000509	NA	ribose-phosphate diphosphokinase	50	includes: dose >1	EW021_RS00185;EW021_RS04420	EW024_RS00255;EW024_RS04680	EW025_RS00250;EW025_RS04485	EW023_RS00255;EW023_RS04545	EW022_RS00250;EW022_RS05100
99	g000450	g000450	NA	redox-regulated ATPase YchF	50		EW021_RS00020	EW024_RS00020	EW025_RS00020	EW023_RS00020	EW022_RS00020
100	g000923	g000923	NA	tRNA 2-thiouridine(34) synthase MnmA	50		EW021_RS09240	EW024_RS09105	EW025_RS09950	EW023_RS09500	EW022_RS09215
101	g000881	g000881	NA	peptidase T	50		EW021_RS03305	EW024_RS03415	EW025_RS03370	EW023_RS03260	EW022_RS06215
102	g000128	g000128	NA	(S)-acetoin forming diacetyl reductase	50	includes: fusion	(EW021_RS02895:EW021_RS02900)	EW024_RS02925	(EW025_RS02960:EW025_RS02965)	EW023_RS02860	EW022_RS06620
103	g001152	g001152	NA	pyruvate formate lyase 1-activating protein	50		EW021_RS01860	EW024_RS01755	EW025_RS01925	EW023_RS01820	EW022_RS07615
104	g000864	g000864	NA	serine--tRNA ligase	50		EW021_RS07610	EW024_RS07295	EW025_RS07980	EW023_RS07395	EW022_RS02140
105	g001776_000001	g001776	NA	translation initiation factor IF-1	60		EW021_RS00420	EW024_RS00495	EW025_RS00485	EW023_RS00490	EW022_RS00485
106	g000554	g000554	NA	macrolide ABC transporter ATP-binding protein/permease MacB	50	includes: dose >1	EW021_RS03460;EW021_RS08680	EW024_RS03580;EW024_RS08490	EW025_RS03525;EW025_RS09390	EW023_RS03425;EW023_RS08915	EW022_RS06050;EW022_RS08425
107	g001573	g001573	NA	glycyl radical protein	50		EW021_RS08760	EW024_RS08580	EW025_RS09470	EW023_RS09005	EW022_RS08515
108	g000953	g000953	NA	excinuclease ABC subunit B	50		EW021_RS05540	EW024_RS05515	EW025_RS05605	EW023_RS05380	EW022_RS03925
109	g000556	g000556	NA	2%2C3-diphosphoglycerate-dependent phosphoglycerate mutase	50		EW021_RS05970	EW024_RS05975	EW025_RS06340	EW023_RS06120	EW022_RS03430
110	g001123	g001123	NA	citrate (pro-3S)-lyase subunit beta	50		EW021_RS04710	EW024_RS04970	EW025_RS04775	EW023_RS04835	EW022_RS04810
111	g000471	g000471	NA	citrate lyase subunit alpha	50		EW021_RS04715	EW024_RS04975	EW025_RS04780	EW023_RS04840	EW022_RS04805
112	g000993	g000993	NA	alkyl hydroperoxide reductase subunit F	50		EW021_RS08885	EW024_RS08705	EW025_RS09595	EW023_RS09130	EW022_RS08640
113	g001363_000001	g001363	NA	alkyl hydroperoxide reductase subunit C	60		EW021_RS08880	EW024_RS08700	EW025_RS09590	EW023_RS09125	EW022_RS08635
114	g000537	g000537	NA	ABC transporter ATP-binding protein	50	includes: fusion;dose >1	(EW021_RS01890:EW021_RS07825)	(EW024_RS01785:EW024_RS07510)	(EW025_RS01955:EW025_RS08195)	(EW023_RS01850:EW023_RS07610)	EW022_RS01925;EW022_RS07585
115	g001136	g001136	NA	bifunctional methylenetetrahydrofolate dehydrogenase/methenyltetrahydrofolate cyclohydrolase FolD	50		EW021_RS06315	EW024_RS06245	EW025_RS06685	EW023_RS06190	EW022_RS03360
116	g000662	g000662	NA	5-(carboxyamino)imidazole ribonucleotide mutase	50		EW021_RS00245	EW024_RS00315	EW025_RS00310	EW023_RS00315	EW022_RS00310
117	g000960	g000960	NA	DNA polymerase III subunit gamma/tau	50		EW021_RS05715	EW024_RS05715	EW025_RS06085	EW023_RS05865	EW022_RS03680
118	g000644	g000644	NA	adenine phosphoribosyltransferase	50		EW021_RS03870	EW024_RS04000	EW025_RS03935	EW023_RS03845	EW022_RS05640
119	g000202_000001	g000202	NA	DNA-binding protein HU-alpha	60		EW021_RS06260	EW024_RS06190	EW025_RS06630	EW023_RS06135	EW022_RS03415
120	g001879_000001	g001879	NA	ATP-dependent protease ATP-binding subunit ClpX	60		EW021_RS03670	EW024_RS03795	EW025_RS03735	EW023_RS03640	EW022_RS05840
121	g001306_000001	g001306	NA	ATP-dependent Clp endopeptidase proteolytic subunit ClpP	60		EW021_RS01915	EW024_RS01815	EW025_RS01980	EW023_RS01875	EW022_RS07560
122	g001750	g001750	NA	exodeoxyribonuclease VII small subunit	50		EW021_RS06305	EW024_RS06235	EW025_RS06675	EW023_RS06180	EW022_RS03370
123	g000912	g000912	NA	tRNA guanosine(34) transglycosylase Tgt	50		EW021_RS01035	EW024_RS01070	EW025_RS01100	EW023_RS01105	EW022_RS01095
124	g000038	g000038	NA	methionine ABC transporter ATP-binding protein	50		EW021_RS01635	EW024_RS01540	EW025_RS01700	EW023_RS01605	EW022_RS07830
125	g001104	g001104	NA	acetyl-CoA carboxylase carboxyl transferase subunit alpha	50		EW021_RS07615	EW024_RS07300	EW025_RS07985	EW023_RS07400	EW022_RS02135
126	g001163	g001163	NA	30S ribosomal protein S2	50		EW021_RS08940	EW024_RS08760	EW025_RS09650	EW023_RS09185	EW022_RS08695
127	g001950	g001950	NA	cell division protein FtsZ	50		EW021_RS06390	EW024_RS06320	EW025_RS06760	EW023_RS06265	EW022_RS03285
128	g000961	g000961	NA	molecular chaperone DnaK	50		EW021_RS07685	EW024_RS07370	EW025_RS08055	EW023_RS07470	EW022_RS02065
129	g000550	g000550	NA	purine-nucleoside phosphorylase	50		EW021_RS03710	EW024_RS03835	EW025_RS03775	EW023_RS03680	EW022_RS05800
130	g000991	g000991	NA	peptide chain release factor 3	50		EW021_RS05920	EW024_RS05925	EW025_RS06290	EW023_RS06070	EW022_RS03480
131	g001001	g001001	NA	DUF853 domain-containing protein	50		EW021_RS02300	EW024_RS02305	EW025_RS02365	EW023_RS02265	EW022_RS07170
132	g000507	g000507	NA	ornithine carbamoyltransferase	50		EW021_RS06500	EW024_RS06430	EW025_RS06870	EW023_RS06375	EW022_RS03175
133	g000246	g000246	NA	alpha%2Calpha-phosphotrehalase	50		EW021_RS08955	EW024_RS08775	EW025_RS09665	EW023_RS09200	EW022_RS08710
134	g000942	g000942	NA	anaerobic ribonucleoside-triphosphate reductase	50		EW021_RS09005	EW024_RS08825	EW025_RS09715	EW023_RS09250	EW022_RS08760
135	g001749	g001749	NA	30S ribosomal protein S18	50		EW021_RS07950	EW024_RS07635	EW025_RS08660	EW023_RS08050	EW022_RS01810
136	g001996	g001996	NA	L-ascorbate 6-phosphate lactonase	50		EW021_RS00955	EW024_RS01030	EW025_RS01020	EW023_RS01020	EW022_RS01015
137	g000983_000001	g000983	NA	chaperonin GroEL	60		EW021_RS08850	EW024_RS08670	EW025_RS09560	EW023_RS09095	EW022_RS08605
138	g000769_000001	g000769	NA	phnA family protein	60		EW021_RS05095	EW024_RS05355	EW025_RS05160	EW023_RS05220	EW022_RS04430
139	g001041	g001041	NA	excinuclease ABC subunit UvrA	50		EW021_RS07935	EW024_RS07620	EW025_RS08305	EW023_RS07720	EW022_RS01825
140	g001032	g001032	NA	DNA-directed RNA polymerase subunit beta'	50		EW021_RS00585	EW024_RS00675	EW025_RS00650	EW023_RS00655	EW022_RS00650
141	g002223_000001	g002223	NA	DNA-directed RNA polymerase subunit beta	60		EW021_RS00580	EW024_RS00670	EW025_RS00645	EW023_RS00650	EW022_RS00645
142	g000741	g000741	NA	50S ribosomal protein L7/L12	50		EW021_RS04205	EW024_RS04455	EW025_RS04270	EW023_RS04410	EW022_RS05325
143	g001202	g001202	NA	50S ribosomal protein L1	50		EW021_RS02150	EW024_RS02050	EW025_RS02215	EW023_RS02120	EW022_RS07325
144	g001513_000001	g001513	NA	50S ribosomal protein L11	60		EW021_RS02145	EW024_RS02045	EW025_RS02210	EW023_RS02115	EW022_RS07330
145	g000007	g000007	NA	LysR family transcriptional regulator	50	includes: dose >1	EW021_RS03415;EW021_RS03720;EW021_RS04625;EW021_RS06905	EW024_RS03530;EW024_RS03845;EW024_RS04885;EW024_RS06840	EW025_RS03480;EW025_RS03785;EW025_RS04690;EW025_RS07275	EW023_RS03375;EW023_RS03690;EW023_RS04750;EW023_RS06945	EW022_RS02585;EW022_RS05790;EW022_RS06100
146	g000997_000001	g000997	NA	glycerol kinase GlpK	60		EW021_RS07105	EW024_RS07040	EW025_RS07475	EW023_RS07140	EW022_RS02390
147	g001081	g001081	NA	ATP-dependent 6-phosphofructokinase	50		EW021_RS05115	EW024_RS05375	EW025_RS05180	EW023_RS05240	EW022_RS04410
148	g000304	g000304	NA	superoxide dismutase [Mn]	50		EW021_RS05875	EW024_RS05880	EW025_RS06245	EW023_RS06025	EW022_RS03525
149	g000965	g000965	NA	ribosome-dependent GTPase TypA	50		EW021_RS06420	EW024_RS06350	EW025_RS06790	EW023_RS06295	EW022_RS03255
150	g000775	g000775	NA	thioredoxin TrxA	50		EW021_RS07980	EW024_RS07665	EW025_RS08690	EW023_RS08080	EW022_RS01780
151	g002326_000001	g002326	NA	aspartate--ammonia ligase	60		EW021_RS06480	EW024_RS06410	EW025_RS06850	EW023_RS06355	EW022_RS03195
152	g000964	g000964	NA	tRNA uridine-5-carboxymethylaminomethyl(34) synthesis enzyme MnmG	50		EW021_RS09230	EW024_RS09095	EW025_RS09940	EW023_RS09490	EW022_RS09205
153	g002121	g002121	NA	F0F1 ATP synthase subunit alpha	50		EW021_RS03130	EW024_RS03230	EW025_RS03195	EW023_RS03085	EW022_RS06390
154	g002166_000001	g002166	NA	F0F1 ATP synthase subunit beta	60		EW021_RS03140	EW024_RS03240	EW025_RS03205	EW023_RS03095	EW022_RS06380
155	g001138	g001138	NA	phosphate ABC transporter ATP-binding protein	50	includes: dose >1	EW021_RS04940;EW021_RS04945	EW024_RS05200;EW024_RS05205	EW025_RS05005;EW025_RS05010	EW023_RS05065;EW023_RS05070	EW022_RS04580;EW022_RS04585
156	g000818	g000818	NA	membrane protein insertion efficiency factor YidD	50		EW021_RS01825	EW024_RS01720	EW025_RS01890	EW023_RS01785	EW022_RS07650
157	g001854_000001	g001854	NA	50S ribosomal protein L34	60		EW021_RS08515	EW024_RS01215	EW025_RS09225	EW023_RS01290	EW022_RS01235
158	g001921	g001921	NA	acetate kinase	50		EW021_RS00635	EW024_RS00725	EW025_RS00700	EW023_RS00705	EW022_RS00700
159	g001283	g001283	NA	RpiB/LacA/LacB family sugar-phosphate isomerase	50		EW021_RS02850	EW024_RS02875	EW025_RS02915	EW023_RS02815	EW022_RS06670
160	g002297	g002297	NA	tryptophan--tRNA ligase	50		EW021_RS09330	EW024_RS09180	EW025_RS10040	EW023_RS09605	EW022_RS09310
161	g000117	g000117	NA	PTS sugar transporter subunit IIB	50		EW021_RS05570	EW024_RS05545	EW025_RS05635	EW023_RS05410	EW022_RS03895
162	g001233	g001233	NA	ABC transporter ATP-binding protein	50		EW021_RS03970	EW024_RS04240	EW025_RS04035	EW023_RS04220	EW022_RS05540
163	g000871_000001	g000871	NA	PTS ascorbate transporter subunit IIC	60		EW021_RS01325	EW024_RS08190	EW025_RS01390	EW023_RS08620	EW022_RS08125
164	g000051	g000051	NA	oxaloacetate decarboxylase subunit alpha	50	includes: dose >1	EW021_RS04655;EW021_RS04695;EW021_RS04725	EW024_RS04915;EW024_RS04955;EW024_RS04985	EW025_RS04720;EW025_RS04760;EW025_RS04790	EW023_RS04780;EW023_RS04820;EW023_RS04850	EW022_RS04795;EW022_RS04825;EW022_RS04865
165	g000239	g000239	NA	peptidase domain-containing ABC transporter	50		EW021_RS05130	EW024_RS05390	EW025_RS05195	EW023_RS05255	EW022_RS04395
166	g002667	g002667	NA	L-serine ammonia-lyase%2C iron-sulfur-dependent%2C subunit beta	50		EW021_RS09245	EW024_RS09110	EW025_RS09955	EW023_RS09505	EW022_RS09220
167	g005583	g005583	NA	L-serine ammonia-lyase%2C iron-sulfur-dependent%2C subunit alpha	50		EW021_RS09250	EW024_RS09115	EW025_RS09960	EW023_RS09510	EW022_RS09225
168	g001313_000002	g001313	NA	lytic transglycosylase IsaA	70		EW021_RS09255	EW024_RS09120	EW025_RS09965	EW023_RS09515	EW022_RS09230
169	g006017_000001	g006017	NA	UMP kinase	60		EW021_RS02155	EW024_RS02055	EW025_RS02220	EW023_RS02125	EW022_RS07320
170	g002947_000001	g002947	NA	ribosome recycling factor	60		EW021_RS02160	EW024_RS02060	EW025_RS02225	EW023_RS02130	EW022_RS07315
171	g005901	g005901	NA	isoprenyl transferase	50		EW021_RS01260	EW024_RS08255	EW025_RS01325	EW023_RS08685	EW022_RS08190
172	g005930	g005930	NA	triose-phosphate isomerase	50		EW021_RS02765	EW024_RS02795	EW025_RS02830	EW023_RS02735	EW022_RS06750
173	g004268_000001	g004268	NA	phosphoglycerate kinase	60		EW021_RS08175	EW024_RS07865	EW025_RS08885	EW023_RS08295	EW022_RS01565
174	g005609	g005609	NA	5'-nucleotidase%2C lipoprotein e(P4) family	50		EW021_RS08180	EW024_RS07870	EW025_RS08890	EW023_RS08300	EW022_RS01560
175	g003604_000002	g003604	NA	PTS lactose/cellobiose transporter subunit IIA	70		EW021_RS01455	EW024_RS08060	EW025_RS01520	EW023_RS08485	EW022_RS08000
176	g004650_000002	g004650	NA	PTS lactose EIICB component	70		EW021_RS01460	EW024_RS08055	EW025_RS01525	EW023_RS08480	EW022_RS07995
177	g004879_000003	g004879	NA	6-phospho-beta-galactosidase	80		EW021_RS01465	EW024_RS08050	EW025_RS01530	EW023_RS08475	EW022_RS07990
178	g005810	g005810	NA	ABC transporter permease	50		EW021_RS04340	EW024_RS04600	EW025_RS04405	EW023_RS04465	EW022_RS05180
179	g005838	g005838	NA	ABC transporter permease	50		EW021_RS04335	EW024_RS04595	EW025_RS04400	EW023_RS04460	EW022_RS05185
180	g005505	g005505	NA	UDP-N-acetylmuramate dehydrogenase	50		EW021_RS04325	EW024_RS04585	EW025_RS04390	EW023_RS04450	EW022_RS05195
181	g003459	g003459	NA	MerR family transcriptional regulator	50		EW021_RS08165	EW024_RS07855	EW025_RS08875	EW023_RS08285	EW022_RS01575
182	g004973_000001	g004973	NA	type I glutamate--ammonia ligase	60		EW021_RS08160	EW024_RS07850	EW025_RS08870	EW023_RS08280	EW022_RS01580
183	g004654_000001	g004654	NA	ribonuclease J	60		EW021_RS08155	EW024_RS07845	EW025_RS08865	EW023_RS08275	EW022_RS01585
184	g002369_000001	g002369	NA	NAD-dependent deacetylase	60		EW021_RS04825	EW024_RS05085	EW025_RS04890	EW023_RS04950	EW022_RS04700
185	g002298_000001	g002298	NA	lipoate--protein ligase	60		EW021_RS04820	EW024_RS05080	EW025_RS04885	EW023_RS04945	EW022_RS04705
186	g000979_1_000002	g000979_1	NA	formate--tetrahydrofolate ligase	60		EW021_RS04815	EW024_RS05075	EW025_RS04880	EW023_RS04940	EW022_RS04710
187	g004892	g004892	NA	replicative DNA helicase	50		EW021_RS09215	EW024_RS09080	EW025_RS09925	EW023_RS09475	EW022_RS09190
188	g004125_000001	g004125	NA	adenylosuccinate synthase	60		EW021_RS00855	EW024_RS00935	EW025_RS00920	EW023_RS00920	EW022_RS00915
189	g002623_1_000001	g002623_1	NA	response regulator transcription factor	60		EW021_RS02425	EW024_RS02460	EW025_RS02490	EW023_RS02390	EW022_RS07045
190	g002782	g002782	NA	orotate phosphoribosyltransferase	50		EW021_RS03735	EW024_RS03860	EW025_RS03800	EW023_RS03705	EW022_RS05775
191	g006095	g006095	NA	orotidine-5'-phosphate decarboxylase	50		EW021_RS03730	EW024_RS03855	EW025_RS03795	EW023_RS03700	EW022_RS05780
192	g005070_000001	g005070	NA	carbamoyl-phosphate synthase large subunit	60		EW021_RS03450	EW024_RS03570	EW025_RS03515	EW023_RS03415	EW022_RS06060
193	g002666	g002666	NA	(d)CMP kinase	50		EW021_RS03325	EW024_RS03435	EW025_RS03390	EW023_RS03280	EW022_RS06195
194	g003014	g003014	NA	translation initiation factor IF-3	50		EW021_RS03330	EW024_RS03440	EW025_RS03395	EW023_RS03285	EW022_RS06190
195	g003967_000001	g003967	NA	50S ribosomal protein L35	60		EW021_RS03335	EW024_RS03445	EW025_RS03400	EW023_RS03290	EW022_RS06185
196	g004828	g004828	NA	Asp-tRNA(Asn)/Glu-tRNA(Gln) amidotransferase subunit GatA	50		EW021_RS07730	EW024_RS07415	EW025_RS08100	EW023_RS07515	EW022_RS02020
197	g004848_000001	g004848	NA	Asp-tRNA(Asn)/Glu-tRNA(Gln) amidotransferase subunit GatB	60		EW021_RS07725	EW024_RS07410	EW025_RS08095	EW023_RS07510	EW022_RS02025
198	g005986	g005986	NA	ABC transporter ATP-binding protein	50		EW021_RS07550	EW024_RS07235	EW025_RS07920	EW023_RS07335	EW022_RS02200
199	g001519	g001519	NA	HIT family protein	50		EW021_RS07555	EW024_RS07240	EW025_RS07925	EW023_RS07340	EW022_RS02195
200	g004523	g004523	NA	ATP-dependent DNA helicase RecG	50		EW021_RS07790	EW024_RS07475	EW025_RS08160	EW023_RS07575	EW022_RS01960
201	g004674	g004674	NA	DAK2 domain-containing protein	50		EW021_RS08190	EW024_RS07880	EW025_RS08900	EW023_RS08310	EW022_RS01550
202	g005348_000002	g005348	NA	GMP reductase	70		EW021_RS04470	EW024_RS04730	EW025_RS04535	EW023_RS04595	EW022_RS05050
203	g002887	g002887	NA	xanthine phosphoribosyltransferase	50		EW021_RS04480	EW024_RS04740	EW025_RS04545	EW023_RS04605	EW022_RS05040
204	g005460	g005460	NA	aspartate carbamoyltransferase	50		EW021_RS03440	EW024_RS03555	EW025_RS03505	EW023_RS03400	EW022_RS06075
205	g004414	g004414	NA	carbamoyl-phosphate synthase small subunit	50		EW021_RS03445	EW024_RS03560	EW025_RS03510	EW023_RS03405	EW022_RS06070
206	g003755	g003755	NA	IreB family regulatory phosphoprotein	50		EW021_RS09025	EW024_RS08845	EW025_RS09735	EW023_RS09270	EW022_RS08780
207	g003310	g003310	NA	Holliday junction resolvase RuvX	50		EW021_RS09020	EW024_RS08840	EW025_RS09730	EW023_RS09265	EW022_RS08775
208	g002792_000001	g002792	NA	50S ribosomal protein L4	60		EW021_RS00315	EW024_RS00390	EW025_RS00380	EW023_RS00385	EW022_RS00380
209	g003670	g003670	NA	50S ribosomal protein L23	50		EW021_RS00320	EW024_RS00395	EW025_RS00385	EW023_RS00390	EW022_RS00385
210	g005527	g005527	NA	RluA family pseudouridine synthase	50		EW021_RS03425	EW024_RS03540	EW025_RS03490	EW023_RS03385	EW022_RS06090
211	g003022	g003022	NA	bifunctional pyr operon transcriptional regulator/uracil phosphoribosyltransferase PyrR	50		EW021_RS03430	EW024_RS03545	EW025_RS03495	EW023_RS03390	EW022_RS06085
212	g004168	g004168	NA	UDP-N-acetylglucosamine 1-carboxyvinyltransferase	50		EW021_RS03155	EW024_RS03255	EW025_RS03220	EW023_RS03110	EW022_RS06365
213	g003280	g003280	NA	3-hydroxyacyl-ACP dehydratase FabZ	50		EW021_RS07630	EW024_RS07315	EW025_RS08000	EW023_RS07415	EW022_RS02120
214	g004728	g004728	NA	ribonuclease Y	50		EW021_RS06900	EW024_RS06835	EW025_RS07270	EW023_RS06940	EW022_RS02590
215	g002770_000001	g002770	NA	guanylate kinase	60		EW021_RS06895	EW024_RS06830	EW025_RS07265	EW023_RS06935	EW022_RS02595
216	g004428	g004428	NA	23S rRNA (adenine(2503)-C(2))-methyltransferase RlmN	50		EW021_RS06450	EW024_RS06380	EW025_RS06820	EW023_RS06325	EW022_RS03225
217	g002750	g002750	NA	YutD family protein	50		EW021_RS06455	EW024_RS06385	EW025_RS06825	EW023_RS06330	EW022_RS03220
218	g002059_000001	g002059	NA	oleate hydratase	60		EW021_RS02185	EW024_RS02085	EW025_RS02250	EW023_RS02155	EW022_RS07290
219	g005193_000001	g005193	NA	PhoH family protein	60		EW021_RS02190	EW024_RS02090	EW025_RS02255	EW023_RS02160	EW022_RS07285
220	g004508_000001	g004508	NA	type I DNA topoisomerase	60		EW021_RS04615	EW024_RS04875	EW025_RS04680	EW023_RS04740	EW022_RS04905
221	g004972_000001	g004972	NA	methylenetetrahydrofolate--tRNA-(uracil(54)- C(5))-methyltransferase (FADH(2)-oxidizing) TrmFO	60		EW021_RS04650	EW024_RS04910	EW025_RS04715	EW023_RS04775	EW022_RS04870
222	g005338_000001	g005338	NA	rhodanese-related sulfurtransferase	60		EW021_RS03815	EW024_RS03945	EW025_RS03880	EW023_RS03790	EW022_RS05695
223	g001273	g001273	NA	pyroglutamyl-peptidase I	50		EW021_RS02335	EW024_RS02340	EW025_RS02400	EW023_RS02300	EW022_RS07135
224	g005441	g005441	NA	DNA-directed RNA polymerase subunit alpha	50		EW021_RS00440	EW024_RS00515	EW025_RS00505	EW023_RS00510	EW022_RS00505
225	g003419_000001	g003419	NA	50S ribosomal protein L17	60		EW021_RS00445	EW024_RS00520	EW025_RS00510	EW023_RS00515	EW022_RS00510
226	g004494	g004494	NA	DNA helicase PcrA	50		EW021_RS05060	EW024_RS05320	EW025_RS05125	EW023_RS05185	EW022_RS04465
227	g004539	g004539	NA	NAD-dependent DNA ligase LigA	50		EW021_RS03100	EW024_RS03200	EW025_RS03165	EW023_RS03055	EW022_RS06420
228	g004915_000001	g004915	NA	tRNA uridine-5-carboxymethylaminomethyl(34) synthesis GTPase MnmE	60		EW021_RS04195	EW024_RS04445	EW025_RS04260	EW023_RS04400	EW022_RS05335
229	g003081	g003081	NA	50S ribosomal protein L10	50		EW021_RS04200	EW024_RS04450	EW025_RS04265	EW023_RS04405	EW022_RS05330
230	g001920	g001920	NA	NADH-dependent flavin oxidoreductase	50		EW021_RS04845	EW024_RS05105	EW025_RS04910	EW023_RS04970	EW022_RS04680
231	g000416	g000416	NA	50S ribosomal protein L33	50	includes: dose >1	EW021_RS02310;EW021_RS09120	EW024_RS02315;EW024_RS08995	EW025_RS02375;EW025_RS09830	EW023_RS02275;EW023_RS09365	EW022_RS07160;EW022_RS08990
232	g005121_000001	g005121	NA	leucine--tRNA ligase	60		EW021_RS00910	EW024_RS00985	EW025_RS00975	EW023_RS00975	EW022_RS00970
233	g005928	g005928	NA	class I SAM-dependent methyltransferase	50		EW021_RS06650	EW024_RS06580	EW025_RS07020	EW023_RS06685	EW022_RS02845
234	g001185	g001185	NA	transaldolase	50		EW021_RS01330	EW024_RS08185	EW025_RS01395	EW023_RS08615	EW022_RS08120
235	g004838	g004838	NA	glutamate--tRNA ligase	50		EW021_RS08550	EW024_RS01180	EW025_RS09260	EW023_RS01255	EW022_RS01200
236	g002657	g002657	NA	response regulator transcription factor ArlR	50		EW021_RS01685	EW024_RS01590	EW025_RS01750	EW023_RS01655	EW022_RS07780
237	g001779_000002	g001779	NA	helix-turn-helix transcriptional regulator	70		EW021_RS05805	EW024_RS05810	EW025_RS06175	EW023_RS05955	EW022_RS03595
238	g004968_000001	g004968	NA	glucose-6-phosphate isomerase	60		EW021_RS01075	EW024_RS01105	EW025_RS01140	EW023_RS01190	EW022_RS01135
239	g005462	g005462	NA	thioredoxin-disulfide reductase	50		EW021_RS06995	EW024_RS06930	EW025_RS07365	EW023_RS07035	EW022_RS02495
240	g002751	g002751	NA	tRNA (guanosine(46)-N7)-methyltransferase TrmB	50		EW021_RS07535	EW024_RS07220	EW025_RS07905	EW023_RS07320	EW022_RS02215
241	g004999	g004999	NA	UDP-N-acetylmuramate--L-alanine ligase	50		EW021_RS01725	EW024_RS01630	EW025_RS01790	EW023_RS01695	EW022_RS07740
242	g002709	g002709	NA	ribulose-phosphate 3-epimerase	50		EW021_RS08450	EW024_RS01285	EW025_RS09160	EW023_RS01355	EW022_RS01300
243	g004124_000001	g004124	NA	adenylosuccinate lyase	60		EW021_RS00260	EW024_RS00335	EW025_RS00325	EW023_RS00330	EW022_RS00325
244	g002337_000002	g002337	NA	tagatose-bisphosphate aldolase	70	includes: dose >1	EW021_RS01450;EW021_RS07180	EW024_RS07115;EW024_RS08065	EW025_RS01515;EW025_RS07550	EW023_RS07215;EW023_RS08490	EW022_RS02315;EW022_RS08005
245	g005028	g005028	NA	HD domain-containing protein	50		EW021_RS02790	EW024_RS02820	EW025_RS02855	EW023_RS02760	EW022_RS06725
246	g002822_000001	g002822	NA	30S ribosomal protein S4	60		EW021_RS09195	EW024_RS09070	EW025_RS09905	EW023_RS09465	EW022_RS09180
247	g005314	g005314	NA	phosphate acetyltransferase	50		EW021_RS04445	EW024_RS04705	EW025_RS04510	EW023_RS04570	EW022_RS05075
248	g002853_000001	g002853	NA	recombination protein RecR	60		EW021_RS05945	EW024_RS05950	EW025_RS06315	EW023_RS06095	EW022_RS03455
249	g003547	g003547	NA	metal-sulfur cluster assembly factor	50		EW021_RS03240	EW024_RS03350	EW025_RS03305	EW023_RS03195	EW022_RS06280
250	g004162	g004162	NA	replication-associated recombination protein A	50		EW021_RS01160	EW024_RS08360	EW025_RS01225	EW023_RS08785	EW022_RS08290
251	g003562	g003562	NA	glycine cleavage system protein H	50		EW021_RS04835	EW024_RS05095	EW025_RS04900	EW023_RS04960	EW022_RS04690
252	g002848	g002848	NA	YihA family ribosome biogenesis GTP-binding protein	50		EW021_RS03675	EW024_RS03800	EW025_RS03740	EW023_RS03645	EW022_RS05835
253	g005809	g005809	NA	MBL fold metallo-hydrolase	50		EW021_RS02435	EW024_RS02470	EW025_RS02500	EW023_RS02400	EW022_RS07035
254	g003737_000001	g003737	NA	30S ribosomal protein S16	60		EW021_RS03475	EW024_RS03595	EW025_RS03540	EW023_RS03440	EW022_RS06035
255	g002336	g002336	NA	L-lactate dehydrogenase	50		EW021_RS04555	EW024_RS04815	EW025_RS04620	EW023_RS04680	EW022_RS04965
256	g004942	g004942	NA	DNA repair protein RadA	50		EW021_RS08565	EW024_RS01165	EW025_RS09275	EW023_RS01240	EW022_RS01185
257	g002718	g002718	NA	endonuclease III	50		EW021_RS03880	EW024_RS04010	EW025_RS03945	EW023_RS03855	EW022_RS05630
258	g003744	g003744	NA	RNA-binding S4 domain-containing protein	50		EW021_RS00035	EW024_RS00035	EW025_RS00035	EW023_RS00035	EW022_RS00035
259	g005099	g005099	NA	bifunctional acetaldehyde-CoA/alcohol dehydrogenase	50		EW021_RS00290	EW024_RS00365	EW025_RS00355	EW023_RS00360	EW022_RS00355
260	g004601	g004601	NA	glutamine--fructose-6-phosphate transaminase (isomerizing)	50		EW021_RS05100	EW024_RS05360	EW025_RS05165	EW023_RS05225	EW022_RS04425
261	g005414	g005414	NA	mannose-6-phosphate isomerase%2C class I	50		EW021_RS07880	EW024_RS07565	EW025_RS08250	EW023_RS07665	EW022_RS01880
262	g002492	g002492	NA	aquaporin family protein	50	includes: dose >1	EW021_RS07095	EW024_RS02435;EW024_RS07030	EW025_RS07465	EW023_RS07130	EW022_RS02400
263	g002022_000001	g002022	NA	ATP-dependent Clp protease ATP-binding subunit	60		EW021_RS03685	EW024_RS03810	EW025_RS03750	EW023_RS03655	EW022_RS05825
264	g002744	g002744	NA	adenylate kinase	50		EW021_RS00415	EW024_RS00490	EW025_RS00480	EW023_RS00485	EW022_RS00480
265	g000199_000001	g000199	NA	MerR family transcriptional regulator	60		EW021_RS08090	EW024_RS07780	EW025_RS08800	EW023_RS08190	EW022_RS01670
266	g004874_000001	g004874	NA	Fe-S cluster assembly protein SufB	60		EW021_RS08345	EW024_RS01395	EW025_RS09055	EW023_RS01460	EW022_RS01405
267	g002815	g002815	NA	peptide deformylase	50		EW021_RS01295	EW024_RS08220	EW025_RS01360	EW023_RS08650	EW022_RS08155
268	g004552_000001	g004552	NA	threonine--tRNA ligase	60		EW021_RS02385	EW024_RS02390	EW025_RS02450	EW023_RS02350	EW022_RS07085
269	g002105	g002105	NA	bifunctional phosphoribosylaminoimidazolecarboxamide formyltransferase/IMP cyclohydrolase	50		EW021_RS00230	EW024_RS00300	EW025_RS00295	EW023_RS00300	EW022_RS00295
270	g004541	g004541	NA	methionine--tRNA ligase	50		EW021_RS02000	EW024_RS01905	EW025_RS02065	EW023_RS01960	EW022_RS07485
271	g002400	g002400	NA	UTP--glucose-1-phosphate uridylyltransferase GalU	50	includes: dose >1	EW021_RS08600;EW021_RS09305	EW024_RS01130	EW025_RS09310;EW025_RS10015	EW023_RS01205;EW023_RS09570	EW022_RS01150;EW022_RS09285
272	g004208	g004208	NA	cysteine desulfurase	50		EW021_RS08355	EW024_RS01385	EW025_RS09065	EW023_RS01450	EW022_RS01395
273	g005582_000001	g005582	NA	GTPase Era	60		EW021_RS02210	EW024_RS02110	EW025_RS02275	EW023_RS02180	EW022_RS07265
274	g003785_000001	g003785	NA	type B 50S ribosomal protein L31	60		EW021_RS02955	EW024_RS03065	EW025_RS03020	EW023_RS02915	EW022_RS06565
275	g003614_000001	g003614	NA	50S ribosomal protein L21	60		EW021_RS03400	EW024_RS03515	EW025_RS03465	EW023_RS03355	EW022_RS06120
276	g000616_1_000001	g000616_1	NA	peptidyl-prolyl cis-trans isomerase	60		EW021_RS06845	EW024_RS06780	EW025_RS07215	EW023_RS06885	EW022_RS02645
277	g004005_000002	g004005	NA	50S ribosomal protein L28	70		EW021_RS08210	EW024_RS07890	EW025_RS08920	EW023_RS08320	EW022_RS01540
278	g004715	g004715	NA	DEAD/DEAH box helicase	50		EW021_RS05915	EW024_RS05920	EW025_RS06285	EW023_RS06065	EW022_RS03485
279	g001468	g001468	NA	ComE operon protein 2	50		EW021_RS07925	EW024_RS07610	EW025_RS08295	EW023_RS07710	EW022_RS01835
280	g001226	g001226	NA	hemolysin III family protein	50		EW021_RS04590	EW024_RS04850	EW025_RS04655	EW023_RS04715	EW022_RS04930
281	g002997_000001	g002997	NA	50S ribosomal protein L6	60		EW021_RS00385	EW024_RS00460	EW025_RS00450	EW023_RS00455	EW022_RS00450
282	g004178	g004178	NA	UDP-N-acetylglucosamine 1-carboxyvinyltransferase	50		EW021_RS05690	EW024_RS05690	EW025_RS06060	EW023_RS05840	EW022_RS03710
283	g006034	g006034	NA	16S rRNA (guanine(527)-N(7))-methyltransferase RsmG	50		EW021_RS01665	EW024_RS01570	EW025_RS01730	EW023_RS01635	EW022_RS07800
284	g000705	g000705	NA	peptide-methionine (R)-S-oxide reductase MsrB	50	includes: dose >1	EW021_RS04115;EW021_RS06545	EW024_RS04380;EW024_RS06475	EW025_RS04180;EW025_RS06915	EW023_RS04335;EW023_RS06420	EW022_RS03130;EW022_RS05400
285	g003541	g003541	NA	putative DNA-binding protein	50		EW021_RS04755	EW024_RS05015	EW025_RS04820	EW023_RS04880	EW022_RS04765
286	g002684	g002684	NA	GTP pyrophosphokinase family protein	50		EW021_RS04430	EW024_RS04690	EW025_RS04495	EW023_RS04555	EW022_RS05090
287	g005098_000001	g005098	NA	valine--tRNA ligase	60		EW021_RS06595	EW024_RS06525	EW025_RS06965	EW023_RS06455	EW022_RS03080
288	g003769_000001	g003769	NA	phosphocarrier protein HPr	60		EW021_RS05760	EW024_RS05765	EW025_RS06130	EW023_RS05910	EW022_RS03635
289	g003798	g003798	NA	DUF896 family protein	50		EW021_RS07115	EW024_RS07050	EW025_RS07485	EW023_RS07150	EW022_RS02380
290	g004126	g004126	NA	asparagine--tRNA ligase	50		EW021_RS02915	EW024_RS02940	EW025_RS02980	EW023_RS02875	EW022_RS06605
291	g002984	g002984	NA	hypoxanthine phosphoribosyltransferase	50		EW021_RS00055	EW024_RS00055	EW025_RS00055	EW023_RS00055	EW022_RS00055
292	g002975	g002975	NA	transcription termination/antitermination protein NusG	50		EW021_RS00865	EW024_RS00945	EW025_RS00930	EW023_RS00930	EW022_RS00925
293	g003672	g003672	NA	30S ribosomal protein S6	50		EW021_RS07960	EW024_RS07645	EW025_RS08670	EW023_RS08060	EW022_RS01800
294	g005237	g005237	NA	tRNA preQ1(34) S-adenosylmethionine ribosyltransferase-isomerase QueA	50		EW021_RS05850	EW024_RS05855	EW025_RS06220	EW023_RS06000	EW022_RS03550
295	g002671	g002671	NA	ABC transporter ATP-binding protein	50		EW021_RS03195	EW024_RS03295	EW025_RS03260	EW023_RS03150	EW022_RS06325
296	g005270	g005270	NA	16S rRNA (cytosine(1402)-N(4))-methyltransferase RsmH	50		EW021_RS07035	EW024_RS06970	EW025_RS07405	EW023_RS07075	EW022_RS02455
297	g004815_000001	g004815	NA	amidophosphoribosyltransferase	60		EW021_RS00215	EW024_RS00285	EW025_RS00280	EW023_RS00285	EW022_RS00280
298	g005381	g005381	NA	asparaginase	50		EW021_RS07775	EW024_RS07460	EW025_RS08145	EW023_RS07560	EW022_RS01975
299	g005083	g005083	NA	isoleucine--tRNA ligase	50		EW021_RS06360	EW024_RS06290	EW025_RS06730	EW023_RS06235	EW022_RS03315
300	g004245	g004245	NA	phosphopentomutase	50		EW021_RS03695	EW024_RS03820	EW025_RS03760	EW023_RS03665	EW022_RS05815
301	g003376	g003376	NA	transcriptional regulator Spx	50		EW021_RS04980	EW024_RS05240	EW025_RS05045	EW023_RS05105	EW022_RS04545
302	g005127	g005127	NA	DNA topoisomerase IV subunit A	50		EW021_RS03775	EW024_RS03900	EW025_RS03840	EW023_RS03750	EW022_RS05735
303	g005285	g005285	NA	phosphate acyltransferase PlsX	50		EW021_RS00195	EW024_RS00265	EW025_RS00260	EW023_RS00265	EW022_RS00260
304	g004893	g004893	NA	cysteine--tRNA ligase	50		EW021_RS01360	EW024_RS08155	EW025_RS01425	EW023_RS08585	EW022_RS08090
305	g004716_000001	g004716	NA	ATP-binding cassette domain-containing protein	60		EW021_RS09340	EW024_RS09190	EW025_RS10050	EW023_RS09615	EW022_RS09320
306	g004824_000001	g004824	NA	nicotinate phosphoribosyltransferase	60		EW021_RS06985	EW024_RS06920	EW025_RS07355	EW023_RS07025	EW022_RS02505
307	g004218	g004218	NA	arginine deiminase	50		EW021_RS06510	EW024_RS06440	EW025_RS06880	EW023_RS06385	EW022_RS03165
308	g004354	g004354	NA	molecular chaperone DnaJ	50		EW021_RS07680	EW024_RS07365	EW025_RS08050	EW023_RS07465	EW022_RS02070
309	g005908	g005908	NA	epoxyqueuosine reductase QueH	50		EW021_RS08575	EW024_RS01155	EW025_RS09285	EW023_RS01230	EW022_RS01175
310	g005101	g005101	NA	alanine--tRNA ligase	50		EW021_RS05810	EW024_RS05815	EW025_RS06180	EW023_RS05960	EW022_RS03590
311	g000102_1_000001	g000102_1	NA	single-stranded DNA-binding protein	60	includes: dose >1	EW021_RS05345;EW021_RS07955	EW024_RS07640	EW025_RS05410;EW025_RS08665	EW023_RS08055	EW022_RS01805
312	g000462	g000462	NA	CHAP domain-containing protein	50	includes: dose >1	EW021_RS07850;EW021_RS08660	EW024_RS07535;EW024_RS08470	EW025_RS08220;EW025_RS09370	EW023_RS07635;EW023_RS08895	EW022_RS01900;EW022_RS08405
313	g000719	g000719	NA	S4 domain-containing protein YaaA	50		EW021_RS09310	EW024_RS09160	EW025_RS10020	EW023_RS09585	EW022_RS09290
314	g001296	g001296	NA	ABC transporter permease/substrate-binding protein	50		EW021_RS04465	EW024_RS04725	EW025_RS04530	EW023_RS04590	EW022_RS05055
315	g002589	g002589	NA	tRNA (guanosine(37)-N1)-methyltransferase TrmD	50		EW021_RS03510	EW024_RS03635	EW025_RS03575	EW023_RS03475	EW022_RS06000
316	g003196	g003196	NA	SsrA-binding protein SmpB	50		EW021_RS02325	EW024_RS02330	EW025_RS02390	EW023_RS02290	EW022_RS07145
317	g004436	g004436	NA	3-deoxy-7-phosphoheptulonate synthase	50		EW021_RS06630	EW024_RS06560	EW025_RS07000	EW023_RS06665	EW022_RS02865
318	g002974	g002974	NA	tRNA (uridine(34)/cytosine(34)/5- carboxymethylaminomethyluridine(34)-2'-O)- methyltransferase TrmL	50		EW021_RS01830	EW024_RS01725	EW025_RS01895	EW023_RS01790	EW022_RS07645
319	g005022_000001	g005022	NA	ribosome biogenesis GTPase Der	60		EW021_RS01710	EW024_RS01615	EW025_RS01775	EW023_RS01680	EW022_RS07755
320	g002985	g002985	NA	DUF402 domain-containing protein	50		EW021_RS06740	EW024_RS06670	EW025_RS07110	EW023_RS06775	EW022_RS02755
321	g003099	g003099	NA	transcriptional repressor NrdR	50		EW021_RS01695	EW024_RS01600	EW025_RS01760	EW023_RS01665	EW022_RS07770
322	g005468	g005468	NA	metal ABC transporter substrate-binding protein	50		EW021_RS02115	EW024_RS02015	EW025_RS02180	EW023_RS02085	EW022_RS07360
323	g005416	g005416	NA	TIGR01212 family radical SAM protein	50		EW021_RS01845	EW024_RS01740	EW025_RS01910	EW023_RS01805	EW022_RS07630
324	g002595	g002595	NA	phosphoribosylaminoimidazolesuccinocarboxamide synthase	50		EW021_RS00205	EW024_RS00275	EW025_RS00270	EW023_RS00275	EW022_RS00270
325	g005238	g005238	NA	tRNA (adenosine(37)-N6)-threonylcarbamoyltransferase complex transferase subunit TsaD	50		EW021_RS08135	EW024_RS07825	EW025_RS08845	EW023_RS08255	EW022_RS01605
326	g002685	g002685	NA	YggS family pyridoxal phosphate-dependent enzyme	50		EW021_RS06385	EW024_RS06315	EW025_RS06755	EW023_RS06260	EW022_RS03290
327	g005259	g005259	NA	PTS fructose transporter subunit IIC	50		EW021_RS00795	EW024_RS00875	EW025_RS00860	EW023_RS00860	EW022_RS00855
328	g001954	g001954	NA	chorismate synthase	50		EW021_RS03360	EW024_RS03470	EW025_RS03425	EW023_RS03315	EW022_RS06160
329	g004957_000001	g004957	NA	phosphoglucosamine mutase	60		EW021_RS04040	EW024_RS04305	EW025_RS04105	EW023_RS04285	EW022_RS05475
330	g000651	g000651	NA	peptide-methionine (S)-S-oxide reductase MsrA	50		EW021_RS02170	EW024_RS02070	EW025_RS02235	EW023_RS02140	EW022_RS07305
331	g000885	g000885	NA	ABC transporter ATP-binding protein	50		EW021_RS04460	EW024_RS04720	EW025_RS04525	EW023_RS04585	EW022_RS05060
332	g003130	g003130	NA	transcription elongation factor GreA	50		EW021_RS01740	EW024_RS01645	EW025_RS01805	EW023_RS01710	EW022_RS07725
333	g004612	g004612	NA	excinuclease ABC subunit UvrC	50		EW021_RS04180	EW024_RS04430	EW025_RS04245	EW023_RS04385	EW022_RS05350
334	g004127	g004127	NA	GTPase ObgE	50		EW021_RS05600	EW024_RS05575	EW025_RS05665	EW023_RS05440	EW022_RS03865
335	g002382	g002382	NA	tagatose-6-phosphate kinase	50		EW021_RS01445	EW024_RS08070	EW025_RS01510	EW023_RS08495	EW022_RS08010
336	g005600	g005600	NA	16S rRNA (adenine(1518)-N(6)/adenine(1519)-N(6))- dimethyltransferase RsmA	50		EW021_RS08460	EW024_RS01275	EW025_RS09170	EW023_RS01345	EW022_RS01290
337	g000302	g000302	NA	helix-turn-helix transcriptional regulator	50		EW021_RS01395	EW024_RS08120	EW025_RS01460	EW023_RS08550	EW022_RS08055
338	g000657_1_000003	g000657_1	NA	galactose-6-phosphate isomerase subunit LacB	80		EW021_RS07190	EW024_RS07125	EW025_RS07560	EW023_RS07225	EW022_RS02305
339	g011006_000004	g011006	NA	FtsW/RodA/SpoVE family cell cycle protein	90		EW021_RS02755	EW024_RS02785	EW025_RS02820	EW023_RS02725	EW022_RS06760
340	g011148_000004	g011148	NA	phosphoenolpyruvate carboxylase	90		EW021_RS02750	EW024_RS02780	EW025_RS02815	EW023_RS02720	EW022_RS06765
341	g010226_000004	g010226	NA	oligoendopeptidase F	90		EW021_RS02745	EW024_RS02775	EW025_RS02810	EW023_RS02715	EW022_RS06770
342	g003148_000004	g003148	NA	glutathione peroxidase	90		EW021_RS02740	EW024_RS02770	EW025_RS02805	EW023_RS02710	EW022_RS06775
343	g003420_000004	g003420	NA	DUF4430 domain-containing protein	90		EW021_RS02735	EW024_RS02765	EW025_RS02800	EW023_RS02705	EW022_RS06780
344	g003071_000004	g003071	NA	membrane protein	90		EW021_RS02730	EW024_RS02760	EW025_RS02795	EW023_RS02700	EW022_RS06785
345	g012275_000004	g012275	NA	glycosyl hydrolase 25 family protein	90		EW021_RS02725	EW024_RS02755	EW025_RS02790	EW023_RS02695	EW022_RS06790
346	g006675_000004	g006675	NA	energy-coupled thiamine transporter ThiT	90		EW021_RS02720	EW024_RS02750	EW025_RS02785	EW023_RS02690	EW022_RS06795
347	g007081_000004	g007081	NA	aminoacyl-tRNA deacylase	90		EW021_RS02715	EW024_RS02745	EW025_RS02780	EW023_RS02685	EW022_RS06800
348	g006405_000004	g006405	NA	histidine phosphatase family protein	90		EW021_RS02710	EW024_RS02740	EW025_RS02775	EW023_RS02680	EW022_RS06805
349	g012003_000004	g012003	NA	HAD family hydrolase	90		EW021_RS02705	EW024_RS02735	EW025_RS02770	EW023_RS02675	EW022_RS06810
350	g008803_000004	g008803	NA	hypothetical protein	90		EW021_RS02695	EW024_RS02725	EW025_RS02760	EW023_RS02665	EW022_RS06820
351	g009312_000004	g009312	NA	U32 family peptidase	90		EW021_RS02690	EW024_RS02720	EW025_RS02755	EW023_RS02660	EW022_RS06825
352	g011869_000004	g011869	NA	U32 family peptidase	90		EW021_RS02685	EW024_RS02715	EW025_RS02750	EW023_RS02655	EW022_RS06830
353	g008254_000004	g008254	NA	DUF3270 domain-containing protein	90		EW021_RS02680	EW024_RS02710	EW025_RS02745	EW023_RS02650	EW022_RS06835
354	g007364_000004	g007364	NA	YtxH domain-containing protein	90		EW021_RS02675	EW024_RS02705	EW025_RS02740	EW023_RS02645	EW022_RS06840
355	g007468_000004	g007468	NA	DUF948 domain-containing protein	90		EW021_RS02670	EW024_RS02700	EW025_RS02735	EW023_RS02640	EW022_RS06845
356	g012634_000004	g012634	NA	prolipoprotein diacylglyceryl transferase	90		EW021_RS02665	EW024_RS02695	EW025_RS02730	EW023_RS02635	EW022_RS06850
357	g011830_000004	g011830	NA	HPr kinase/phosphorylase	90		EW021_RS02660	EW024_RS02690	EW025_RS02725	EW023_RS02630	EW022_RS06855
358	g008333_000004	g008333	NA	PspC domain-containing protein	90		EW021_RS02655	EW024_RS02685	EW025_RS02720	EW023_RS02625	EW022_RS06860
359	g007317_000004	g007317	NA	SprT family protein	90		EW021_RS02650	EW024_RS02680	EW025_RS02715	EW023_RS02620	EW022_RS06865
360	g010076_000004	g010076	NA	RNA-binding transcriptional accessory protein	90		EW021_RS02645	EW024_RS02675	EW025_RS02710	EW023_RS02615	EW022_RS06870
361	g009226_000004	g009226	NA	hypothetical protein	90		EW021_RS02640	EW024_RS02670	EW025_RS02705	EW023_RS02610	EW022_RS06875
362	g012002_000004	g012002	NA	permease	90		EW021_RS02635	EW024_RS02665	EW025_RS02700	EW023_RS02605	EW022_RS06880
363	g012440_000004	g012440	NA	TIGR03943 family protein	90		EW021_RS02630	EW024_RS02660	EW025_RS02695	EW023_RS02600	EW022_RS06885
364	g010193_000004	g010193	NA	PTS beta-glucoside transporter subunit IIBCA	90		EW021_RS02620	EW024_RS02650	EW025_RS02685	EW023_RS02590	EW022_RS06895
365	g012303_000004	g012303	NA	PRD domain-containing protein	90		EW021_RS02615	EW024_RS02645	EW025_RS02680	EW023_RS02585	EW022_RS06900
366	g010844_000004	g010844	NA	MFS transporter	90		EW021_RS02610	EW024_RS02640	EW025_RS02675	EW023_RS02580	EW022_RS06905
367	g008292_000004	g008292	NA	UPF0223 family protein	90		EW021_RS04975	EW024_RS05235	EW025_RS05040	EW023_RS05100	EW022_RS04550
368	g012581_000004	g012581	NA	inositol monophosphatase family protein	90		EW021_RS04970	EW024_RS05230	EW025_RS05035	EW023_RS05095	EW022_RS04555
369	g010990_000004	g010990	NA	23S rRNA methyltransferase	90		EW021_RS04965	EW024_RS05225	EW025_RS05030	EW023_RS05090	EW022_RS04560
370	g012187_000004	g012187	NA	phosphate ABC transporter substrate-binding protein PstS family protein	90		EW021_RS04960	EW024_RS05220	EW025_RS05025	EW023_RS05085	EW022_RS04565
371	g011811_000004	g011811	NA	phosphate ABC transporter permease subunit PstC	90		EW021_RS04955	EW024_RS05215	EW025_RS05020	EW023_RS05080	EW022_RS04570
372	g012071_000004	g012071	NA	phosphate ABC transporter permease PstA	90		EW021_RS04950	EW024_RS05210	EW025_RS05015	EW023_RS05075	EW022_RS04575
373	g006264_000004	g006264	NA	phosphate signaling complex protein PhoU	90		EW021_RS04935	EW024_RS05195	EW025_RS05000	EW023_RS05060	EW022_RS04590
374	g008828_000004	g008828	NA	hypothetical protein	90		EW021_RS04930	EW024_RS05190	EW025_RS04995	EW023_RS05055	EW022_RS04595
375	g011183_000004	g011183	NA	M1 family metallopeptidase	90		EW021_RS04925	EW024_RS05185	EW025_RS04990	EW023_RS05050	EW022_RS04600
376	g006176_000004	g006176	NA	response regulator transcription factor	90		EW021_RS04920	EW024_RS05180	EW025_RS04985	EW023_RS05045	EW022_RS04605
377	g010989_000004	g010989	NA	HAMP domain-containing histidine kinase	90		EW021_RS04915	EW024_RS05175	EW025_RS04980	EW023_RS05040	EW022_RS04610
378	g008609_000004	g008609	NA	30S ribosomal protein S20	90		EW021_RS04910	EW024_RS05170	EW025_RS04975	EW023_RS05035	EW022_RS04615
379	g011904_000004	g011904	NA	type I pantothenate kinase	90		EW021_RS04905	EW024_RS05165	EW025_RS04970	EW023_RS05030	EW022_RS04620
380	g006533_000004	g006533	NA	class I SAM-dependent methyltransferase	90		EW021_RS04900	EW024_RS05160	EW025_RS04965	EW023_RS05025	EW022_RS04625
381	g007570_000004	g007570	NA	cytidine deaminase	90		EW021_RS04895	EW024_RS05155	EW025_RS04960	EW023_RS05020	EW022_RS04630
382	g005195_1_000006	g005195_1	NA	BMP family ABC transporter substrate-binding protein	90		EW021_RS04890	EW024_RS05150	EW025_RS04955	EW023_RS05015	EW022_RS04635
383	g010505_000004	g010505	NA	ABC transporter ATP-binding protein	90		EW021_RS04885	EW024_RS05145	EW025_RS04950	EW023_RS05010	EW022_RS04640
384	g011248_000004	g011248	NA	ABC transporter permease	90		EW021_RS04880	EW024_RS05140	EW025_RS04945	EW023_RS05005	EW022_RS04645
385	g011697_000004	g011697	NA	ABC transporter permease	90		EW021_RS04875	EW024_RS05135	EW025_RS04940	EW023_RS05000	EW022_RS04650
386	g010299_000004	g010299	NA	phospho-sugar mutase	90		EW021_RS04870	EW024_RS05130	EW025_RS04935	EW023_RS04995	EW022_RS04655
387	g006642_000004	g006642	NA	ECF transporter S component	90		EW021_RS04865	EW024_RS05125	EW025_RS04930	EW023_RS04990	EW022_RS04660
388	g006767_000004	g006767	NA	phosphopantothenoylcysteine decarboxylase	90		EW021_RS04860	EW024_RS05120	EW025_RS04925	EW023_RS04985	EW022_RS04665
389	g006115_000004	g006115	NA	phosphopantothenate--cysteine ligase	90		EW021_RS04855	EW024_RS05115	EW025_RS04920	EW023_RS04980	EW022_RS04670
390	g012264_000004	g012264	NA	lipoate--protein ligase family protein	90		EW021_RS04850	EW024_RS05110	EW025_RS04915	EW023_RS04975	EW022_RS04675
391	g009250_000004	g009250	NA	teichoic acid D-Ala incorporation-associated protein DltX	90		EW021_RS05535	EW024_RS05510	EW025_RS05600	EW023_RS05375	EW022_RS03930
392	g010496_000004	g010496	NA	D-alanine--poly(phosphoribitol) ligase subunit DltA	90		EW021_RS05530	EW024_RS05505	EW025_RS05595	EW023_RS05370	EW022_RS03935
393	g009413_000004	g009413	NA	D-alanyl-lipoteichoic acid biosynthesis protein DltB	90		EW021_RS05525	EW024_RS05500	EW025_RS05590	EW023_RS05365	EW022_RS03940
394	g008564_000004	g008564	NA	D-alanine--poly(phosphoribitol) ligase subunit DltC	90		EW021_RS05520	EW024_RS05495	EW025_RS05585	EW023_RS05360	EW022_RS03945
395	g009425_000004	g009425	NA	D-alanyl-lipoteichoic acid biosynthesis protein DltD	90		EW021_RS05515	EW024_RS05490	EW025_RS05580	EW023_RS05355	EW022_RS03950
396	g005349_000004	g005349	NA	alpha/beta hydrolase	90		EW021_RS05510	EW024_RS05485	EW025_RS05575	EW023_RS05350	EW022_RS03955
397	g001768_000004	g001768	NA	hypothetical protein	90		EW021_RS05505	EW024_RS05480	EW025_RS05570	EW023_RS05345	EW022_RS03960
398	g009401_000004	g009401	NA	extracellular solute-binding protein	90		EW021_RS05500	EW024_RS05475	EW025_RS05565	EW023_RS05340	EW022_RS03965
399	g010312_000004	g010312	NA	alpha-glycosidase	90		EW021_RS05495	EW024_RS05470	EW025_RS05560	EW023_RS05335	EW022_RS03970
400	g010074_000004	g010074	NA	cyclomaltodextrin glucanotransferase	90		EW021_RS05490	EW024_RS05465	EW025_RS05555	EW023_RS05330	EW022_RS03975
401	g010998_000004	g010998	NA	sugar ABC transporter permease	90		EW021_RS05485	EW024_RS05460	EW025_RS05550	EW023_RS05325	EW022_RS03980
402	g012220_000004	g012220	NA	sugar ABC transporter permease	90		EW021_RS05480	EW024_RS05455	EW025_RS05545	EW023_RS05320	EW022_RS03985
403	g012441_000004	g012441	NA	maltodextrose utilization protein MalA	90		EW021_RS05475	EW024_RS05450	EW025_RS05540	EW023_RS05315	EW022_RS03990
404	g012347_000004	g012347	NA	sugar ABC transporter permease	90		EW021_RS05465	EW024_RS05440	EW025_RS05530	EW023_RS05305	EW022_RS04000
405	g010853_000004	g010853	NA	sugar ABC transporter permease	90		EW021_RS05460	EW024_RS05435	EW025_RS05525	EW023_RS05300	EW022_RS04005
406	g009440_000004	g009440	NA	extracellular solute-binding protein	90		EW021_RS05455	EW024_RS05430	EW025_RS05520	EW023_RS05295	EW022_RS04010
407	g011409_000004	g011409	NA	LacI family transcriptional regulator	90		EW021_RS05450	EW024_RS05425	EW025_RS05515	EW023_RS05290	EW022_RS04015
408	g010575_000004	g010575	NA	4-alpha-glucanotransferase	90		EW021_RS05445	EW024_RS05420	EW025_RS05510	EW023_RS05285	EW022_RS04020
409	g010031_000004	g010031	NA	glycogen/starch/alpha-glucan family phosphorylase	90		EW021_RS05440	EW024_RS05415	EW025_RS05505	EW023_RS05280	EW022_RS04025
410	g006425_000004	g006425	NA	DUF3862 domain-containing protein	90		EW021_RS05435	EW024_RS05410	EW025_RS05500	EW023_RS05275	EW022_RS04030
411	g006443_000004	g006443	NA	TVP38/TMEM64 family protein	90		EW021_RS05140	EW024_RS05400	EW025_RS05205	EW023_RS05265	EW022_RS04385
412	g012596_000004	g012596	NA	hypothetical protein	90		EW021_RS05135	EW024_RS05395	EW025_RS05200	EW023_RS05260	EW022_RS04390
413	g009188_000004	g009188	NA	hypothetical protein	90		EW021_RS03665	EW024_RS03790	EW025_RS03730	EW023_RS03635	EW022_RS05845
414	g006985_000004	g006985	NA	dihydrofolate reductase	90		EW021_RS03660	EW024_RS03785	EW025_RS03725	EW023_RS03630	EW022_RS05850
415	g012324_000004	g012324	NA	thymidylate synthase	90		EW021_RS03655	EW024_RS03780	EW025_RS03720	EW023_RS03625	EW022_RS05855
416	g009689_000004	g009689	NA	hydroxymethylglutaryl-CoA synthase	90		EW021_RS03650	EW024_RS03775	EW025_RS03715	EW023_RS03620	EW022_RS05860
417	g009337_000004	g009337	NA	hydroxymethylglutaryl-CoA reductase%2C degradative	90		EW021_RS03645	EW024_RS03770	EW025_RS03710	EW023_RS03615	EW022_RS05865
418	g011554_000004	g011554	NA	type 2 isopentenyl-diphosphate Delta-isomerase	90		EW021_RS03640	EW024_RS03765	EW025_RS03705	EW023_RS03610	EW022_RS05870
419	g011433_000004	g011433	NA	phosphomevalonate kinase	90		EW021_RS03635	EW024_RS03760	EW025_RS03700	EW023_RS03605	EW022_RS05875
420	g011762_000004	g011762	NA	diphosphomevalonate decarboxylase	90		EW021_RS03630	EW024_RS03755	EW025_RS03695	EW023_RS03600	EW022_RS05880
421	g012042_000004	g012042	NA	mevalonate kinase	90		EW021_RS03625	EW024_RS03750	EW025_RS03690	EW023_RS03595	EW022_RS05885
422	g009496_000004	g009496	NA	HAMP domain-containing histidine kinase	90		EW021_RS03620	EW024_RS03745	EW025_RS03685	EW023_RS03590	EW022_RS05890
423	g006209_000004	g006209	NA	response regulator transcription factor	90		EW021_RS03615	EW024_RS03740	EW025_RS03680	EW023_RS03585	EW022_RS05895
424	g006277_000004	g006277	NA	GTP pyrophosphokinase family protein	90		EW021_RS03610	EW024_RS03735	EW025_RS03675	EW023_RS03580	EW022_RS05900
425	g007454_000004	g007454	NA	peptide deformylase	90		EW021_RS03600	EW024_RS03725	EW025_RS03665	EW023_RS03570	EW022_RS05910
426	g003915_000004	g003915	NA	hypothetical protein	90		EW021_RS03595	EW024_RS03720	EW025_RS03660	EW023_RS03565	EW022_RS05915
427	g004575_000004	g004575	NA	ABC-F family ATP-binding cassette domain-containing protein	90		EW021_RS03590	EW024_RS03715	EW025_RS03655	EW023_RS03560	EW022_RS05920
428	g004273_000004	g004273	NA	CCA tRNA nucleotidyltransferase	90		EW021_RS03585	EW024_RS03710	EW025_RS03650	EW023_RS03555	EW022_RS05925
429	g012276_000004	g012276	NA	DegV family protein	90		EW021_RS03580	EW024_RS03705	EW025_RS03645	EW023_RS03550	EW022_RS05930
430	g007633_000004	g007633	NA	DUF1149 family protein	90		EW021_RS03575	EW024_RS03700	EW025_RS03640	EW023_RS03545	EW022_RS05935
431	g001823_1_000005	g001823_1	NA	nucleoside-diphosphate kinase	90		EW021_RS03570	EW024_RS03695	EW025_RS03635	EW023_RS03540	EW022_RS05940
432	g002849_1_000008	g002849_1	NA	glycoside hydrolase family 73 protein	90		EW021_RS03550	EW024_RS03675	EW025_RS03615	EW023_RS03515	EW022_RS05960
433	g006960_000004	g006960	NA	phosphatase PAP2 family protein	90		EW021_RS07985	EW024_RS07670	EW025_RS08695	EW023_RS08085	EW022_RS01775
434	g011233_000004	g011233	NA	endonuclease MutS2	90		EW021_RS07990	EW024_RS07675	EW025_RS08700	EW023_RS08090	EW022_RS01770
435	g002980_000004	g002980	NA	CvpA family protein	90		EW021_RS07995	EW024_RS07680	EW025_RS08705	EW023_RS08095	EW022_RS01765
436	g008103_000004	g008103	NA	hypothetical protein	90		EW021_RS08000	EW024_RS07685	EW025_RS08710	EW023_RS08100	EW022_RS01760
437	g012005_000004	g012005	NA	ribonuclease HIII	90		EW021_RS08005	EW024_RS07690	EW025_RS08715	EW023_RS08105	EW022_RS01755
438	g006535_000004	g006535	NA	signal peptidase I	90		EW021_RS08010	EW024_RS07695	EW025_RS08720	EW023_RS08110	EW022_RS01750
439	g005128_000004	g005128	NA	ATP-dependent RecD-like DNA helicase	90		EW021_RS08015	EW024_RS07700	EW025_RS08725	EW023_RS08115	EW022_RS01745
440	g003131_000004	g003131	NA	hypothetical protein	90		EW021_RS08020	EW024_RS07705	EW025_RS08730	EW023_RS08120	EW022_RS01740
441	g009930_000004	g009930	NA	DNA polymerase IV	90		EW021_RS08025	EW024_RS07710	EW025_RS08735	EW023_RS08125	EW022_RS01735
442	g011237_000004	g011237	NA	formate C-acetyltransferase	90		EW021_RS08030	EW024_RS07715	EW025_RS08740	EW023_RS08130	EW022_RS01730
443	g011733_000004	g011733	NA	serine hydrolase	90		EW021_RS08035	EW024_RS07720	EW025_RS08745	EW023_RS08135	EW022_RS01725
444	g012779_000004	g012779	NA	peptidase	90		EW021_RS08040	EW024_RS07725	EW025_RS08750	EW023_RS08140	EW022_RS01720
445	g012072_000004	g012072	NA	TSUP family transporter	90		EW021_RS08045	EW024_RS07730	EW025_RS08755	EW023_RS08145	EW022_RS01715
446	g011747_000004	g011747	NA	aquaporin family protein	90		EW021_RS08050	EW024_RS07735	EW025_RS08760	EW023_RS08150	EW022_RS01710
447	g011024_000004	g011024	NA	MFS transporter	90		EW021_RS08060	EW024_RS07750	EW025_RS08770	EW023_RS08160	EW022_RS01700
448	g012940_000004	g012940	NA	Crp/Fnr family transcriptional regulator	90		EW021_RS08065	EW024_RS07755	EW025_RS08775	EW023_RS08165	EW022_RS01695
449	g010026_000004	g010026	NA	Xaa-Pro dipeptidyl-peptidase	90		EW021_RS08070	EW024_RS07760	EW025_RS08780	EW023_RS08170	EW022_RS01690
450	g008712_000004	g008712	NA	helix-turn-helix transcriptional regulator	90		EW021_RS08075	EW024_RS07765	EW025_RS08785	EW023_RS08175	EW022_RS01685
451	g007667_000004	g007667	NA	helix-turn-helix transcriptional regulator	90		EW021_RS08080	EW024_RS07770	EW025_RS08790	EW023_RS08180	EW022_RS01680
452	g008162_000004	g008162	NA	YbaB/EbfC family nucleoid-associated protein	90		EW021_RS08085	EW024_RS07775	EW025_RS08795	EW023_RS08185	EW022_RS01675
453	g012652_000004	g012652	NA	recombination regulator RecX	90		EW021_RS06735	EW024_RS06665	EW025_RS07105	EW023_RS06770	EW022_RS02760
454	g010879_000004	g010879	NA	23S rRNA (uracil(1939)-C(5))-methyltransferase RlmD	90		EW021_RS06730	EW024_RS06660	EW025_RS07100	EW023_RS06765	EW022_RS02765
455	g010878_000004	g010878	NA	sensor histidine kinase	90		EW021_RS06725	EW024_RS06655	EW025_RS07095	EW023_RS06760	EW022_RS02770
456	g002244_000004	g002244	NA	alpha-mannosidase	90		EW021_RS06720	EW024_RS06650	EW025_RS07090	EW023_RS06755	EW022_RS02775
457	g010981_000004	g010981	NA	glycoside hydrolase family 125 protein	90		EW021_RS06715	EW024_RS06645	EW025_RS07085	EW023_RS06750	EW022_RS02780
458	g001066_2_000008	g001066_2	NA	GntR family transcriptional regulator	90		EW021_RS06710	EW024_RS06640	EW025_RS07080	EW023_RS06745	EW022_RS02785
459	g004656_000004	g004656	NA	hyaluronidase	90		EW021_RS06705	EW024_RS06635	EW025_RS07075	EW023_RS06740	EW022_RS02790
460	g002148_000004	g002148	NA	glycoside hydrolase family 1 protein	90		EW021_RS06700	EW024_RS06630	EW025_RS07070	EW023_RS06735	EW022_RS02795
461	g005504_000004	g005504	NA	ROK family protein	90		EW021_RS06695	EW024_RS06625	EW025_RS07065	EW023_RS06730	EW022_RS02800
462	g011732_000004	g011732	NA	sugar ABC transporter permease	90		EW021_RS06690	EW024_RS06620	EW025_RS07060	EW023_RS06725	EW022_RS02805
463	g011870_000004	g011870	NA	carbohydrate ABC transporter permease	90		EW021_RS06685	EW024_RS06615	EW025_RS07055	EW023_RS06720	EW022_RS02810
464	g010669_000004	g010669	NA	extracellular solute-binding protein	90		EW021_RS06680	EW024_RS06610	EW025_RS07050	EW023_RS06715	EW022_RS02815
465	g006477_000004	g006477	NA	YesL family protein	90		EW021_RS06675	EW024_RS06605	EW025_RS07045	EW023_RS06710	EW022_RS02820
466	g010287_000004	g010287	NA	sensor histidine kinase	90		EW021_RS06670	EW024_RS06600	EW025_RS07040	EW023_RS06705	EW022_RS02825
467	g004814_000003	g004814	NA	response regulator transcription factor	80		EW021_RS06665	EW024_RS06595	EW025_RS07035	EW023_RS06700	EW022_RS02830
468	g005061_000004	g005061	NA	glycoside hydrolase family 2 protein	90		EW021_RS06660	EW024_RS06590	EW025_RS07030	EW023_RS06695	EW022_RS02835
469	g006113_000004	g006113	NA	tRNA (adenine-N(1))-methyltransferase	90		EW021_RS03885	EW024_RS04015	EW025_RS03950	EW023_RS03860	EW022_RS05625
470	g012579_000004	g012579	NA	Nif3-like dinuclear metal center hexameric protein	90		EW021_RS03890	EW024_RS04020	EW025_RS03955	EW023_RS03865	EW022_RS05620
471	g000927_000004	g000927	NA	FAD-binding oxidoreductase	90		EW021_RS03895	EW024_RS04025	EW025_RS03960	EW023_RS03870	EW022_RS05615
472	g006532_000004	g006532	NA	dTDP-4-dehydrorhamnose 3%2C5-epimerase	90		EW021_RS03905	EW024_RS04035	EW025_RS03970	EW023_RS03880	EW022_RS05605
473	g011329_000004	g011329	NA	dTDP-glucose 4%2C6-dehydratase	90		EW021_RS03910	EW024_RS04040	EW025_RS03975	EW023_RS03885	EW022_RS05600
474	g007102_000004	g007102	NA	8-oxo-dGTP diphosphatase	90		EW021_RS03915	EW024_RS04185	EW025_RS03980	EW023_RS04165	EW022_RS05595
475	g009675_000004	g009675	NA	AI-2E family transporter	90		EW021_RS03920	EW024_RS04190	EW025_RS03985	EW023_RS04170	EW022_RS05590
476	g009439_000004	g009439	NA	hypothetical protein	90		EW021_RS03925	EW024_RS04195	EW025_RS03990	EW023_RS04175	EW022_RS05585
477	g010376_000004	g010376	NA	PavA family fibronectin-binding protein Fbp54	90		EW021_RS03930	EW024_RS04200	EW025_RS03995	EW023_RS04180	EW022_RS05580
478	g011510_000004	g011510	NA	peptide ABC transporter substrate-binding protein	90		EW021_RS03935	EW024_RS04205	EW025_RS04000	EW023_RS04185	EW022_RS05575
479	g001836_000004	g001836	NA	hypothetical protein	90		EW021_RS03940	EW024_RS04210	EW025_RS04005	EW023_RS04190	EW022_RS05570
480	g012175_000004	g012175	NA	ABC transporter permease	90		EW021_RS03945	EW024_RS04215	EW025_RS04010	EW023_RS04195	EW022_RS05565
481	g012741_000004	g012741	NA	ABC transporter ATP-binding protein	90		EW021_RS03950	EW024_RS04220	EW025_RS04015	EW023_RS04200	EW022_RS05560
482	g010359_000004	g010359	NA	ribonuclease J	90		EW021_RS03955	EW024_RS04225	EW025_RS04020	EW023_RS04205	EW022_RS05555
483	g012595_000004	g012595	NA	esterase family protein	90		EW021_RS03960	EW024_RS04230	EW025_RS04025	EW023_RS04210	EW022_RS05550
484	g007970_000004	g007970	NA	hypothetical protein	90		EW021_RS03965	EW024_RS04235	EW025_RS04030	EW023_RS04215	EW022_RS05545
485	g009279_000004	g009279	NA	hypothetical protein	90		EW021_RS08730	EW024_RS08550	EW025_RS09440	EW023_RS08975	EW022_RS08485
486	g009622_000004	g009622	NA	cysteine proteinase exotoxin SpeB	90		EW021_RS08720	EW024_RS08540	EW025_RS09430	EW023_RS08965	EW022_RS08475
487	g008121_000004	g008121	NA	streptopain	90		EW021_RS08715	EW024_RS08535	EW025_RS09425	EW023_RS08960	EW022_RS08470
488	g003605_000004	g003605	NA	hypothetical protein	90		EW021_RS08710	EW024_RS08530	EW025_RS09420	EW023_RS08955	EW022_RS08465
489	g005188_2_000007	g005188_2	NA	peptidylprolyl isomerase PrsA	90		EW021_RS08705	EW024_RS08525	EW025_RS09415	EW023_RS08950	EW022_RS08460
490	g001755_000004	g001755	NA	hypothetical protein	90		EW021_RS08700	EW024_RS08520	EW025_RS09410	EW023_RS08945	EW022_RS08455
491	g003671_000004	g003671	NA	DUF4298 domain-containing protein	90		EW021_RS08695	EW024_RS08505	EW025_RS09405	EW023_RS08930	EW022_RS08440
492	g007476_000004	g007476	NA	hypothetical protein	90		EW021_RS08690	EW024_RS08500	EW025_RS09400	EW023_RS08925	EW022_RS08435
493	g009368_000004	g009368	NA	efflux RND transporter periplasmic adaptor subunit	90		EW021_RS08685	EW024_RS08495	EW025_RS09395	EW023_RS08920	EW022_RS08430
494	g009542_000004	g009542	NA	FtsX-like permease family protein	90		EW021_RS08675	EW024_RS08485	EW025_RS09385	EW023_RS08910	EW022_RS08420
495	g006265_000004	g006265	NA	response regulator transcription factor	90		EW021_RS08670	EW024_RS08480	EW025_RS09380	EW023_RS08905	EW022_RS08415
496	g010788_000004	g010788	NA	HAMP domain-containing histidine kinase	90		EW021_RS08665	EW024_RS08475	EW025_RS09375	EW023_RS08900	EW022_RS08410
497	g003813_000004	g003813	NA	hypothetical protein	90		EW021_RS08655	EW024_RS08465	EW025_RS09365	EW023_RS08890	EW022_RS08400
498	g001805_000003	g001805	NA	hypothetical protein	80		EW021_RS08650	EW024_RS08460	EW025_RS09360	EW023_RS08885	EW022_RS08395
499	g004729_000002	g004729	NA	M protein trans-acting positive regulator	70		EW021_RS08645	EW024_RS08455	EW025_RS09355	EW023_RS08880	EW022_RS08390
500	g003820_1_000007	g003820_1	NA	GlsB/YeaQ/YmgE family stress response membrane protein	90		EW021_RS05055	EW024_RS05315	EW025_RS05120	EW023_RS05180	EW022_RS04470
501	g006458_000004	g006458	NA	alkaline shock response membrane anchor protein AmaP	90		EW021_RS05050	EW024_RS05310	EW025_RS05115	EW023_RS05175	EW022_RS04475
502	g009041_000004	g009041	NA	DUF2273 domain-containing protein	90		EW021_RS05045	EW024_RS05305	EW025_RS05110	EW023_RS05170	EW022_RS04480
503	g002993_2_000006	g002993_2	NA	Asp23/Gls24 family envelope stress response protein	90		EW021_RS05040	EW024_RS05300	EW025_RS05105	EW023_RS05165	EW022_RS04485
504	g003964_2_000007	g003964_2	NA	CsbD family protein	90		EW021_RS05035	EW024_RS05295	EW025_RS05100	EW023_RS05160	EW022_RS04490
505	g002993_1_000007	g002993_1	NA	Asp23/Gls24 family envelope stress response protein	90		EW021_RS05030	EW024_RS05290	EW025_RS05095	EW023_RS05155	EW022_RS04495
506	g006316_000004	g006316	NA	GntR family transcriptional regulator	90		EW021_RS05025	EW024_RS05285	EW025_RS05090	EW023_RS05150	EW022_RS04500
507	g006778_000004	g006778	NA	TetR/AcrR family transcriptional regulator	90		EW021_RS05020	EW024_RS05280	EW025_RS05085	EW023_RS05145	EW022_RS04505
508	g013019_000004	g013019	NA	ABC transporter ATP-binding protein	90		EW021_RS05015	EW024_RS05275	EW025_RS05080	EW023_RS05140	EW022_RS04510
509	g011165_000004	g011165	NA	FtsX-like permease family protein	90		EW021_RS05010	EW024_RS05270	EW025_RS05075	EW023_RS05135	EW022_RS04515
510	g006526_000004	g006526	NA	restriction endonuclease subunit S	90		EW021_RS05005	EW024_RS05265	EW025_RS05070	EW023_RS05130	EW022_RS04520
511	g011698_000004	g011698	NA	aromatic acid exporter family protein	90		EW021_RS05000	EW024_RS05260	EW025_RS05065	EW023_RS05125	EW022_RS04525
512	g010915_000004	g010915	NA	DUF2130 domain-containing protein	90		EW021_RS04995	EW024_RS05255	EW025_RS05060	EW023_RS05120	EW022_RS04530
513	g012091_000004	g012091	NA	tRNA pseudouridine(55) synthase TruB	90		EW021_RS04990	EW024_RS05250	EW025_RS05055	EW023_RS05115	EW022_RS04535
514	g011832_000004	g011832	NA	bifunctional riboflavin kinase/FAD synthetase	90		EW021_RS04985	EW024_RS05245	EW025_RS05050	EW023_RS05110	EW022_RS04540
515	g011890_000004	g011890	NA	membrane protein insertase YidC	90		EW021_RS01745	EW024_RS01650	EW025_RS01810	EW023_RS01715	EW022_RS07720
516	g008291_000004	g008291	NA	acylphosphatase	90		EW021_RS01750	EW024_RS01655	EW025_RS01815	EW023_RS01720	EW022_RS07715
517	g012862_000004	g012862	NA	RNA methyltransferase	90		EW021_RS01765	EW024_RS01660	EW025_RS01830	EW023_RS01725	EW022_RS07710
518	g006971_000004	g006971	NA	HD domain-containing protein	90		EW021_RS01770	EW024_RS01665	EW025_RS01835	EW023_RS01730	EW022_RS07705
519	g013080_000004	g013080	NA	Bax inhibitor-1/YccA family protein	90		EW021_RS01775	EW024_RS01670	EW025_RS01840	EW023_RS01735	EW022_RS07700
520	g008545_000004	g008545	NA	YneF family protein	90		EW021_RS01780	EW024_RS01675	EW025_RS01845	EW023_RS01740	EW022_RS07695
521	g012550_000004	g012550	NA	glutamate racemase	90		EW021_RS01785	EW024_RS01680	EW025_RS01850	EW023_RS01745	EW022_RS07690
522	g011568_000004	g011568	NA	nucleoside-triphosphate diphosphatase	90		EW021_RS01790	EW024_RS01685	EW025_RS01855	EW023_RS01750	EW022_RS07685
523	g006886_000004	g006886	NA	metallophosphoesterase	90		EW021_RS01795	EW024_RS01690	EW025_RS01860	EW023_RS01755	EW022_RS07680
524	g007172_000004	g007172	NA	CBS domain-containing protein	90		EW021_RS01800	EW024_RS01695	EW025_RS01865	EW023_RS01760	EW022_RS07675
525	g012805_000004	g012805	NA	site-specific tyrosine recombinase XerD	90		EW021_RS01805	EW024_RS01700	EW025_RS01870	EW023_RS01765	EW022_RS07670
526	g013006_000004	g013006	NA	segregation/condensation protein A	90		EW021_RS01810	EW024_RS01705	EW025_RS01875	EW023_RS01770	EW022_RS07665
527	g006745_000004	g006745	NA	segregation/condensation protein B	90		EW021_RS01815	EW024_RS01710	EW025_RS01880	EW023_RS01775	EW022_RS07660
528	g012928_000004	g012928	NA	rRNA pseudouridine synthase	90		EW021_RS01820	EW024_RS01715	EW025_RS01885	EW023_RS01780	EW022_RS07655
529	g008202_000004	g008202	NA	YlbG family protein	90		EW021_RS01925	EW024_RS01820	EW025_RS01990	EW023_RS01885	EW022_RS07555
530	g006340_000004	g006340	NA	dTMP kinase	90		EW021_RS01930	EW024_RS01825	EW025_RS01995	EW023_RS01890	EW022_RS07550
531	g012135_000004	g012135	NA	DNA polymerase III subunit delta'	90		EW021_RS01935	EW024_RS01830	EW025_RS02000	EW023_RS01895	EW022_RS07545
532	g007991_000004	g007991	NA	DNA replication initiation control protein YabA	90		EW021_RS01945	EW024_RS01840	EW025_RS02010	EW023_RS01905	EW022_RS07540
533	g012204_000004	g012204	NA	16S rRNA (cytidine(1402)-2'-O)-methyltransferase	90		EW021_RS01950	EW024_RS01845	EW025_RS02015	EW023_RS01910	EW022_RS07535
534	g007548_000004	g007548	NA	hypothetical protein	90		EW021_RS01955	EW024_RS01850	EW025_RS02020	EW023_RS01915	EW022_RS07530
535	g006375_000004	g006375	NA	copper homeostasis protein CutC	90		EW021_RS01960	EW024_RS01855	EW025_RS02025	EW023_RS01920	EW022_RS07525
536	g007770_000004	g007770	NA	arsenate reductase family protein	90		EW021_RS01965	EW024_RS01860	EW025_RS02030	EW023_RS01925	EW022_RS07520
537	g012387_000004	g012387	NA	exodeoxyribonuclease III	90		EW021_RS01970	EW024_RS01865	EW025_RS02035	EW023_RS01930	EW022_RS07515
538	g009199_000004	g009199	NA	hypothetical protein	90		EW021_RS01975	EW024_RS01870	EW025_RS02040	EW023_RS01935	EW022_RS07510
539	g009654_000004	g009654	NA	L-lactate oxidase	90		EW021_RS01980	EW024_RS01875	EW025_RS02045	EW023_RS01940	EW022_RS07505
540	g011044_000004	g011044	NA	CXC chemokine-degrading serine protease SpyCEP	90		EW021_RS01985	EW024_RS01880	EW025_RS02050	EW023_RS01945	EW022_RS07500
541	g004040_000004	g004040	NA	hypothetical protein	90		EW021_RS01990	EW024_RS01885	EW025_RS02055	EW023_RS01950	EW022_RS07495
542	g006063_000004	g006063	NA	DUF1275 domain-containing protein	90		EW021_RS01995	EW024_RS01890	EW025_RS02060	EW023_RS01955	EW022_RS07490
543	g011007_000004	g011007	NA	PTS sugar transporter subunit IIC	90		EW021_RS08765	EW024_RS08585	EW025_RS09475	EW023_RS09010	EW022_RS08520
544	g003636_000004	g003636	NA	PTS sugar transporter subunit IIB	90		EW021_RS08770	EW024_RS08590	EW025_RS09480	EW023_RS09015	EW022_RS08525
545	g008008_000004	g008008	NA	PTS lactose/cellobiose transporter subunit IIA	90		EW021_RS08775	EW024_RS08595	EW025_RS09485	EW023_RS09020	EW022_RS08530
546	g011603_000004	g011603	NA	sugar-binding transcriptional regulator	90		EW021_RS08780	EW024_RS08600	EW025_RS09490	EW023_RS09025	EW022_RS08535
547	g012807_000004	g012807	NA	DeoR/GlpR transcriptional regulator	90		EW021_RS08785	EW024_RS08605	EW025_RS09495	EW023_RS09030	EW022_RS08540
548	g012667_000004	g012667	NA	glycyl-radical enzyme activating protein	90		EW021_RS08790	EW024_RS08610	EW025_RS09500	EW023_RS09035	EW022_RS08545
549	g009172_000004	g009172	NA	preprotein translocase subunit SecE	90		EW021_RS08800	EW024_RS08620	EW025_RS09510	EW023_RS09045	EW022_RS08555
550	g009236_000004	g009236	NA	50S ribosomal protein L33	90		EW021_RS08805	EW024_RS08625	EW025_RS09515	EW023_RS09050	EW022_RS08560
551	g011234_000004	g011234	NA	penicillin-binding protein	90		EW021_RS08810	EW024_RS08630	EW025_RS09520	EW023_RS09055	EW022_RS08565
552	g007634_000004	g007634	NA	RidA family protein	90		EW021_RS08815	EW024_RS08635	EW025_RS09525	EW023_RS09060	EW022_RS08570
553	g009005_000004	g009005	NA	hypothetical protein	90		EW021_RS08820	EW024_RS08640	EW025_RS09530	EW023_RS09065	EW022_RS08575
554	g012427_000004	g012427	NA	RluA family pseudouridine synthase	90		EW021_RS08825	EW024_RS08645	EW025_RS09535	EW023_RS09070	EW022_RS08580
555	g010293_000004	g010293	NA	hypothetical protein	90		EW021_RS08830	EW024_RS08650	EW025_RS09540	EW023_RS09075	EW022_RS08585
556	g010555_000004	g010555	NA	C69 family dipeptidase	90		EW021_RS08835	EW024_RS08655	EW025_RS09545	EW023_RS09080	EW022_RS08590
557	g006836_000004	g006836	NA	TetR/AcrR family transcriptional regulator	90		EW021_RS09190	EW024_RS09065	EW025_RS09900	EW023_RS09460	EW022_RS09060
558	g004482_000004	g004482	NA	YhgE/Pip domain-containing protein	90		EW021_RS09185	EW024_RS09060	EW025_RS09895	EW023_RS09455	EW022_RS09055
559	g001999_000002	g001999	NA	DUF4097 domain-containing protein	70		EW021_RS09180	EW024_RS09055	EW025_RS09890	EW023_RS09450	EW022_RS09050
560	g006554_000004	g006554	NA	DUF1700 domain-containing protein	90		EW021_RS09175	EW024_RS09050	EW025_RS09885	EW023_RS09445	EW022_RS09045
561	g007972_000004	g007972	NA	PadR family transcriptional regulator	90		EW021_RS09170	EW024_RS09045	EW025_RS09880	EW023_RS09440	EW022_RS09040
562	g002757_000004	g002757	NA	CoA pyrophosphatase	90		EW021_RS09165	EW024_RS09040	EW025_RS09875	EW023_RS09435	EW022_RS09035
563	g005736_000004	g005736	NA	DUF368 domain-containing protein	90		EW021_RS09160	EW024_RS09035	EW025_RS09870	EW023_RS09430	EW022_RS09030
564	g002837_000002	g002837	NA	hypothetical protein	70		EW021_RS09150	EW024_RS09025	EW025_RS09860	EW023_RS09410	EW022_RS09020
565	g004413_000004	g004413	NA	DNA translocase FtsK	90		EW021_RS09145	EW024_RS09020	EW025_RS09855	EW023_RS09405	EW022_RS09015
566	g002151_000002	g002151	NA	helix-turn-helix transcriptional regulator	70		EW021_RS09140	EW024_RS09015	EW025_RS09850	EW023_RS09390	EW022_RS09010
567	g007897_000004	g007897	NA	Cd(II)/Zn(II)-sensing metalloregulatory transcriptional regulator CadX	90		EW021_RS09135	EW024_RS09010	EW025_RS09845	EW023_RS09385	EW022_RS09005
568	g006392_000004	g006392	NA	CadD family cadmium resistance transporter	90		EW021_RS09130	EW024_RS09005	EW025_RS09840	EW023_RS09375	EW022_RS09000
569	g009109_000004	g009109	NA	50S ribosomal protein L32	90		EW021_RS09115	EW024_RS08990	EW025_RS09825	EW023_RS09360	EW022_RS08985
570	g009330_000004	g009330	NA	histidine--tRNA ligase	90		EW021_RS09110	EW024_RS08985	EW025_RS09820	EW023_RS09355	EW022_RS08980
571	g013029_000004	g013029	NA	helix-turn-helix transcriptional regulator	90		EW021_RS04745	EW024_RS05005	EW025_RS04810	EW023_RS04870	EW022_RS04775
572	g010009_000004	g010009	NA	tyrosine recombinase XerS	90		EW021_RS04740	EW024_RS05000	EW025_RS04805	EW023_RS04865	EW022_RS04780
573	g007059_000004	g007059	NA	hypothetical protein	90		EW021_RS04735	EW024_RS04995	EW025_RS04800	EW023_RS04860	EW022_RS04785
574	g005194_000004	g005194	NA	[citrate (pro-3S)-lyase] ligase	90		EW021_RS04730	EW024_RS04990	EW025_RS04795	EW023_RS04855	EW022_RS04790
575	g006595_000004	g006595	NA	citrate lyase holo-[acyl-carrier protein] synthase	90		EW021_RS04720	EW024_RS04980	EW025_RS04785	EW023_RS04845	EW022_RS04800
576	g008102_000004	g008102	NA	citrate lyase acyl carrier protein	90		EW021_RS04705	EW024_RS04965	EW025_RS04770	EW023_RS04830	EW022_RS04815
577	g009864_000004	g009864	NA	sodium ion-translocating decarboxylase subunit beta	90		EW021_RS04700	EW024_RS04960	EW025_RS04765	EW023_RS04825	EW022_RS04820
578	g003589_000004	g003589	NA	hypothetical protein	90		EW021_RS04690	EW024_RS04950	EW025_RS04755	EW023_RS04815	EW022_RS04830
579	g010752_000004	g010752	NA	CitMHS family transporter	90		EW021_RS04685	EW024_RS04945	EW025_RS04750	EW023_RS04810	EW022_RS04835
580	g013048_000004	g013048	NA	GntR family transcriptional regulator	90		EW021_RS04680	EW024_RS04940	EW025_RS04745	EW023_RS04805	EW022_RS04840
581	g012090_000004	g012090	NA	triphosphoribosyl-dephospho-CoA synthase CitG	90		EW021_RS04675	EW024_RS04935	EW025_RS04740	EW023_RS04800	EW022_RS04845
582	g009836_000004	g009836	NA	sodium ion-translocating decarboxylase subunit beta	90		EW021_RS04670	EW024_RS04930	EW025_RS04735	EW023_RS04795	EW022_RS04850
583	g000757_000004	g000757	NA	biotin/lipoyl-binding protein	90		EW021_RS04665	EW024_RS04925	EW025_RS04730	EW023_RS04790	EW022_RS04855
584	g005721_000004	g005721	NA	PucR family transcriptional regulator	90		EW021_RS01225	EW024_RS08290	EW025_RS01290	EW023_RS08720	EW022_RS08225
585	g001024_000003	g001024	NA	streptokinase	80		EW021_RS01220	EW024_RS08295	EW025_RS01285	EW023_RS08725	EW022_RS08230
586	g003267_000004	g003267	NA	D-tyrosyl-tRNA(Tyr) deacylase	90		EW021_RS01215	EW024_RS08300	EW025_RS01280	EW023_RS08730	EW022_RS08235
587	g010043_000004	g010043	NA	bifunctional (p)ppGpp synthetase/guanosine-3'%2C5'-bis(diphosphate) 3'-pyrophosphohydrolase	90		EW021_RS01210	EW024_RS08305	EW025_RS01275	EW023_RS08735	EW022_RS08240
588	g000009_1_000003	g000009_1	NA	LPXTG cell wall anchor domain-containing protein	70		EW021_RS01205	EW024_RS08310	EW025_RS01270	EW023_RS08740	EW022_RS08245
589	g007061_000004	g007061	NA	class Ib ribonucleoside-diphosphate reductase assembly flavoprotein NrdI	90		EW021_RS01200	EW024_RS08315	EW025_RS01265	EW023_RS08745	EW022_RS08250
590	g012426_000004	g012426	NA	endonuclease/exonuclease/phosphatase family protein	90		EW021_RS01195	EW024_RS08320	EW025_RS01260	EW023_RS08750	EW022_RS08255
591	g010053_000004	g010053	NA	PTS glucose transporter subunit IIABC	90		EW021_RS01190	EW024_RS08325	EW025_RS01255	EW023_RS08755	EW022_RS08260
592	g001173_000004	g001173	NA	16S rRNA (uracil(1498)-N(3))-methyltransferase	90		EW021_RS01185	EW024_RS08330	EW025_RS01250	EW023_RS08760	EW022_RS08265
593	g002362_000004	g002362	NA	50S ribosomal protein L11 methyltransferase	90		EW021_RS01180	EW024_RS08335	EW025_RS01245	EW023_RS08765	EW022_RS08270
594	g003185_000004	g003185	NA	DUF3013 family protein	90		EW021_RS01175	EW024_RS08340	EW025_RS01240	EW023_RS08770	EW022_RS08275
595	g000974_000004	g000974	NA	aminodeoxychorismate synthase component I	90		EW021_RS01170	EW024_RS08350	EW025_RS01235	EW023_RS08775	EW022_RS08280
596	g006657_000004	g006657	NA	aminodeoxychorismate/anthranilate synthase component II	90		EW021_RS01165	EW024_RS08355	EW025_RS01230	EW023_RS08780	EW022_RS08285
597	g011644_000004	g011644	NA	thiamine pyrophosphate-dependent dehydrogenase E1 component subunit alpha	90		EW021_RS03975	EW024_RS04245	EW025_RS04040	EW023_RS04225	EW022_RS05535
598	g011511_000004	g011511	NA	alpha-ketoacid dehydrogenase subunit beta	90		EW021_RS03980	EW024_RS04250	EW025_RS04045	EW023_RS04230	EW022_RS05530
599	g004621_1_000005	g004621_1	NA	dihydrolipoamide acetyltransferase	90		EW021_RS03985	EW024_RS04255	EW025_RS04050	EW023_RS04235	EW022_RS05525
600	g001683_000004	g001683	NA	hypothetical protein	90		EW021_RS03990	EW024_RS04260	EW025_RS04055	EW023_RS04240	EW022_RS05520
601	g004621_2_000004	g004621_2	NA	dihydrolipoyl dehydrogenase	90		EW021_RS03995	EW024_RS04265	EW025_RS04060	EW023_RS04245	EW022_RS05515
602	g001761_000004	g001761	NA	hypothetical protein	90		EW021_RS04000	EW024_RS04270	EW025_RS04065	EW023_RS04250	EW022_RS05510
603	g011173_000004	g011173	NA	polysaccharide lyase 8 family protein	90		EW021_RS04010	EW024_RS04275	EW025_RS04075	EW023_RS04255	EW022_RS05505
604	g011555_000004	g011555	NA	lipoate--protein ligase	90		EW021_RS04015	EW024_RS04280	EW025_RS04080	EW023_RS04260	EW022_RS05500
605	g012559_000004	g012559	NA	type 1 glutamine amidotransferase	90		EW021_RS04020	EW024_RS04285	EW025_RS04085	EW023_RS04265	EW022_RS05495
606	g002196_000004	g002196	NA	Mur ligase family protein	90		EW021_RS04025	EW024_RS04290	EW025_RS04090	EW023_RS04270	EW022_RS05490
607	g012263_000004	g012263	NA	TIGR00159 family protein	90		EW021_RS04030	EW024_RS04295	EW025_RS04095	EW023_RS04275	EW022_RS05485
608	g011696_000004	g011696	NA	YbbR-like domain-containing protein	90		EW021_RS04035	EW024_RS04300	EW025_RS04100	EW023_RS04280	EW022_RS05480
609	g010574_000004	g010574	NA	hypothetical protein	90		EW021_RS00695	EW024_RS00785	EW025_RS00760	EW023_RS00765	EW022_RS00760
610	g012149_000004	g012149	NA	Hsp33 family molecular chaperone HslO	90		EW021_RS00690	EW024_RS00780	EW025_RS00755	EW023_RS00760	EW022_RS00755
611	g011616_000004	g011616	NA	tRNA dihydrouridine synthase DusB	90		EW021_RS00685	EW024_RS00775	EW025_RS00750	EW023_RS00755	EW022_RS00750
612	g006314_000004	g006314	NA	deoxynucleoside kinase	90		EW021_RS00680	EW024_RS00770	EW025_RS00745	EW023_RS00750	EW022_RS00745
613	g000102_2_000017	g000102_2	NA	single-stranded DNA-binding protein	90		EW021_RS00675	EW024_RS00765	EW025_RS00740	EW023_RS00745	EW022_RS00740
614	g006388_000004	g006388	NA	DUF4479 and tRNA-binding domain-containing protein	90		EW021_RS00670	EW024_RS00760	EW025_RS00735	EW023_RS00740	EW022_RS00735
615	g008032_000004	g008032	NA	thioredoxin family protein	90		EW021_RS00665	EW024_RS00755	EW025_RS00730	EW023_RS00735	EW022_RS00730
616	g008253_000004	g008253	NA	DUF4651 domain-containing protein	90		EW021_RS00660	EW024_RS00750	EW025_RS00725	EW023_RS00730	EW022_RS00725
617	g009208_000004	g009208	NA	hypothetical protein	90		EW021_RS00655	EW024_RS00745	EW025_RS00720	EW023_RS00725	EW022_RS00720
618	g011243_000004	g011243	NA	glutamyl aminopeptidase	90		EW021_RS00650	EW024_RS00740	EW025_RS00715	EW023_RS00720	EW022_RS00715
619	g012683_000004	g012683	NA	pyrroline-5-carboxylate reductase	90		EW021_RS00645	EW024_RS00735	EW025_RS00710	EW023_RS00715	EW022_RS00710
620	g003635_000004	g003635	NA	hypothetical protein	90		EW021_RS00640	EW024_RS00730	EW025_RS00705	EW023_RS00710	EW022_RS00705
621	g006779_000004	g006779	NA	GNAT family N-acetyltransferase	90		EW021_RS05680	EW024_RS05680	EW025_RS06050	EW023_RS05770	EW022_RS03720
622	g009324_000004	g009324	NA	CBS domain-containing protein	90		EW021_RS05675	EW024_RS05675	EW025_RS06045	EW023_RS05765	EW022_RS03725
623	g012221_000004	g012221	NA	methionyl aminopeptidase	90		EW021_RS05670	EW024_RS05670	EW025_RS06040	EW023_RS05760	EW022_RS03730
624	g011658_000004	g011658	NA	YihY/virulence factor BrkB family protein	90		EW021_RS05665	EW024_RS05665	EW025_RS06035	EW023_RS05755	EW022_RS03735
625	g007016_000004	g007016	NA	shikimate kinase	90		EW021_RS05655	EW024_RS05655	EW025_RS06025	EW023_RS05745	EW022_RS03745
626	g010659_000004	g010659	NA	LCP family protein	90		EW021_RS05650	EW024_RS05650	EW025_RS06020	EW023_RS05740	EW022_RS03750
627	g002093_000004	g002093	NA	23S rRNA (uracil(1939)-C(5))-methyltransferase RlmD	90		EW021_RS05645	EW024_RS05645	EW025_RS06015	EW023_RS05735	EW022_RS03755
628	g007496_000004	g007496	NA	PaaI family thioesterase	90		EW021_RS05635	EW024_RS05635	EW025_RS05700	EW023_RS05475	EW022_RS03830
629	g010596_000004	g010596	NA	DUF1846 domain-containing protein	90		EW021_RS05630	EW024_RS05630	EW025_RS05695	EW023_RS05470	EW022_RS03835
630	g009525_000004	g009525	NA	MFS transporter	90		EW021_RS05625	EW024_RS05625	EW025_RS05690	EW023_RS05465	EW022_RS03840
631	g007710_000004	g007710	NA	thioesterase family protein	90		EW021_RS05620	EW024_RS05620	EW025_RS05685	EW023_RS05460	EW022_RS03845
632	g012873_000004	g012873	NA	rRNA pseudouridine synthase	90		EW021_RS05615	EW024_RS05615	EW025_RS05680	EW023_RS05455	EW022_RS03850
633	g012250_000004	g012250	NA	dTDP-4-dehydrorhamnose reductase	90		EW021_RS03245	EW024_RS03355	EW025_RS03310	EW023_RS03200	EW022_RS06275
634	g009759_000004	g009759	NA	DUF1972 domain-containing protein	90		EW021_RS03250	EW024_RS03360	EW025_RS03315	EW023_RS03205	EW022_RS06270
635	g011831_000004	g011831	NA	glycosyltransferase family 2 protein	90		EW021_RS03255	EW024_RS03365	EW025_RS03320	EW023_RS03210	EW022_RS06265
636	g012726_000004	g012726	NA	ABC transporter permease	90		EW021_RS03260	EW024_RS03370	EW025_RS03325	EW023_RS03215	EW022_RS06260
637	g009588_000004	g009588	NA	ABC transporter ATP-binding protein	90		EW021_RS03265	EW024_RS03375	EW025_RS03330	EW023_RS03220	EW022_RS06255
638	g011465_000004	g011465	NA	glycosyltransferase	90		EW021_RS03270	EW024_RS03380	EW025_RS03335	EW023_RS03225	EW022_RS06250
639	g010270_000004	g010270	NA	alpha-L-Rha alpha-1%2C3-L-rhamnosyltransferase	90		EW021_RS03275	EW024_RS03385	EW025_RS03340	EW023_RS03230	EW022_RS06245
640	g011204_000004	g011204	NA	sulfatase-like hydrolase/transferase	90		EW021_RS03280	EW024_RS03390	EW025_RS03345	EW023_RS03235	EW022_RS06240
641	g013046_000004	g013046	NA	glycosyltransferase family 2 protein	90		EW021_RS03285	EW024_RS03395	EW025_RS03350	EW023_RS03240	EW022_RS06235
642	g007873_000004	g007873	NA	DUF2304 domain-containing protein	90		EW021_RS03290	EW024_RS03400	EW025_RS03355	EW023_RS03245	EW022_RS06230
643	g009313_000004	g009313	NA	lipopolysaccharide biosynthesis protein	90		EW021_RS03295	EW024_RS03405	EW025_RS03360	EW023_RS03250	EW022_RS06225
644	g010566_000004	g010566	NA	DUF2142 domain-containing protein	90		EW021_RS03300	EW024_RS03410	EW025_RS03365	EW023_RS03255	EW022_RS06220
645	g005201_000004	g005201	NA	zinc-dependent alcohol dehydrogenase family protein	90		EW021_RS04370	EW024_RS04630	EW025_RS04435	EW023_RS04495	EW022_RS05150
646	g012884_000004	g012884	NA	acid phosphatase AphA	90		EW021_RS04375	EW024_RS04635	EW025_RS04440	EW023_RS04500	EW022_RS05145
647	g010504_000004	g010504	NA	ClC family H(+)/Cl(-) exchange transporter	90		EW021_RS04380	EW024_RS04640	EW025_RS04445	EW023_RS04505	EW022_RS05140
648	g006442_000004	g006442	NA	hypothetical protein	90		EW021_RS04385	EW024_RS04645	EW025_RS04450	EW023_RS04510	EW022_RS05135
649	g009778_000004	g009778	NA	AI-2E family transporter	90		EW021_RS04390	EW024_RS04650	EW025_RS04455	EW023_RS04515	EW022_RS05130
650	g006146_000004	g006146	NA	JAB domain-containing protein	90		EW021_RS04395	EW024_RS04655	EW025_RS04460	EW023_RS04520	EW022_RS05125
651	g013047_000004	g013047	NA	gamma-glutamyl-gamma-aminobutyrate hydrolase family protein	90		EW021_RS04400	EW024_RS04660	EW025_RS04465	EW023_RS04525	EW022_RS05120
652	g006300_000004	g006300	NA	redox-sensing transcriptional repressor Rex	90		EW021_RS04405	EW024_RS04665	EW025_RS04470	EW023_RS04530	EW022_RS05115
653	g007837_000004	g007837	NA	DUF1831 domain-containing protein	90		EW021_RS04410	EW024_RS04670	EW025_RS04475	EW023_RS04535	EW022_RS05110
654	g009844_000004	g009844	NA	cysteine desulfurase	90		EW021_RS04415	EW024_RS04675	EW025_RS04480	EW023_RS04540	EW022_RS05105
655	g002900_000004	g002900	NA	CYTH domain-containing protein	90		EW021_RS04425	EW024_RS04685	EW025_RS04490	EW023_RS04550	EW022_RS05095
656	g012121_000004	g012121	NA	hypothetical protein	90		EW021_RS00850	EW024_RS00930	EW025_RS00915	EW023_RS00915	EW022_RS00910
657	g009388_000004	g009388	NA	toxic anion resistance protein	90		EW021_RS00845	EW024_RS00925	EW025_RS00910	EW023_RS00910	EW022_RS00905
658	g006389_000004	g006389	NA	V-type ATP synthase subunit D	90		EW021_RS00840	EW024_RS00920	EW025_RS00905	EW023_RS00905	EW022_RS00900
659	g010729_000004	g010729	NA	V-type ATP synthase subunit B	90		EW021_RS00835	EW024_RS00915	EW025_RS00900	EW023_RS00900	EW022_RS00895
660	g010247_000004	g010247	NA	V-type ATP synthase alpha chain	90		EW021_RS00830	EW024_RS00910	EW025_RS00895	EW023_RS00895	EW022_RS00890
661	g008007_000004	g008007	NA	V-type ATP synthase subunit F	90		EW021_RS00825	EW024_RS00905	EW025_RS00890	EW023_RS00890	EW022_RS00885
662	g011508_000004	g011508	NA	V-type ATP synthase subunit C	90		EW021_RS00820	EW024_RS00900	EW025_RS00885	EW023_RS00885	EW022_RS00880
663	g006565_000004	g006565	NA	V-type ATP synthase subunit E	90		EW021_RS00815	EW024_RS00895	EW025_RS00880	EW023_RS00880	EW022_RS00875
664	g007079_000004	g007079	NA	V-type ATP synthase subunit K	90		EW021_RS00810	EW024_RS00890	EW025_RS00875	EW023_RS00875	EW022_RS00870
665	g010119_000004	g010119	NA	V-type ATP synthase subunit I	90		EW021_RS00805	EW024_RS00885	EW025_RS00870	EW023_RS00870	EW022_RS00865
666	g008006_000004	g008006	NA	hypothetical protein	90		EW021_RS00800	EW024_RS00880	EW025_RS00865	EW023_RS00865	EW022_RS00860
667	g013068_000004	g013068	NA	ribonuclease III	90		EW021_RS02440	EW024_RS02475	EW025_RS02505	EW023_RS02405	EW022_RS07030
668	g011077_000004	g011077	NA	chromosome segregation protein SMC	90		EW021_RS02445	EW024_RS02480	EW025_RS02510	EW023_RS02410	EW022_RS07025
669	g005673_2_000008	g005673_2	NA	Rgg/GadR/MutR family transcriptional regulator	90		EW021_RS02450	EW024_RS02485	EW025_RS02515	EW023_RS02415	EW022_RS07020
670	g011868_000004	g011868	NA	shikimate dehydrogenase	90		EW021_RS02460	EW024_RS02495	EW025_RS02525	EW023_RS02420	EW022_RS07015
671	g012343_000004	g012343	NA	sugar phosphate isomerase/epimerase	90		EW021_RS02465	EW024_RS02500	EW025_RS02530	EW023_RS02425	EW022_RS07010
672	g012872_000004	g012872	NA	coenzyme F420-0:L-glutamate ligase	90		EW021_RS02470	EW024_RS02505	EW025_RS02535	EW023_RS02430	EW022_RS07005
673	g011569_000004	g011569	NA	dehydrogenase	90		EW021_RS02475	EW024_RS02510	EW025_RS02540	EW023_RS02435	EW022_RS07000
674	g009611_000004	g009611	NA	methionine adenosyltransferase	90		EW021_RS02480	EW024_RS02515	EW025_RS02545	EW023_RS02440	EW022_RS06995
675	g011643_000004	g011643	NA	serine kinase	90		EW021_RS02485	EW024_RS02520	EW025_RS02550	EW023_RS02445	EW022_RS06990
676	g011553_000004	g011553	NA	glycosyltransferase	90		EW021_RS02490	EW024_RS02525	EW025_RS02555	EW023_RS02450	EW022_RS06985
677	g009751_000004	g009751	NA	UDP-glucose/GDP-mannose dehydrogenase family protein	90		EW021_RS02500	EW024_RS02535	EW025_RS02565	EW023_RS02460	EW022_RS06975
678	g009215_000004	g009215	NA	TOMM family cytolysin streptolysin S	90		EW021_RS03040	EW024_RS03140	EW025_RS03105	EW023_RS02995	EW022_RS06480
679	g011730_000004	g011730	NA	streptolysin S biosynthesis dehydrogenase SagB	90		EW021_RS03045	EW024_RS03145	EW025_RS03110	EW023_RS03000	EW022_RS06475
680	g011264_000004	g011264	NA	streptolysin associated protein SagC	90		EW021_RS03050	EW024_RS03150	EW025_RS03115	EW023_RS03005	EW022_RS06470
681	g010865_000004	g010865	NA	YcaO-like family protein	90		EW021_RS03055	EW024_RS03155	EW025_RS03120	EW023_RS03010	EW022_RS06465
682	g006197_000004	g006197	NA	CPBP family intramembrane metalloprotease	90		EW021_RS03060	EW024_RS03160	EW025_RS03125	EW023_RS03015	EW022_RS06460
683	g006130_000004	g006130	NA	hypothetical protein	90		EW021_RS03065	EW024_RS03165	EW025_RS03130	EW023_RS03020	EW022_RS06455
684	g011891_000004	g011891	NA	ABC transporter ATP-binding protein	90		EW021_RS03070	EW024_RS03170	EW025_RS03135	EW023_RS03025	EW022_RS06450
685	g009843_000004	g009843	NA	ABC transporter permease	90		EW021_RS03075	EW024_RS03175	EW025_RS03140	EW023_RS03030	EW022_RS06445
686	g009870_000004	g009870	NA	ABC transporter permease	90		EW021_RS03080	EW024_RS03180	EW025_RS03145	EW023_RS03035	EW022_RS06440
687	g011152_000004	g011152	NA	LPXTG cell wall anchor domain-containing protein	90		EW021_RS03090	EW024_RS03190	EW025_RS03155	EW023_RS03045	EW022_RS06430
688	g006972_000004	g006972	NA	queuosine transporter QueT	90		EW021_RS03095	EW024_RS03195	EW025_RS03160	EW023_RS03050	EW022_RS06425
689	g003863_000004	g003863	NA	DUF2829 domain-containing protein	90		EW021_RS02065	EW024_RS01965	EW025_RS02130	EW023_RS02035	EW022_RS07410
690	g002640_000004	g002640	NA	3-oxoacyl-ACP reductase	90		EW021_RS02070	EW024_RS01970	EW025_RS02135	EW023_RS02040	EW022_RS07405
691	g001102_000004	g001102	NA	Gfo/Idh/MocA family oxidoreductase	90		EW021_RS02075	EW024_RS01975	EW025_RS02140	EW023_RS02045	EW022_RS07400
692	g010922_000004	g010922	NA	MFS transporter	90		EW021_RS02080	EW024_RS01980	EW025_RS02145	EW023_RS02050	EW022_RS07395
693	g010798_000004	g010798	NA	bifunctional UDP-N-acetylglucosamine diphosphorylase/glucosamine-1-phosphate N-acetyltransferase GlmU	90		EW021_RS02085	EW024_RS01985	EW025_RS02150	EW023_RS02055	EW022_RS07390
694	g006732_000004	g006732	NA	NUDIX hydrolase	90		EW021_RS02090	EW024_RS01990	EW025_RS02155	EW023_RS02060	EW022_RS07385
695	g001732_000004	g001732	NA	hypothetical protein	90		EW021_RS02095	EW024_RS01995	EW025_RS02160	EW023_RS02065	EW022_RS07380
696	g013045_000004	g013045	NA	5'-methylthioadenosine/adenosylhomocysteine nucleosidase	90		EW021_RS02100	EW024_RS02000	EW025_RS02165	EW023_RS02070	EW022_RS07375
697	g000763_000003	g000763	NA	hypothetical protein	80		EW021_RS02105	EW024_RS02005	EW025_RS02170	EW023_RS02075	EW022_RS07370
698	g002742_000004	g002742	NA	metal-dependent transcriptional regulator	90		EW021_RS02110	EW024_RS02010	EW025_RS02175	EW023_RS02080	EW022_RS07365
699	g012152_000004	g012152	NA	polyprenyl synthetase family protein	90		EW021_RS06300	EW024_RS06230	EW025_RS06670	EW023_RS06175	EW022_RS03375
700	g012389_000004	g012389	NA	TlyA family RNA methyltransferase	90		EW021_RS06295	EW024_RS06225	EW025_RS06665	EW023_RS06170	EW022_RS03380
701	g007131_000004	g007131	NA	arginine repressor	90		EW021_RS06290	EW024_RS06220	EW025_RS06660	EW023_RS06165	EW022_RS03385
702	g010360_000004	g010360	NA	DNA repair protein RecN	90		EW021_RS06285	EW024_RS06215	EW025_RS06655	EW023_RS06160	EW022_RS03390
703	g002354_000004	g002354	NA	LPXTG cell wall anchor domain-containing protein	90		EW021_RS06280	EW024_RS06210	EW025_RS06650	EW023_RS06155	EW022_RS03395
704	g012326_000004	g012326	NA	DegV family protein	90		EW021_RS06275	EW024_RS06205	EW025_RS06645	EW023_RS06150	EW022_RS03400
705	g012222_000004	g012222	NA	SGNH/GDSL hydrolase family protein	90		EW021_RS06270	EW024_RS06200	EW025_RS06640	EW023_RS06145	EW022_RS03405
706	g006553_000004	g006553	NA	YpmS family protein	90		EW021_RS06265	EW024_RS06195	EW025_RS06635	EW023_RS06140	EW022_RS03410
707	g010195_000004	g010195	NA	cadmium-translocating P-type ATPase	90		EW021_RS05980	EW024_RS05985	EW025_RS06350	EW023_RS06130	EW022_RS03420
708	g011812_000004	g011812	NA	dihydroorotate oxidase	90		EW021_RS05975	EW024_RS05980	EW025_RS06345	EW023_RS06125	EW022_RS03425
709	g013005_000004	g013005	NA	N-acetylmannosamine-6-phosphate 2-epimerase	90		EW021_RS08510	EW024_RS01220	EW025_RS09220	EW023_RS01295	EW022_RS01240
710	g010974_000004	g010974	NA	carbohydrate ABC transporter substrate-binding protein	90		EW021_RS08505	EW024_RS01225	EW025_RS09215	EW023_RS01300	EW022_RS01245
711	g012070_000004	g012070	NA	sugar ABC transporter permease	90		EW021_RS08500	EW024_RS01230	EW025_RS09210	EW023_RS01305	EW022_RS01250
712	g012368_000004	g012368	NA	carbohydrate ABC transporter permease	90		EW021_RS08495	EW024_RS01235	EW025_RS09205	EW023_RS01310	EW022_RS01255
713	g000569_000003	g000569	NA	DUF624 domain-containing protein	80		EW021_RS08490	EW024_RS01245	EW025_RS09200	EW023_RS01315	EW022_RS01260
714	g011934_000004	g011934	NA	N-acetylneuraminate lyase	90		EW021_RS08485	EW024_RS01250	EW025_RS09195	EW023_RS01320	EW022_RS01265
715	g011797_000004	g011797	NA	ROK family protein	90		EW021_RS08480	EW024_RS01255	EW025_RS09190	EW023_RS01325	EW022_RS01270
716	g012369_000004	g012369	NA	MurR/RpiR family transcriptional regulator	90		EW021_RS08475	EW024_RS01260	EW025_RS09185	EW023_RS01330	EW022_RS01275
717	g005772_000004	g005772	NA	TatD family hydrolase	90		EW021_RS08470	EW024_RS01265	EW025_RS09180	EW023_RS01335	EW022_RS01280
718	g006639_000004	g006639	NA	ribonuclease M5	90		EW021_RS08465	EW024_RS01270	EW025_RS09175	EW023_RS01340	EW022_RS01285
719	g009227_000004	g009227	NA	type A2 lantipeptide	90		EW021_RS01470	EW024_RS08045	EW025_RS01535	EW023_RS08470	EW022_RS07985
720	g000988_000004	g000988	NA	DUF4135 domain-containing protein	90		EW021_RS01475	EW024_RS08040	EW025_RS01540	EW023_RS08465	EW022_RS07980
721	g001181_000004	g001181	NA	ABC transporter ATP-binding protein	90		EW021_RS01485	EW024_RS08030	EW025_RS01550	EW023_RS08455	EW022_RS07970
722	g002046_000004	g002046	NA	FtsX-like permease family protein	90		EW021_RS01490	EW024_RS08025	EW025_RS01555	EW023_RS08450	EW022_RS07965
723	g002114_000004	g002114	NA	ATP-binding protein	90		EW021_RS01495	EW024_RS08020	EW025_RS01560	EW023_RS08445	EW022_RS07960
724	g006479_000004	g006479	NA	response regulator transcription factor	90		EW021_RS01500	EW024_RS08015	EW025_RS01565	EW023_RS08440	EW022_RS07955
725	g010440_000004	g010440	NA	type I restriction-modification system subunit M	90		EW021_RS01510	EW024_RS08005	EW025_RS01575	EW023_RS08430	EW022_RS07945
726	g000897_000002	g000897	NA	restriction endonuclease subunit S	70		EW021_RS01515	EW024_RS08000	EW025_RS01580	EW023_RS08425	EW022_RS07940
727	g011125_000004	g011125	NA	type I restriction endonuclease subunit R	90		EW021_RS01520	EW024_RS07995	EW025_RS01585	EW023_RS08420	EW022_RS07935
728	g010001_000004	g010001	NA	glycerate kinase	90		EW021_RS01525	EW024_RS07990	EW025_RS01590	EW023_RS08415	EW022_RS07930
729	g010923_000004	g010923	NA	aminopeptidase C	90		EW021_RS06975	EW024_RS06910	EW025_RS07345	EW023_RS07015	EW022_RS02515
730	g010061_000004	g010061	NA	penicillin-binding protein	90		EW021_RS06970	EW024_RS06905	EW025_RS07340	EW023_RS07010	EW022_RS02520
731	g006466_000004	g006466	NA	Holliday junction resolvase RecU	90		EW021_RS06965	EW024_RS06900	EW025_RS07335	EW023_RS07005	EW022_RS02525
732	g006917_000004	g006917	NA	DUF1273 domain-containing protein	90		EW021_RS06960	EW024_RS06895	EW025_RS07330	EW023_RS07000	EW022_RS02530
733	g007971_000004	g007971	NA	cell division regulator GpsB	90		EW021_RS06955	EW024_RS06890	EW025_RS07325	EW023_RS06995	EW022_RS02535
734	g009760_000004	g009760	NA	class I SAM-dependent RNA methyltransferase	90		EW021_RS06945	EW024_RS06880	EW025_RS07315	EW023_RS06985	EW022_RS02545
735	g010629_000004	g010629	NA	hypothetical protein	90		EW021_RS06940	EW024_RS06875	EW025_RS07310	EW023_RS06980	EW022_RS02550
736	g007060_000004	g007060	NA	S-ribosylhomocysteine lyase	90		EW021_RS06935	EW024_RS06870	EW025_RS07305	EW023_RS06975	EW022_RS02555
737	g010952_000004	g010952	NA	GntP family permease	90		EW021_RS06930	EW024_RS06865	EW025_RS07300	EW023_RS06970	EW022_RS02560
738	g012636_000004	g012636	NA	3-hydroxybutyrate dehydrogenase	90		EW021_RS06925	EW024_RS06860	EW025_RS07295	EW023_RS06965	EW022_RS02565
739	g011120_000004	g011120	NA	AAA family ATPase	90		EW021_RS08935	EW024_RS08755	EW025_RS09645	EW023_RS09180	EW022_RS08690
740	g011570_000004	g011570	NA	formimidoylglutamase	90		EW021_RS08930	EW024_RS08750	EW025_RS09640	EW023_RS09175	EW022_RS08685
741	g010491_000004	g010491	NA	histidine ammonia-lyase	90		EW021_RS08925	EW024_RS08745	EW025_RS09635	EW023_RS09170	EW022_RS08680
742	g010906_000004	g010906	NA	APC family permease	90		EW021_RS08920	EW024_RS08740	EW025_RS09630	EW023_RS09165	EW022_RS08675
743	g001333_000004	g001333	NA	HutD family protein	90		EW021_RS08915	EW024_RS08735	EW025_RS09625	EW023_RS09160	EW022_RS08670
744	g000979_2_000009	g000979_2	NA	formate--tetrahydrofolate ligase	90		EW021_RS08910	EW024_RS08730	EW025_RS09620	EW023_RS09155	EW022_RS08665
745	g006391_000004	g006391	NA	sugar ABC transporter substrate-binding protein	90		EW021_RS08905	EW024_RS08725	EW025_RS09615	EW023_RS09150	EW022_RS08660
746	g012018_000004	g012018	NA	glutamate formimidoyltransferase	90		EW021_RS08900	EW024_RS08720	EW025_RS09610	EW023_RS09145	EW022_RS08655
747	g010115_000004	g010115	NA	urocanate hydratase	90		EW021_RS08895	EW024_RS08715	EW025_RS09605	EW023_RS09140	EW022_RS08650
748	g009314_000004	g009314	NA	imidazolonepropionase	90		EW021_RS08890	EW024_RS08710	EW025_RS09600	EW023_RS09135	EW022_RS08645
749	g003507_000004	g003507	NA	30S ribosome-binding factor RbfA	90		EW021_RS07245	EW024_RS07185	EW025_RS07615	EW023_RS07285	EW022_RS02250
750	g005304_000001	g005304	NA	alpha/beta hydrolase	60		EW021_RS07240	EW024_RS07180	EW025_RS07610	EW023_RS07280	EW022_RS02255
751	g000706_000004	g000706	NA	CopY/TcrY family copper transport repressor	90		EW021_RS07235	EW024_RS07175	EW025_RS07605	EW023_RS07275	EW022_RS02260
752	g004493_000004	g004493	NA	copper-translocating P-type ATPase	90		EW021_RS07230	EW024_RS07170	EW025_RS07600	EW023_RS07270	EW022_RS02265
753	g000838_000004	g000838	NA	heavy-metal-associated domain-containing protein	90		EW021_RS07225	EW024_RS07165	EW025_RS07595	EW023_RS07265	EW022_RS02270
754	g001831_000004	g001831	NA	hypothetical protein	90		EW021_RS07220	EW024_RS07160	EW025_RS07590	EW023_RS07260	EW022_RS02275
755	g005890_1_000008	g005890_1	NA	DeoR/GlpR transcriptional regulator	90		EW021_RS07215	EW024_RS07155	EW025_RS07585	EW023_RS07255	EW022_RS02280
756	g007115_000004	g007115	NA	PTS sugar transporter subunit IIA	90		EW021_RS07210	EW024_RS07150	EW025_RS07580	EW023_RS07250	EW022_RS02285
757	g001662_000004	g001662	NA	PTS sugar transporter subunit IIB	90		EW021_RS07205	EW024_RS07145	EW025_RS07575	EW023_RS07245	EW022_RS02290
758	g000713_2_000008	g000713_2	NA	galactose-6-phosphate isomerase subunit LacA	90		EW021_RS07195	EW024_RS07130	EW025_RS07565	EW023_RS07230	EW022_RS02300
759	g011905_000004	g011905	NA	metal ABC transporter substrate-binding lipoprotein/laminin-binding adhesin Lmb	90		EW021_RS01090	EW024_RS08430	EW025_RS01155	EW023_RS08850	EW022_RS08355
760	g011198_000004	g011198	NA	pneumococcal-type histidine triad protein	90		EW021_RS01095	EW024_RS08425	EW025_RS01160	EW023_RS08845	EW022_RS08350
761	g003964_1_000008	g003964_1	NA	CsbD family protein	90		EW021_RS01100	EW024_RS08420	EW025_RS01165	EW023_RS08840	EW022_RS08345
762	g006390_000004	g006390	NA	ABC transporter ATP-binding protein	90		EW021_RS01105	EW024_RS08415	EW025_RS01170	EW023_RS08835	EW022_RS08340
763	g012507_000004	g012507	NA	ABC transporter ATP-binding protein	90		EW021_RS01110	EW024_RS08410	EW025_RS01175	EW023_RS08830	EW022_RS08335
764	g012412_000004	g012412	NA	ABC transporter permease	90		EW021_RS01115	EW024_RS08405	EW025_RS01180	EW023_RS08825	EW022_RS08330
765	g011620_000004	g011620	NA	ABC transporter permease	90		EW021_RS01120	EW024_RS08400	EW025_RS01185	EW023_RS08820	EW022_RS08325
766	g010404_000004	g010404	NA	ABC transporter substrate-binding protein	90		EW021_RS01125	EW024_RS08395	EW025_RS01190	EW023_RS08815	EW022_RS08320
767	g003066_000004	g003066	NA	DNA topology modulation protein	90		EW021_RS01140	EW024_RS08380	EW025_RS01205	EW023_RS08805	EW022_RS08310
768	g003278_000004	g003278	NA	GNAT family N-acetyltransferase	90		EW021_RS01145	EW024_RS08375	EW025_RS01210	EW023_RS08800	EW022_RS08305
769	g006478_000004	g006478	NA	trimeric intracellular cation channel family protein	90		EW021_RS07175	EW024_RS07110	EW025_RS07545	EW023_RS07210	EW022_RS02320
770	g005773_1_000008	g005773_1	NA	Cof-type HAD-IIB family hydrolase	90		EW021_RS07170	EW024_RS07105	EW025_RS07540	EW023_RS07205	EW022_RS02325
771	g006707_000004	g006707	NA	TetR/AcrR family transcriptional regulator	90		EW021_RS07165	EW024_RS07100	EW025_RS07535	EW023_RS07200	EW022_RS02330
772	g012304_000004	g012304	NA	DegV family protein	90		EW021_RS07160	EW024_RS07095	EW025_RS07530	EW023_RS07195	EW022_RS02335
773	g012930_000004	g012930	NA	hypothetical protein	90		EW021_RS07155	EW024_RS07090	EW025_RS07525	EW023_RS07190	EW022_RS02340
774	g010401_000004	g010401	NA	Na/Pi cotransporter family protein	90		EW021_RS07150	EW024_RS07085	EW025_RS07520	EW023_RS07185	EW022_RS02345
775	g009779_000004	g009779	NA	N-acetylglucosamine-6-phosphate deacetylase	90		EW021_RS07145	EW024_RS07080	EW025_RS07515	EW023_RS07180	EW022_RS02350
776	g012327_000004	g012327	NA	aldo/keto reductase	90		EW021_RS07140	EW024_RS07075	EW025_RS07510	EW023_RS07175	EW022_RS02355
777	g006733_000004	g006733	NA	isoprenylcysteine carboxyl methyltransferase family protein	90		EW021_RS07135	EW024_RS07070	EW025_RS07505	EW023_RS07170	EW022_RS02360
778	g008851_000004	g008851	NA	hypothetical protein	90		EW021_RS07130	EW024_RS07065	EW025_RS07500	EW023_RS07165	EW022_RS02365
779	g001077_000004	g001077	NA	YeiH family putative sulfate export transporter	90		EW021_RS04120	EW024_RS04385	EW025_RS04185	EW023_RS04340	EW022_RS05395
780	g003317_000004	g003317	NA	PTS sugar transporter subunit IIA	90		EW021_RS04125	EW024_RS04390	EW025_RS04190	EW023_RS04345	EW022_RS05390
781	g007015_000004	g007015	NA	PTS system mannose/fructose/N-acetylgalactosamine-transporter subunit IIB	90		EW021_RS04130	EW024_RS04395	EW025_RS04195	EW023_RS04350	EW022_RS05385
782	g012469_000004	g012469	NA	PTS mannose/fructose/sorbose/N-acetylgalactosamine transporter subunit IIC	90		EW021_RS04135	EW024_RS04400	EW025_RS04200	EW023_RS04355	EW022_RS05380
783	g012388_000004	g012388	NA	PTS mannose/fructose/sorbose transporter family subunit IID	90		EW021_RS04140	EW024_RS04405	EW025_RS04205	EW023_RS04360	EW022_RS05375
784	g010380_000004	g010380	NA	sensor histidine kinase	90		EW021_RS04145	EW024_RS04410	EW025_RS04210	EW023_RS04365	EW022_RS05370
785	g012580_000004	g012580	NA	response regulator transcription factor	90		EW021_RS04150	EW024_RS04415	EW025_RS04215	EW023_RS04370	EW022_RS05365
786	g005208_000004	g005208	NA	extracellular solute-binding protein	90		EW021_RS04155	EW024_RS04420	EW025_RS04220	EW023_RS04375	EW022_RS05360
787	g010768_000004	g010768	NA	NAD-dependent succinate-semialdehyde dehydrogenase	90		EW021_RS04175	EW024_RS04425	EW025_RS04240	EW023_RS04380	EW022_RS05355
788	g012551_000004	g012551	NA	gluconate 5-dehydrogenase	90		EW021_RS02845	EW024_RS02870	EW025_RS02910	EW023_RS02810	EW022_RS06675
789	g003285_000004	g003285	NA	PTS sugar transporter subunit IIA	90		EW021_RS02835	EW024_RS02865	EW025_RS02900	EW023_RS02805	EW022_RS06680
790	g004264_000004	g004264	NA	glycoside hydrolase family 88 protein	90		EW021_RS02830	EW024_RS02860	EW025_RS02895	EW023_RS02800	EW022_RS06685
791	g007030_000004	g007030	NA	PTS system mannose/fructose/N-acetylgalactosamine-transporter subunit IIB	90		EW021_RS02825	EW024_RS02855	EW025_RS02890	EW023_RS02795	EW022_RS06690
792	g012617_000004	g012617	NA	PTS mannose/fructose/sorbose/N-acetylgalactosamine transporter subunit IIC	90		EW021_RS02820	EW024_RS02850	EW025_RS02885	EW023_RS02790	EW022_RS06695
793	g005786_000004	g005786	NA	PTS mannose/fructose/sorbose transporter family subunit IID	90		EW021_RS02815	EW024_RS02845	EW025_RS02880	EW023_RS02785	EW022_RS06700
794	g002045_000004	g002045	NA	alginate lyase family protein	90		EW021_RS02810	EW024_RS02840	EW025_RS02875	EW023_RS02780	EW022_RS06705
795	g011158_000004	g011158	NA	cation-translocating P-type ATPase	90		EW021_RS02800	EW024_RS02830	EW025_RS02865	EW023_RS02770	EW022_RS06715
796	g007594_000004	g007594	NA	DUF1934 domain-containing protein	90		EW021_RS02795	EW024_RS02825	EW025_RS02860	EW023_RS02765	EW022_RS06720
797	g006566_000004	g006566	NA	YqeG family HAD IIIA-type phosphatase	90		EW021_RS01575	EW024_RS01475	EW025_RS01640	EW023_RS01545	EW022_RS07890
798	g004388_000004	g004388	NA	ribosome biogenesis GTPase YqeH	90		EW021_RS01580	EW024_RS01480	EW025_RS01645	EW023_RS01550	EW022_RS07885
799	g008101_000004	g008101	NA	ribosome assembly RNA-binding protein YhbY	90		EW021_RS01585	EW024_RS01485	EW025_RS01650	EW023_RS01555	EW022_RS07880
800	g006356_000004	g006356	NA	nicotinate-nucleotide adenylyltransferase	90		EW021_RS01590	EW024_RS01490	EW025_RS01655	EW023_RS01560	EW022_RS07875
801	g002860_000004	g002860	NA	HD domain-containing protein	90		EW021_RS01595	EW024_RS01495	EW025_RS01660	EW023_RS01565	EW022_RS07870
802	g001582_000004	g001582	NA	ribosome silencing factor	90		EW021_RS01600	EW024_RS01505	EW025_RS01665	EW023_RS01570	EW022_RS07865
803	g005852_000004	g005852	NA	class I SAM-dependent methyltransferase	90		EW021_RS01605	EW024_RS01510	EW025_RS01670	EW023_RS01575	EW022_RS07860
804	g009900_000004	g009900	NA	nucleotidyltransferase	90		EW021_RS01610	EW024_RS01515	EW025_RS01675	EW023_RS01580	EW022_RS07855
805	g009260_000004	g009260	NA	hypothetical protein	90		EW021_RS01615	EW024_RS01520	EW025_RS01680	EW023_RS01585	EW022_RS07850
806	g010939_000004	g010939	NA	glycosyltransferase family 4 protein	90		EW021_RS02380	EW024_RS02385	EW025_RS02445	EW023_RS02345	EW022_RS07090
807	g011509_000004	g011509	NA	glycosyltransferase family 4 protein	90		EW021_RS02375	EW024_RS02380	EW025_RS02440	EW023_RS02340	EW022_RS07095
808	g011500_000004	g011500	NA	catabolite control protein A	90		EW021_RS02370	EW024_RS02375	EW025_RS02435	EW023_RS02335	EW022_RS07100
809	g009957_000004	g009957	NA	aminopeptidase P family protein	90		EW021_RS02365	EW024_RS02370	EW025_RS02430	EW023_RS02330	EW022_RS07105
810	g006179_000004	g006179	NA	NAD(P)H-dependent oxidoreductase	90		EW021_RS02360	EW024_RS02365	EW025_RS02425	EW023_RS02325	EW022_RS07110
811	g007650_000004	g007650	NA	lactoylglutathione lyase	90		EW021_RS02355	EW024_RS02360	EW025_RS02420	EW023_RS02320	EW022_RS07115
812	g011867_000004	g011867	NA	glycosyltransferase family 2 protein	90		EW021_RS02350	EW024_RS02355	EW025_RS02415	EW023_RS02315	EW022_RS07120
813	g006129_000004	g006129	NA	DUF969 domain-containing protein	90		EW021_RS02345	EW024_RS02350	EW025_RS02410	EW023_RS02310	EW022_RS07125
814	g011866_000004	g011866	NA	DUF979 domain-containing protein	90		EW021_RS02340	EW024_RS02345	EW025_RS02405	EW023_RS02305	EW022_RS07130
815	g003994_000004	g003994	NA	hypothetical protein	90		EW021_RS03820	EW024_RS03950	EW025_RS03885	EW023_RS03795	EW022_RS05690
816	g001526_000004	g001526	NA	glutathione S-transferase	90		EW021_RS03825	EW024_RS03955	EW025_RS03890	EW023_RS03800	EW022_RS05685
817	g011968_000004	g011968	NA	TDT family transporter	90		EW021_RS03830	EW024_RS03960	EW025_RS03895	EW023_RS03805	EW022_RS05680
818	g005581_000004	g005581	NA	tRNA (adenosine(37)-N6)-dimethylallyltransferase MiaA	90		EW021_RS03840	EW024_RS03970	EW025_RS03905	EW023_RS03815	EW022_RS05670
819	g009469_000004	g009469	NA	GTPase HflX	90		EW021_RS03845	EW024_RS03975	EW025_RS03910	EW023_RS03820	EW022_RS05665
820	g006342_000004	g006342	NA	cystathionine beta-lyase	90		EW021_RS03850	EW024_RS03980	EW025_RS03915	EW023_RS03825	EW022_RS05660
821	g011853_000004	g011853	NA	ribonuclease Z	90		EW021_RS03855	EW024_RS03985	EW025_RS03920	EW023_RS03830	EW022_RS05655
822	g012709_000004	g012709	NA	SDR family oxidoreductase	90		EW021_RS03860	EW024_RS03990	EW025_RS03925	EW023_RS03835	EW022_RS05650
823	g010046_000004	g010046	NA	single-stranded-DNA-specific exonuclease RecJ	90		EW021_RS03865	EW024_RS03995	EW025_RS03930	EW023_RS03840	EW022_RS05645
824	g012562_000004	g012562	NA	enoyl-CoA hydratase	90		EW021_RS07675	EW024_RS07360	EW025_RS08045	EW023_RS07460	EW022_RS02075
825	g007331_000004	g007331	NA	MarR family transcriptional regulator	90		EW021_RS07670	EW024_RS07355	EW025_RS08040	EW023_RS07455	EW022_RS02080
826	g011628_000004	g011628	NA	ketoacyl-ACP synthase III	90		EW021_RS07665	EW024_RS07350	EW025_RS08035	EW023_RS07450	EW022_RS02085
827	g008687_000004	g008687	NA	acyl carrier protein	90		EW021_RS07660	EW024_RS07345	EW025_RS08030	EW023_RS07445	EW022_RS02090
828	g011638_000004	g011638	NA	enoyl-[acyl-carrier-protein] reductase FabK	90		EW021_RS07655	EW024_RS07340	EW025_RS08025	EW023_RS07440	EW022_RS02095
829	g011800_000004	g011800	NA	ACP S-malonyltransferase	90		EW021_RS07650	EW024_RS07335	EW025_RS08020	EW023_RS07435	EW022_RS02100
830	g012875_000004	g012875	NA	3-oxoacyl-[acyl-carrier-protein] reductase	90		EW021_RS07645	EW024_RS07330	EW025_RS08015	EW023_RS07430	EW022_RS02105
831	g009497_000004	g009497	NA	beta-ketoacyl-ACP synthase II	90		EW021_RS07640	EW024_RS07325	EW025_RS08010	EW023_RS07425	EW022_RS02110
832	g006974_000004	g006974	NA	acetyl-CoA carboxylase biotin carboxyl carrier protein	90		EW021_RS07635	EW024_RS07320	EW025_RS08005	EW023_RS07420	EW022_RS02115
833	g007708_000004	g007708	NA	DUF1033 family protein	90		EW021_RS00590	EW024_RS00680	EW025_RS00655	EW023_RS00660	EW022_RS00655
834	g011796_000004	g011796	NA	competence protein CglA	90		EW021_RS00595	EW024_RS00685	EW025_RS00660	EW023_RS00665	EW022_RS00660
835	g011567_000004	g011567	NA	type II secretion system F family protein	90		EW021_RS00600	EW024_RS00690	EW025_RS00665	EW023_RS00670	EW022_RS00665
836	g007967_000004	g007967	NA	prepilin-type N-terminal cleavage/methylation domain-containing protein	90		EW021_RS00605	EW024_RS00695	EW025_RS00670	EW023_RS00675	EW022_RS00670
837	g007363_000004	g007363	NA	competence protein	90		EW021_RS00610	EW024_RS00700	EW025_RS00675	EW023_RS00680	EW022_RS00675
838	g003862_000004	g003862	NA	competence protein ComG	90		EW021_RS00615	EW024_RS00705	EW025_RS00680	EW023_RS00685	EW022_RS00680
839	g003292_000004	g003292	NA	competence protein ComG	90		EW021_RS00620	EW024_RS00710	EW025_RS00685	EW023_RS00690	EW022_RS00685
840	g007968_000004	g007968	NA	hypothetical protein	90		EW021_RS00625	EW024_RS00715	EW025_RS00690	EW023_RS00695	EW022_RS00690
841	g011710_000004	g011710	NA	class I SAM-dependent methyltransferase	90		EW021_RS00630	EW024_RS00720	EW025_RS00695	EW023_RS00700	EW022_RS00695
842	g007772_000004	g007772	NA	hypothetical protein	90		EW021_RS07560	EW024_RS07245	EW025_RS07930	EW023_RS07345	EW022_RS02190
843	g009325_000004	g009325	NA	LCP family protein	90		EW021_RS07565	EW024_RS07250	EW025_RS07935	EW023_RS07350	EW022_RS02185
844	g006873_000004	g006873	NA	GNAT family N-acetyltransferase	90		EW021_RS07570	EW024_RS07255	EW025_RS07940	EW023_RS07355	EW022_RS02180
845	g007174_000004	g007174	NA	tRNA (adenosine(37)-N6)-threonylcarbamoyltransferase complex ATPase subunit type 1 TsaE	90		EW021_RS07575	EW024_RS07260	EW025_RS07945	EW023_RS07360	EW022_RS02175
846	g010645_000004	g010645	NA	NCS2 family permease	90		EW021_RS07580	EW024_RS07265	EW025_RS07950	EW023_RS07365	EW022_RS02170
847	g012457_000004	g012457	NA	Cof-type HAD-IIB family hydrolase	90		EW021_RS07585	EW024_RS07270	EW025_RS07955	EW023_RS07370	EW022_RS02165
848	g011541_000004	g011541	NA	PTS mannose transporter subunit IIAB	90		EW021_RS07590	EW024_RS07275	EW025_RS07960	EW023_RS07375	EW022_RS02160
849	g011954_000004	g011954	NA	PTS mannose/fructose/sorbose transporter family subunit IID	90		EW021_RS07600	EW024_RS07285	EW025_RS07970	EW023_RS07385	EW022_RS02150
850	g007758_000004	g007758	NA	DUF956 family protein	90		EW021_RS07605	EW024_RS07290	EW025_RS07975	EW023_RS07390	EW022_RS02145
851	g008034_000004	g008034	NA	DNA-directed RNA polymerase subunit omega	90		EW021_RS06890	EW024_RS06825	EW025_RS07260	EW023_RS06930	EW022_RS02600
852	g005148_000004	g005148	NA	primosomal protein N'	90		EW021_RS06885	EW024_RS06820	EW025_RS07255	EW023_RS06925	EW022_RS02605
853	g005461_000004	g005461	NA	methionyl-tRNA formyltransferase	90		EW021_RS06880	EW024_RS06815	EW025_RS07250	EW023_RS06920	EW022_RS02610
854	g005006_000004	g005006	NA	16S rRNA (cytosine(967)-C(5))-methyltransferase RsmB	90		EW021_RS06875	EW024_RS06810	EW025_RS07245	EW023_RS06915	EW022_RS02615
855	g012845_000004	g012845	NA	Stp1/IreP family PP2C-type Ser/Thr phosphatase	90		EW021_RS06870	EW024_RS06805	EW025_RS07240	EW023_RS06910	EW022_RS02620
856	g010173_000004	g010173	NA	Stk1 family PASTA domain-containing Ser/Thr kinase	90		EW021_RS06865	EW024_RS06800	EW025_RS07235	EW023_RS06905	EW022_RS02625
857	g012825_000004	g012825	NA	cell wall-active antibiotics response protein	90		EW021_RS06860	EW024_RS06795	EW025_RS07230	EW023_RS06900	EW022_RS02630
858	g011478_000004	g011478	NA	sensor histidine kinase	90		EW021_RS06855	EW024_RS06790	EW025_RS07225	EW023_RS06895	EW022_RS02635
859	g010900_000004	g010900	NA	NAD(P)/FAD-dependent oxidoreductase	90		EW021_RS07090	EW024_RS07025	EW025_RS07460	EW023_RS07125	EW022_RS02405
860	g004798_000004	g004798	NA	helix-turn-helix domain-containing protein	90		EW021_RS07085	EW024_RS07020	EW025_RS07455	EW023_RS07120	EW022_RS02410
861	g006301_000004	g006301	NA	fructose-6-phosphate aldolase	90		EW021_RS07080	EW024_RS07015	EW025_RS07450	EW023_RS07115	EW022_RS02415
862	g003766_000004	g003766	NA	bacteriocin immunity protein	90		EW021_RS07070	EW024_RS07005	EW025_RS07440	EW023_RS07105	EW022_RS02425
863	g012874_000004	g012874	NA	ABC transporter ATP-binding protein	90		EW021_RS07065	EW024_RS07000	EW025_RS07435	EW023_RS07100	EW022_RS02430
864	g004706_000004	g004706	NA	ABC transporter permease	90		EW021_RS07060	EW024_RS06995	EW025_RS07430	EW023_RS07095	EW022_RS02435
865	g012411_000004	g012411	NA	glutamate 5-kinase	90		EW021_RS07055	EW024_RS06990	EW025_RS07425	EW023_RS07090	EW022_RS02440
866	g009426_000004	g009426	NA	glutamate-5-semialdehyde dehydrogenase	90		EW021_RS07050	EW024_RS06985	EW025_RS07420	EW023_RS07085	EW022_RS02445
867	g001087_000004	g001087	NA	sugar kinase	90		EW021_RS02855	EW024_RS02880	EW025_RS02920	EW023_RS02820	EW022_RS06665
868	g006341_000004	g006341	NA	bifunctional 4-hydroxy-2-oxoglutarate aldolase/2-dehydro-3-deoxy-phosphogluconate aldolase	90		EW021_RS02860	EW024_RS02885	EW025_RS02925	EW023_RS02825	EW022_RS06660
869	g006256_000004	g006256	NA	HAD family phosphatase	90		EW021_RS02865	EW024_RS02890	EW025_RS02930	EW023_RS02830	EW022_RS06655
870	g013069_000004	g013069	NA	cell division ATP-binding protein FtsE	90		EW021_RS02880	EW024_RS02910	EW025_RS02945	EW023_RS02845	EW022_RS06635
871	g011799_000004	g011799	NA	ABC transporter permease	90		EW021_RS02885	EW024_RS02915	EW025_RS02950	EW023_RS02850	EW022_RS06630
872	g013031_000004	g013031	NA	MBL fold metallo-hydrolase	90		EW021_RS02890	EW024_RS02920	EW025_RS02955	EW023_RS02855	EW022_RS06625
873	g011191_000004	g011191	NA	bifunctional DnaQ family exonuclease/ATP-dependent helicase	90		EW021_RS02905	EW024_RS02930	EW025_RS02970	EW023_RS02865	EW022_RS06615
874	g009634_000004	g009634	NA	pyridoxal phosphate-dependent aminotransferase	90		EW021_RS02910	EW024_RS02935	EW025_RS02975	EW023_RS02870	EW022_RS06610
875	g006708_000004	g006708	NA	elongation factor P	90		EW021_RS07920	EW024_RS07605	EW025_RS08290	EW023_RS07705	EW022_RS01840
876	g007572_000004	g007572	NA	Asp23/Gls24 family envelope stress response protein	90		EW021_RS07915	EW024_RS07600	EW025_RS08285	EW023_RS07700	EW022_RS01845
877	g007235_000004	g007235	NA	transcription antitermination factor NusB	90		EW021_RS07910	EW024_RS07595	EW025_RS08280	EW023_RS07695	EW022_RS01850
878	g011659_000004	g011659	NA	LacI family transcriptional regulator	90		EW021_RS07905	EW024_RS07590	EW025_RS08275	EW023_RS07690	EW022_RS01855
879	g010677_000004	g010677	NA	glycoside hydrolase family 32 protein	90		EW021_RS07900	EW024_RS07585	EW025_RS08270	EW023_RS07685	EW022_RS01860
880	g010183_000004	g010183	NA	PTS beta-glucoside transporter subunit IIBCA	90		EW021_RS07895	EW024_RS07580	EW025_RS08265	EW023_RS07680	EW022_RS01865
881	g002237_000003	g002237	NA	endo-beta-N-acetylglucosaminidase	80		EW021_RS07890	EW024_RS07575	EW025_RS08260	EW023_RS07675	EW022_RS01870
882	g012093_000004	g012093	NA	ROK family protein	90		EW021_RS07885	EW024_RS07570	EW025_RS08255	EW023_RS07670	EW022_RS01875
883	g003680_000004	g003680	NA	CRISPR-associated endonuclease Cas2	90		EW021_RS06560	EW024_RS06490	EW025_RS06930	EW023_RS06445	EW022_RS03115
884	g012977_000004	g012977	NA	thiol-disulfide oxidoreductase-associated membrane protein CcdA2	90		EW021_RS06555	EW024_RS06485	EW025_RS06925	EW023_RS06430	EW022_RS03120
885	g006406_000004	g006406	NA	TlpA family protein disulfide reductase	90		EW021_RS06550	EW024_RS06480	EW025_RS06920	EW023_RS06425	EW022_RS03125
886	g005985_000004	g005985	NA	response regulator	90		EW021_RS06540	EW024_RS06470	EW025_RS06910	EW023_RS06415	EW022_RS03135
887	g004638_000004	g004638	NA	sensor histidine kinase	90		EW021_RS06535	EW024_RS06465	EW025_RS06905	EW023_RS06410	EW022_RS03140
888	g004452_000004	g004452	NA	MmcQ/YjbR family DNA-binding protein	90		EW021_RS06530	EW024_RS06460	EW025_RS06900	EW023_RS06405	EW022_RS03145
889	g007114_000004	g007114	NA	arginine regulator	90		EW021_RS06520	EW024_RS06450	EW025_RS06890	EW023_RS06395	EW022_RS03155
890	g006147_000004	g006147	NA	Crp/Fnr family transcriptional regulator	90		EW021_RS06515	EW024_RS06445	EW025_RS06885	EW023_RS06390	EW022_RS03160
891	g003929_000004	g003929	NA	hypothetical protein	90		EW021_RS07720	EW024_RS07405	EW025_RS08090	EW023_RS07505	EW022_RS02030
892	g003820_2_000008	g003820_2	NA	GlsB/YeaQ/YmgE family stress response membrane protein	90		EW021_RS07715	EW024_RS07400	EW025_RS08085	EW023_RS07500	EW022_RS02035
893	g006064_000004	g006064	NA	histidine phosphatase family protein	90		EW021_RS07710	EW024_RS07395	EW025_RS08080	EW023_RS07495	EW022_RS02040
894	g005975_000003	g005975	NA	D-alanyl-D-alanine carboxypeptidase family protein	80		EW021_RS07705	EW024_RS07390	EW025_RS08075	EW023_RS07490	EW022_RS02045
895	g006643_000004	g006643	NA	glycoside hydrolase family 73 protein	90		EW021_RS07700	EW024_RS07385	EW025_RS08070	EW023_RS07485	EW022_RS02050
896	g011351_000004	g011351	NA	heat-inducible transcriptional repressor HrcA	90		EW021_RS07695	EW024_RS07380	EW025_RS08065	EW023_RS07480	EW022_RS02055
897	g006621_000004	g006621	NA	nucleotide exchange factor GrpE	90		EW021_RS07690	EW024_RS07375	EW025_RS08060	EW023_RS07475	EW022_RS02060
898	g012056_000004	g012056	NA	RNase adapter RapZ	90		EW021_RS02920	EW024_RS02945	EW025_RS02985	EW023_RS02880	EW022_RS06600
899	g011617_000004	g011617	NA	YvcK family protein	90		EW021_RS02925	EW024_RS02950	EW025_RS02990	EW023_RS02885	EW022_RS06595
900	g011952_000004	g011952	NA	DNA-binding protein WhiA	90		EW021_RS02930	EW024_RS02955	EW025_RS02995	EW023_RS02890	EW022_RS06590
901	g010719_000004	g010719	NA	C69 family dipeptidase	90		EW021_RS02935	EW024_RS03040	EW025_RS03000	EW023_RS02895	EW022_RS06585
902	g010481_000004	g010481	NA	zinc ABC transporter substrate-binding protein AdcA	90		EW021_RS02940	EW024_RS03045	EW025_RS03005	EW023_RS02900	EW022_RS06580
903	g001066_1_000007	g001066_1	NA	GntR family transcriptional regulator	90		EW021_RS02945	EW024_RS03055	EW025_RS03010	EW023_RS02905	EW022_RS06575
904	g004265_000004	g004265	NA	SIS domain-containing protein	90		EW021_RS02950	EW024_RS03060	EW025_RS03015	EW023_RS02910	EW022_RS06570
905	g009485_000004	g009485	NA	D-alanyl-D-alanine carboxypeptidase	90		EW021_RS04290	EW024_RS04550	EW025_RS04355	EW023_RS04415	EW022_RS05230
906	g011667_000004	g011667	NA	polysaccharide deacetylase family protein	90		EW021_RS04295	EW024_RS04555	EW025_RS04360	EW023_RS04420	EW022_RS05225
907	g009338_000004	g009338	NA	bifunctional folylpolyglutamate synthase/dihydrofolate synthase	90		EW021_RS04300	EW024_RS04560	EW025_RS04365	EW023_RS04425	EW022_RS05220
908	g006467_000004	g006467	NA	GTP cyclohydrolase I FolE	90		EW021_RS04305	EW024_RS04565	EW025_RS04370	EW023_RS04430	EW022_RS05215
909	g012523_000004	g012523	NA	dihydropteroate synthase	90		EW021_RS04310	EW024_RS04570	EW025_RS04375	EW023_RS04435	EW022_RS05210
910	g007757_000004	g007757	NA	dihydroneopterin aldolase	90		EW021_RS04315	EW024_RS04575	EW025_RS04380	EW023_RS04440	EW022_RS05205
911	g006973_000004	g006973	NA	2-amino-4-hydroxy-6- hydroxymethyldihydropteridine diphosphokinase	90		EW021_RS04320	EW024_RS04580	EW025_RS04385	EW023_RS04445	EW022_RS05200
912	g002861_000004	g002861	NA	dephospho-CoA kinase	90		EW021_RS02295	EW024_RS02300	EW025_RS02360	EW023_RS02260	EW022_RS07175
913	g005767_000004	g005767	NA	DNA-formamidopyrimidine glycosylase	90		EW021_RS02290	EW024_RS02295	EW025_RS02355	EW023_RS02255	EW022_RS07180
914	g005673_1_000007	g005673_1	NA	Rgg/GadR/MutR family transcriptional regulator	90		EW021_RS02285	EW024_RS02290	EW025_RS02350	EW023_RS02250	EW022_RS07185
915	g003836_000004	g003836	NA	hypothetical protein	90		EW021_RS02275	EW024_RS02280	EW025_RS02340	EW023_RS02245	EW022_RS07190
916	g000811_000004	g000811	NA	quorum-sensing system protein StcA	90		EW021_RS02270	EW024_RS02275	EW025_RS02335	EW023_RS02240	EW022_RS07195
917	g001489_000004	g001489	NA	hypothetical protein	90		EW021_RS02265	EW024_RS02270	EW025_RS02330	EW023_RS02235	EW022_RS07200
918	g000940_000004	g000940	NA	hypothetical protein	90		EW021_RS02260	EW024_RS02265	EW025_RS02325	EW023_RS02230	EW022_RS07205
919	g010444_000004	g010444	NA	cardiolipin synthase	90		EW021_RS04810	EW024_RS05070	EW025_RS04875	EW023_RS04935	EW022_RS04715
920	g007894_000004	g007894	NA	hypothetical protein	90		EW021_RS04805	EW024_RS05065	EW025_RS04870	EW023_RS04930	EW022_RS04720
921	g009366_000004	g009366	NA	PLP-dependent aminotransferase family protein	90		EW021_RS04795	EW024_RS05055	EW025_RS04860	EW023_RS04920	EW022_RS04725
922	g012186_000004	g012186	NA	pyridoxamine kinase	90		EW021_RS04790	EW024_RS05050	EW025_RS04855	EW023_RS04915	EW022_RS04730
923	g006705_000004	g006705	NA	membrane protein	90		EW021_RS04785	EW024_RS05045	EW025_RS04850	EW023_RS04910	EW022_RS04735
924	g010457_000004	g010457	NA	ABC-F family ATP-binding cassette domain-containing protein	90		EW021_RS04780	EW024_RS05040	EW025_RS04845	EW023_RS04905	EW022_RS04740
925	g009516_000004	g009516	NA	aminoacyltransferase	90		EW021_RS04775	EW024_RS05035	EW025_RS04840	EW023_RS04900	EW022_RS04745
926	g012743_000004	g012743	NA	GntR family transcriptional regulator	90		EW021_RS08125	EW024_RS07815	EW025_RS08835	EW023_RS08245	EW022_RS01615
927	g012637_000004	g012637	NA	uridine phosphorylase	90		EW021_RS08120	EW024_RS07810	EW025_RS08830	EW023_RS08240	EW022_RS01620
928	g009598_000004	g009598	NA	NupC/NupG family nucleoside CNT transporter	90		EW021_RS08115	EW024_RS07805	EW025_RS08825	EW023_RS08235	EW022_RS01625
929	g006198_000004	g006198	NA	deoxyribose-phosphate aldolase	90		EW021_RS08110	EW024_RS07800	EW025_RS08820	EW023_RS08230	EW022_RS01630
930	g004306_000004	g004306	NA	NAD(P)/FAD-dependent oxidoreductase	90		EW021_RS08105	EW024_RS07795	EW025_RS08815	EW023_RS08225	EW022_RS01635
931	g006578_000004	g006578	NA	DUF536 domain-containing protein	90		EW021_RS08100	EW024_RS07790	EW025_RS08810	EW023_RS08200	EW022_RS01660
932	g002788_000004	g002788	NA	3'-5' exonuclease	90		EW021_RS08095	EW024_RS07785	EW025_RS08805	EW023_RS08195	EW022_RS01665
933	g013007_000004	g013007	NA	glucosamine-6-phosphate deaminase	90		EW021_RS05845	EW024_RS05850	EW025_RS06215	EW023_RS05995	EW022_RS03555
934	g012954_000004	g012954	NA	rRNA pseudouridine synthase	90		EW021_RS05840	EW024_RS05845	EW025_RS06210	EW023_RS05990	EW022_RS03560
935	g011668_000004	g011668	NA	competence protein CoiA	90		EW021_RS05835	EW024_RS05840	EW025_RS06205	EW023_RS05985	EW022_RS03565
936	g004609_000004	g004609	NA	oligoendopeptidase F	90		EW021_RS05830	EW024_RS05835	EW025_RS06200	EW023_RS05980	EW022_RS03570
937	g009621_000004	g009621	NA	OFA family MFS transporter	90		EW021_RS05825	EW024_RS05830	EW025_RS06195	EW023_RS05975	EW022_RS03575
938	g012990_000004	g012990	NA	O-methyltransferase	90		EW021_RS05820	EW024_RS05825	EW025_RS06190	EW023_RS05970	EW022_RS03580
939	g005188_1_000006	g005188_1	NA	peptidylprolyl isomerase PrsA	90		EW021_RS05815	EW024_RS05820	EW025_RS06185	EW023_RS05965	EW022_RS03585
940	g011778_000004	g011778	NA	YitT family protein	90		EW021_RS09100	EW024_RS08975	EW025_RS09810	EW023_RS09345	EW022_RS08970
941	g012122_000004	g012122	NA	YitT family protein	90		EW021_RS09095	EW024_RS08970	EW025_RS09805	EW023_RS09340	EW022_RS08965
942	g012153_000004	g012153	NA	YitT family protein	90		EW021_RS09090	EW024_RS08965	EW025_RS09800	EW023_RS09335	EW022_RS08960
943	g008104_000004	g008104	NA	bacteriocin immunity protein	90		EW021_RS09085	EW024_RS08960	EW025_RS09795	EW023_RS09330	EW022_RS08955
944	g010326_000004	g010326	NA	arginine--tRNA ligase	90		EW021_RS09080	EW024_RS08955	EW025_RS09790	EW023_RS09325	EW022_RS08950
945	g007318_000004	g007318	NA	arginine repressor	90		EW021_RS09075	EW024_RS08950	EW025_RS09785	EW023_RS09320	EW022_RS08945
946	g011180_000004	g011180	NA	DNA mismatch repair protein MutS	90		EW021_RS09065	EW024_RS08940	EW025_RS09775	EW023_RS09310	EW022_RS08935
947	g012795_000004	g012795	NA	tRNA pseudouridine(38-40) synthase TruA	90		EW021_RS08265	EW024_RS07950	EW025_RS08975	EW023_RS08375	EW022_RS01485
948	g012712_000004	g012712	NA	bifunctional hydroxymethylpyrimidine kinase/phosphomethylpyrimidine kinase	90		EW021_RS08260	EW024_RS07945	EW025_RS08970	EW023_RS08370	EW022_RS01490
949	g007132_000004	g007132	NA	membrane protein	90		EW021_RS08255	EW024_RS07940	EW025_RS08965	EW023_RS08365	EW022_RS01495
950	g006709_000004	g006709	NA	TIGR01440 family protein	90		EW021_RS08250	EW024_RS07935	EW025_RS08960	EW023_RS08360	EW022_RS01500
951	g012290_000004	g012290	NA	mechanosensitive ion channel family protein	90		EW021_RS08245	EW024_RS07930	EW025_RS08955	EW023_RS08355	EW022_RS01505
952	g009326_000004	g009326	NA	trigger factor	90		EW021_RS08240	EW024_RS07925	EW025_RS08950	EW023_RS08350	EW022_RS01510
953	g006608_000004	g006608	NA	DNA-directed RNA polymerase subunit delta	90		EW021_RS08235	EW024_RS07920	EW025_RS08945	EW023_RS08345	EW022_RS01515
954	g009452_000004	g009452	NA	insulinase family protein	90		EW021_RS09290	EW024_RS09155	EW025_RS10000	EW023_RS09550	EW022_RS09265
955	g009306_000004	g009306	NA	insulinase family protein	90		EW021_RS09285	EW024_RS09150	EW025_RS09995	EW023_RS09545	EW022_RS09260
956	g011386_000004	g011386	NA	helix-turn-helix domain-containing protein	90		EW021_RS09280	EW024_RS09145	EW025_RS09990	EW023_RS09540	EW022_RS09255
957	g006782_000004	g006782	NA	CDP-diacylglycerol--glycerol-3-phosphate 3-phosphatidyltransferase	90		EW021_RS09275	EW024_RS09140	EW025_RS09985	EW023_RS09535	EW022_RS09250
958	g012059_000004	g012059	NA	energy-coupling factor transporter ATPase	90		EW021_RS09270	EW024_RS09135	EW025_RS09980	EW023_RS09530	EW022_RS09245
959	g012306_000004	g012306	NA	energy-coupling factor transporter ATPase	90		EW021_RS09265	EW024_RS09130	EW025_RS09975	EW023_RS09525	EW022_RS09240
960	g012522_000004	g012522	NA	energy-coupling factor transporter transmembrane protein EcfT	90		EW021_RS09260	EW024_RS09125	EW025_RS09970	EW023_RS09520	EW022_RS09235
961	g009221_000004	g009221	NA	hypothetical protein	90		EW021_RS05595	EW024_RS05570	EW025_RS05660	EW023_RS05435	EW022_RS03870
962	g006085_000004	g006085	NA	nicotinamide riboside transporter PnuC	90		EW021_RS05590	EW024_RS05565	EW025_RS05655	EW023_RS05430	EW022_RS03875
963	g010755_000004	g010755	NA	glycoside hydrolase family 1 protein	90		EW021_RS05585	EW024_RS05560	EW025_RS05650	EW023_RS05425	EW022_RS03880
964	g010131_000004	g010131	NA	BglG family transcription antiterminator	90		EW021_RS05575	EW024_RS05550	EW025_RS05640	EW023_RS05415	EW022_RS03890
965	g007913_000004	g007913	NA	PTS lactose/cellobiose transporter subunit IIA	90		EW021_RS05565	EW024_RS05540	EW025_RS05630	EW023_RS05405	EW022_RS03900
966	g007254_000004	g007254	NA	DUF3284 domain-containing protein	90		EW021_RS05560	EW024_RS05535	EW025_RS05625	EW023_RS05400	EW022_RS03905
967	g010057_000004	g010057	NA	ABC transporter permease subunit	90		EW021_RS05545	EW024_RS05520	EW025_RS05610	EW023_RS05385	EW022_RS03920
968	g010697_000004	g010697	NA	PTS sugar transporter subunit IIC	90		EW021_RS00915	EW024_RS00990	EW025_RS00980	EW023_RS00980	EW022_RS00975
969	g008290_000004	g008290	NA	PTS sugar transporter subunit IIB	90		EW021_RS00920	EW024_RS00995	EW025_RS00985	EW023_RS00985	EW022_RS00980
970	g003121_000004	g003121	NA	PTS ascorbate transporter subunit IIA	90		EW021_RS00925	EW024_RS01000	EW025_RS00990	EW023_RS00990	EW022_RS00985
971	g006236_000004	g006236	NA	3-keto-L-gulonate-6-phosphate decarboxylase UlaD	90		EW021_RS00930	EW024_RS01005	EW025_RS00995	EW023_RS00995	EW022_RS00990
972	g001847_000004	g001847	NA	hypothetical protein	90		EW021_RS00945	EW024_RS01020	EW025_RS01010	EW023_RS01010	EW022_RS01005
973	g010385_000004	g010385	NA	transcription antiterminator	90		EW021_RS00950	EW024_RS01025	EW025_RS01015	EW023_RS01015	EW022_RS01010
974	g010898_000004	g010898	NA	sensor histidine kinase	90		EW021_RS08545	EW024_RS01185	EW025_RS09255	EW023_RS01260	EW022_RS01205
975	g009322_000004	g009322	NA	sensor histidine kinase	90		EW021_RS08540	EW024_RS01190	EW025_RS09250	EW023_RS01265	EW022_RS01210
976	g012844_000004	g012844	NA	response regulator transcription factor	90		EW021_RS08535	EW024_RS01195	EW025_RS09245	EW023_RS01270	EW022_RS01215
977	g007756_000004	g007756	NA	ribonuclease P protein component	90		EW021_RS08530	EW024_RS01200	EW025_RS09240	EW023_RS01275	EW022_RS01220
978	g012386_000004	g012386	NA	membrane protein insertase YidC	90		EW021_RS08525	EW024_RS01205	EW025_RS09235	EW023_RS01280	EW022_RS01225
979	g005535_000004	g005535	NA	protein jag	90		EW021_RS08520	EW024_RS01210	EW025_RS09230	EW023_RS01285	EW022_RS01230
980	g011813_000004	g011813	NA	Gfo/Idh/MocA family oxidoreductase	90		EW021_RS09000	EW024_RS08820	EW025_RS09710	EW023_RS09245	EW022_RS08755
981	g006938_000004	g006938	NA	GNAT family N-acetyltransferase	90		EW021_RS08995	EW024_RS08815	EW025_RS09705	EW023_RS09240	EW022_RS08750
982	g006444_000004	g006444	NA	anaerobic ribonucleoside-triphosphate reductase activating protein	90		EW021_RS08990	EW024_RS08810	EW025_RS09700	EW023_RS09235	EW022_RS08745
983	g002599_000004	g002599	NA	peroxide stress protein YaaA	90		EW021_RS08985	EW024_RS08805	EW025_RS09695	EW023_RS09230	EW022_RS08740
984	g012967_000004	g012967	NA	trehalose operon repressor	90		EW021_RS08965	EW024_RS08785	EW025_RS09675	EW023_RS09210	EW022_RS08720
985	g010118_000004	g010118	NA	PTS system trehalose-specific EIIBC component	90		EW021_RS08960	EW024_RS08780	EW025_RS09670	EW023_RS09205	EW022_RS08715
986	g006317_000004	g006317	NA	amino acid ABC transporter permease	90		EW021_RS05090	EW024_RS05350	EW025_RS05155	EW023_RS05215	EW022_RS04435
987	g006376_000004	g006376	NA	amino acid ABC transporter ATP-binding protein	90		EW021_RS05085	EW024_RS05345	EW025_RS05150	EW023_RS05210	EW022_RS04440
988	g012346_000004	g012346	NA	amino acid ABC transporter substrate-binding protein	90		EW021_RS05080	EW024_RS05340	EW025_RS05145	EW023_RS05205	EW022_RS04445
989	g012666_000004	g012666	NA	CAMP factor pore-forming toxin Cfa	90		EW021_RS05075	EW024_RS05335	EW025_RS05140	EW023_RS05200	EW022_RS04450
990	g009486_000004	g009486	NA	cation diffusion facilitator family transporter	90		EW021_RS05070	EW024_RS05330	EW025_RS05135	EW023_RS05195	EW022_RS04455
991	g010970_000004	g010970	NA	sodium:alanine symporter family protein	90		EW021_RS05065	EW024_RS05325	EW025_RS05130	EW023_RS05190	EW022_RS04460
992	g008145_000004	g008145	NA	DUF1827 family protein	90		EW021_RS06355	EW024_RS06285	EW025_RS06725	EW023_RS06230	EW022_RS03320
993	g003230_000004	g003230	NA	NUDIX hydrolase	90		EW021_RS06350	EW024_RS06280	EW025_RS06720	EW023_RS06225	EW022_RS03325
994	g008635_000004	g008635	NA	YkuJ family protein	90		EW021_RS06340	EW024_RS06270	EW025_RS06710	EW023_RS06215	EW022_RS03335
995	g006116_000004	g006116	NA	amino acid ABC transporter permease	90		EW021_RS06335	EW024_RS06265	EW025_RS06705	EW023_RS06210	EW022_RS03340
996	g010739_000004	g010739	NA	deoxyribodipyrimidine photo-lyase	90		EW021_RS06325	EW024_RS06255	EW025_RS06695	EW023_RS06200	EW022_RS03350
997	g010322_000004	g010322	NA	phospho-sugar mutase	90		EW021_RS06320	EW024_RS06250	EW025_RS06690	EW023_RS06195	EW022_RS03355
998	g007773_000004	g007773	NA	holo-ACP synthase	90		EW021_RS07860	EW024_RS07545	EW025_RS08230	EW023_RS07645	EW022_RS01890
999	g004412_000004	g004412	NA	alanine racemase	90		EW021_RS07855	EW024_RS07540	EW025_RS08225	EW023_RS07640	EW022_RS01895
1000	g011066_000004	g011066	NA	DUF1533 domain-containing protein	90		EW021_RS07845	EW024_RS07530	EW025_RS08215	EW023_RS07630	EW022_RS01905
1001	g012138_000004	g012138	NA	heme-binding protein	90		EW021_RS07840	EW024_RS07525	EW025_RS08210	EW023_RS07625	EW022_RS01910
1002	g012092_000004	g012092	NA	heme ABC transporter substrate-binding protein IsdE	90		EW021_RS07835	EW024_RS07520	EW025_RS08205	EW023_RS07620	EW022_RS01915
1003	g011399_000004	g011399	NA	iron ABC transporter permease	90		EW021_RS07830	EW024_RS07515	EW025_RS08200	EW023_RS07615	EW022_RS01920
1004	g011540_000004	g011540	NA	NAD(P)/FAD-dependent oxidoreductase	90		EW021_RS03515	EW024_RS03640	EW025_RS03580	EW023_RS03480	EW022_RS05995
1005	g011265_000004	g011265	NA	PTS transporter subunit IIC	90		EW021_RS03520	EW024_RS03645	EW025_RS03585	EW023_RS03485	EW022_RS05990
1006	g011892_000004	g011892	NA	2-dehydropantoate 2-reductase	90		EW021_RS03525	EW024_RS03650	EW025_RS03590	EW023_RS03490	EW022_RS05985
1007	g012966_000004	g012966	NA	DeoR/GlpR transcriptional regulator	90		EW021_RS03530	EW024_RS03655	EW025_RS03595	EW023_RS03495	EW022_RS05980
1008	g005550_000004	g005550	NA	1-phosphofructokinase	90		EW021_RS03535	EW024_RS03660	EW025_RS03600	EW023_RS03500	EW022_RS05975
1009	g010155_000004	g010155	NA	PTS fructose transporter subunit IIC	90		EW021_RS03540	EW024_RS03665	EW025_RS03605	EW023_RS03505	EW022_RS05970
1010	g007993_000004	g007993	NA	cell division protein FtsL	90		EW021_RS07030	EW024_RS06965	EW025_RS07400	EW023_RS07070	EW022_RS02460
1011	g010034_000004	g010034	NA	penicillin-binding protein	90		EW021_RS07025	EW024_RS06960	EW025_RS07395	EW023_RS07065	EW022_RS02465
1012	g011446_000004	g011446	NA	phospho-N-acetylmuramoyl-pentapeptide- transferase	90		EW021_RS07020	EW024_RS06955	EW025_RS07390	EW023_RS07060	EW022_RS02470
1013	g010905_000004	g010905	NA	DEAD/DEAH box helicase	90		EW021_RS07015	EW024_RS06950	EW025_RS07385	EW023_RS07055	EW022_RS02475
1014	g012506_000004	g012506	NA	amino acid ABC transporter permease	90		EW021_RS07010	EW024_RS06945	EW025_RS07380	EW023_RS07050	EW022_RS02480
1015	g008686_000004	g008686	NA	DUF4059 family protein	90		EW021_RS07000	EW024_RS06935	EW025_RS07370	EW023_RS07040	EW022_RS02490
1016	g010877_000004	g010877	NA	nicotine adenine dinucleotide glycohydrolase	90		EW021_RS00870	EW024_RS00950	EW025_RS00935	EW023_RS00935	EW022_RS00930
1017	g001451_000004	g001451	NA	NAD glycohydrolase inhibitor	90		EW021_RS00875	EW024_RS00955	EW025_RS00940	EW023_RS00940	EW022_RS00935
1018	g010303_000004	g010303	NA	cholesterol-dependent cytolysin streptolysin O	90		EW021_RS00880	EW024_RS00960	EW025_RS00945	EW023_RS00945	EW022_RS00940
1019	g001506_000001	g001506	NA	hypothetical protein	60		EW021_RS00885	EW024_RS00965	EW025_RS00950	EW023_RS00950	EW022_RS00945
1020	g000824_1_000002	g000824_1	NA	hypothetical protein	70		EW021_RS00890	EW024_RS00970	EW025_RS00955	EW023_RS00955	EW022_RS00950
1021	g009812_000004	g009812	NA	PLP-dependent transferase	90		EW021_RS00905	EW024_RS00980	EW025_RS00970	EW023_RS00970	EW022_RS00965
1022	g010256_000004	g010256	NA	ABC transporter ATP-binding protein/permease	90		EW021_RS07820	EW024_RS07505	EW025_RS08190	EW023_RS07605	EW022_RS01930
1023	g010352_000004	g010352	NA	ABC transporter ATP-binding protein	90		EW021_RS07815	EW024_RS07500	EW025_RS08185	EW023_RS07600	EW022_RS01935
1024	g006534_000004	g006534	NA	MptD family putative ECF transporter S component	90		EW021_RS07810	EW024_RS07495	EW025_RS08180	EW023_RS07595	EW022_RS01940
1025	g006148_000004	g006148	NA	energy-coupling factor transporter transmembrane protein EcfT	90		EW021_RS07805	EW024_RS07490	EW025_RS08175	EW023_RS07590	EW022_RS01945
1026	g010773_000004	g010773	NA	ABC transporter ATP-binding protein	90		EW021_RS07800	EW024_RS07485	EW025_RS08170	EW023_RS07585	EW022_RS01950
1027	g000036_2_000010	g000036_2	NA	hypothetical protein	90		EW021_RS07795	EW024_RS07480	EW025_RS08165	EW023_RS07580	EW022_RS01955
1028	g012552_000004	g012552	NA	phosphatidate cytidylyltransferase	90		EW021_RS01265	EW024_RS08250	EW025_RS01330	EW023_RS08680	EW022_RS08185
1029	g009402_000004	g009402	NA	RIP metalloprotease RseP	90		EW021_RS01270	EW024_RS08245	EW025_RS01335	EW023_RS08675	EW022_RS08180
1030	g010198_000004	g010198	NA	proline--tRNA ligase	90		EW021_RS01275	EW024_RS08240	EW025_RS01340	EW023_RS08670	EW022_RS08175
1031	g011053_000004	g011053	NA	PolC-type DNA polymerase III	90		EW021_RS01280	EW024_RS08235	EW025_RS01345	EW023_RS08665	EW022_RS08170
1032	g007365_000004	g007365	NA	MarR family transcriptional regulator	90		EW021_RS01285	EW024_RS08230	EW025_RS01350	EW023_RS08660	EW022_RS08165
1033	g006781_000004	g006781	NA	NAD(P)H-dependent oxidoreductase	90		EW021_RS01290	EW024_RS08225	EW025_RS01355	EW023_RS08655	EW022_RS08160
1034	g008563_000004	g008563	NA	KH domain-containing protein	90		EW021_RS03480	EW024_RS03600	EW025_RS03545	EW023_RS03445	EW022_RS06030
1035	g011121_000004	g011121	NA	leucine-rich repeat protein	90		EW021_RS03485	EW024_RS03610	EW025_RS03550	EW023_RS03450	EW022_RS06025
1036	g007495_000004	g007495	NA	hypothetical protein	90		EW021_RS03490	EW024_RS03615	EW025_RS03555	EW023_RS03455	EW022_RS06020
1037	g012137_000004	g012137	NA	cation transporter	90		EW021_RS03495	EW024_RS03620	EW025_RS03560	EW023_RS03460	EW022_RS06015
1038	g006887_000004	g006887	NA	TetR/AcrR family transcriptional regulator	90		EW021_RS03500	EW024_RS03625	EW025_RS03565	EW023_RS03465	EW022_RS06010
1039	g003038_000004	g003038	NA	ribosome maturation factor RimM	90		EW021_RS03505	EW024_RS03630	EW025_RS03570	EW023_RS03470	EW022_RS06005
1040	g007441_000004	g007441	NA	Mini-ribonuclease 3	90		EW021_RS01365	EW024_RS08150	EW025_RS01430	EW023_RS08580	EW022_RS08085
1041	g012538_000004	g012538	NA	hypothetical protein	90		EW021_RS01370	EW024_RS08145	EW025_RS01435	EW023_RS08575	EW022_RS08080
1042	g012806_000004	g012806	NA	23S rRNA (guanosine(2251)-2'-O)-methyltransferase RlmB	90		EW021_RS01375	EW024_RS08140	EW025_RS01440	EW023_RS08570	EW022_RS08075
1043	g006907_000004	g006907	NA	NYN domain-containing protein	90		EW021_RS01380	EW024_RS08135	EW025_RS01445	EW023_RS08565	EW022_RS08070
1044	g012223_000004	g012223	NA	DegV family protein	90		EW021_RS01385	EW024_RS08130	EW025_RS01450	EW023_RS08560	EW022_RS08065
1045	g000648_000004	g000648	NA	hypothetical protein	90		EW021_RS01390	EW024_RS08125	EW025_RS01455	EW023_RS08555	EW022_RS08060
1046	g006355_000004	g006355	NA	thiamine diphosphokinase	90		EW021_RS08445	EW024_RS01290	EW025_RS09155	EW023_RS01360	EW022_RS01305
1047	g009353_000004	g009353	NA	DNA recombination protein RmuC	90		EW021_RS08440	EW024_RS01295	EW025_RS09150	EW023_RS01365	EW022_RS01310
1048	g011798_000004	g011798	NA	HD domain-containing protein	90		EW021_RS08435	EW024_RS01300	EW025_RS09145	EW023_RS01370	EW022_RS01315
1049	g012322_000004	g012322	NA	pur operon repressor	90		EW021_RS08430	EW024_RS01305	EW025_RS09140	EW023_RS01375	EW022_RS01320
1050	g011169_000004	g011169	NA	SEC10/PgrA surface exclusion domain-containing protein	90		EW021_RS08425	EW024_RS01310	EW025_RS09135	EW023_RS01380	EW022_RS01325
1051	g011829_000004	g011829	NA	iron-hydroxamate ABC transporter substrate-binding protein	90		EW021_RS01885	EW024_RS01780	EW025_RS01950	EW023_RS01845	EW022_RS07590
1052	g011357_000004	g011357	NA	iron ABC transporter permease	90		EW021_RS01880	EW024_RS01775	EW025_RS01945	EW023_RS01840	EW022_RS07595
1053	g005228_000004	g005228	NA	iron ABC transporter permease	90		EW021_RS01875	EW024_RS01770	EW025_RS01940	EW023_RS01835	EW022_RS07600
1054	g002731_000004	g002731	NA	DUF1803 domain-containing protein	90		EW021_RS01870	EW024_RS01765	EW025_RS01935	EW023_RS01830	EW022_RS07605
1055	g011810_000004	g011810	NA	manganese-dependent inorganic pyrophosphatase	90		EW021_RS01865	EW024_RS01760	EW025_RS01930	EW023_RS01825	EW022_RS07610
1056	g009065_000004	g009065	NA	hypothetical protein	90		EW021_RS00530	EW024_RS00620	EW025_RS00595	EW023_RS00600	EW022_RS00595
1057	g003942_000004	g003942	NA	4-diphosphocytidyl-2C-methyl-D-erythritol kinase	90		EW021_RS00545	EW024_RS00635	EW025_RS00610	EW023_RS00615	EW022_RS00610
1058	g007284_000004	g007284	NA	MarR family transcriptional regulator	90		EW021_RS00550	EW024_RS00640	EW025_RS00615	EW023_RS00620	EW022_RS00615
1059	g012939_000004	g012939	NA	metal ABC transporter ATP-binding protein	90		EW021_RS00555	EW024_RS00645	EW025_RS00620	EW023_RS00625	EW022_RS00620
1060	g012439_000004	g012439	NA	iron chelate uptake ABC transporter family permease subunit	90		EW021_RS00560	EW024_RS00650	EW025_RS00625	EW023_RS00630	EW022_RS00625
1061	g008488_000004	g008488	NA	DUF3165 family protein	90		EW021_RS06415	EW024_RS06345	EW025_RS06785	EW023_RS06290	EW022_RS03260
1062	g010866_000004	g010866	NA	UDP-N-acetylmuramoyl-L-alanine--D-glutamate ligase	90		EW021_RS06410	EW024_RS06340	EW025_RS06780	EW023_RS06285	EW022_RS03265
1063	g009969_000004	g009969	NA	UDP-N-acetylglucosamine--N-acetylmuramyl- (pentapeptide) pyrophosphoryl-undecaprenol N-acetylglucosamine transferase	90		EW021_RS06405	EW024_RS06335	EW025_RS06775	EW023_RS06280	EW022_RS03270
1064	g009747_000004	g009747	NA	cell division protein FtsQ/DivIB	90		EW021_RS06400	EW024_RS06330	EW025_RS06770	EW023_RS06275	EW022_RS03275
1065	g010850_000004	g010850	NA	cell division protein FtsA	90		EW021_RS06395	EW024_RS06325	EW025_RS06765	EW023_RS06270	EW022_RS03280
1066	g009298_000004	g009298	NA	CapA family protein	90		EW021_RS03395	EW024_RS03505	EW025_RS03460	EW023_RS03350	EW022_RS06125
1067	g009555_000004	g009555	NA	tRNA 4-thiouridine(8) synthase ThiI	90		EW021_RS03390	EW024_RS03500	EW025_RS03455	EW023_RS03345	EW022_RS06130
1068	g009797_000004	g009797	NA	cysteine desulfurase	90		EW021_RS03385	EW024_RS03495	EW025_RS03450	EW023_RS03340	EW022_RS06135
1069	g000704_000004	g000704	NA	membrane protein	90		EW021_RS03380	EW024_RS03490	EW025_RS03445	EW023_RS03335	EW022_RS06140
1070	g009364_000004	g009364	NA	bifunctional folylpolyglutamate synthase/dihydrofolate synthase	90		EW021_RS03375	EW024_RS03485	EW025_RS03440	EW023_RS03330	EW022_RS06145
1071	g011398_000004	g011398	NA	diacylglycerol kinase family lipid kinase	90		EW021_RS03105	EW024_RS03205	EW025_RS03170	EW023_RS03060	EW022_RS06415
1072	g008945_000004	g008945	NA	F0F1 ATP synthase subunit C	90		EW021_RS03110	EW024_RS03210	EW025_RS03175	EW023_RS03065	EW022_RS06410
1073	g012952_000004	g012952	NA	F0F1 ATP synthase subunit A	90		EW021_RS03115	EW024_RS03215	EW025_RS03180	EW023_RS03070	EW022_RS06405
1074	g006997_000004	g006997	NA	F0F1 ATP synthase subunit B	90		EW021_RS03120	EW024_RS03220	EW025_RS03185	EW023_RS03075	EW022_RS06400
1075	g002998_000004	g002998	NA	F0F1 ATP synthase subunit delta	90		EW021_RS03125	EW024_RS03225	EW025_RS03190	EW023_RS03080	EW022_RS06395
1076	g012913_000004	g012913	NA	metal ABC transporter ATP-binding protein	90		EW021_RS02120	EW024_RS02020	EW025_RS02185	EW023_RS02090	EW022_RS07355
1077	g012249_000004	g012249	NA	metal ABC transporter permease	90		EW021_RS02125	EW024_RS02025	EW025_RS02190	EW023_RS02095	EW022_RS07350
1078	g000616_2_000011	g000616_2	NA	peptidylprolyl isomerase	90		EW021_RS02130	EW024_RS02030	EW025_RS02195	EW023_RS02100	EW022_RS07345
1079	g011215_000004	g011215	NA	DNA translocase FtsK	90		EW021_RS02135	EW024_RS02035	EW025_RS02200	EW023_RS02105	EW022_RS07340
1080	g007798_000004	g007798	NA	DUF3397 domain-containing protein	90		EW021_RS02140	EW024_RS02040	EW025_RS02205	EW023_RS02110	EW022_RS07335
1081	g002756_000004	g002756	NA	hypothetical protein	90		EW021_RS04045	EW024_RS04310	EW025_RS04110	EW023_RS04290	EW022_RS05470
1082	g009835_000004	g009835	NA	oxygen-independent coproporphyrinogen III oxidase	90		EW021_RS04050	EW024_RS04315	EW025_RS04115	EW023_RS04295	EW022_RS05465
1083	g012778_000004	g012778	NA	acyl-[acyl-carrier-protein] thioesterase	90		EW021_RS04055	EW024_RS04320	EW025_RS04120	EW023_RS04300	EW022_RS05460
1084	g012711_000004	g012711	NA	TIGR01457 family HAD-type hydrolase	90		EW021_RS04060	EW024_RS04325	EW025_RS04125	EW023_RS04305	EW022_RS05455
1085	g006357_000004	g006357	NA	TIGR01906 family membrane protein	90		EW021_RS04065	EW024_RS04330	EW025_RS04130	EW023_RS04310	EW022_RS05450
1086	g008293_000004	g008293	NA	GIY-YIG nuclease family protein	90		EW021_RS05905	EW024_RS05910	EW025_RS06275	EW023_RS06055	EW022_RS03495
1087	g012651_000004	g012651	NA	tRNA1(Val) (adenine(37)-N6)-methyltransferase	90		EW021_RS05900	EW024_RS05905	EW025_RS06270	EW023_RS06050	EW022_RS03500
1088	g012425_000004	g012425	NA	1-acyl-sn-glycerol-3-phosphate acyltransferase	90		EW021_RS05895	EW024_RS05900	EW025_RS06265	EW023_RS06045	EW022_RS03505
1089	g006237_000004	g006237	NA	ComEA family DNA-binding protein	90		EW021_RS05890	EW024_RS05895	EW025_RS06260	EW023_RS06040	EW022_RS03510
1090	g002282_000004	g002282	NA	DNA polymerase III subunit delta	90		EW021_RS05880	EW024_RS05885	EW025_RS06250	EW023_RS06030	EW022_RS03520
1091	g009674_000004	g009674	NA	D-alanyl-D-alanine carboxypeptidase	90		EW021_RS08340	EW024_RS01400	EW025_RS09050	EW023_RS01465	EW022_RS01410
1092	g009495_000004	g009495	NA	D-alanyl-D-alanine carboxypeptidase	90		EW021_RS08335	EW024_RS01405	EW025_RS09045	EW023_RS01470	EW022_RS01415
1093	g010139_000004	g010139	NA	peptide ABC transporter substrate-binding protein	90		EW021_RS08330	EW024_RS01410	EW025_RS09040	EW023_RS01475	EW022_RS01420
1094	g010545_000004	g010545	NA	ABC transporter permease	90		EW021_RS08325	EW024_RS01415	EW025_RS09035	EW023_RS01480	EW022_RS01425
1095	g011865_000004	g011865	NA	ABC transporter permease	90		EW021_RS08320	EW024_RS01420	EW025_RS09030	EW023_RS01485	EW022_RS01430
1096	g000657_2_000007	g000657_2	NA	galactose-6-phosphate isomerase subunit LacB	90		EW021_RS01440	EW024_RS08075	EW025_RS01505	EW023_RS08500	EW022_RS08015
1097	g000713_1_000006	g000713_1	NA	galactose-6-phosphate isomerase subunit LacA	90		EW021_RS01435	EW024_RS08080	EW025_RS01500	EW023_RS08505	EW022_RS08020
1098	g005890_2_000007	g005890_2	NA	DeoR/GlpR transcriptional regulator	90		EW021_RS01430	EW024_RS08085	EW025_RS01495	EW023_RS08510	EW022_RS08025
1099	g008243_000004	g008243	NA	DNA-damage-inducible protein J	90		EW021_RS01420	EW024_RS08090	EW025_RS01485	EW023_RS08515	EW022_RS08030
1100	g003557_000004	g003557	NA	type II toxin-antitoxin system RelE/ParE family toxin	90		EW021_RS01415	EW024_RS08095	EW025_RS01480	EW023_RS08520	EW022_RS08035
1101	g010136_000004	g010136	NA	DNA mismatch repair endonuclease MutL	90		EW021_RS09060	EW024_RS08880	EW025_RS09770	EW023_RS09305	EW022_RS08815
1102	g009527_000004	g009527	NA	MFS transporter	90		EW021_RS09055	EW024_RS08875	EW025_RS09765	EW023_RS09300	EW022_RS08810
1103	g002854_000004	g002854	NA	Holliday junction branch migration protein RuvA	90		EW021_RS09050	EW024_RS08870	EW025_RS09760	EW023_RS09295	EW022_RS08805
1104	g006689_000004	g006689	NA	DNA-3-methyladenine glycosylase I	90		EW021_RS09045	EW024_RS08865	EW025_RS09755	EW023_RS09290	EW022_RS08800
1105	g009355_000004	g009355	NA	competence/damage-inducible protein A	90		EW021_RS09040	EW024_RS08860	EW025_RS09750	EW023_RS09285	EW022_RS08795
1106	g006196_000004	g006196	NA	rhomboid family intramembrane serine protease	90		EW021_RS08605	EW024_RS01125	EW025_RS09315	EW023_RS01200	EW022_RS01145
1107	g011419_000004	g011419	NA	NAD(P)H-dependent glycerol-3-phosphate dehydrogenase	90		EW021_RS08595	EW024_RS01135	EW025_RS09305	EW023_RS01210	EW022_RS01155
1108	g007252_000004	g007252	NA	MarR family transcriptional regulator	90		EW021_RS08590	EW024_RS01140	EW025_RS09300	EW023_RS01215	EW022_RS01160
1109	g010310_000004	g010310	NA	ABC transporter ATP-binding protein	90		EW021_RS08585	EW024_RS01145	EW025_RS09295	EW023_RS01220	EW022_RS01165
1110	g010238_000004	g010238	NA	ABC transporter ATP-binding protein	90		EW021_RS08580	EW024_RS01150	EW025_RS09290	EW023_RS01225	EW022_RS01170
1111	g009620_000004	g009620	NA	glycine betaine/L-proline ABC transporter ATP-binding protein	90		EW021_RS00960	EW024_RS01035	EW025_RS01025	EW023_RS01025	EW022_RS01020
1112	g010288_000004	g010288	NA	ABC transporter permease subunit	90		EW021_RS00965	EW024_RS01040	EW025_RS01030	EW023_RS01030	EW022_RS01025
1113	g011164_000004	g011164	NA	DNA polymerase I	90		EW021_RS00970	EW024_RS01045	EW025_RS01035	EW023_RS01035	EW022_RS01030
1114	g003229_000004	g003229	NA	CoA-binding protein	90		EW021_RS00975	EW024_RS01050	EW025_RS01040	EW023_RS01040	EW022_RS01035
1115	g007144_000004	g007144	NA	peroxide-responsive transcriptional repressor PerR	90		EW021_RS00980	EW024_RS01055	EW025_RS01045	EW023_RS01045	EW022_RS01040
1116	g003628_000004	g003628	NA	hypothetical protein	90		EW021_RS01040	EW024_RS01075	EW025_RS01105	EW023_RS01110	EW022_RS01100
1117	g002992_000004	g002992	NA	biotin transporter BioY	90		EW021_RS01045	EW024_RS01080	EW025_RS01110	EW023_RS01115	EW022_RS01105
1118	g012633_000004	g012633	NA	MBL fold metallo-hydrolase	90		EW021_RS01050	EW024_RS01085	EW025_RS01115	EW023_RS01120	EW022_RS01110
1119	g006916_000004	g006916	NA	nucleoside deaminase	90		EW021_RS01055	EW024_RS01090	EW025_RS01120	EW023_RS01125	EW022_RS01115
1120	g009494_000004	g009494	NA	hypothetical protein	90		EW021_RS01060	EW024_RS01095	EW025_RS01125	EW023_RS01130	EW022_RS01120
1121	g008147_000004	g008147	NA	Asp-tRNA(Asn)/Glu-tRNA(Gln) amidotransferase subunit GatC	90		EW021_RS07735	EW024_RS07420	EW025_RS08105	EW023_RS07520	EW022_RS02015
1122	g004018_000004	g004018	NA	hypothetical protein	90		EW021_RS07745	EW024_RS07430	EW025_RS08115	EW023_RS07530	EW022_RS02005
1123	g006734_000004	g006734	NA	cysteine hydrolase	90		EW021_RS07750	EW024_RS07435	EW025_RS08120	EW023_RS07535	EW022_RS02000
1124	g012618_000004	g012618	NA	GTP-sensing pleiotropic transcriptional regulator CodY	90		EW021_RS07755	EW024_RS07440	EW025_RS08125	EW023_RS07540	EW022_RS01995
1125	g003309_000004	g003309	NA	GNAT family N-acetyltransferase	90		EW021_RS06505	EW024_RS06435	EW025_RS06875	EW023_RS06380	EW022_RS03170
1126	g010577_000004	g010577	NA	YfcC family protein	90		EW021_RS06495	EW024_RS06425	EW025_RS06865	EW023_RS06370	EW022_RS03180
1127	g010951_000004	g010951	NA	Sapep family Mn(2+)-dependent dipeptidase	90		EW021_RS06490	EW024_RS06420	EW025_RS06860	EW023_RS06365	EW022_RS03185
1128	g011731_000004	g011731	NA	carbamate kinase	90		EW021_RS06485	EW024_RS06415	EW025_RS06855	EW023_RS06360	EW022_RS03190
1129	g012489_000004	g012489	NA	ParB/RepB/Spo0J family partition protein	90		EW021_RS09385	EW024_RS09235	EW025_RS10095	EW023_RS09660	EW022_RS09360
1130	g009517_000004	g009517	NA	PDZ domain-containing protein	90		EW021_RS09380	EW024_RS09230	EW025_RS10090	EW023_RS09655	EW022_RS09355
1131	g007082_000004	g007082	NA	23S rRNA (pseudouridine(1915)-N(3))-methyltransferase RlmH	90		EW021_RS09375	EW024_RS09225	EW025_RS10085	EW023_RS09650	EW022_RS09350
1132	g011177_000004	g011177	NA	YfhO family protein	90		EW021_RS09345	EW024_RS09195	EW025_RS10055	EW023_RS09620	EW022_RS09325
1133	g005143_000004	g005143	NA	phenylalanine--tRNA ligase subunit beta	90		EW021_RS03175	EW024_RS03275	EW025_RS03240	EW023_RS03130	EW022_RS06345
1134	g007651_000004	g007651	NA	OsmC family protein	90		EW021_RS03180	EW024_RS03280	EW025_RS03245	EW023_RS03135	EW022_RS06340
1135	g007595_000004	g007595	NA	YbgA family protein	90		EW021_RS03185	EW024_RS03285	EW025_RS03250	EW023_RS03140	EW022_RS06335
1136	g009986_000004	g009986	NA	ABC transporter permease	90		EW021_RS03190	EW024_RS03290	EW025_RS03255	EW023_RS03145	EW022_RS06330
1137	g007712_000004	g007712	NA	preprotein translocase subunit YajC	90		EW021_RS01255	EW024_RS08260	EW025_RS01320	EW023_RS08690	EW022_RS08195
1138	g002229_000004	g002229	NA	pullulanase	90		EW021_RS01245	EW024_RS08270	EW025_RS01310	EW023_RS08700	EW022_RS08205
1139	g008638_000004	g008638	NA	hypothetical protein	90		EW021_RS01240	EW024_RS08275	EW025_RS01305	EW023_RS08705	EW022_RS08210
1140	g004723_000004	g004723	NA	alpha-glucosidase	90		EW021_RS01235	EW024_RS08280	EW025_RS01300	EW023_RS08710	EW022_RS08215
1141	g001454_000004	g001454	NA	LysR family transcriptional regulator substrate-binding protein	90		EW021_RS04620	EW024_RS04880	EW025_RS04685	EW023_RS04745	EW022_RS04900
1142	g005324_000004	g005324	NA	D-lactate dehydrogenase	90		EW021_RS04635	EW024_RS04895	EW025_RS04700	EW023_RS04760	EW022_RS04885
1143	g006223_000004	g006223	NA	DNA-binding protein	90		EW021_RS04640	EW024_RS04900	EW025_RS04705	EW023_RS04765	EW022_RS04880
1144	g012953_000004	g012953	NA	DUF3307 domain-containing protein	90		EW021_RS04645	EW024_RS04905	EW025_RS04710	EW023_RS04770	EW022_RS04875
1145	g006862_000004	g006862	NA	DNA starvation/stationary phase protection protein	90		EW021_RS06440	EW024_RS06370	EW025_RS06810	EW023_RS06315	EW022_RS03235
1146	g008874_000004	g008874	NA	YqgQ family protein	90		EW021_RS06435	EW024_RS06365	EW025_RS06805	EW023_RS06310	EW022_RS03240
1147	g011637_000004	g011637	NA	ROK family glucokinase	90		EW021_RS06430	EW024_RS06360	EW025_RS06800	EW023_RS06305	EW022_RS03245
1148	g007571_000004	g007571	NA	rhodanese-like domain-containing protein	90		EW021_RS06425	EW024_RS06355	EW025_RS06795	EW023_RS06300	EW022_RS03250
1149	g011618_000004	g011618	NA	nucleoid-associated protein	90		EW021_RS04530	EW024_RS04790	EW025_RS04595	EW023_RS04655	EW022_RS04990
1150	g006457_000004	g006457	NA	lysozyme family protein	90		EW021_RS04535	EW024_RS04795	EW025_RS04600	EW023_RS04660	EW022_RS04985
1151	g010292_000004	g010292	NA	ABC transporter ATP-binding protein	90		EW021_RS04540	EW024_RS04800	EW025_RS04605	EW023_RS04665	EW022_RS04980
1152	g010836_000004	g010836	NA	NADH oxidase	90		EW021_RS04550	EW024_RS04810	EW025_RS04615	EW023_RS04675	EW022_RS04970
1153	g012780_000004	g012780	NA	SseB family protein	90		EW021_RS01340	EW024_RS08175	EW025_RS01405	EW023_RS08605	EW022_RS08110
1154	g006579_000004	g006579	NA	serine O-acetyltransferase	90		EW021_RS01345	EW024_RS08170	EW025_RS01410	EW023_RS08600	EW022_RS08105
1155	g000036_1_000011	g000036_1	NA	hypothetical protein	90		EW021_RS01350	EW024_RS08165	EW025_RS01415	EW023_RS08595	EW022_RS08100
1156	g008637_000004	g008637	NA	hypothetical protein	90		EW021_RS01355	EW024_RS08160	EW025_RS01420	EW023_RS08590	EW022_RS08095
1157	g006888_000004	g006888	NA	transcription repressor NadR	90		EW021_RS05965	EW024_RS05970	EW025_RS06335	EW023_RS06115	EW022_RS03435
1158	g006780_000004	g006780	NA	hypothetical protein	90		EW021_RS05960	EW024_RS05965	EW025_RS06330	EW023_RS06110	EW022_RS03440
1159	g012635_000004	g012635	NA	formate dehydrogenase	90		EW021_RS05955	EW024_RS05960	EW025_RS06325	EW023_RS06105	EW022_RS03445
1160	g003995_000004	g003995	NA	hypothetical protein	90		EW021_RS05950	EW024_RS05955	EW025_RS06320	EW023_RS06100	EW022_RS03450
1161	g001890_000004	g001890	NA	voltage-gated chloride channel family protein	90		EW021_RS02975	EW024_RS03085	EW025_RS03040	EW023_RS02935	EW022_RS06545
1162	g000803_000004	g000803	NA	chorismate mutase	90		EW021_RS02970	EW024_RS03080	EW025_RS03035	EW023_RS02930	EW022_RS06550
1163	g007253_000004	g007253	NA	flavodoxin	90		EW021_RS02965	EW024_RS03075	EW025_RS03030	EW023_RS02925	EW022_RS06555
1164	g011776_000004	g011776	NA	bifunctional oligoribonuclease/PAP phosphatase NrnA	90		EW021_RS02960	EW024_RS03070	EW025_RS03025	EW023_RS02920	EW022_RS06560
1165	g010453_000004	g010453	NA	ABC transporter substrate-binding protein/permease	90		EW021_RS08390	EW024_RS01350	EW025_RS09100	EW023_RS01415	EW022_RS01360
1166	g012323_000004	g012323	NA	undecaprenyl-diphosphate phosphatase	90		EW021_RS08380	EW024_RS01360	EW025_RS09090	EW023_RS01425	EW022_RS01370
1167	g012725_000004	g012725	NA	adaptor protein MecA	90		EW021_RS08375	EW024_RS01365	EW025_RS09085	EW023_RS01430	EW022_RS01375
1168	g009721_000004	g009721	NA	undecaprenyl/decaprenyl-phosphate alpha-N-acetylglucosaminyl 1-phosphate transferase	90		EW021_RS08370	EW024_RS01370	EW025_RS09080	EW023_RS01435	EW022_RS01380
1169	g005551_000004	g005551	NA	diacylglycerol kinase family lipid kinase	90		EW021_RS04585	EW024_RS04845	EW025_RS04650	EW023_RS04710	EW022_RS04935
1170	g003293_000003	g003293	NA	hypothetical protein	80		EW021_RS04580	EW024_RS04840	EW025_RS04645	EW023_RS04705	EW022_RS04940
1171	g003352_000004	g003352	NA	VOC family protein	90		EW021_RS04570	EW024_RS04830	EW025_RS04635	EW023_RS04695	EW022_RS04950
1172	g012794_000004	g012794	NA	sortase	90		EW021_RS04565	EW024_RS04825	EW025_RS04630	EW023_RS04690	EW022_RS04955
1173	g006210_000004	g006210	NA	fructose-6-phosphate aldolase	90		EW021_RS08755	EW024_RS08575	EW025_RS09465	EW023_RS09000	EW022_RS08510
1174	g009950_000004	g009950	NA	glycerol dehydrogenase	90		EW021_RS08750	EW024_RS08570	EW025_RS09460	EW023_RS08995	EW022_RS08505
1175	g003054_000004	g003054	NA	phosphatidylglycerophosphatase A	90		EW021_RS08745	EW024_RS08565	EW025_RS09455	EW023_RS08990	EW022_RS08500
1176	g012442_000004	g012442	NA	streptodornase B	90		EW021_RS08740	EW024_RS08560	EW025_RS09450	EW023_RS08985	EW022_RS08495
1177	g000036_3_000012	g000036_3	NA	hypothetical protein	90		EW021_RS02785	EW024_RS02815	EW025_RS02850	EW023_RS02755	EW022_RS06730
1178	g012467_000004	g012467	NA	sugar-phosphatase	90		EW021_RS02780	EW024_RS02810	EW025_RS02845	EW023_RS02750	EW022_RS06735
1179	g009508_000004	g009508	NA	lipid II:glycine glycyltransferase FemX	90		EW021_RS02775	EW024_RS02805	EW025_RS02840	EW023_RS02745	EW022_RS06740
1180	g009484_000004	g009484	NA	aminoacyltransferase	90		EW021_RS02770	EW024_RS02800	EW025_RS02835	EW023_RS02740	EW022_RS06745
1181	g012302_000004	g012302	NA	amino acid ABC transporter substrate-binding protein	90		EW021_RS01625	EW024_RS01530	EW025_RS01690	EW023_RS01595	EW022_RS07840
1182	g012289_000004	g012289	NA	MetQ/NlpA family ABC transporter substrate-binding protein	90		EW021_RS01630	EW024_RS01535	EW025_RS01695	EW023_RS01600	EW022_RS07835
1183	g013067_000004	g013067	NA	ABC transporter permease	90		EW021_RS01640	EW024_RS01545	EW025_RS01705	EW023_RS01610	EW022_RS07825
1184	g010835_000004	g010835	NA	branched-chain amino acid transport system II carrier protein	90		EW021_RS01645	EW024_RS01550	EW025_RS01710	EW023_RS01615	EW022_RS07820
1185	g006641_000004	g006641	NA	thymidine kinase	90		EW021_RS04500	EW024_RS04760	EW025_RS04565	EW023_RS04625	EW022_RS05020
1186	g009067_000004	g009067	NA	4-oxalocrotonate tautomerase	90		EW021_RS04495	EW024_RS04755	EW025_RS04560	EW023_RS04620	EW022_RS05025
1187	g005451_000004	g005451	NA	FAD:protein FMN transferase	90		EW021_RS04490	EW024_RS04750	EW025_RS04555	EW023_RS04615	EW022_RS05030
1188	g009323_000004	g009323	NA	purine permease	90		EW021_RS04485	EW024_RS04745	EW025_RS04550	EW023_RS04610	EW022_RS05035
1189	g009998_000004	g009998	NA	ABC transporter substrate-binding protein	90		EW021_RS04345	EW024_RS04605	EW025_RS04410	EW023_RS04470	EW022_RS05175
1190	g006222_000004	g006222	NA	response regulator	90		EW021_RS04350	EW024_RS04610	EW025_RS04415	EW023_RS04475	EW022_RS05170
1191	g010490_000004	g010490	NA	sensor histidine kinase	90		EW021_RS04355	EW024_RS04615	EW025_RS04420	EW023_RS04480	EW022_RS05165
1192	g010950_000004	g010950	NA	L-malate permease	90		EW021_RS04360	EW024_RS04620	EW025_RS04425	EW023_RS04485	EW022_RS05160
1193	g006257_000004	g006257	NA	cell division protein SepF	90		EW021_RS06380	EW024_RS06310	EW025_RS06750	EW023_RS06255	EW022_RS03295
1194	g008468_000004	g008468	NA	YggT family protein	90		EW021_RS06375	EW024_RS06305	EW025_RS06745	EW023_RS06250	EW022_RS03300
1195	g012560_000004	g012560	NA	RNA-binding protein	90		EW021_RS06370	EW024_RS06300	EW025_RS06740	EW023_RS06245	EW022_RS03305
1196	g012742_000004	g012742	NA	DivIVA domain-containing protein	90		EW021_RS06365	EW024_RS06295	EW025_RS06735	EW023_RS06240	EW022_RS03310
1197	g007316_000004	g007316	NA	low molecular weight phosphotyrosine protein phosphatase	90		EW021_RS00275	EW024_RS00350	EW025_RS00340	EW023_RS00345	EW022_RS00340
1198	g007494_000004	g007494	NA	membrane protein	90		EW021_RS00280	EW024_RS00355	EW025_RS00345	EW023_RS00350	EW022_RS00345
1199	g010246_000004	g010246	NA	acetyltransferase	90		EW021_RS00285	EW024_RS00360	EW025_RS00350	EW023_RS00355	EW022_RS00350
1200	g006112_000004	g006112	NA	type I 3-dehydroquinate dehydratase	90		EW021_RS03355	EW024_RS03465	EW025_RS03420	EW023_RS03310	EW022_RS06165
1201	g009740_000004	g009740	NA	class I SAM-dependent rRNA methyltransferase	90		EW021_RS03350	EW024_RS03460	EW025_RS03415	EW023_RS03305	EW022_RS06170
1202	g010045_000004	g010045	NA	LTA synthase family protein	90		EW021_RS03345	EW024_RS03455	EW025_RS03410	EW023_RS03300	EW022_RS06175
1203	g007031_000004	g007031	NA	EbsA family protein	90		EW021_RS03310	EW024_RS03420	EW025_RS03375	EW023_RS03265	EW022_RS06210
1204	g008946_000004	g008946	NA	ferredoxin	90		EW021_RS03315	EW024_RS03425	EW025_RS03380	EW023_RS03270	EW022_RS06205
1205	g007101_000004	g007101	NA	LysM peptidoglycan-binding domain-containing protein	90		EW021_RS03320	EW024_RS03430	EW025_RS03385	EW023_RS03275	EW022_RS06200
1206	g003318_000004	g003318	NA	ribosomal-protein-alanine N-acetyltransferase	90		EW021_RS08140	EW024_RS07830	EW025_RS08850	EW023_RS08260	EW022_RS01600
1207	g013030_000004	g013030	NA	tRNA (adenosine(37)-N6)-threonylcarbamoyltransferase complex dimerization subunit type 1 TsaB	90		EW021_RS08145	EW024_RS07835	EW025_RS08855	EW023_RS08265	EW022_RS01595
1208	g008636_000004	g008636	NA	DNA-dependent RNA polymerase auxiliary subunit epsilon family protein	90		EW021_RS08150	EW024_RS07840	EW025_RS08860	EW023_RS08270	EW022_RS01590
1209	g011306_000004	g011306	NA	D-alanine--D-alanine ligase	90		EW021_RS05940	EW024_RS05945	EW025_RS06310	EW023_RS06090	EW022_RS03460
1210	g010782_000004	g010782	NA	UDP-N-acetylmuramoyl-tripeptide--D-alanyl-D- alanine ligase	90		EW021_RS05935	EW024_RS05940	EW025_RS06305	EW023_RS06085	EW022_RS03465
1211	g013050_000004	g013050	NA	TIGR02206 family membrane protein	90		EW021_RS05930	EW024_RS05935	EW025_RS06300	EW023_RS06080	EW022_RS03470
1212	g009999_000004	g009999	NA	3-dehydroquinate synthase	90		EW021_RS06635	EW024_RS06565	EW025_RS07005	EW023_RS06670	EW022_RS02860
1213	g008120_000004	g008120	NA	cupin domain-containing protein	90		EW021_RS06640	EW024_RS06570	EW025_RS07010	EW023_RS06675	EW022_RS02855
1214	g007895_000004	g007895	NA	cupin domain-containing protein	90		EW021_RS06645	EW024_RS06575	EW025_RS07015	EW023_RS06680	EW022_RS02850
1215	g009752_000004	g009752	NA	transcription termination/antitermination protein NusA	90		EW021_RS07265	EW024_RS07205	EW025_RS07635	EW023_RS07305	EW022_RS02230
1216	g008180_000004	g008180	NA	YlxR family protein	90		EW021_RS07260	EW024_RS07200	EW025_RS07630	EW023_RS07300	EW022_RS02235
1217	g008146_000004	g008146	NA	YlxQ-related RNA-binding protein	90		EW021_RS07255	EW024_RS07195	EW025_RS07625	EW023_RS07295	EW022_RS02240
1218	g007175_000004	g007175	NA	CtsR family transcriptional regulator	90		EW021_RS08865	EW024_RS08685	EW025_RS09575	EW023_RS09110	EW022_RS08620
1219	g011207_000004	g011207	NA	ATP-dependent Clp protease ATP-binding subunit	90		EW021_RS08860	EW024_RS08680	EW025_RS09570	EW023_RS09105	EW022_RS08615
1220	g008218_000004	g008218	NA	co-chaperone GroES	90		EW021_RS08855	EW024_RS08675	EW025_RS09565	EW023_RS09100	EW022_RS08610
1221	g006704_000004	g006704	NA	LemA family protein	90		EW021_RS01670	EW024_RS01575	EW025_RS01735	EW023_RS01640	EW022_RS07795
1222	g012033_000004	g012033	NA	zinc metalloprotease HtpX	90		EW021_RS01675	EW024_RS01580	EW025_RS01740	EW023_RS01645	EW022_RS07790
1223	g006816_000004	g006816	NA	DUF177 domain-containing protein	90		EW021_RS01680	EW024_RS01585	EW025_RS01745	EW023_RS01650	EW022_RS07785
1224	g007687_000004	g007687	NA	septum formation initiator family protein	90		EW021_RS00040	EW024_RS00040	EW025_RS00040	EW023_RS00040	EW022_RS00040
1225	g009310_000004	g009310	NA	serine hydrolase	90		EW021_RS00045	EW024_RS00045	EW025_RS00045	EW023_RS00045	EW022_RS00045
1226	g009311_000004	g009311	NA	tRNA lysidine(34) synthetase TilS	90		EW021_RS00050	EW024_RS00050	EW025_RS00050	EW023_RS00050	EW022_RS00050
1227	g001961_000004	g001961	NA	acetyl-CoA C-acyltransferase	90		EW021_RS02410	EW024_RS02445	EW025_RS02475	EW023_RS02375	EW022_RS07060
1228	g009438_000004	g009438	NA	AMP-binding protein	90		EW021_RS02415	EW024_RS02450	EW025_RS02480	EW023_RS02380	EW022_RS07055
1229	g011525_000004	g011525	NA	DUF3114 domain-containing protein	90		EW021_RS02420	EW024_RS02455	EW025_RS02485	EW023_RS02385	EW022_RS07050
1230	g006606_000004	g006606	NA	uracil-DNA glycosylase family protein	90		EW021_RS02195	EW024_RS02095	EW025_RS02260	EW023_RS02165	EW022_RS07280
1231	g006984_000004	g006984	NA	rRNA maturation RNase YbeY	90		EW021_RS02200	EW024_RS02100	EW025_RS02265	EW023_RS02170	EW022_RS07275
1232	g007467_000004	g007467	NA	diacylglycerol kinase	90		EW021_RS02205	EW024_RS02105	EW025_RS02270	EW023_RS02175	EW022_RS07270
1233	g008469_000004	g008469	NA	DUF1912 family protein	90		EW021_RS06620	EW024_RS06550	EW025_RS06990	EW023_RS06480	EW022_RS03055
1234	g007523_000004	g007523	NA	hypothetical protein	90		EW021_RS06615	EW024_RS06545	EW025_RS06985	EW023_RS06475	EW022_RS03060
1235	g002936_000004	g002936	NA	AAA family ATPase	90		EW021_RS06600	EW024_RS06530	EW025_RS06970	EW023_RS06460	EW022_RS03075
1236	g009108_000004	g009108	NA	class IIb bacteriocin%2C lactobin A/cerein 7B family	90		EW021_RS02230	EW024_RS02225	EW025_RS02295	EW023_RS02200	EW022_RS07245
1237	g003806_000004	g003806	NA	hypothetical protein	90		EW021_RS02220	EW024_RS02120	EW025_RS02285	EW023_RS02190	EW022_RS07255
1238	g007100_000004	g007100	NA	NUDIX domain-containing protein	90		EW021_RS02215	EW024_RS02115	EW025_RS02280	EW023_RS02185	EW022_RS07260
1239	g007709_000004	g007709	NA	RidA family protein	90		EW021_RS00790	EW024_RS00870	EW025_RS00855	EW023_RS00855	EW022_RS00850
1240	g006145_000004	g006145	NA	transcriptional regulator	90		EW021_RS00785	EW024_RS00865	EW025_RS00850	EW023_RS00850	EW022_RS00845
1241	g010817_000004	g010817	NA	short-chain fatty acid transporter	90		EW021_RS00760	EW024_RS00840	EW025_RS00825	EW023_RS00825	EW022_RS00820
1242	g004837_000004	g004837	NA	amidase	90		EW021_RS03740	EW024_RS03865	EW025_RS03805	EW023_RS03710	EW022_RS05770
1243	g012017_000004	g012017	NA	transporter substrate-binding domain-containing protein	90		EW021_RS03745	EW024_RS03870	EW025_RS03810	EW023_RS03715	EW022_RS05765
1244	g002736_000004	g002736	NA	amino acid ABC transporter permease	90		EW021_RS03750	EW024_RS03875	EW025_RS03815	EW023_RS03720	EW022_RS05760
1245	g003745_000004	g003745	NA	DUF3272 domain-containing protein	90		EW021_RS05710	EW024_RS05710	EW025_RS06080	EW023_RS05860	EW022_RS03690
1246	g011777_000004	g011777	NA	bifunctional biotin--[acetyl-CoA-carboxylase] synthetase/biotin operon repressor	90		EW021_RS05705	EW024_RS05705	EW025_RS06075	EW023_RS05855	EW022_RS03695
1247	g005149_000004	g005149	NA	internalin	90		EW021_RS05700	EW024_RS05700	EW025_RS06070	EW023_RS05850	EW022_RS03700
1248	g008639_000004	g008639	NA	hypothetical protein	90		EW021_RS02525	EW024_RS02560	EW025_RS02590	EW023_RS02485	EW022_RS06955
1249	g003569_000004	g003569	NA	type II toxin-antitoxin system RelB/DinJ family antitoxin	90		EW021_RS02535	EW024_RS02575	EW025_RS02600	EW023_RS02495	EW022_RS06945
1250	g008119_000004	g008119	NA	type II toxin-antitoxin system RelE/ParE family toxin	90		EW021_RS02540	EW024_RS02580	EW025_RS02605	EW023_RS02500	EW022_RS06940
1251	g010780_000004	g010780	NA	amino acid permease	90		EW021_RS00065	EW024_RS00065	EW025_RS00065	EW023_RS00065	EW022_RS00065
1252	g009619_000004	g009619	NA	CHAP domain-containing protein	90		EW021_RS00180	EW024_RS00250	EW025_RS00245	EW023_RS00250	EW022_RS00245
1253	g012758_000004	g012758	NA	DNA repair protein RecO	90		EW021_RS00190	EW024_RS00260	EW025_RS00255	EW023_RS00260	EW022_RS00255
1254	g011105_000004	g011105	NA	ATP-dependent nuclease subunit B	90		EW021_RS03205	EW024_RS03305	EW025_RS03270	EW023_RS03160	EW022_RS06315
1255	g011071_000004	g011071	NA	helicase-exonuclease AddAB subunit AddA	90		EW021_RS03210	EW024_RS03310	EW025_RS03275	EW023_RS03165	EW022_RS06310
1256	g012455_000004	g012455	NA	transporter substrate-binding domain-containing protein	90		EW021_RS03215	EW024_RS03315	EW025_RS03280	EW023_RS03170	EW022_RS06305
1257	g002516_000004	g002516	NA	ribonuclease HII	90		EW021_RS04605	EW024_RS04865	EW025_RS04670	EW023_RS04730	EW022_RS04915
1258	g002469_000004	g002469	NA	ribosome biogenesis GTPase YlqF	90		EW021_RS04600	EW024_RS04860	EW025_RS04665	EW023_RS04725	EW022_RS04920
1259	g007299_000004	g007299	NA	DUF1836 domain-containing protein	90		EW021_RS04595	EW024_RS04855	EW025_RS04660	EW023_RS04720	EW022_RS04925
1260	g010698_000004	g010698	NA	NADP-dependent glyceraldehyde-3-phosphate dehydrogenase	90		EW021_RS05750	EW024_RS05755	EW025_RS06120	EW023_RS05900	EW022_RS03645
1261	g009348_000004	g009348	NA	polysaccharide deacetylase family protein	90		EW021_RS05745	EW024_RS05750	EW025_RS06115	EW023_RS05895	EW022_RS03650
1262	g009958_000004	g009958	NA	DEAD/DEAH box helicase	90		EW021_RS05740	EW024_RS05740	EW025_RS06110	EW023_RS05890	EW022_RS03655
1263	g002325_000004	g002325	NA	ATP-binding cassette domain-containing protein	90		EW021_RS02390	EW024_RS02395	EW025_RS02455	EW023_RS02355	EW022_RS07080
1264	g005792_000004	g005792	NA	antibiotic ABC transporter permease	90		EW021_RS02395	EW024_RS02400	EW025_RS02460	EW023_RS02360	EW022_RS07075
1265	g012594_000004	g012594	NA	multidrug ABC transporter permease	90		EW021_RS02400	EW024_RS02405	EW025_RS02465	EW023_RS02365	EW022_RS07070
1266	g012468_000004	g012468	NA	purine-nucleoside phosphorylase	90		EW021_RS03705	EW024_RS03830	EW025_RS03770	EW023_RS03675	EW022_RS05805
1267	g005859_000004	g005859	NA	hypothetical protein	90		EW021_RS03715	EW024_RS03840	EW025_RS03780	EW023_RS03685	EW022_RS05795
1268	g006818_000004	g006818	NA	hypothetical protein	90		EW021_RS03725	EW024_RS03850	EW025_RS03790	EW023_RS03695	EW022_RS05785
1269	g008738_000004	g008738	NA	redoxin NrdH	90		EW021_RS05765	EW024_RS05770	EW025_RS06135	EW023_RS05915	EW022_RS03630
1270	g010066_000004	g010066	NA	class 1b ribonucleoside-diphosphate reductase subunit alpha	90		EW021_RS05770	EW024_RS05775	EW025_RS06140	EW023_RS05920	EW022_RS03625
1271	g011678_000004	g011678	NA	class 1b ribonucleoside-diphosphate reductase subunit beta	90		EW021_RS05775	EW024_RS05780	EW025_RS06145	EW023_RS05925	EW022_RS03620
1272	g009633_000004	g009633	NA	multidrug efflux MFS transporter	90		EW021_RS02305	EW024_RS02310	EW025_RS02370	EW023_RS02270	EW022_RS07165
1273	g008587_000004	g008587	NA	preprotein translocase subunit SecG	90		EW021_RS02315	EW024_RS02320	EW025_RS02380	EW023_RS02280	EW022_RS07155
1274	g011235_000004	g011235	NA	ribonuclease R	90		EW021_RS02320	EW024_RS02325	EW025_RS02385	EW023_RS02285	EW022_RS07150
1275	g006688_000004	g006688	NA	HAD-IA family hydrolase	90		EW021_RS02995	EW024_RS03100	EW025_RS03060	EW023_RS02950	EW022_RS06525
1276	g010291_000004	g010291	NA	septation ring formation regulator EzrA	90		EW021_RS03005	EW024_RS03110	EW025_RS03070	EW023_RS02960	EW022_RS06515
1277	g007198_000004	g007198	NA	YueI family protein	90		EW021_RS03010	EW024_RS03115	EW025_RS03075	EW023_RS02965	EW022_RS06510
1278	g010876_000004	g010876	NA	chromosomal replication initiator protein DnaA	90		EW021_RS00005	EW024_RS00005	EW025_RS00005	EW023_RS00005	EW022_RS00005
1279	g009819_000004	g009819	NA	DNA polymerase III subunit beta	90		EW021_RS00010	EW024_RS00010	EW025_RS00010	EW023_RS00010	EW022_RS00010
1280	g008944_000004	g008944	NA	DUF951 family protein	90		EW021_RS00015	EW024_RS00015	EW025_RS00015	EW023_RS00015	EW022_RS00015
1281	g003089_000004	g003089	NA	GAF domain-containing protein	90		EW021_RS05720	EW024_RS05720	EW025_RS06090	EW023_RS05870	EW022_RS03675
1282	g012470_000004	g012470	NA	PrsW family intramembrane metalloprotease	90		EW021_RS05725	EW024_RS05725	EW025_RS06095	EW023_RS05875	EW022_RS03670
1283	g003776_000004	g003776	NA	DUF1294 domain-containing protein	90		EW021_RS05730	EW024_RS05730	EW025_RS06100	EW023_RS05880	EW022_RS03665
1284	g009354_000004	g009354	NA	efflux RND transporter periplasmic adaptor subunit	90		EW021_RS03455	EW024_RS03575	EW025_RS03520	EW023_RS03420	EW022_RS06055
1285	g009524_000004	g009524	NA	FtsX-like permease family protein	90		EW021_RS03465	EW024_RS03585	EW025_RS03530	EW023_RS03430	EW022_RS06045
1286	g010282_000004	g010282	NA	glycerophosphodiester phosphodiesterase	90		EW021_RS03470	EW024_RS03590	EW025_RS03535	EW023_RS03435	EW022_RS06040
1287	g006800_000004	g006800	NA	16S rRNA (guanine(966)-N(2))-methyltransferase RsmD	90		EW021_RS06475	EW024_RS06405	EW025_RS06845	EW023_RS06350	EW022_RS03200
1288	g007017_000004	g007017	NA	pantetheine-phosphate adenylyltransferase	90		EW021_RS06470	EW024_RS06400	EW025_RS06840	EW023_RS06345	EW022_RS03205
1289	g011338_000004	g011338	NA	PDZ domain-containing protein	90		EW021_RS06465	EW024_RS06395	EW025_RS06835	EW023_RS06340	EW022_RS03210
1290	g008144_000004	g008144	NA	hypothetical protein	90		EW021_RS03810	EW024_RS03940	EW025_RS03875	EW023_RS03785	EW022_RS05700
1291	g003881_000004	g003881	NA	DUF2969 domain-containing protein	90		EW021_RS03785	EW024_RS03915	EW025_RS03850	EW023_RS03760	EW022_RS05725
1292	g011244_000004	g011244	NA	branched-chain amino acid aminotransferase	90		EW021_RS03780	EW024_RS03905	EW025_RS03845	EW023_RS03755	EW022_RS05730
1293	g012325_000004	g012325	NA	peptide chain release factor N(5)-glutamine methyltransferase	90		EW021_RS04510	EW024_RS04770	EW025_RS04575	EW023_RS04635	EW022_RS05010
1294	g006546_000004	g006546	NA	threonylcarbamoyl-AMP synthase	90		EW021_RS04515	EW024_RS04775	EW025_RS04580	EW023_RS04640	EW022_RS05005
1295	g010781_000004	g010781	NA	TrkH family potassium uptake protein	90		EW021_RS01660	EW024_RS01565	EW025_RS01725	EW023_RS01630	EW022_RS07805
1296	g006175_000004	g006175	NA	TrkA family potassium uptake protein	90		EW021_RS01655	EW024_RS01560	EW025_RS01720	EW023_RS01625	EW022_RS07810
1297	g011871_000004	g011871	NA	alpha/beta hydrolase	90		EW021_RS08225	EW024_RS07905	EW025_RS08935	EW023_RS08335	EW022_RS01525
1298	g012107_000004	g012107	NA	fructose-bisphosphate aldolase	90		EW021_RS08215	EW024_RS07895	EW025_RS08925	EW023_RS08325	EW022_RS01535
1299	g010176_000004	g010176	NA	endopeptidase	90		EW021_RS08950	EW024_RS08770	EW025_RS09660	EW023_RS09195	EW022_RS08705
1300	g011330_000004	g011330	NA	elongation factor Ts	90		EW021_RS08945	EW024_RS08765	EW025_RS09655	EW023_RS09190	EW022_RS08700
1301	g006492_000004	g006492	NA	NAD(P)H nitroreductase	90		EW021_RS04185	EW024_RS04435	EW025_RS04250	EW023_RS04390	EW022_RS05345
1302	g004886_000004	g004886	NA	dipeptidase PepV	90		EW021_RS04190	EW024_RS04440	EW025_RS04255	EW023_RS04395	EW022_RS05340
1303	g008122_000004	g008122	NA	DUF1292 domain-containing protein	90		EW021_RS09015	EW024_RS08835	EW025_RS09725	EW023_RS09260	EW022_RS08770
1304	g010468_000004	g010468	NA	membrane protein	90		EW021_RS09010	EW024_RS08830	EW025_RS09720	EW023_RS09255	EW022_RS08765
1305	g010218_000004	g010218	NA	DNA primase	90		EW021_RS03230	EW024_RS03340	EW025_RS03295	EW023_RS03185	EW022_RS06290
1306	g007737_000004	g007737	NA	large conductance mechanosensitive channel protein MscL	90		EW021_RS03225	EW024_RS03325	EW025_RS03290	EW023_RS03180	EW022_RS06295
1307	g011115_000004	g011115	NA	DEAD/DEAH box helicase	90		EW021_RS01715	EW024_RS01620	EW025_RS01780	EW023_RS01685	EW022_RS07750
1308	g006490_000004	g006490	NA	hypothetical protein	90		EW021_RS01720	EW024_RS01625	EW025_RS01785	EW023_RS01690	EW022_RS07745
1309	g012004_000004	g012004	NA	ABC transporter ATP-binding protein	90		EW021_RS07785	EW024_RS07470	EW025_RS08155	EW023_RS07570	EW022_RS01965
1310	g013008_000004	g013008	NA	ABC transporter permease	90		EW021_RS07780	EW024_RS07465	EW025_RS08150	EW023_RS07565	EW022_RS01970
1311	g003457_000004	g003457	NA	GntR family transcriptional regulator	90		EW021_RS05125	EW024_RS05385	EW025_RS05190	EW023_RS05250	EW022_RS04400
1312	g011112_000004	g011112	NA	DNA polymerase III subunit alpha	90		EW021_RS05120	EW024_RS05380	EW025_RS05185	EW023_RS05245	EW022_RS04405
1313	g010103_000004	g010103	NA	BglG family transcription antiterminator	90		EW021_RS01315	EW024_RS08200	EW025_RS01380	EW023_RS08630	EW022_RS08135
1314	g008255_000004	g008255	NA	PTS sugar transporter subunit IIB	90		EW021_RS01320	EW024_RS08195	EW025_RS01385	EW023_RS08625	EW022_RS08130
1315	g009365_000004	g009365	NA	dihydroorotase	90		EW021_RS03760	EW024_RS03885	EW025_RS03825	EW023_RS03730	EW022_RS05750
1316	g006315_000004	g006315	NA	glycerol-3-phosphate 1-O-acyltransferase PlsY	90		EW021_RS03765	EW024_RS03890	EW025_RS03830	EW023_RS03735	EW022_RS05745
1317	g010141_000004	g010141	NA	DHH family phosphoesterase	90		EW021_RS09225	EW024_RS09090	EW025_RS09935	EW023_RS09485	EW022_RS09200
1318	g007236_000004	g007236	NA	50S ribosomal protein L9	90		EW021_RS09220	EW024_RS09085	EW025_RS09930	EW023_RS09480	EW022_RS09195
1319	g006638_000004	g006638	NA	aminoacyl-tRNA hydrolase	90		EW021_RS00025	EW024_RS00025	EW025_RS00025	EW023_RS00025	EW022_RS00025
1320	g011081_000004	g011081	NA	transcription-repair coupling factor	90		EW021_RS00030	EW024_RS00030	EW025_RS00030	EW023_RS00030	EW022_RS00030
1321	g007058_000004	g007058	NA	GNAT family N-acetyltransferase	90		EW021_RS01730	EW024_RS01635	EW025_RS01795	EW023_RS01700	EW022_RS07735
1322	g004742_000004	g004742	NA	endolytic transglycosylase MltG	90		EW021_RS01735	EW024_RS01640	EW025_RS01800	EW023_RS01705	EW022_RS07730
1323	g007428_000004	g007428	NA	F0F1 ATP synthase subunit epsilon	90		EW021_RS03145	EW024_RS03245	EW025_RS03210	EW023_RS03100	EW022_RS06375
1324	g008445_000004	g008445	NA	DUF1146 domain-containing protein	90		EW021_RS03150	EW024_RS03250	EW025_RS03215	EW023_RS03105	EW022_RS06370
1325	g009688_000004	g009688	NA	replication initiation and membrane attachment protein	90		EW021_RS01700	EW024_RS01605	EW025_RS01765	EW023_RS01670	EW022_RS07765
1326	g012001_000004	g012001	NA	primosomal protein DnaI	90		EW021_RS01705	EW024_RS01610	EW025_RS01770	EW023_RS01675	EW022_RS07760
1327	g001737_000004	g001737	NA	hypothetical protein	90		EW021_RS05865	EW024_RS05870	EW025_RS06235	EW023_RS06015	EW022_RS03535
1328	g009526_000004	g009526	NA	DUF3114 domain-containing protein	90		EW021_RS05855	EW024_RS05860	EW025_RS06225	EW023_RS06005	EW022_RS03545
1329	g010787_000004	g010787	NA	Cof-type HAD-IIB family hydrolase	90		EW021_RS07770	EW024_RS07455	EW025_RS08140	EW023_RS07555	EW022_RS01980
1330	g001430_1_000008	g001430_1	NA	universal stress protein	90		EW021_RS07765	EW024_RS07450	EW025_RS08135	EW023_RS07550	EW022_RS01985
1331	g001605_000004	g001605	NA	hypothetical protein	90		EW021_RS05330	EW024_RS04055	EW025_RS05395	EW023_RS03965	EW022_RS04160
1332	g003812_000004	g003812	NA	hypothetical protein	90		EW021_RS05325	EW024_RS04060	EW025_RS05390	EW023_RS03970	EW022_RS04165
1333	g004702_000004	g004702	NA	polysaccharide biosynthesis protein	90		EW021_RS01900	EW024_RS01800	EW025_RS01965	EW023_RS01860	EW022_RS07575
1334	g010668_000004	g010668	NA	UDP-N-acetylmuramoyl-L-alanyl-D-glutamate--L- lysine ligase	90		EW021_RS01895	EW024_RS01795	EW025_RS01960	EW023_RS01855	EW022_RS07580
1335	g002226_000004	g002226	NA	C5a peptidase ScpA/B	90		EW021_RS08625	EW024_RS08440	EW025_RS09335	EW023_RS08860	EW022_RS08370
1336	g000873_000002	g000873	NA	YSIRK signal domain/LPXTG anchor domain surface protein	70		EW021_RS08620	EW024_RS08435	EW025_RS09330	EW023_RS08855	EW022_RS08365
1337	g006731_000004	g006731	NA	methyltransferase domain-containing protein	90		EW021_RS01850	EW024_RS01745	EW025_RS01915	EW023_RS01810	EW022_RS07625
1338	g010937_000004	g010937	NA	HlyC/CorC family transporter	90		EW021_RS01855	EW024_RS01750	EW025_RS01920	EW023_RS01815	EW022_RS07620
1339	g012151_000004	g012151	NA	carboxylating nicotinate-nucleotide diphosphorylase	90		EW021_RS01020	EW024_RS05590	EW025_RS01085	EW023_RS01085	EW022_RS01075
1340	g010991_000004	g010991	NA	C4-dicarboxylate ABC transporter	90		EW021_RS01015	EW024_RS05595	EW025_RS01080	EW023_RS01080	EW022_RS01070
1341	g006674_000004	g006674	NA	ECF transporter S component	90		EW021_RS01835	EW024_RS01730	EW025_RS01900	EW023_RS01795	EW022_RS07640
1342	g006263_000004	g006263	NA	phosphatase PAP2 family protein	90		EW021_RS01840	EW024_RS01735	EW025_RS01905	EW023_RS01800	EW022_RS07635
1343	g009901_000004	g009901	NA	DNA replication/repair protein RecF	90		EW021_RS09315	EW024_RS09165	EW025_RS10025	EW023_RS09590	EW022_RS09295
1344	g012205_000004	g012205	NA	EamA family transporter	90		EW021_RS09320	EW024_RS09170	EW025_RS10030	EW023_RS09595	EW022_RS09300
1345	g012344_000004	g012344	NA	NAD kinase	90		EW021_RS04435	EW024_RS04695	EW025_RS04500	EW023_RS04560	EW022_RS05085
1346	g011984_000004	g011984	NA	RluA family pseudouridine synthase	90		EW021_RS04440	EW024_RS04700	EW025_RS04505	EW023_RS04565	EW022_RS05080
1347	g008763_000004	g008763	NA	YozE family protein	90		EW021_RS02175	EW024_RS02075	EW025_RS02240	EW023_RS02145	EW022_RS07300
1348	g004290_000004	g004290	NA	LysM peptidoglycan-binding domain-containing protein	90		EW021_RS02180	EW024_RS02080	EW025_RS02245	EW023_RS02150	EW022_RS07295
1349	g009853_000004	g009853	NA	A/G-specific adenine glycosylase	90		EW021_RS07970	EW024_RS07655	EW025_RS08680	EW023_RS08070	EW022_RS01790
1350	g008204_000004	g008204	NA	hypothetical protein	90		EW021_RS07965	EW024_RS07650	EW025_RS08675	EW023_RS08065	EW022_RS01795
1351	g010547_000004	g010547	NA	pyruvate kinase	90		EW021_RS05110	EW024_RS05370	EW025_RS05175	EW023_RS05235	EW022_RS04415
1352	g006706_000004	g006706	NA	signal peptidase I	90		EW021_RS05105	EW024_RS05365	EW025_RS05170	EW023_RS05230	EW022_RS04420
1353	g011763_000004	g011763	NA	magnesium transporter CorA family protein	90		EW021_RS07940	EW024_RS07625	EW025_RS08650	EW023_RS08040	EW022_RS01820
1354	g006258_000004	g006258	NA	DUF1129 domain-containing protein	90		EW021_RS07945	EW024_RS07630	EW025_RS08655	EW023_RS08045	EW022_RS01815
1355	g006757_000004	g006757	NA	ribosome-associated translation inhibitor RaiA	90		EW021_RS06815	EW024_RS06750	EW025_RS07185	EW023_RS06855	EW022_RS02675
1356	g006358_000004	g006358	NA	YigZ family protein	90		EW021_RS06830	EW024_RS06765	EW025_RS07200	EW023_RS06870	EW022_RS02660
1357	g011350_000004	g011350	NA	ABC transporter permease	90		EW021_RS07545	EW024_RS07230	EW025_RS07915	EW023_RS07330	EW022_RS02205
1358	g012561_000004	g012561	NA	phosphotransferase family protein	90		EW021_RS07540	EW024_RS07225	EW025_RS07910	EW023_RS07325	EW022_RS02210
1359	g006744_000004	g006744	NA	sigma-70 family RNA polymerase sigma factor	90	includes: dose >1	EW021_RS01560;EW021_RS08270	EW024_RS01470;EW024_RS07955	EW025_RS01625;EW025_RS08980	EW023_RS01540;EW023_RS08380	EW022_RS01480;EW022_RS07895
1360	g004004_000004	g004004	NA	DNA-directed RNA polymerase subunit beta	90		EW021_RS03160	EW024_RS03260	EW025_RS03225	EW023_RS03115	EW022_RS06360
1361	g011950_000004	g011950	NA	helix-turn-helix transcriptional regulator	90		EW021_RS00265	EW024_RS00340	EW025_RS00330	EW023_RS00335	EW022_RS00330
1362	g000236	g000236	NA	fibronectin-binding protein SfbI	50	includes: dose >1	EW021_RS00705	EW024_RS00795	EW025_RS00770	EW023_RS00775;EW023_RS00785	EW022_RS00770;EW022_RS00780
1363	g001887_000004	g001887	NA	phosphoribosylamine--glycine ligase	90		EW021_RS00240	EW024_RS00310	EW025_RS00305	EW023_RS00310	EW022_RS00305
1364	g012456_000004	g012456	NA	protein-ADP-ribose hydrolase	90		EW021_RS04830	EW024_RS05090	EW025_RS04895	EW023_RS04955	EW022_RS04695
1365	g008827_000004	g008827	NA	helix-turn-helix domain-containing protein	90		EW021_RS02510	EW024_RS02545	EW025_RS02575	EW023_RS02470	EW022_RS06965
1366	g002565_000004	g002565	NA	ADP-ribosyltransferase	90		EW021_RS02025	EW024_RS01930	EW025_RS02090	EW023_RS01980	EW022_RS07465
1367	g012188_000004	g012188	NA	acetyl-CoA carboxylase carboxyltransferase subunit beta	90		EW021_RS07620	EW024_RS07305	EW025_RS07990	EW023_RS07405	EW022_RS02130
1368	g005055_000004	g005055	NA	phosphoribosylformylglycinamidine synthase	90		EW021_RS00210	EW024_RS00280	EW025_RS00275	EW023_RS00280	EW022_RS00275
1369	g005195_2_000007	g005195_2	NA	BMP family ABC transporter substrate-binding protein	90		EW021_RS00860	EW024_RS00940	EW025_RS00925	EW023_RS00925	EW022_RS00920
1370	g012537_000004	g012537	NA	Cof-type HAD-IIB family hydrolase	90		EW021_RS02595	EW024_RS02625	EW025_RS02660	EW023_RS02565	EW022_RS06920
1371	g013044_000004	g013044	NA	TIGR00266 family protein	90		EW021_RS08555	EW024_RS01175	EW025_RS09265	EW023_RS01250	EW022_RS01195
1372	g007506_000004	g007506	NA	transcriptional regulator Spx	90		EW021_RS09030	EW024_RS08850	EW025_RS09740	EW023_RS09275	EW022_RS08785
1373	g012203_000004	g012203	NA	DUF975 family protein	90		EW021_RS01030	EW024_RS01060	EW025_RS01095	EW023_RS01095	EW022_RS01085
1374	g008334_000004	g008334	NA	hypothetical protein	90		EW021_RS09210	EW024_RS09075	EW025_RS09920	EW023_RS09470	EW022_RS09185
1375	g010884_000004	g010884	NA	cell wall metabolism sensor histidine kinase VicK	90		EW021_RS02430	EW024_RS02465	EW025_RS02495	EW023_RS02395	EW022_RS07040
1376	g010916_000004	g010916	NA	exodeoxyribonuclease VII large subunit	90		EW021_RS06310	EW024_RS06240	EW025_RS06680	EW023_RS06185	EW022_RS03365
1377	g010000_000004	g010000	NA	aminopeptidase P family protein	90		EW021_RS07930	EW024_RS07615	EW025_RS08300	EW023_RS07715	EW022_RS01830
1378	g007969_000004	g007969	NA	ribosomal-processing cysteine protease Prp	90		EW021_RS03405	EW024_RS03520	EW025_RS03470	EW023_RS03360	EW022_RS06115
1379	g005927_000004	g005927	NA	DUF3169 family protein	90		EW021_RS05800	EW024_RS05805	EW025_RS06170	EW023_RS05950	EW022_RS03600
1380	g004110_000004	g004110	NA	DUF4044 domain-containing protein	90		EW021_RS05605	EW024_RS05580	EW025_RS05670	EW023_RS05445	EW022_RS03860
1381	g000165_1_000005	g000165_1	NA	DUF1366 domain-containing protein	80	includes: dose >1	EW021_RS06015;EW021_RS07300	EW024_RS03010	EW025_RS06385;EW025_RS07670	EW023_RS07765	EW022_RS04345
1382	g010689_000004	g010689	NA	hypothetical protein	90		EW021_RS04765	EW024_RS05025	EW025_RS04830	EW023_RS04890	EW022_RS04755
1383	g007199_000004	g007199	NA	signal peptidase II	90		EW021_RS03420	EW024_RS03535	EW025_RS03485	EW023_RS03380	EW022_RS06095
1384	g000821_000004	g000821	NA	hypothetical protein	90		EW021_RS02040	EW024_RS01945	EW025_RS02105	EW023_RS02010	EW022_RS07445
1385	g003606_000004	g003606	NA	phosphohydrolase	90		EW021_RS09235	EW024_RS09100	EW025_RS09945	EW023_RS09495	EW022_RS09210
1386	g001209_000004	g001209	NA	hypothetical protein	90		EW021_RS04455	EW024_RS04715	EW025_RS04520	EW023_RS04580	EW022_RS05065
1387	g011005_000004	g011005	NA	preprotein translocase subunit SecY	90		EW021_RS00410	EW024_RS00485	EW025_RS00475	EW023_RS00480	EW022_RS00475
1388	g000916_000004	g000916	NA	5-(carboxyamino)imidazole ribonucleotide synthase	90		EW021_RS00250	EW024_RS00320	EW025_RS00315	EW023_RS00320	EW022_RS00315
1389	g012058_000004	g012058	NA	SPFH domain-containing protein	90		EW021_RS08185	EW024_RS07875	EW025_RS08895	EW023_RS08305	EW022_RS01555
1390	g007234_000004	g007234	NA	PepSY domain-containing protein	90		EW021_RS07110	EW024_RS07045	EW025_RS07480	EW023_RS07145	EW022_RS02385
1391	g009228_000004	g009228	NA	hypothetical protein	90		EW021_RS01305	EW024_RS08210	EW025_RS01370	EW023_RS08640	EW022_RS08145
1392	g005962_000004	g005962	NA	hypothetical protein	90		EW021_RS03680	EW024_RS03805	EW025_RS03745	EW023_RS03650	EW022_RS05830
1393	g001774_1_000002	g001774_1	NA	hypothetical protein	70	includes: fusion	EW021_RS05165	EW024_RS04160	EW025_RS05230	(EW023_RS04140:EW023_RS07785)	EW022_RS04325
1394	g000116_1_000008	g000116_1	NA	hypothetical protein	90		EW021_RS05315	EW024_RS02980	EW025_RS05380	EW023_RS03985	EW022_RS04175
1395	g005693_000004	g005693	NA	S1 RNA-binding domain-containing protein	90		EW021_RS02165	EW024_RS02065	EW025_RS02230	EW023_RS02135	EW022_RS07310
1396	g006746_000004	g006746	NA	aromatic acid exporter family protein	90		EW021_RS08170	EW024_RS07860	EW025_RS08880	EW023_RS08290	EW022_RS01570
1397	g009400_000004	g009400	NA	uracil permease	90		EW021_RS03435	EW024_RS03550	EW025_RS03500	EW023_RS03395	EW022_RS06080
1398	g012136_000004	g012136	NA	F0F1 ATP synthase subunit gamma	90		EW021_RS03135	EW024_RS03235	EW025_RS03200	EW023_RS03090	EW022_RS06385
1399	g001748_000004	g001748	NA	acyl carrier protein	90		EW021_RS00200	EW024_RS00270	EW025_RS00265	EW023_RS00270	EW022_RS00265
1400	g010807_000004	g010807	NA	amino acid permease	90		EW021_RS06990	EW024_RS06925	EW025_RS07360	EW023_RS07030	EW022_RS02500
1401	g009389_000004	g009389	NA	Fe-S cluster assembly protein SufD	90		EW021_RS08360	EW024_RS01380	EW025_RS09070	EW023_RS01445	EW022_RS01390
1402	g010205_000004	g010205	NA	type 1 glycerol-3-phosphate oxidase	90		EW021_RS07100	EW024_RS07035	EW025_RS07470	EW023_RS07135	EW022_RS02395
1403	g011512_000004	g011512	NA	LLM class flavin-dependent oxidoreductase	90		EW021_RS04840	EW024_RS05100	EW025_RS04905	EW023_RS04965	EW022_RS04685
1404	g001797_000004	g001797	NA	class IIb bacteriocin%2C lactobin A/cerein 7B family	90		EW021_RS02245	EW024_RS02240	EW025_RS02310	EW023_RS02215	EW022_RS07230
1405	g012154_000004	g012154	NA	YitT family protein	90		EW021_RS09335	EW024_RS09185	EW025_RS10045	EW023_RS09610	EW022_RS09315
1406	g000126_1_000004	g000126_1	NA	hypothetical protein	90	includes: dose >1	EW021_RS07275	EW024_RS04180	EW025_RS07645;EW025_RS08310	EW023_RS04160;EW023_RS07725	EW022_RS04375
1407	g010546_000004	g010546	NA	HAMP domain-containing histidine kinase	90		EW021_RS01690	EW024_RS01595	EW025_RS01755	EW023_RS01660	EW022_RS07775
1408	g000203_000002	g000203	NA	hypothetical protein	70	includes: dose >1	EW021_RS05270;EW021_RS06095;EW021_RS07385	EW024_RS06120	EW025_RS05335;EW025_RS06465;EW025_RS07755;EW025_RS08445	EW023_RS07850	EW022_RS04250
1409	g007874_000004	g007874	NA	YlbF/YmcA family competence regulator	90		EW021_RS03365	EW024_RS03475	EW025_RS03430	EW023_RS03320	EW022_RS06155
1410	g012150_000004	g012150	NA	ribosome small subunit-dependent GTPase A	90		EW021_RS08455	EW024_RS01280	EW025_RS09165	EW023_RS01350	EW022_RS01295
1411	g006131_000004	g006131	NA	ribose-5-phosphate isomerase RpiA	90		EW021_RS03690	EW024_RS03815	EW025_RS03755	EW023_RS03660	EW022_RS05820
1412	g006730_000004	g006730	NA	phosphoribosylglycinamide formyltransferase	90		EW021_RS00225	EW024_RS00295	EW025_RS00290	EW023_RS00295	EW022_RS00290
1413	g007711_000004	g007711	NA	Asp23/Gls24 family envelope stress response protein	90		EW021_RS08195	EW024_RS07885	EW025_RS08905	EW023_RS08315	EW022_RS01545
1414	g011240_000004	g011240	NA	penicillin-binding protein	90		EW021_RS00575	EW024_RS00665	EW025_RS00640	EW023_RS00645	EW022_RS00640
1415	g007080_000004	g007080	NA	SUF system NifU family Fe-S cluster assembly protein	90		EW021_RS08350	EW024_RS01390	EW025_RS09060	EW023_RS01455	EW022_RS01400
1416	g003443_000004	g003443	NA	S1 RNA-binding domain-containing protein	90		EW021_RS06840	EW024_RS06775	EW025_RS07210	EW023_RS06880	EW022_RS02650
1417	g003257_000004	g003257	NA	dUTP diphosphatase	90		EW021_RS08570	EW024_RS01160	EW025_RS09280	EW023_RS01235	EW022_RS01180
1418	g009299_000004	g009299	NA	MATE family efflux transporter	90		EW021_RS00300	EW024_RS00375	EW025_RS00365	EW023_RS00370	EW022_RS00365
1419	g006132_000004	g006132	NA	DnaD domain-containing protein	90		EW021_RS03875	EW024_RS04005	EW025_RS03940	EW023_RS03850	EW022_RS05635
1420	g004530_000004	g004530	NA	glycine--tRNA ligase subunit beta	90		EW021_RS07120	EW024_RS07055	EW025_RS07490	EW023_RS07155	EW022_RS02375
