# Supplementary material for: Integrative omics identifies conserved and pathogen-specific responses of sepsis-causing bacteria
Source: Nat Commun. 2023 Mar 18;14:1530. doi: 10.1038/s41467-023-37200-w (PMC10024524; doi:10.1038/s41467-023-37200-w)
Supplement: Supplementary file 8 — Supplementary Data 5 [file 41467_2023_37200_MOESM8_ESM.xlsx]

## Sheet: Supp Data 5 - All Genera
Supplementary Data 5. Orthologue clusters conserved across all 20 genomes
Footnotes:	A Cluster name and cluster family are denoted by a two-part identifier: the "g######" number is shared across all clusters that group at ≥50% identity, with the secondary number "_######" used to separate each cluster within a family that can be separated at a higher identity (≥ 60%)
	B Consensus gene name and product are taken from genomes annotation (available from NCBI Refseq)
	C Clustering threshold = indicates the minimin of % amino acid identity shared across all genes in the cluster (thresholds were set at: 50, 60, 70, 80, 90%)
	D Notes indicate which clusters contain matches defined as "fusion" (i.e., multiple matches suggestive of gene fragmention or fusion) and/or "dose >1" (i.e., multiple gene copies). In the isolate locustag lists, fusions are denote by "(locustag:locustag)" and dose by "locustag;locustag".
Orthologue Cluster Information							Locustags
#	Cluster nameA	Cluster family A	Consensus B gene name	Consensus product B	Cluster C threshold	Notes D	B36 (NZ_LR130545)	MS14384 (NZ_LR130562)	MS14386 (NZ_LR130552)	MS14387 (NZ_LR130564)	AJ218 (NZ_LR130541)	KPC2 (NZ_LR130548)	AJ292 (NZ_LR130538)	AJ055 (NZ_LR130539)	04153260899A (NZ_LR130543)	03-311-0071 (NZ_LR130544)	BPH2760 (NZ_LR130509)	BPH2819 (NZ_LR130511)	BPH2900 (NZ_LR130513)	BPH2947 (NZ_LR130515)	BPH2986 (NZ_LR130518)	5448 (NZ_LR130236)	SP444 (NZ_LR130237)	HKU419 (NZ_LR130238)	PS003 (NZ_LR130239)	PS006 (NZ_LR130240)
1	g000026	g000026	NA	preprotein translocase subunit SecA	50	includes: fusion; dose >1	(EW036_RS10565:EW036_RS13790);EW036_RS20980	(EW037_RS10250:EW037_RS14135);EW037_RS19740	(EW035_RS09590:EW035_RS12885);EW035_RS19045	(FVE81_RS09985:FVE81_RS13350);FVE81_RS20490	(EW045_RS09840:EW045_RS10940);EW045_RS22155	(EW042_RS09835:EW042_RS10935);EW042_RS22620	(EW044_RS08990:EW044_RS10050);EW044_RS22150	(EW050_RS09080:EW050_RS10175);EW050_RS22570	(EW039_RS09025:EW039_RS10650);EW039_RS21955	(EW041_RS09365:EW041_RS10495);EW041_RS22055	EW032_RS04010	EW030_RS03725	EW029_RS03765	EW033_RS04630	EW031_RS04065	EW021_RS07865	EW024_RS07550	EW025_RS08235	EW023_RS07650	EW022_RS01885
2	g000241	g000241	NA	DNA topoisomerase (ATP-hydrolyzing) subunit B	50	includes: dose >1	EW036_RS00020	EW037_RS00020	EW035_RS00020	FVE81_RS00020	EW045_RS00020	EW042_RS00020	EW044_RS00020	EW050_RS00020	EW039_RS00020	EW041_RS00020	EW032_RS00025;EW032_RS06755	EW030_RS00025;EW030_RS06610	EW029_RS00025;EW029_RS06535	EW033_RS00025;EW033_RS07525	EW031_RS00025;EW031_RS07315	EW021_RS03000;EW021_RS03770	EW024_RS03105;EW024_RS03895	EW025_RS03065;EW025_RS03835	EW023_RS02955;EW023_RS03740	EW022_RS05740;EW022_RS06520
3	g000014_1_000001	g000014_1	NA	transcription antiterminator/RNA stability regulator CspE	60	includes: dose >1	EW036_RS01160;EW036_RS08940;EW036_RS13365;EW036_RS18360	EW037_RS00895;EW037_RS10700;EW037_RS12075;EW037_RS12100;EW037_RS15350;EW037_RS17185	EW035_RS00765;EW035_RS10025;EW035_RS13975;EW035_RS16360	FVE81_RS00810;FVE81_RS10425;FVE81_RS11785;FVE81_RS11810;FVE81_RS15225;FVE81_RS17375	EW045_RS01045;EW045_RS10220;EW045_RS19150	EW042_RS01000;EW042_RS10215;EW042_RS19260	EW044_RS00915;EW044_RS09380;EW044_RS19005	EW050_RS01060;EW050_RS09470;EW050_RS19440	EW039_RS00915;EW039_RS09905;EW039_RS18965	EW041_RS00955;EW041_RS09755;EW041_RS15260;EW041_RS19125	EW032_RS04230;EW032_RS07005;EW032_RS13870	EW030_RS04075;EW030_RS06865;EW030_RS14055	EW029_RS03990;EW029_RS06870;EW029_RS14450	EW033_RS04860;EW033_RS07770;EW033_RS16045	EW031_RS04295;EW031_RS07560;EW031_RS15260	EW021_RS08870	EW024_RS08690	EW025_RS09580	EW023_RS09115	EW022_RS08625
4	g000021	g000021	NA	ABC transporter ATP-binding protein	50	includes: dose >1	EW036_RS01245;EW036_RS10625;EW036_RS17300	EW037_RS00990;EW037_RS14080;EW037_RS16145	EW035_RS00855;EW035_RS12830;EW035_RS15220	FVE81_RS00900;FVE81_RS13280;FVE81_RS16010	EW045_RS01180;EW045_RS11000;EW045_RS11915;EW045_RS18070	EW042_RS01125;EW042_RS10995;EW042_RS11890;EW042_RS18195	EW044_RS01040;EW044_RS10110;EW044_RS11050;EW044_RS17925	EW050_RS01185;EW050_RS10235;EW050_RS11285;EW050_RS18370	EW039_RS01040;EW039_RS10710;EW039_RS11650;EW039_RS17880	EW041_RS01080;EW041_RS10555;EW041_RS11485;EW041_RS18045	EW032_RS04745;EW032_RS04765	EW030_RS04605;EW030_RS04625	EW029_RS04500;EW029_RS04520	EW033_RS05505;EW033_RS05525	EW031_RS05280;EW031_RS05300	EW021_RS08315	EW024_RS01425	EW025_RS09025	EW023_RS01490	EW022_RS01435
5	g000039	g000039	NA	response regulator transcription factor	50	includes: dose >1	EW036_RS01370;EW036_RS09165;EW036_RS10485	EW037_RS01115;EW037_RS14200;EW037_RS15120	EW035_RS00980;EW035_RS12945;EW035_RS13755	FVE81_RS01045;FVE81_RS13410;FVE81_RS14995	EW045_RS03770;EW045_RS10865;EW045_RS19860;EW045_RS21305	EW042_RS04165;EW042_RS10855;EW042_RS19970;EW042_RS21725	EW044_RS03675;EW044_RS09975;EW044_RS19710;EW044_RS21305	EW050_RS03790;EW050_RS10100;EW050_RS20135;EW050_RS21710	EW039_RS03595;EW039_RS10570;EW039_RS19650;EW039_RS21110	EW041_RS03850;EW041_RS10415;EW041_RS19795;EW041_RS21165	EW032_RS09760	EW030_RS09580	EW029_RS09930	EW033_RS10675	EW031_RS10705	EW021_RS06850	EW024_RS06785	EW025_RS07220	EW023_RS06890	EW022_RS02640
6	g000228	g000228	NA	signal recognition particle-docking protein FtsY	50		EW036_RS01705	EW037_RS01495	EW035_RS01405	FVE81_RS01515	EW045_RS01520	EW042_RS01470	EW044_RS01385	EW050_RS01520	EW039_RS01385	EW041_RS01425	EW032_RS06070	EW030_RS05950	EW029_RS05855	EW033_RS06870	EW031_RS06615	EW021_RS02605	EW024_RS02635	EW025_RS02670	EW023_RS02575	EW022_RS06910
7	g001530_000002	g001530	NA	30S ribosomal protein S12	70		EW036_RS02295	EW037_RS02110	EW035_RS01980	FVE81_RS02125	EW045_RS02060	EW042_RS02010	EW044_RS01935	EW050_RS02065	EW039_RS01930	EW041_RS01965	EW032_RS02865	EW030_RS02625	EW029_RS02685	EW033_RS03465	EW031_RS02820	EW021_RS08420	EW024_RS01315	EW025_RS09130	EW023_RS01385	EW022_RS01330
8	g000689_000001	g000689	NA	30S ribosomal protein S7	60		EW036_RS02300	EW037_RS02115	EW035_RS01985	FVE81_RS02130	EW045_RS02065	EW042_RS02015	EW044_RS01940	EW050_RS02070	EW039_RS01935	EW041_RS01970	EW032_RS02870	EW030_RS02630	EW029_RS02690	EW033_RS03470	EW031_RS02825	EW021_RS08415	EW024_RS01320	EW025_RS09125	EW023_RS01390	EW022_RS01335
9	g000457_000001	g000457	NA	elongation factor G	60	includes: dose >1	EW036_RS02305	EW037_RS02120	EW035_RS01990	FVE81_RS02135	EW045_RS02070;EW045_RS09055	EW042_RS02020;EW042_RS09060	EW044_RS01945;EW044_RS08530	EW050_RS02075;EW050_RS08645	EW039_RS01940;EW039_RS08445	EW041_RS01975;EW041_RS08885	EW032_RS02875	EW030_RS02635	EW029_RS02695	EW033_RS03475	EW031_RS02830	EW021_RS08410	EW024_RS01330	EW025_RS09120	EW023_RS01395	EW022_RS01340
10	g000899_000002	g000899	NA	elongation factor Tu	70	includes: dose >1	EW036_RS02310;EW036_RS24225	EW037_RS02125;EW037_RS22800	EW035_RS21950	FVE81_RS02140;FVE81_RS23430	EW045_RS02075;EW045_RS25665	EW042_RS02025;EW042_RS25830	EW044_RS01950;EW044_RS25385	EW050_RS02080;EW050_RS25755	EW039_RS01945;EW039_RS25165	EW041_RS25195	EW032_RS02880	EW030_RS02640	EW029_RS02700	EW033_RS03480	EW031_RS02835	EW021_RS02760	EW024_RS02790	EW025_RS02825	EW023_RS02730	EW022_RS06755
11	g001655_000001	g001655	NA	30S ribosomal protein S10	60		EW036_RS02400	EW037_RS02145	EW035_RS02085	FVE81_RS02160	EW045_RS02095	EW042_RS02045	EW044_RS01970	EW050_RS02100	EW039_RS01965	EW041_RS02000	EW032_RS11395	EW030_RS11535	EW029_RS11940	EW033_RS13430	EW031_RS12695	EW021_RS00305	EW024_RS00380	EW025_RS00370	EW023_RS00375	EW022_RS00370
12	g001250	g001250	NA	50S ribosomal protein L3	50		EW036_RS02405	EW037_RS02150	EW035_RS02090	FVE81_RS02165	EW045_RS02100	EW042_RS02050	EW044_RS01975	EW050_RS02105	EW039_RS01970	EW041_RS02005	EW032_RS11390	EW030_RS11530	EW029_RS11935	EW033_RS13425	EW031_RS12690	EW021_RS00310	EW024_RS00385	EW025_RS00375	EW023_RS00380	EW022_RS00375
13	g002480	g002480	NA	50S ribosomal protein L2	50		EW036_RS02420	EW037_RS02165	EW035_RS02105	FVE81_RS02180	EW045_RS02115	EW042_RS02065	EW044_RS01990	EW050_RS02120	EW039_RS01985	EW041_RS02020	EW032_RS11375	EW030_RS11515	EW029_RS11920	EW033_RS13410	EW031_RS12675	EW021_RS00325	EW024_RS00400	EW025_RS00390	EW023_RS00395	EW022_RS00390
14	g001697_000001	g001697	NA	30S ribosomal protein S19	60		EW036_RS02425	EW037_RS02170	EW035_RS02110	FVE81_RS02185	EW045_RS02120	EW042_RS02070	EW044_RS01995	EW050_RS02125	EW039_RS01990	EW041_RS02025	EW032_RS11370	EW030_RS11510	EW029_RS11915	EW033_RS13405	EW031_RS12670	EW021_RS00330	EW024_RS00405	EW025_RS00395	EW023_RS00400	EW022_RS00395
15	g000755	g000755	NA	50S ribosomal protein L22	50		EW036_RS02430	EW037_RS02175	EW035_RS02115	FVE81_RS02190	EW045_RS02125	EW042_RS02075	EW044_RS02000	EW050_RS02130	EW039_RS01995	EW041_RS02030	EW032_RS11365	EW030_RS11505	EW029_RS11910	EW033_RS13400	EW031_RS12665	EW021_RS00335	EW024_RS00410	EW025_RS00400	EW023_RS00405	EW022_RS00400
16	g001268	g001268	NA	30S ribosomal protein S3	50		EW036_RS02435	EW037_RS02180	EW035_RS02120	FVE81_RS02195	EW045_RS02130	EW042_RS02080	EW044_RS02005	EW050_RS02135	EW039_RS02000	EW041_RS02035	EW032_RS11360	EW030_RS11500	EW029_RS11905	EW033_RS13395	EW031_RS12660	EW021_RS00340	EW024_RS00415	EW025_RS00405	EW023_RS00410	EW022_RS00405
17	g000710	g000710	NA	50S ribosomal protein L16	50		EW036_RS02440	EW037_RS02185	EW035_RS02125	FVE81_RS02200	EW045_RS02135	EW042_RS02085	EW044_RS02010	EW050_RS02140	EW039_RS02005	EW041_RS02040	EW032_RS11355	EW030_RS11495	EW029_RS11900	EW033_RS13390	EW031_RS12655	EW021_RS00345	EW024_RS00420	EW025_RS00410	EW023_RS00415	EW022_RS00410
18	g000833	g000833	NA	50S ribosomal protein L29	50		EW036_RS02445	EW037_RS02190	EW035_RS02130	FVE81_RS02205	EW045_RS02140	EW042_RS02090	EW044_RS02015	EW050_RS02145	EW039_RS02010	EW041_RS02045	EW032_RS11350	EW030_RS11490	EW029_RS11895	EW033_RS13385	EW031_RS12650	EW021_RS00350	EW024_RS00425	EW025_RS00415	EW023_RS00420	EW022_RS00415
19	g000817	g000817	NA	30S ribosomal protein S17	50		EW036_RS02450	EW037_RS02195	EW035_RS02135	FVE81_RS02210	EW045_RS02145	EW042_RS02095	EW044_RS02020	EW050_RS02150	EW039_RS02015	EW041_RS02050	EW032_RS11345	EW030_RS11485	EW029_RS11890	EW033_RS13380	EW031_RS12645	EW021_RS00355	EW024_RS00430	EW025_RS00420	EW023_RS00425	EW022_RS00420
20	g001586_000001	g001586	NA	50S ribosomal protein L14	60		EW036_RS02455	EW037_RS02200	EW035_RS02140	FVE81_RS02215	EW045_RS02150	EW042_RS02100	EW044_RS02025	EW050_RS02155	EW039_RS02020	EW041_RS02055	EW032_RS11340	EW030_RS11480	EW029_RS11885	EW033_RS13375	EW031_RS12640	EW021_RS00360	EW024_RS00435	EW025_RS00425	EW023_RS00430	EW022_RS00425
21	g000784	g000784	NA	50S ribosomal protein L24	50		EW036_RS02460	EW037_RS02205	EW035_RS02145	FVE81_RS02220	EW045_RS02155	EW042_RS02105	EW044_RS02030	EW050_RS02160	EW039_RS02025	EW041_RS02060	EW032_RS11335	EW030_RS11475	EW029_RS11880	EW033_RS13370	EW031_RS12635	EW021_RS00365	EW024_RS00440	EW025_RS00430	EW023_RS00435	EW022_RS00430
22	g001397_000001	g001397	NA	50S ribosomal protein L5	60		EW036_RS02465	EW037_RS02210	EW035_RS02150	FVE81_RS02225	EW045_RS02160	EW042_RS02110	EW044_RS02035	EW050_RS02165	EW039_RS02030	EW041_RS02065	EW032_RS11330	EW030_RS11470	EW029_RS11875	EW033_RS13365	EW031_RS12630	EW021_RS00370	EW024_RS00445	EW025_RS00435	EW023_RS00440	EW022_RS00435
23	g000383	g000383	NA	30S ribosomal protein S14	50	includes: dose >1	EW036_RS02470	EW037_RS02215	EW035_RS02155	FVE81_RS02230	EW045_RS02165	EW042_RS02115	EW044_RS02040	EW050_RS02170	EW039_RS02035	EW041_RS02070	EW032_RS06645;EW032_RS11325	EW030_RS06500;EW030_RS11465	EW029_RS06425;EW029_RS11870	EW033_RS07415;EW033_RS13360	EW031_RS07205;EW031_RS12625	EW021_RS00375;EW021_RS08130	EW024_RS00450;EW024_RS07820	EW025_RS00440;EW025_RS08840	EW023_RS00445;EW023_RS08250	EW022_RS00440;EW022_RS01610
24	g001557	g001557	NA	30S ribosomal protein S8	50		EW036_RS02475	EW037_RS02220	EW035_RS02160	FVE81_RS02235	EW045_RS02170	EW042_RS02120	EW044_RS02045	EW050_RS02175	EW039_RS02040	EW041_RS02075	EW032_RS11320	EW030_RS11460	EW029_RS11865	EW033_RS13355	EW031_RS12620	EW021_RS00380	EW024_RS00455	EW025_RS00445	EW023_RS00450	EW022_RS00445
25	g001600	g001600	NA	50S ribosomal protein L18	50		EW036_RS02485	EW037_RS02230	EW035_RS02170	FVE81_RS02245	EW045_RS02180	EW042_RS02130	EW044_RS02055	EW050_RS02185	EW039_RS02050	EW041_RS02085	EW032_RS11310	EW030_RS11450	EW029_RS11855	EW033_RS13345	EW031_RS12610	EW021_RS00390	EW024_RS00465	EW025_RS00455	EW023_RS00460	EW022_RS00455
26	g000665	g000665	NA	30S ribosomal protein S5	50		EW036_RS02490	EW037_RS02235	EW035_RS02175	FVE81_RS02250	EW045_RS02185	EW042_RS02135	EW044_RS02060	EW050_RS02190	EW039_RS02055	EW041_RS02090	EW032_RS11305	EW030_RS11445	EW029_RS11850	EW033_RS13340	EW031_RS12605	EW021_RS00395	EW024_RS00470	EW025_RS00460	EW023_RS00465	EW022_RS00460
27	g000852	g000852	NA	50S ribosomal protein L30	50		EW036_RS02495	EW037_RS02240	EW035_RS02180	FVE81_RS02255	EW045_RS02190	EW042_RS02140	EW044_RS02065	EW050_RS02195	EW039_RS02060	EW041_RS02095	EW032_RS11300	EW030_RS11440	EW029_RS11845	EW033_RS13335	EW031_RS12600	EW021_RS00400	EW024_RS00475	EW025_RS00465	EW023_RS00470	EW022_RS00465
28	g000703	g000703	NA	50S ribosomal protein L15	50		EW036_RS02500	EW037_RS02245	EW035_RS02185	FVE81_RS02260	EW045_RS02195	EW042_RS02145	EW044_RS02070	EW050_RS02200	EW039_RS02065	EW041_RS02100	EW032_RS11295	EW030_RS11435	EW029_RS11840	EW033_RS13330	EW031_RS12595	EW021_RS00405	EW024_RS00480	EW025_RS00470	EW023_RS00475	EW022_RS00470
29	g000745_000001	g000745	NA	30S ribosomal protein S13	60		EW036_RS02515	EW037_RS02260	EW035_RS02200	FVE81_RS02275	EW045_RS02210	EW042_RS02160	EW044_RS02085	EW050_RS02215	EW039_RS02080	EW041_RS02115	EW032_RS11270	EW030_RS11410	EW029_RS11815	EW033_RS13305	EW031_RS12570	EW021_RS00430	EW024_RS00505	EW025_RS00495	EW023_RS00500	EW022_RS00495
30	g000732_000001	g000732	NA	30S ribosomal protein S11	60		EW036_RS02520	EW037_RS02265	EW035_RS02205	FVE81_RS02280	EW045_RS02215	EW042_RS02165	EW044_RS02090	EW050_RS02220	EW039_RS02085	EW041_RS02120	EW032_RS11265	EW030_RS11405	EW029_RS11810	EW033_RS13300	EW031_RS12565	EW021_RS00435	EW024_RS00510	EW025_RS00500	EW023_RS00505	EW022_RS00500
31	g000004	g000004	NA	amino acid ABC transporter ATP-binding protein	50	includes: fusion; dose >1	(EW036_RS14135:EW036_RS18230);EW036_RS07970;EW036_RS07970;EW036_RS17400	EW037_RS02395;EW037_RS07795;EW037_RS10180;EW037_RS16265;EW037_RS17080	EW035_RS02335;EW035_RS07370;EW035_RS09540;EW035_RS15340;EW035_RS16220	FVE81_RS02410;FVE81_RS07755;FVE81_RS09935;FVE81_RS16130;FVE81_RS17235	(EW045_RS07870:EW045_RS18195);(EW045_RS11525:EW045_RS19585);(EW045_RS13320:EW045_RS21105);EW045_RS05830;EW045_RS09790;EW045_RS12585;EW045_RS14840;EW045_RS19040;EW045_RS21230	(EW042_RS07875:EW042_RS19695);(EW042_RS13235:EW042_RS21540);EW042_RS06250;EW042_RS09785;EW042_RS11520;EW042_RS12560;EW042_RS18325;EW042_RS19150	(EW044_RS07160:EW044_RS20970);(EW044_RS07530:EW044_RS10625:EW044_RS12510);(EW044_RS15220:EW044_RS15765);(EW044_RS19465:EW044_RS21150);EW044_RS05700;EW044_RS08935;EW044_RS11780;EW044_RS14250;EW044_RS15890;EW044_RS18060;EW044_RS18895	(EW050_RS07305:EW050_RS10745:EW050_RS11985);(EW050_RS07675:EW050_RS12705:EW050_RS16130);(EW050_RS09025:EW050_RS19330:EW050_RS19900);(EW050_RS18505:EW050_RS21510);EW050_RS05815;EW050_RS14595;EW050_RS15580;EW050_RS16255	(EW039_RS07090:EW039_RS11215:EW039_RS18015);(EW039_RS07465:EW039_RS08970:EW039_RS18855);(EW039_RS12380:EW039_RS19410);(EW039_RS13090:EW039_RS15990);EW039_RS05595;EW039_RS08835;EW039_RS14870;EW039_RS15440;EW039_RS16115;EW039_RS20890	(EW041_RS07535:EW041_RS09175:EW041_RS16180)l(EW041_RS07905:EW041_RS12930);(EW041_RS09310:EW041_RS19560);(EW041_RS11065:EW041_RS12195:EW041_RS18175);(EW041_RS19015:EW041_RS21025);EW041_RS05890;EW041_RS14645;EW041_RS15620;EW041_RS16305	EW032_RS09470;EW032_RS12260	EW030_RS09285;EW030_RS12420	EW029_RS09620;EW029_RS12810	EW033_RS10365;EW033_RS14310	EW031_RS10400;EW031_RS13575	(EW021_RS07005:EW021_RS08395);EW021_RS05550;EW021_RS06330	EW024_RS01345;EW024_RS05525;EW024_RS06260;EW024_RS06940	(EW025_RS07375:EW025_RS09105);EW025_RS05615;EW025_RS06700	EW023_RS01410;EW023_RS05390;EW023_RS06205;EW023_RS07045	EW022_RS01355;EW022_RS02485;EW022_RS03345;EW022_RS03915
32	g000255	g000255	NA	acetyl-CoA carboxylase biotin carboxylase subunit	50	includes: dose >1	EW036_RS02765	EW037_RS02470	EW035_RS02410	FVE81_RS02485	EW045_RS02385;EW045_RS21295	EW042_RS02450	EW044_RS02260;EW044_RS21215	EW050_RS02390	EW039_RS02255	EW041_RS02290	EW032_RS07665;EW032_RS08060	EW030_RS07535;EW030_RS07935	EW029_RS07880;EW029_RS08280	EW033_RS08450;EW033_RS08870	EW031_RS08575;EW031_RS08970	EW021_RS07625	EW024_RS07310	EW025_RS07995	EW023_RS07410	EW022_RS02125
33	g000700	g000700	NA	50S ribosomal protein L13	50		EW036_RS02885	EW037_RS02590	EW035_RS02535	FVE81_RS02605	EW045_RS02520	EW042_RS02585	EW044_RS02445	EW050_RS02575	EW039_RS02445	EW041_RS02475	EW032_RS11230	EW030_RS11370	EW029_RS11775	EW033_RS13265	EW031_RS12530	EW021_RS01400	EW024_RS08115	EW025_RS01465	EW023_RS08545	EW022_RS08050
34	g001558	g001558	NA	30S ribosomal protein S9	50		EW036_RS02890	EW037_RS02595	EW035_RS02540	FVE81_RS02610	EW045_RS02525	EW042_RS02590	EW044_RS02450	EW050_RS02580	EW039_RS02450	EW041_RS02480	EW032_RS11225	EW030_RS11365	EW029_RS11770	EW033_RS13260	EW031_RS12525	EW021_RS01405	EW024_RS08110	EW025_RS01470	EW023_RS08540	EW022_RS08045
35	g000795	g000795	NA	50S ribosomal protein L27	50		EW036_RS03075	EW037_RS02795	EW035_RS02745	FVE81_RS02810	EW045_RS02705	EW042_RS02770	EW044_RS02630	EW050_RS02760	EW039_RS02630	EW041_RS02660	EW032_RS08265	EW030_RS08140	EW029_RS08480	EW033_RS09070	EW031_RS09170	EW021_RS03410	EW024_RS03525	EW025_RS03475	EW023_RS03365	EW022_RS06110
36	g000951	g000951	NA	ATP-dependent zinc metalloprotease FtsH	50		EW036_RS03110	EW037_RS02840	EW035_RS02780	FVE81_RS02845	EW045_RS02740	EW042_RS02805	EW044_RS02665	EW050_RS02795	EW039_RS02665	EW041_RS02695	EW032_RS02590	EW030_RS02355	EW029_RS02415	EW033_RS03210	EW031_RS02550	EW021_RS00060	EW024_RS00060	EW025_RS00060	EW023_RS00060	EW022_RS00060
37	g000950	g000950	NA	translation initiation factor IF-2	50		EW036_RS03160	EW037_RS02890	EW035_RS02830	FVE81_RS02895	EW045_RS02800	EW042_RS02865	EW044_RS02725	EW050_RS02855	EW039_RS02725	EW041_RS02755	EW032_RS06260	EW030_RS06135	EW029_RS06040	EW033_RS07055	EW031_RS06800	EW021_RS07250	EW024_RS07190	EW025_RS07620	EW023_RS07290	EW022_RS02245
38	g000394	g000394	NA	30S ribosomal protein S15	50		EW036_RS03175	EW037_RS02905	EW035_RS02845	FVE81_RS02910	EW045_RS02815	EW042_RS02880	EW044_RS02740	EW050_RS02870	EW039_RS02740	EW041_RS02770	EW032_RS06280	EW030_RS06155	EW029_RS06060	EW033_RS07075	EW031_RS06820	EW021_RS01310	EW024_RS08205	EW025_RS01375	EW023_RS08635	EW022_RS08140
39	g000110	g000110	NA	polyribonucleotide nucleotidyltransferase	50	includes: fusion; dose >1	EW036_RS03180	EW037_RS02910	EW035_RS02850	FVE81_RS02915	EW045_RS02825	EW042_RS02890	EW044_RS02750	EW050_RS02880	EW039_RS02750	EW041_RS02780	(EW032_RS02575:EW032_RS06285);EW032_RS04585	(EW030_RS02340:EW030_RS06160);EW030_RS04445	(EW029_RS02400:EW029_RS06065);EW029_RS04340	(EW033_RS03195:EW033_RS07080);EW033_RS05335	(EW031_RS02535:EW031_RS06825);EW031_RS05115	EW021_RS01335;EW021_RS03800	EW024_RS03930;EW024_RS08180	EW025_RS01400;EW025_RS03865	EW023_RS03775;EW023_RS08610	EW022_RS05710;EW022_RS08115
40	g000926_000001	g000926	NA	RNA polymerase sigma factor RpoD	60		EW036_RS03645	EW037_RS03385	EW035_RS03360	FVE81_RS03410	EW045_RS03340	EW042_RS03410	EW044_RS03250	EW050_RS03340	EW039_RS03180	EW041_RS03405	EW032_RS07840	EW030_RS07710	EW029_RS08055	EW033_RS08625	EW031_RS08750	EW021_RS03235	EW024_RS03345	EW025_RS03300	EW023_RS03190	EW022_RS06285
41	g001781_000001	g001781	NA	30S ribosomal protein S21	60		EW036_RS03655	EW037_RS03395	EW035_RS03370	FVE81_RS03420	EW045_RS03350	EW042_RS03420	EW044_RS03260	EW050_RS03350	EW039_RS03190	EW041_RS03415	EW032_RS07910	EW030_RS07780	EW029_RS08125	EW033_RS08695	EW031_RS08820	EW021_RS03220	EW024_RS03320	EW025_RS03285	EW023_RS03175	EW022_RS06300
42	g000432_000001	g000432	NA	methionine adenosyltransferase	60		EW036_RS04950	EW037_RS04505	EW035_RS04045	FVE81_RS04480	EW045_RS03810	EW042_RS04205	EW044_RS03715	EW050_RS03830	EW039_RS03635	EW041_RS03890	EW032_RS09005	EW030_RS08870	EW029_RS09235	EW033_RS09875	EW031_RS09925	EW021_RS05695	EW024_RS05695	EW025_RS06065	EW023_RS05845	EW022_RS03705
43	g000088	g000088	NA	transketolase	50	includes: dose >1	EW036_RS04990;EW036_RS07250;EW036_RS25060	EW037_RS04545;EW037_RS06770	EW035_RS04090;EW035_RS06620	FVE81_RS04515;FVE81_RS07080	EW045_RS03925;EW045_RS07125;EW045_RS16685	EW042_RS04320;EW042_RS07340	EW044_RS03750;EW044_RS06595	EW050_RS03865;EW050_RS06590;EW050_RS16915	EW039_RS03670;EW039_RS06375	EW041_RS03925;EW041_RS06790	EW032_RS06680	EW030_RS06535	EW029_RS06460	EW033_RS07450	EW031_RS07240	EW021_RS07075	EW024_RS07010	EW025_RS07445	EW023_RS07110	EW022_RS02420
44	g000022	g000022	NA	6-phospho-beta-glucosidase	50	includes: dose >1	EW036_RS05185;EW036_RS25625	EW037_RS04740;EW037_RS05635;EW037_RS12350	EW035_RS04295;EW035_RS05490;EW035_RS11375;EW035_RS23290	FVE81_RS04740;FVE81_RS05775	EW045_RS04055;EW045_RS05435;EW045_RS06990;EW045_RS08500	EW042_RS04445;EW042_RS05840;EW042_RS07215;EW042_RS08515	EW044_RS03875;EW044_RS05280;EW044_RS06470;EW044_RS07865	EW050_RS03990;EW050_RS05395;EW050_RS06465;EW050_RS08005	EW039_RS03795;EW039_RS05180;EW039_RS06250;EW039_RS07790;EW039_RS12995	EW041_RS04050;EW041_RS05460;EW041_RS06665;EW041_RS08235	EW032_RS01205	EW030_RS01130	EW029_RS01240	EW033_RS01485	EW031_RS01265	EW021_RS02625	EW024_RS02655	EW025_RS02690	EW023_RS02595	EW022_RS06890
45	g000249	g000249	NA	lysine--tRNA ligase	50	includes: dose >1	EW036_RS05240;EW036_RS23285	EW037_RS04795;EW037_RS22025	EW035_RS04350;EW035_RS21045	FVE81_RS04795;FVE81_RS22640	EW045_RS04115;EW045_RS20030	EW042_RS04505;EW042_RS20130	EW044_RS03935;EW044_RS19875	EW050_RS04050;EW050_RS20300	EW039_RS03855;EW039_RS19815	EW041_RS04110;EW041_RS19960	EW032_RS02625	EW030_RS02390	EW029_RS02450	EW033_RS03245	EW031_RS02585	EW021_RS02700	EW024_RS02730	EW025_RS02765	EW023_RS02670	EW022_RS06815
46	g000057	g000057	NA	acetyl-CoA C-acetyltransferase	50	includes: dose >1	EW036_RS05385;EW036_RS16335	EW037_RS04940;EW037_RS08195	EW035_RS04640;EW035_RS07750	FVE81_RS05115;FVE81_RS08160	EW045_RS04370;EW045_RS11740	EW042_RS04775;EW042_RS11760	EW044_RS04220;EW044_RS10855	EW050_RS04335;EW050_RS11080	EW039_RS04120;EW039_RS11460	EW041_RS04395;EW041_RS11305	EW032_RS01685	EW030_RS01600	EW029_RS01685	EW033_RS02295	EW031_RS01780	EW021_RS00770;EW021_RS06910	EW024_RS00850;EW024_RS06845	EW025_RS00835;EW025_RS07280	EW023_RS00835;EW023_RS06950	EW022_RS00830;EW022_RS02580
47	g000144	g000144	NA	LacI family transcriptional regulator	50	includes: dose >1	EW036_RS05420;EW036_RS15975	EW037_RS04975;EW037_RS08560	EW035_RS04675;EW035_RS08130	FVE81_RS05150;FVE81_RS08520	EW045_RS04480;EW045_RS08440	EW042_RS04885;EW042_RS08455	EW044_RS04330;EW044_RS07790	EW050_RS04445;EW050_RS07930	EW039_RS04230;EW039_RS07720	EW041_RS04505;EW041_RS08165	EW032_RS01245	EW030_RS01165	EW029_RS01270	EW033_RS01520	EW031_RS01300	EW021_RS02805;EW021_RS05470	EW024_RS02835;EW024_RS05445	EW025_RS02870;EW025_RS05535	EW023_RS02775;EW023_RS05310	EW022_RS03995;EW022_RS06710
48	g000986	g000986	NA	CTP synthase (glutamine hydrolyzing)	50		EW036_RS05880	EW037_RS05265	EW035_RS05135	FVE81_RS05435	EW045_RS05055	EW042_RS05460	EW044_RS04900	EW050_RS05015	EW039_RS04800	EW041_RS05080	EW032_RS10715	EW030_RS10840	EW029_RS11280	EW033_RS12740	EW031_RS12010	EW021_RS08230	EW024_RS07915	EW025_RS08940	EW023_RS08340	EW022_RS01520
49	g001027	g001027	NA	phosphopyruvate hydratase	50		EW036_RS05885	EW037_RS05270	EW035_RS05140	FVE81_RS05440	EW045_RS05060	EW042_RS05465	EW044_RS04905	EW050_RS05020	EW039_RS04805	EW041_RS05085	EW032_RS04150	EW030_RS03865	EW029_RS03910	EW033_RS04765	EW031_RS04200	EW021_RS03015	EW024_RS03120	EW025_RS03080	EW023_RS02970	EW022_RS06505
50	g000913_000001	g000913	NA	recombinase RecA	60		EW036_RS06310	EW037_RS05720	EW035_RS05575	FVE81_RS05860	EW045_RS05555	EW042_RS05955	EW044_RS05415	EW050_RS05535	EW039_RS05310	EW041_RS05610	EW032_RS06345	EW030_RS06220	EW029_RS06125	EW033_RS07140	EW031_RS06885	EW021_RS09035	EW024_RS08855	EW025_RS09745	EW023_RS09280	EW022_RS08790
51	g000994	g000994	NA	signal recognition particle protein	50		EW036_RS06585	EW037_RS06025	EW035_RS05865	FVE81_RS06315	EW045_RS06010	EW042_RS06370	EW044_RS05920	EW050_RS05940	EW039_RS05720	EW041_RS06115	EW032_RS06080	EW030_RS05960	EW029_RS05865	EW033_RS06880	EW031_RS06625	EW021_RS04750	EW024_RS05010	EW025_RS04815	EW023_RS04875	EW022_RS04770
52	g001613	g001613	NA	50S ribosomal protein L19	50		EW036_RS06605	EW037_RS06045	EW035_RS05885	FVE81_RS06335	EW045_RS06030	EW042_RS06390	EW044_RS05945	EW050_RS05960	EW039_RS05740	EW041_RS06135	EW032_RS06100	EW030_RS05980	EW029_RS05885	EW033_RS06900	EW031_RS06645	EW021_RS02980	EW024_RS03090	EW025_RS03045	EW023_RS02940	EW022_RS06540
53	g000452	g000452	NA	ATP-dependent chaperone ClpB	50	includes: dose >1	EW036_RS06670	EW037_RS06110	EW035_RS05950	FVE81_RS06400	EW045_RS06105	EW042_RS06465	EW044_RS06020	EW050_RS06035	EW039_RS05815	EW041_RS06210	EW032_RS02745;EW032_RS04680	EW030_RS02510;EW030_RS04540	EW029_RS02570;EW029_RS04435	EW033_RS03350;EW033_RS05435	EW031_RS02705;EW031_RS05215	EW021_RS06345	EW024_RS06275	EW025_RS06715	EW023_RS06220	EW022_RS03330
54	g000286	g000286	NA	uracil-DNA glycosylase	50		EW036_RS06730	EW037_RS06175	EW035_RS06010	FVE81_RS06460	EW045_RS06165	EW042_RS06525	EW044_RS06080	EW050_RS06095	EW039_RS05880	EW041_RS06275	EW032_RS03050	EW030_RS02805	EW029_RS02870	EW033_RS03655	EW031_RS03010	EW021_RS03755	EW024_RS03880	EW025_RS03820	EW023_RS03725	EW022_RS05755
55	g000966	g000966	NA	elongation factor 4	50		EW036_RS06790	EW037_RS06235	EW035_RS06070	FVE81_RS06525	EW045_RS06215	EW042_RS06575	EW044_RS06130	EW050_RS06145	EW039_RS05930	EW041_RS06325	EW032_RS07960	EW030_RS07825	EW029_RS08175	EW033_RS08745	EW031_RS08870	EW021_RS04105	EW024_RS04370	EW025_RS04170	EW023_RS04325	EW022_RS05415
56	g000872	g000872	NA	serine hydroxymethyltransferase	50		EW036_RS06885	EW037_RS06330	EW035_RS06165	FVE81_RS06620	EW045_RS06595	EW042_RS06665	EW044_RS06220	EW050_RS06235	EW039_RS06020	EW041_RS06415	EW032_RS10640	EW030_RS10765	EW029_RS11205	EW033_RS12665	EW031_RS11935	EW021_RS04525	EW024_RS04785	EW025_RS04590	EW023_RS04650	EW022_RS04995
57	g001003	g001003	NA	IMP dehydrogenase	50		EW036_RS07085	EW037_RS06545	EW035_RS06380	FVE81_RS06850	EW045_RS06925	EW042_RS06860	EW044_RS06415	EW050_RS06410	EW039_RS06195	EW041_RS06590	EW032_RS02005	EW030_RS01795	EW029_RS01880	EW033_RS02495	EW031_RS01980	EW021_RS09325	EW024_RS09175	EW025_RS10035	EW023_RS09600	EW022_RS09305
58	g000992	g000992	NA	glutamine-hydrolyzing GMP synthase	50		EW036_RS07090	EW037_RS06550	EW035_RS06385	FVE81_RS06855	EW045_RS06930	EW042_RS06865	EW044_RS06420	EW050_RS06415	EW039_RS06200	EW041_RS06595	EW032_RS02010	EW030_RS01800	EW029_RS01885	EW033_RS02500	EW031_RS01985	EW021_RS04770	EW024_RS05030	EW025_RS04835	EW023_RS04895	EW022_RS04750
59	g000505	g000505	NA	phosphoribosylformylglycinamidine cyclo-ligase	50		EW036_RS07130	EW037_RS06590	EW035_RS06425	FVE81_RS06900	EW045_RS06980	EW042_RS07205	EW044_RS06460	EW050_RS06455	EW039_RS06240	EW041_RS06655	EW032_RS05190	EW030_RS05045	EW029_RS04960	EW033_RS05975	EW031_RS05735	EW021_RS00220	EW024_RS00290	EW025_RS00285	EW023_RS00290	EW022_RS00285
60	g000592	g000592	NA	uracil phosphoribosyltransferase	50		EW036_RS07135	EW037_RS06595	EW035_RS06430	FVE81_RS06905	EW045_RS06995	EW042_RS07220	EW044_RS06475	EW050_RS06470	EW039_RS06255	EW041_RS06670	EW032_RS10635	EW030_RS10760	EW029_RS11200	EW033_RS12660	EW031_RS11930	EW021_RS01905	EW024_RS01805	EW025_RS01970	EW023_RS01865	EW022_RS07570
61	g000883	g000883	NA	NADP-dependent oxaloacetate-decarboxylating malate dehydrogenase	50		EW036_RS07260	EW037_RS06780	EW035_RS06630	FVE81_RS07090	EW045_RS07135	EW042_RS07350	EW044_RS06605	EW050_RS06600	EW039_RS06385	EW041_RS06800	EW032_RS08535	EW030_RS08410	EW029_RS08750	EW033_RS09390	EW031_RS09445	EW021_RS04365	EW024_RS04625	EW025_RS04430	EW023_RS04490	EW022_RS05155
62	g000975	g000975	NA	phosphoenolpyruvate-protein phosphotransferase PtsI	50		EW036_RS07440	EW037_RS06965	EW035_RS06815	FVE81_RS07275	EW045_RS07310	EW042_RS07525	EW044_RS06780	EW050_RS06775	EW039_RS06560	EW041_RS06975	EW032_RS05260	EW030_RS05115	EW029_RS05025	EW033_RS06045	EW031_RS05805	EW021_RS05755	EW024_RS05760	EW025_RS06125	EW023_RS05905	EW022_RS03640
63	g001096	g001096	NA	cysteine synthase A	50		EW036_RS07450	EW037_RS06975	EW035_RS06825	FVE81_RS07285	EW045_RS07320	EW042_RS07535	EW044_RS06790	EW050_RS06785	EW039_RS06570	EW041_RS06985	EW032_RS02600	EW030_RS02365	EW029_RS02425	EW033_RS03220	EW031_RS02560	EW021_RS06835	EW024_RS06770	EW025_RS07205	EW023_RS06875	EW022_RS02655
64	g001046	g001046	NA	DNA topoisomerase (ATP-hydrolyzing) subunit A	50		EW036_RS16365	EW037_RS08165	EW035_RS07720	FVE81_RS08130	EW045_RS08160	EW042_RS08165	EW044_RS07450	EW050_RS07595	EW039_RS07385	EW041_RS07825	EW032_RS00030	EW030_RS00030	EW029_RS00030	EW033_RS00030	EW031_RS00030	EW021_RS04560	EW024_RS04820	EW025_RS04625	EW023_RS04685	EW022_RS04960
65	g000581	g000581	NA	uridine kinase	50		EW036_RS15560	EW037_RS08980	EW035_RS08550	FVE81_RS08950	EW045_RS08795	EW042_RS08805	EW044_RS08175	EW050_RS08275	EW039_RS08065	EW041_RS08505	EW032_RS08085	EW030_RS07960	EW029_RS08305	EW033_RS08895	EW031_RS08995	EW021_RS05735	EW024_RS05735	EW025_RS06105	EW023_RS05885	EW022_RS03660
66	g000971	g000971	NA	aspartate--tRNA ligase	50		EW036_RS13595	EW037_RS10450	EW035_RS09800	FVE81_RS10185	EW045_RS09980	EW042_RS09975	EW044_RS09120	EW050_RS09210	EW039_RS09155	EW041_RS09495	EW032_RS08190	EW030_RS08065	EW029_RS08405	EW033_RS08995	EW031_RS09095	EW021_RS09105	EW024_RS08980	EW025_RS09815	EW023_RS09350	EW022_RS08975
67	g001085	g001085	NA	Holliday junction branch migration DNA helicase RuvB	50		EW036_RS13560	EW037_RS10485	EW035_RS09835	FVE81_RS10220	EW045_RS10005	EW042_RS10000	EW044_RS09145	EW050_RS09235	EW039_RS09180	EW041_RS09520	EW032_RS08245	EW030_RS08120	EW029_RS08460	EW033_RS09050	EW031_RS09150	EW021_RS00270	EW024_RS00345	EW025_RS00335	EW023_RS00340	EW022_RS00335
68	g000262	g000262	NA	type I glyceraldehyde-3-phosphate dehydrogenase	50	includes: fusion; dose >1	EW036_RS11630;EW036_RS13150	EW037_RS10930;EW037_RS13055	EW035_RS10255;EW035_RS12100	FVE81_RS10655;FVE81_RS12685	(EW045_RS14610:EW045_RS16295)	(EW042_RS14725:EW042_RS16285)	(EW044_RS13985:EW044_RS15695)	(EW050_RS14335:EW050_RS16060)	(EW039_RS14610:EW039_RS15920)	(EW041_RS14380:EW041_RS16110)	EW032_RS04130	EW030_RS03845	EW029_RS03890	EW033_RS04745	EW031_RS04180	EW021_RS08405	EW024_RS01335	EW025_RS09115	EW023_RS01400	EW022_RS01345
69	g001141_000001	g001141	NA	ammonia-dependent NAD(+) synthetase	60		EW036_RS12955	EW037_RS11125	EW035_RS10445	FVE81_RS10845	EW045_RS16090	EW042_RS16080	EW044_RS15540	EW050_RS15900	EW039_RS15760	EW041_RS15940	EW032_RS09940	EW030_RS09755	EW029_RS10105	EW033_RS10855	EW031_RS10890	EW021_RS06980	EW024_RS06915	EW025_RS07350	EW023_RS07020	EW022_RS02510
70	g001599_000001	g001599	NA	50S ribosomal protein L20	60		EW036_RS12835	EW037_RS11250	EW035_RS10575	FVE81_RS10965	EW045_RS11090	EW042_RS11080	EW044_RS10200	EW050_RS10325	EW039_RS10800	EW041_RS10645	EW032_RS08415	EW030_RS08290	EW029_RS08630	EW033_RS09265	EW031_RS09320	EW021_RS03340	EW024_RS03450	EW025_RS03405	EW023_RS03295	EW022_RS06180
71	g001059	g001059	NA	phenylalanine--tRNA ligase subunit alpha	50		EW036_RS12825	EW037_RS11260	EW035_RS10585	FVE81_RS10975	EW045_RS11105	EW042_RS11095	EW044_RS10210	EW050_RS10335	EW039_RS10810	EW041_RS10655	EW032_RS05545	EW030_RS05400	EW029_RS05315	EW033_RS06330	EW031_RS06090	EW021_RS03170	EW024_RS03270	EW025_RS03235	EW023_RS03125	EW022_RS06350
72	g000226	g000226	NA	tyrosine--tRNA ligase	50		EW036_RS12455	EW037_RS11655	EW035_RS10980	FVE81_RS11370	EW045_RS12170	EW042_RS12145	EW044_RS11365	EW050_RS11570	EW039_RS11965	EW041_RS11780	EW032_RS08695	EW030_RS08565	EW029_RS08900	EW033_RS09550	EW031_RS09605	EW021_RS00570	EW024_RS00660	EW025_RS00635	EW023_RS00640	EW022_RS00635
73	g001078_000001	g001078	NA	alcohol dehydrogenase AdhP	60		EW036_RS11890	EW037_RS12695	EW035_RS11665	FVE81_RS12370	EW045_RS12805	EW042_RS12780	EW044_RS12030	EW050_RS12195	EW039_RS12590	EW041_RS12430	EW032_RS03235	EW030_RS02940	EW029_RS03000	EW033_RS03850	EW031_RS03200	EW021_RS00295	EW024_RS00370	EW025_RS00360	EW023_RS00365	EW022_RS00360
74	g000083	g000083	NA	ABC transporter ATP-binding protein	50	includes: dose >1	EW036_RS09590;EW036_RS11735	EW037_RS12915;EW037_RS14670	EW035_RS11975;EW035_RS13340	FVE81_RS12575;FVE81_RS14205	EW045_RS12425;EW045_RS16655	EW042_RS12400;EW042_RS16625	EW044_RS11620;EW044_RS16530	EW050_RS11825;EW050_RS16885	EW039_RS12220;EW039_RS16505	EW041_RS12035;EW041_RS16660	EW032_RS05340	EW030_RS05195	EW029_RS05110	EW033_RS06125	EW031_RS05885	EW021_RS04330	EW024_RS04590	EW025_RS04395	EW023_RS04455	EW022_RS05190
75	g000145	g000145	NA	murein tripeptide/oligopeptide ABC transporter ATP binding protein OppF	50	includes: dose >1	EW036_RS10630	EW037_RS14075	EW035_RS12825	FVE81_RS13275	EW045_RS11005	EW042_RS11000	EW044_RS10115	EW050_RS10240	EW039_RS10715	EW041_RS10560	EW032_RS04750;EW032_RS04770	EW030_RS04610;EW030_RS04630	EW029_RS04505;EW029_RS04525	EW033_RS05510;EW033_RS05530	EW031_RS05285;EW031_RS05305	EW021_RS08310	EW024_RS01430	EW025_RS09020	EW023_RS01495	EW022_RS01440
76	g000936	g000936	NA	peptide chain release factor 1	50		EW036_RS10430	EW037_RS14270	EW035_RS13010	FVE81_RS13480	EW045_RS10780	EW042_RS10770	EW044_RS09890	EW050_RS10015	EW039_RS10485	EW041_RS10330	EW032_RS10665	EW030_RS10790	EW029_RS11230	EW033_RS12690	EW031_RS11960	EW021_RS04505	EW024_RS04765	EW025_RS04570	EW023_RS04630	EW022_RS05015
77	g000509	g000509	NA	ribose-phosphate diphosphokinase	50	includes: dose >1	EW036_RS10410	EW037_RS14290	EW035_RS13030	FVE81_RS13500	EW045_RS10760	EW042_RS10750	EW044_RS09870	EW050_RS09995	EW039_RS10465	EW041_RS10310	EW032_RS02530	EW030_RS02295	EW029_RS02355	EW033_RS03150	EW031_RS02490	EW021_RS00185;EW021_RS04420	EW024_RS00255;EW024_RS04680	EW025_RS00250;EW025_RS04485	EW023_RS00255;EW023_RS04545	EW022_RS00250;EW022_RS05100
78	g000450	g000450	NA	redox-regulated ATPase YchF	50		EW036_RS10390	EW037_RS14310	EW035_RS13050	FVE81_RS13520	EW045_RS10735	EW042_RS10725	EW044_RS09845	EW050_RS09970	EW039_RS10440	EW041_RS10285	EW032_RS01735	EW030_RS01650	EW029_RS01735	EW033_RS02345	EW031_RS01830	EW021_RS00020	EW024_RS00020	EW025_RS00020	EW023_RS00020	EW022_RS00020
79	g000923	g000923	NA	tRNA 2-thiouridine(34) synthase MnmA	50		EW036_RS09625	EW037_RS14635	EW035_RS13305	FVE81_RS14170	EW045_RS16610	EW042_RS16580	EW044_RS16480	EW050_RS16835	EW039_RS16455	EW041_RS16610	EW032_RS08140	EW030_RS08015	EW029_RS08355	EW033_RS08945	EW031_RS09045	EW021_RS09240	EW024_RS09105	EW025_RS09950	EW023_RS09500	EW022_RS09215
80	g000881	g000881	NA	peptidase T	50		EW036_RS09595	EW037_RS14665	EW035_RS13335	FVE81_RS14200	EW045_RS16650	EW042_RS16620	EW044_RS16525	EW050_RS16880	EW039_RS16500	EW041_RS16655	EW032_RS03960	EW030_RS03675	EW029_RS03715	EW033_RS04580	EW031_RS04015	EW021_RS03305	EW024_RS03415	EW025_RS03370	EW023_RS03260	EW022_RS06215
81	g000128	g000128	NA	(S)-acetoin forming diacetyl reductase	50	includes: fusion; dose >1	EW036_RS09425	EW037_RS14835	EW035_RS13495	FVE81_RS14725	EW045_RS11705;EW045_RS16865	EW042_RS11725;EW042_RS16790	EW044_RS10820;EW044_RS16705	EW050_RS11045;EW050_RS17105	EW039_RS11415;EW039_RS16680	EW041_RS11270;EW041_RS16835	EW032_RS00455;EW032_RS06045	EW030_RS00395;EW030_RS05925	EW029_RS00525;EW029_RS05830	EW033_RS00775;EW033_RS06845	EW031_RS00540;EW031_RS06590	(EW021_RS02895:EW021_RS02900)	EW024_RS02925	(EW025_RS02960:EW025_RS02965)	EW023_RS02860	EW022_RS06620
82	g001152	g001152	NA	pyruvate formate lyase 1-activating protein	50		EW036_RS16680	EW037_RS15755	EW035_RS14625	FVE81_RS15610	EW045_RS17710	EW042_RS17595	EW044_RS17555	EW050_RS17990	EW039_RS17510	EW041_RS17675	EW032_RS00980	EW030_RS00905	EW029_RS01000	EW033_RS01245	EW031_RS01035	EW021_RS01860	EW024_RS01755	EW025_RS01925	EW023_RS01820	EW022_RS07615
83	g000864	g000864	NA	serine--tRNA ligase	50		EW036_RS16980	EW037_RS15795	EW035_RS14670	FVE81_RS15650	EW045_RS17740	EW042_RS17625	EW044_RS17585	EW050_RS18030	EW039_RS17540	EW041_RS17705	EW032_RS00050	EW030_RS00050	EW029_RS00050	EW033_RS00050	EW031_RS00050	EW021_RS07610	EW024_RS07295	EW025_RS07980	EW023_RS07395	EW022_RS02140
84	g001776_000001	g001776	NA	translation initiation factor IF-1	60		EW036_RS17025	EW037_RS15840	EW035_RS14715	FVE81_RS15695	EW045_RS17785	EW042_RS17670	EW044_RS17630	EW050_RS18075	EW039_RS17585	EW041_RS17750	EW032_RS11280	EW030_RS11420	EW029_RS11825	EW033_RS13315	EW031_RS12580	EW021_RS00420	EW024_RS00495	EW025_RS00485	EW023_RS00490	EW022_RS00485
85	g000953	g000953	NA	excinuclease ABC subunit B	50		EW036_RS17550	EW037_RS16420	EW035_RS15490	FVE81_RS16280	EW045_RS18380	EW042_RS18510	EW044_RS18245	EW050_RS18690	EW039_RS18205	EW041_RS18365	EW032_RS04045	EW030_RS03760	EW029_RS03800	EW033_RS04665	EW031_RS04100	EW021_RS05540	EW024_RS05515	EW025_RS05605	EW023_RS05380	EW022_RS03925
86	g000556	g000556	NA	2%2C3-diphosphoglycerate-dependent phosphoglycerate mutase	50		EW036_RS17670	EW037_RS16540	EW035_RS15625	FVE81_RS16700	EW045_RS18600	EW042_RS18710	EW044_RS18460	EW050_RS18900	EW039_RS18420	EW041_RS18580	EW032_RS12290	EW030_RS12450	EW029_RS12835	EW033_RS14340	EW031_RS13605	EW021_RS05970	EW024_RS05975	EW025_RS06340	EW023_RS06120	EW022_RS03430
87	g000993	g000993	NA	alkyl hydroperoxide reductase subunit F	50		EW036_RS18435	EW037_RS17260	EW035_RS16440	FVE81_RS17450	EW045_RS19180	EW042_RS19295	EW044_RS19040	EW050_RS19475	EW039_RS19000	EW041_RS19160	EW032_RS01950	EW030_RS01740	EW029_RS01825	EW033_RS02440	EW031_RS01925	EW021_RS08885	EW024_RS08705	EW025_RS09595	EW023_RS09130	EW022_RS08640
88	g001363_000001	g001363	NA	alkyl hydroperoxide reductase subunit C	60		EW036_RS18440	EW037_RS17265	EW035_RS16445	FVE81_RS17455	EW045_RS19185	EW042_RS19300	EW044_RS19045	EW050_RS19480	EW039_RS19005	EW041_RS19165	EW032_RS01955	EW030_RS01745	EW029_RS01830	EW033_RS02445	EW031_RS01930	EW021_RS08880	EW024_RS08700	EW025_RS09590	EW023_RS09125	EW022_RS08635
89	g000537	g000537	NA	ABC transporter ATP-binding protein	50	includes: fusion; dose >1	EW036_RS18530	EW037_RS17355	EW035_RS16535	FVE81_RS17545	EW045_RS19410	EW042_RS19525	EW044_RS19270	EW050_RS19705	EW039_RS19230	EW041_RS19385	EW032_RS03440	EW030_RS03155	EW029_RS03205	EW033_RS04060	EW031_RS03490	(EW021_RS01890:EW021_RS07825)	(EW024_RS01785:EW024_RS07510)	(EW025_RS01955:EW025_RS08195)	(EW023_RS01850:EW023_RS07610)	EW022_RS01925;EW022_RS07585
90	g001136	g001136	NA	bifunctional methylenetetrahydrofolate dehydrogenase/methenyltetrahydrofolate cyclohydrolase FolD	50		EW036_RS18740	EW037_RS17550	EW035_RS16695	FVE81_RS18110	EW045_RS20145	EW042_RS20590	EW044_RS20010	EW050_RS20550	EW039_RS19930	EW041_RS20065	EW032_RS05150	EW030_RS05005	EW029_RS04920	EW033_RS05935	EW031_RS05695	EW021_RS06315	EW024_RS06245	EW025_RS06685	EW023_RS06190	EW022_RS03360
91	g000662	g000662	NA	5-(carboxyamino)imidazole ribonucleotide mutase	50		EW036_RS18775	EW037_RS17580	EW035_RS16725	FVE81_RS18140	EW045_RS20175	EW042_RS20620	EW044_RS20040	EW050_RS20580	EW039_RS19960	EW041_RS20095	EW032_RS05155	EW030_RS05010	EW029_RS04925	EW033_RS05940	EW031_RS05700	EW021_RS00245	EW024_RS00315	EW025_RS00310	EW023_RS00315	EW022_RS00310
92	g000644	g000644	NA	adenine phosphoribosyltransferase	50		EW036_RS19050	EW037_RS17850	EW035_RS16965	FVE81_RS18410	EW045_RS20315	EW042_RS20760	EW044_RS20175	EW050_RS20715	EW039_RS20100	EW041_RS20230	EW032_RS08215	EW030_RS08090	EW029_RS08430	EW033_RS09020	EW031_RS09120	EW021_RS03870	EW024_RS04000	EW025_RS03935	EW023_RS03845	EW022_RS05640
93	g000202_000001	g000202	NA	DNA-binding protein HU-alpha	60	includes: dose >1	EW036_RS19195;EW036_RS24125	EW037_RS18010;EW037_RS22695	EW035_RS17110;EW035_RS21850	FVE81_RS18555;FVE81_RS23325	EW045_RS20565;EW045_RS25540	EW042_RS21010;EW042_RS25705	EW044_RS20430;EW044_RS25260	EW050_RS20970;EW050_RS25630	EW039_RS20355;EW039_RS25040	EW041_RS20485;EW041_RS25070	EW032_RS07395	EW030_RS07240	EW029_RS07240	EW033_RS08155	EW031_RS07945	EW021_RS06260	EW024_RS06190	EW025_RS06630	EW023_RS06135	EW022_RS03415
94	g001879_000001	g001879	NA	ATP-dependent protease ATP-binding subunit ClpX	60		EW036_RS19205	EW037_RS18020	EW035_RS17120	FVE81_RS18565	EW045_RS20575	EW042_RS21020	EW044_RS20440	EW050_RS20980	EW039_RS20365	EW041_RS20495	EW032_RS08385	EW030_RS08260	EW029_RS08600	EW033_RS09235	EW031_RS09290	EW021_RS03670	EW024_RS03795	EW025_RS03735	EW023_RS03640	EW022_RS05840
95	g001306_000001	g001306	NA	ATP-dependent Clp endopeptidase proteolytic subunit ClpP	60		EW036_RS19210	EW037_RS18025	EW035_RS17125	FVE81_RS18570	EW045_RS20580	EW042_RS21025	EW044_RS20445	EW050_RS20985	EW039_RS20370	EW041_RS20500	EW032_RS04105	EW030_RS03820	EW029_RS03860	EW033_RS04725	EW031_RS04160	EW021_RS01915	EW024_RS01815	EW025_RS01980	EW023_RS01875	EW022_RS07560
96	g000912	g000912	NA	tRNA guanosine(34) transglycosylase Tgt	50		EW036_RS19365	EW037_RS18200	EW035_RS17280	FVE81_RS18730	EW045_RS20800	EW042_RS21245	EW044_RS20665	EW050_RS21205	EW039_RS20590	EW041_RS20720	EW032_RS08235	EW030_RS08110	EW029_RS08450	EW033_RS09040	EW031_RS09140	EW021_RS01035	EW024_RS01070	EW025_RS01100	EW023_RS01105	EW022_RS01095
97	g000038	g000038	NA	methionine ABC transporter ATP-binding protein	50	includes: fusion; dose >1	EW036_RS20420	EW037_RS19240	EW035_RS18550	FVE81_RS19990	(EW045_RS15000:EW045_RS21585);EW045_RS04935;EW045_RS13760	(EW042_RS15060:EW042_RS22040);EW042_RS05340;EW042_RS13815	(EW044_RS14755:EW044_RS21585);EW044_RS04780;EW044_RS11075;EW044_RS13035	(EW050_RS15145:EW050_RS21995);EW050_RS04895;EW050_RS11310;EW050_RS13405	(EW039_RS15030:EW039_RS21390);EW039_RS04680;EW039_RS11675;EW039_RS13665	(EW041_RS14810:EW041_RS21480);EW041_RS04955;EW041_RS11510;EW041_RS13500	EW032_RS02300;EW032_RS04340	EW030_RS02060;EW030_RS04185	EW029_RS02120;EW029_RS04095	EW033_RS02915;EW033_RS04970	EW031_RS02255;EW031_RS04405	EW021_RS01635	EW024_RS01540	EW025_RS01700	EW023_RS01605	EW022_RS07830
98	g001104	g001104	NA	acetyl-CoA carboxylase carboxyl transferase subunit alpha	50		EW036_RS20495	EW037_RS19315	EW035_RS18625	FVE81_RS20065	EW045_RS21660	EW042_RS22115	EW044_RS21660	EW050_RS22070	EW039_RS21465	EW041_RS21555	EW032_RS08525	EW030_RS08400	EW029_RS08740	EW033_RS09380	EW031_RS09435	EW021_RS07615	EW024_RS07300	EW025_RS07985	EW023_RS07400	EW022_RS02135
99	g001163	g001163	NA	30S ribosomal protein S2	50		EW036_RS20575	EW037_RS19395	EW035_RS18705	FVE81_RS20145	EW045_RS21745	EW042_RS22200	EW044_RS21745	EW050_RS22155	EW039_RS21550	EW041_RS21640	EW032_RS06185	EW030_RS06060	EW029_RS05965	EW033_RS06980	EW031_RS06725	EW021_RS08940	EW024_RS08760	EW025_RS09650	EW023_RS09185	EW022_RS08695
100	g001950	g001950	NA	cell division protein FtsZ	50		EW036_RS20995	EW037_RS19755	EW035_RS19060	FVE81_RS20505	EW045_RS22170	EW042_RS22635	EW044_RS22165	EW050_RS22585	EW039_RS21970	EW041_RS22070	EW032_RS05820	EW030_RS05695	EW029_RS05605	EW033_RS06615	EW031_RS06360	EW021_RS06390	EW024_RS06320	EW025_RS06760	EW023_RS06265	EW022_RS03285
101	g000961	g000961	NA	molecular chaperone DnaK	50		EW036_RS21435	EW037_RS20215	EW035_RS19455	FVE81_RS20930	EW045_RS22615	EW042_RS23085	EW044_RS22685	EW050_RS23080	EW039_RS22410	EW041_RS22510	EW032_RS07935	EW030_RS07805	EW029_RS08150	EW033_RS08720	EW031_RS08845	EW021_RS07685	EW024_RS07370	EW025_RS08055	EW023_RS07470	EW022_RS02065
102	g000550	g000550	NA	purine-nucleoside phosphorylase	50	includes: dose >1	EW036_RS21595	EW037_RS20390	EW035_RS19610	FVE81_RS21120	EW045_RS22780	EW042_RS23250	EW044_RS22850	EW050_RS23245	EW039_RS22575	EW041_RS22675	EW032_RS00510;EW032_RS10775	EW030_RS00450;EW030_RS10900	EW029_RS00575;EW029_RS11340	EW033_RS00830;EW033_RS12800	EW031_RS00595;EW031_RS12070	EW021_RS03710	EW024_RS03835	EW025_RS03775	EW023_RS03680	EW022_RS05800
103	g000991	g000991	NA	peptide chain release factor 3	50		EW036_RS21645	EW037_RS20440	EW035_RS19660	FVE81_RS21170	EW045_RS22825	EW042_RS23295	EW044_RS22890	EW050_RS23285	EW039_RS22615	EW041_RS22715	EW032_RS04900	EW030_RS04760	EW029_RS04665	EW033_RS05680	EW031_RS05440	EW021_RS05920	EW024_RS05925	EW025_RS06290	EW023_RS06070	EW022_RS03480
104	g000507	g000507	NA	ornithine carbamoyltransferase	50	includes: dose >1	EW036_RS22615	EW037_RS21380	EW035_RS20395	FVE81_RS22005	EW045_RS23845	EW042_RS24205	EW044_RS23835	EW050_RS24210	EW039_RS23610	EW041_RS23640	EW032_RS05720;EW032_RS13525	EW030_RS05595;EW030_RS13700	EW029_RS05505;EW029_RS14120	EW033_RS06515;EW033_RS15675	EW031_RS06260;EW031_RS14880	EW021_RS06500	EW024_RS06430	EW025_RS06870	EW023_RS06375	EW022_RS03175
105	g000246	g000246	NA	alpha%2Calpha-phosphotrehalase	50		EW036_RS22685	EW037_RS21450	EW035_RS20465	FVE81_RS22085	EW045_RS23925	EW042_RS24285	EW044_RS23890	EW050_RS24265	EW039_RS23665	EW041_RS23695	EW032_RS02370	EW030_RS02130	EW029_RS02190	EW033_RS02985	EW031_RS02325	EW021_RS08955	EW024_RS08775	EW025_RS09665	EW023_RS09200	EW022_RS08710
106	g000942	g000942	NA	anaerobic ribonucleoside-triphosphate reductase	50		EW036_RS22690	EW037_RS21455	EW035_RS20470	FVE81_RS22090	EW045_RS23950	EW042_RS24310	EW044_RS23895	EW050_RS24270	EW039_RS23670	EW041_RS23700	EW032_RS13415	EW030_RS13585	EW029_RS14005	EW033_RS15560	EW031_RS14765	EW021_RS09005	EW024_RS08825	EW025_RS09715	EW023_RS09250	EW022_RS08760
107	g001749	g001749	NA	30S ribosomal protein S18	50		EW036_RS22905	EW037_RS21650	EW035_RS20660	FVE81_RS22265	EW045_RS24235	EW042_RS24545	EW044_RS24140	EW050_RS24525	EW039_RS23930	EW041_RS23955	EW032_RS01760	EW030_RS01675	EW029_RS01760	EW033_RS02370	EW031_RS01855	EW021_RS07950	EW024_RS07635	EW025_RS08660	EW023_RS08050	EW022_RS01810
108	g000983_000001	g000983	NA	chaperonin GroEL	60		EW036_RS23210	EW037_RS21955	EW035_RS20975	FVE81_RS22565	EW045_RS24575	EW042_RS24885	EW044_RS24465	EW050_RS24850	EW039_RS24255	EW041_RS24285	EW032_RS10155	EW030_RS10270	EW029_RS10700	EW033_RS11435	EW031_RS11450	EW021_RS08850	EW024_RS08670	EW025_RS09560	EW023_RS09095	EW022_RS08605
109	g001041	g001041	NA	excinuclease ABC subunit UvrA	50		EW036_RS23725	EW037_RS22370	EW035_RS21380	FVE81_RS22985	EW045_RS25205	EW042_RS25365	EW044_RS24945	EW050_RS25315	EW039_RS24725	EW041_RS24750	EW032_RS04050	EW030_RS03765	EW029_RS03805	EW033_RS04670	EW031_RS04105	EW021_RS07935	EW024_RS07620	EW025_RS08305	EW023_RS07720	EW022_RS01825
110	g001032	g001032	NA	DNA-directed RNA polymerase subunit beta'	50		EW036_RS24185	EW037_RS22760	EW035_RS21910	FVE81_RS23390	EW045_RS25620	EW042_RS25785	EW044_RS25340	EW050_RS25710	EW039_RS25120	EW041_RS25150	EW032_RS02855	EW030_RS02615	EW029_RS02675	EW033_RS03455	EW031_RS02810	EW021_RS00585	EW024_RS00675	EW025_RS00650	EW023_RS00655	EW022_RS00650
111	g002223_000001	g002223	NA	DNA-directed RNA polymerase subunit beta	60		EW036_RS24190	EW037_RS22765	EW035_RS21915	FVE81_RS23395	EW045_RS25625	EW042_RS25790	EW044_RS25345	EW050_RS25715	EW039_RS25125	EW041_RS25155	EW032_RS02850	EW030_RS02610	EW029_RS02670	EW033_RS03450	EW031_RS02805	EW021_RS00580	EW024_RS00670	EW025_RS00645	EW023_RS00650	EW022_RS00645
112	g000741	g000741	NA	50S ribosomal protein L7/L12	50		EW036_RS24195	EW037_RS22770	EW035_RS21920	FVE81_RS23400	EW045_RS25630	EW042_RS25795	EW044_RS25350	EW050_RS25720	EW039_RS25130	EW041_RS25160	EW032_RS02840	EW030_RS02600	EW029_RS02660	EW033_RS03440	EW031_RS02795	EW021_RS04205	EW024_RS04455	EW025_RS04270	EW023_RS04410	EW022_RS05325
113	g001202	g001202	NA	50S ribosomal protein L1	50		EW036_RS24205	EW037_RS22780	EW035_RS21930	FVE81_RS23410	EW045_RS25640	EW042_RS25805	EW044_RS25360	EW050_RS25730	EW039_RS25140	EW041_RS25170	EW032_RS02825	EW030_RS02585	EW029_RS02645	EW033_RS03425	EW031_RS02780	EW021_RS02150	EW024_RS02050	EW025_RS02215	EW023_RS02120	EW022_RS07325
114	g001513_000001	g001513	NA	50S ribosomal protein L11	60		EW036_RS24210	EW037_RS22785	EW035_RS21935	FVE81_RS23415	EW045_RS25645	EW042_RS25810	EW044_RS25365	EW050_RS25735	EW039_RS25145	EW041_RS25175	EW032_RS02820	EW030_RS02580	EW029_RS02640	EW033_RS03420	EW031_RS02775	EW021_RS02145	EW024_RS02045	EW025_RS02210	EW023_RS02115	EW022_RS07330
115	g000997_000001	g000997	NA	glycerol kinase GlpK	60		EW036_RS24510	EW037_RS23160	EW035_RS22235	FVE81_RS23710	EW045_RS00565	EW042_RS00515	EW044_RS00440	EW050_RS00435	EW039_RS00435	EW041_RS00440	EW032_RS06415	EW030_RS06295	EW029_RS06200	EW033_RS07210	EW031_RS06955	EW021_RS07105	EW024_RS07040	EW025_RS07475	EW023_RS07140	EW022_RS02390
116	g001081	g001081	NA	ATP-dependent 6-phosphofructokinase	50		EW036_RS24560	EW037_RS23210	EW035_RS22285	FVE81_RS23760	EW045_RS26500	EW042_RS26535	EW044_RS26075	EW050_RS26455	EW039_RS25850	EW041_RS25880	EW032_RS08520	EW030_RS08395	EW029_RS08735	EW033_RS09375	EW031_RS09430	EW021_RS05115	EW024_RS05375	EW025_RS05180	EW023_RS05240	EW022_RS04410
117	g000304	g000304	NA	superoxide dismutase [Mn]	50	includes: dose >1	EW036_RS24595	EW037_RS23460	EW035_RS22320	FVE81_RS23795	EW045_RS26530	EW042_RS26565	EW044_RS26105	EW050_RS26485	EW039_RS25880	EW041_RS25910	EW032_RS00490;EW032_RS07800	EW030_RS00430;EW030_RS07670	EW029_RS00560;EW029_RS08015	EW033_RS00810;EW033_RS08585	EW031_RS00575;EW031_RS08710	EW021_RS05875	EW024_RS05880	EW025_RS06245	EW023_RS06025	EW022_RS03525
118	g000965	g000965	NA	ribosome-dependent GTPase TypA	50		EW036_RS24785	EW037_RS23695	EW035_RS22530	FVE81_RS23995	EW045_RS26700	EW042_RS26770	EW044_RS26335	EW050_RS26690	EW039_RS26085	EW041_RS26135	EW032_RS05390	EW030_RS05245	EW029_RS05160	EW033_RS06175	EW031_RS05935	EW021_RS06420	EW024_RS06350	EW025_RS06790	EW023_RS06295	EW022_RS03255
119	g000775	g000775	NA	thioredoxin TrxA	50		EW036_RS25335	EW037_RS24170	EW035_RS22975	FVE81_RS24450	EW045_RS26185	EW042_RS26220	EW044_RS25770	EW050_RS26145	EW039_RS25550	EW041_RS25580	EW032_RS05585	EW030_RS05450	EW029_RS05355	EW033_RS06370	EW031_RS06130	EW021_RS07980	EW024_RS07665	EW025_RS08690	EW023_RS08080	EW022_RS01780
120	g000964	g000964	NA	tRNA uridine-5-carboxymethylaminomethyl(34) synthesis enzyme MnmG	50		EW036_RS25520	EW037_RS24360	EW035_RS23165	FVE81_RS24635	EW045_RS26870	EW042_RS26945	EW044_RS26505	EW050_RS26860	EW039_RS26255	EW041_RS26305	EW032_RS13900	EW030_RS14090	EW029_RS14490	EW033_RS16080	EW031_RS15295	EW021_RS09230	EW024_RS09095	EW025_RS09940	EW023_RS09490	EW022_RS09205
121	g002121	g002121	NA	F0F1 ATP synthase subunit alpha	50		EW036_RS25555	EW037_RS24395	EW035_RS23200	FVE81_RS24670	EW045_RS26905	EW042_RS26980	EW044_RS26540	EW050_RS26895	EW039_RS26290	EW041_RS26340	EW032_RS10600	EW030_RS10725	EW029_RS11165	EW033_RS12625	EW031_RS11895	EW021_RS03130	EW024_RS03230	EW025_RS03195	EW023_RS03085	EW022_RS06390
122	g002166_000001	g002166	NA	F0F1 ATP synthase subunit beta	60		EW036_RS25565	EW037_RS24405	EW035_RS23210	FVE81_RS24680	EW045_RS26915	EW042_RS26990	EW044_RS26550	EW050_RS26905	EW039_RS26300	EW041_RS26350	EW032_RS10590	EW030_RS10715	EW029_RS11155	EW033_RS12615	EW031_RS11885	EW021_RS03140	EW024_RS03240	EW025_RS03205	EW023_RS03095	EW022_RS06380
123	g001138	g001138	NA	phosphate ABC transporter ATP-binding protein	50	includes: dose >1	EW036_RS25605	EW037_RS24440	EW035_RS23270	FVE81_RS24735	EW045_RS26955	EW042_RS27030	EW044_RS26590	EW050_RS26950	EW039_RS26340	EW041_RS26395	EW032_RS06925	EW030_RS06780	EW029_RS06795	EW033_RS07690	EW031_RS07480	EW021_RS04940;EW021_RS04945	EW024_RS05200;EW024_RS05205	EW025_RS05005;EW025_RS05010	EW023_RS05065;EW023_RS05070	EW022_RS04580;EW022_RS04585
124	g000818	g000818	NA	membrane protein insertion efficiency factor YidD	50		EW036_RS25710	EW037_RS24535	EW035_RS23375	FVE81_RS24825	EW045_RS27100	EW042_RS27110	EW044_RS26670	EW050_RS27030	EW039_RS26420	EW041_RS26475	EW032_RS09025	EW030_RS08890	EW029_RS09255	EW033_RS09900	EW031_RS09950	EW021_RS01825	EW024_RS01720	EW025_RS01890	EW023_RS01785	EW022_RS07650
125	g001854_000001	g001854	NA	50S ribosomal protein L34	60		EW036_RS25720	EW037_RS24545	EW035_RS23385	FVE81_RS24835	EW045_RS27110	EW042_RS27120	EW044_RS26680	EW050_RS27040	EW039_RS26430	EW041_RS26485	EW032_RS13915	EW030_RS14105	EW029_RS14505	EW033_RS16095	EW031_RS15310	EW021_RS08515	EW024_RS01215	EW025_RS09225	EW023_RS01290	EW022_RS01235
