# Supplementary material for: Integrative omics identifies conserved and pathogen-specific responses of sepsis-causing bacteria
Source: Nat Commun. 2023 Mar 18;14:1530. doi: 10.1038/s41467-023-37200-w (PMC10024524; doi:10.1038/s41467-023-37200-w)
Supplement: Supplementary file 9 — Supplementary Data 6 [file 41467_2023_37200_MOESM9_ESM.xlsx]

## Sheet: Supp Data 6 GO_terms
Supplementary Data 6. Non-redundant list of gene ontology terms associated with 125 conserved orthologue clusters
Gene Ontology
#	GO: Number	Subtype	Function	Number of clusters associated with ( #/125)
1	GO:0008150	BP	biological process	123
2	GO:0003674	MF	molecular function	122
3	GO:0005575	CC	cellular component	120
4	GO:0005623	CC	cell	120
5	GO:0009987	BP	cellular process	120
6	GO:0044464	CC	cell part	120
7	GO:0005488	MF	binding	119
8	GO:0005622	CC	intracellular	117
9	GO:0005737	CC	cytoplasm	115
10	GO:0008152	BP	metabolic process	113
11	GO:0044424	CC	intracellular part	112
12	GO:0044237	BP	cellular metabolic process	110
13	GO:0005829	CC	cytosol	108
14	GO:0071704	BP	organic substance metabolic process	108
15	GO:0044444	CC	cytoplasmic part	105
16	GO:0044238	BP	primary metabolic process	104
17	GO:0097159	MF	organic cyclic compound binding	103
18	GO:1901363	MF	heterocyclic compound binding	103
19	GO:0006807	BP	nitrogen compound metabolic process	101
20	GO:0034641	BP	cellular nitrogen compound metabolic process	96
21	GO:0009058	BP	biosynthetic process	92
22	GO:1901576	BP	organic substance biosynthetic process	92
23	GO:0044249	BP	cellular biosynthetic process	91
24	GO:1901564	BP	organonitrogen compound metabolic process	86
25	GO:0005515	MF	protein binding	85
26	GO:0044271	BP	cellular nitrogen compound biosynthetic process	85
27	GO:0003824	MF	catalytic activity	84
28	GO:0043167	MF	ion binding	77
29	GO:1901566	BP	organonitrogen compound biosynthetic process	76
30	GO:0043170	BP	macromolecule metabolic process	75
31	GO:0032991	CC	protein-containing complex	72
32	GO:0044260	BP	cellular macromolecule metabolic process	71
33	GO:0036094	MF	small molecule binding	66
34	GO:0043168	MF	anion binding	64
35	GO:0010467	BP	gene expression	63
36	GO:0009059	BP	macromolecule biosynthetic process	62
37	GO:0034645	BP	cellular macromolecule biosynthetic process	62
38	GO:0000166	MF	nucleotide binding	61
39	GO:1901265	MF	nucleoside phosphate binding	61
40	GO:0003676	MF	nucleic acid binding	59
41	GO:0071944	CC	cell periphery	58
42	GO:1901360	BP	organic cyclic compound metabolic process	58
43	GO:0006725	BP	cellular aromatic compound metabolic process	57
44	GO:0043603	BP	cellular amide metabolic process	57
45	GO:0046483	BP	heterocycle metabolic process	57
46	GO:0097367	MF	carbohydrate derivative binding	57
47	GO:0017076	MF	purine nucleotide binding	56
48	GO:0019538	BP	protein metabolic process	56
49	GO:0032553	MF	ribonucleotide binding	56
50	GO:0032555	MF	purine ribonucleotide binding	56
51	GO:0043226	CC	organelle	55
52	GO:0006139	BP	nucleobase-containing compound metabolic process	54
53	GO:0035639	MF	purine ribonucleoside triphosphate binding	54
54	GO:0043604	BP	amide biosynthetic process	54
55	GO:0043229	CC	intracellular organelle	53
56	GO:0044267	BP	cellular protein metabolic process	53
57	GO:0016020	CC	membrane	52
58	GO:0005886	CC	plasma membrane	51
59	GO:0006518	BP	peptide metabolic process	51
60	GO:0043043	BP	peptide biosynthetic process	50
61	GO:0050896	BP	response to stimulus	50
62	GO:0006412	BP	translation	49
63	GO:0008144	MF	drug binding	48
64	GO:0071840	BP	cellular component organization or biogenesis	46
65	GO:0030554	MF	adenyl nucleotide binding	45
66	GO:0032559	MF	adenyl ribonucleotide binding	45
67	GO:0003723	MF	RNA binding	44
68	GO:0005524	MF	ATP binding	44
69	GO:0043169	MF	cation binding	44
70	GO:0046872	MF	metal ion binding	44
71	GO:0016043	BP	cellular component organization	43
72	GO:0043228	CC	non-membrane-bounded organelle	43
73	GO:0043232	CC	intracellular non-membrane-bounded organelle	43
74	GO:0016787	MF	hydrolase activity	41
75	GO:0044281	BP	small molecule metabolic process	41
76	GO:0065007	BP	biological regulation	41
77	GO:0044445	CC	cytosolic part	40
78	GO:1990904	CC	ribonucleoprotein complex	38
79	GO:0005840	CC	ribosome	37
80	GO:0022626	CC	cytosolic ribosome	37
81	GO:0042802	MF	identical protein binding	37
82	GO:0043933	BP	protein-containing complex subunit organization	37
83	GO:0050789	BP	regulation of biological process	37
84	GO:1901362	BP	organic cyclic compound biosynthetic process	37
85	GO:0003735	MF	structural constituent of ribosome	36
86	GO:0005198	MF	structural molecule activity	36
87	GO:0018130	BP	heterocycle biosynthetic process	36
88	GO:0019438	BP	aromatic compound biosynthetic process	36
89	GO:0044085	BP	cellular component biogenesis	36
90	GO:0044391	CC	ribosomal subunit	36
91	GO:0044422	CC	organelle part	36
92	GO:0040007	BP	growth	35
93	GO:0044446	CC	intracellular organelle part	35
94	GO:0016462	MF	pyrophosphatase activity	34
95	GO:0016817	MF	hydrolase activity, acting on acid anhydrides	34
96	GO:0016818	MF	hydrolase activity, acting on acid anhydrides, in phosphorus-containing anhydrides	34
97	GO:0034654	BP	nucleobase-containing compound biosynthetic process	34
98	GO:0017111	MF	nucleoside-triphosphatase activity	33
99	GO:0022607	BP	cellular component assembly	33
100	GO:0050794	BP	regulation of cellular process	33
101	GO:0065003	BP	protein-containing complex assembly	33
102	GO:0006950	BP	response to stress	32
103	GO:0090304	BP	nucleic acid metabolic process	32
104	GO:0006996	BP	organelle organization	31
105	GO:0019843	MF	rRNA binding	29
106	GO:0005618	CC	cell wall	28
107	GO:0022613	BP	ribonucleoprotein complex biogenesis	28
108	GO:0030312	CC	external encapsulating structure	28
109	GO:0042254	BP	ribosome biogenesis	28
110	GO:0006793	BP	phosphorus metabolic process	27
111	GO:0006796	BP	phosphate-containing compound metabolic process	27
112	GO:0016070	BP	RNA metabolic process	27
113	GO:0016740	MF	transferase activity	26
114	GO:0034622	BP	cellular protein-containing complex assembly	26
115	GO:0042221	BP	response to chemical	26
116	GO:0070925	BP	organelle assembly	26
117	GO:0006082	BP	organic acid metabolic process	25
118	GO:0019222	BP	regulation of metabolic process	25
119	GO:0022618	BP	ribonucleoprotein complex assembly	25
120	GO:0042255	BP	ribosome assembly	25
121	GO:0043436	BP	oxoacid metabolic process	25
122	GO:0055086	BP	nucleobase-containing small molecule metabolic process	25
123	GO:0071826	BP	ribonucleoprotein complex subunit organization	25
124	GO:1901135	BP	carbohydrate derivative metabolic process	25
125	GO:0019637	BP	organophosphate metabolic process	24
126	GO:0019752	BP	carboxylic acid metabolic process	24
127	GO:0051716	BP	cellular response to stimulus	24
128	GO:0016887	MF	ATPase activity	23
129	GO:0031323	BP	regulation of cellular metabolic process	23
130	GO:0044283	BP	small molecule biosynthetic process	23
131	GO:0006753	BP	nucleoside phosphate metabolic process	22
132	GO:0009056	BP	catabolic process	22
133	GO:0009117	BP	nucleotide metabolic process	22
134	GO:0060255	BP	regulation of macromolecule metabolic process	22
135	GO:0090407	BP	organophosphate biosynthetic process	22
136	GO:0009165	BP	nucleotide biosynthetic process	21
137	GO:0009628	BP	response to abiotic stimulus	21
138	GO:0044248	BP	cellular catabolic process	21
139	GO:0051171	BP	regulation of nitrogen compound metabolic process	21
140	GO:0080090	BP	regulation of primary metabolic process	21
141	GO:1901293	BP	nucleoside phosphate biosynthetic process	21
142	GO:1901575	BP	organic substance catabolic process	21
143	GO:1901137	BP	carbohydrate derivative biosynthetic process	20
144	GO:0010468	BP	regulation of gene expression	19
145	GO:0015934	CC	large ribosomal subunit	19
146	GO:0019693	BP	ribose phosphate metabolic process	19
147	GO:0022625	CC	cytosolic large ribosomal subunit	19
148	GO:0033554	BP	cellular response to stress	19
149	GO:0046914	MF	transition metal ion binding	19
150	GO:0051179	BP	localization	19
151	GO:1902494	CC	catalytic complex	19
152	GO:0006810	BP	transport	18
153	GO:0009259	BP	ribonucleotide metabolic process	18
154	GO:0009260	BP	ribonucleotide biosynthetic process	18
155	GO:0009889	BP	regulation of biosynthetic process	18
156	GO:0031326	BP	regulation of cellular biosynthetic process	18
157	GO:0046390	BP	ribose phosphate biosynthetic process	18
158	GO:0051234	BP	establishment of localization	18
159	GO:0051704	BP	multi-organism process	18
160	GO:0072521	BP	purine-containing compound metabolic process	18
161	GO:0000287	MF	magnesium ion binding	17
162	GO:0015935	CC	small ribosomal subunit	17
163	GO:0017144	BP	drug metabolic process	17
164	GO:0022627	CC	cytosolic small ribosomal subunit	17
165	GO:0006163	BP	purine nucleotide metabolic process	16
166	GO:0006164	BP	purine nucleotide biosynthetic process	16
167	GO:0010556	BP	regulation of macromolecule biosynthetic process	16
168	GO:0055114	BP	oxidation-reduction process	16
169	GO:0072522	BP	purine-containing compound biosynthetic process	16
170	GO:0003677	MF	DNA binding	15
171	GO:0006520	BP	cellular amino acid metabolic process	15
172	GO:0008270	MF	zinc ion binding	15
173	GO:0009123	BP	nucleoside monophosphate metabolic process	15
174	GO:0009124	BP	nucleoside monophosphate biosynthetic process	15
175	GO:0009150	BP	purine ribonucleotide metabolic process	15
176	GO:0009152	BP	purine ribonucleotide biosynthetic process	15
177	GO:0009156	BP	ribonucleoside monophosphate biosynthetic process	15
178	GO:0009161	BP	ribonucleoside monophosphate metabolic process	15
179	GO:0042623	MF	ATPase activity, coupled	15
180	GO:0043227	CC	membrane-bounded organelle	15
181	GO:0051186	BP	cofactor metabolic process	15
182	GO:0016053	BP	organic acid biosynthetic process	14
183	GO:0019001	MF	guanyl nucleotide binding	14
184	GO:0019219	BP	regulation of nucleobase-containing compound metabolic process	14
185	GO:0046394	BP	carboxylic acid biosynthetic process	14
186	GO:2000112	BP	regulation of cellular macromolecule biosynthetic process	14
187	GO:0000027	BP	ribosomal large subunit assembly	13
188	GO:0000049	MF	tRNA binding	13
189	GO:0001882	MF	nucleoside binding	13
190	GO:0006732	BP	coenzyme metabolic process	13
191	GO:0006974	BP	cellular response to DNA damage stimulus	13
192	GO:0032549	MF	ribonucleoside binding	13
193	GO:0032561	MF	guanyl ribonucleotide binding	13
194	GO:0032774	BP	RNA biosynthetic process	13
195	GO:0042273	BP	ribosomal large subunit biogenesis	13
196	GO:0042274	BP	ribosomal small subunit biogenesis	13
197	GO:0048518	BP	positive regulation of biological process	13
198	GO:0048519	BP	negative regulation of biological process	13
199	GO:0051252	BP	regulation of RNA metabolic process	13
200	GO:0001883	MF	purine nucleoside binding	12
201	GO:0006351	BP	transcription, DNA-templated	12
202	GO:0009126	BP	purine nucleoside monophosphate metabolic process	12
203	GO:0009127	BP	purine nucleoside monophosphate biosynthetic process	12
204	GO:0009167	BP	purine ribonucleoside monophosphate metabolic process	12
205	GO:0009168	BP	purine ribonucleoside monophosphate biosynthetic process	12
206	GO:0009605	BP	response to external stimulus	12
207	GO:0016491	MF	oxidoreductase activity	12
208	GO:0016772	MF	transferase activity, transferring phosphorus-containing groups	12
209	GO:0016874	MF	ligase activity	12
210	GO:0032550	MF	purine ribonucleoside binding	12
211	GO:0034404	BP	nucleobase-containing small molecule biosynthetic process	12
212	GO:0034660	BP	ncRNA metabolic process	12
213	GO:0043231	CC	intracellular membrane-bounded organelle	12
214	GO:0051188	BP	cofactor biosynthetic process	12
215	GO:0071702	BP	organic substance transport	12
216	GO:0097659	BP	nucleic acid-templated transcription	12
217	GO:0000028	BP	ribosomal small subunit assembly	11
218	GO:0003924	MF	GTPase activity	11
219	GO:0005215	MF	transporter activity	11
220	GO:0005525	MF	GTP binding	11
221	GO:0005975	BP	carbohydrate metabolic process	11
222	GO:0009892	BP	negative regulation of metabolic process	11
223	GO:0016310	BP	phosphorylation	11
224	GO:0044282	BP	small molecule catabolic process	11
225	GO:0046677	BP	response to antibiotic	11
226	GO:0055085	BP	transmembrane transport	11
227	GO:1901657	BP	glycosyl compound metabolic process	11
228	GO:0006396	BP	RNA processing	10
229	GO:0007154	BP	cell communication	10
230	GO:0009108	BP	coenzyme biosynthetic process	10
231	GO:0009116	BP	nucleoside metabolic process	10
232	GO:0009141	BP	nucleoside triphosphate metabolic process	10
233	GO:0009142	BP	nucleoside triphosphate biosynthetic process	10
234	GO:0009199	BP	ribonucleoside triphosphate metabolic process	10
235	GO:0009201	BP	ribonucleoside triphosphate biosynthetic process	10
236	GO:0009266	BP	response to temperature stimulus	10
237	GO:0009314	BP	response to radiation	10
238	GO:0009991	BP	response to extracellular stimulus	10
239	GO:0010605	BP	negative regulation of macromolecule metabolic process	10
240	GO:0010629	BP	negative regulation of gene expression	10
241	GO:0015399	MF	primary active transmembrane transporter activity	10
242	GO:0022804	MF	active transmembrane transporter activity	10
243	GO:0022857	MF	transmembrane transporter activity	10
244	GO:0032787	BP	monocarboxylic acid metabolic process	10
245	GO:0042626	MF	ATPase activity, coupled to transmembrane movement of substances	10
246	GO:0044419	BP	interspecies interaction between organisms	10
247	GO:0044425	CC	membrane part	10
248	GO:0044459	CC	plasma membrane part	10
249	GO:0048522	BP	positive regulation of cellular process	10
250	GO:0048523	BP	negative regulation of cellular process	10
251	GO:0071705	BP	nitrogen compound transport	10
252	GO:0140098	MF	catalytic activity, acting on RNA	10
253	GO:1901565	BP	organonitrogen compound catabolic process	10
254	GO:1901605	BP	alpha-amino acid metabolic process	10
255	GO:1903506	BP	regulation of nucleic acid-templated transcription	10
256	GO:2001141	BP	regulation of RNA biosynthetic process	10
257	GO:0006091	BP	generation of precursor metabolites and energy	9
258	GO:0006811	BP	ion transport	9
259	GO:0009536	CC	plastid	9
260	GO:0009890	BP	negative regulation of biosynthetic process	9
261	GO:0031224	CC	intrinsic component of membrane	9
262	GO:0031324	BP	negative regulation of cellular metabolic process	9
263	GO:0031327	BP	negative regulation of cellular biosynthetic process	9
264	GO:0031668	BP	cellular response to extracellular stimulus	9
265	GO:0044877	MF	protein-containing complex binding	9
266	GO:0046034	BP	ATP metabolic process	9
267	GO:0048037	MF	cofactor binding	9
268	GO:0071496	BP	cellular response to external stimulus	9
269	GO:0072330	BP	monocarboxylic acid biosynthetic process	9
270	GO:0003729	MF	mRNA binding	8
271	GO:0006259	BP	DNA metabolic process	8
272	GO:0006355	BP	regulation of transcription, DNA-templated	8
273	GO:0006399	BP	tRNA metabolic process	8
274	GO:0006812	BP	cation transport	8
275	GO:0008104	BP	protein localization	8
276	GO:0009119	BP	ribonucleoside metabolic process	8
277	GO:0009144	BP	purine nucleoside triphosphate metabolic process	8
278	GO:0009145	BP	purine nucleoside triphosphate biosynthetic process	8
279	GO:0009205	BP	purine ribonucleoside triphosphate metabolic process	8
280	GO:0009206	BP	purine ribonucleoside triphosphate biosynthetic process	8
281	GO:0009408	BP	response to heat	8
282	GO:0010558	BP	negative regulation of macromolecule biosynthetic process	8
283	GO:0010608	BP	posttranscriptional regulation of gene expression	8
284	GO:0016021	CC	integral component of membrane	8
285	GO:0016052	BP	carbohydrate catabolic process	8
286	GO:0033036	BP	macromolecule localization	8
287	GO:0034248	BP	regulation of cellular amide metabolic process	8
288	GO:0043021	MF	ribonucleoprotein complex binding	8
289	GO:0045182	MF	translation regulator activity	8
290	GO:0050662	MF	coenzyme binding	8
291	GO:0051172	BP	negative regulation of nitrogen compound metabolic process	8
292	GO:0051641	BP	cellular localization	8
293	GO:0065008	BP	regulation of biological quality	8
294	GO:0090079	MF	translation regulator activity, nucleic acid binding	8
295	GO:0098796	CC	membrane protein complex	8
296	GO:2000113	BP	negative regulation of cellular macromolecule biosynthetic process	8
297	GO:0006417	BP	regulation of translation	7
298	GO:0006733	BP	oxidoreduction coenzyme metabolic process	7
299	GO:0006754	BP	ATP biosynthetic process	7
300	GO:0006979	BP	response to oxidative stress	7
301	GO:0008135	MF	translation factor activity, RNA binding	7
302	GO:0009163	BP	nucleoside biosynthetic process	7
303	GO:0009986	CC	cell surface	7
304	GO:0010035	BP	response to inorganic substance	7
305	GO:0015031	BP	protein transport	7
306	GO:0015833	BP	peptide transport	7
307	GO:0016301	MF	kinase activity	7
308	GO:0019362	BP	pyridine nucleotide metabolic process	7
309	GO:0019439	BP	aromatic compound catabolic process	7
310	GO:0032268	BP	regulation of cellular protein metabolic process	7
311	GO:0034470	BP	ncRNA processing	7
312	GO:0034655	BP	nucleobase-containing compound catabolic process	7
313	GO:0042455	BP	ribonucleoside biosynthetic process	7
314	GO:0042493	BP	response to drug	7
315	GO:0042886	BP	amide transport	7
316	GO:0044270	BP	cellular nitrogen compound catabolic process	7
317	GO:0045184	BP	establishment of protein localization	7
318	GO:0046496	BP	nicotinamide nucleotide metabolic process	7
319	GO:0046700	BP	heterocycle catabolic process	7
320	GO:0051128	BP	regulation of cellular component organization	7
321	GO:0051246	BP	regulation of protein metabolic process	7
322	GO:0072524	BP	pyridine-containing compound metabolic process	7
323	GO:0098797	CC	plasma membrane protein complex	7
324	GO:0140101	MF	catalytic activity, acting on a tRNA	7
325	GO:1901361	BP	organic cyclic compound catabolic process	7
326	GO:1901659	BP	glycosyl compound biosynthetic process	7
327	GO:1901700	BP	response to oxygen-containing compound	7
328	GO:0006629	BP	lipid metabolic process	6
329	GO:0006790	BP	sulfur compound metabolic process	6
330	GO:0008610	BP	lipid biosynthetic process	6
331	GO:0009405	BP	pathogenesis	6
332	GO:0009507	CC	chloroplast	6
333	GO:0009893	BP	positive regulation of metabolic process	6
334	GO:0010033	BP	response to organic substance	6
335	GO:0010038	BP	response to metal ion	6
336	GO:0010604	BP	positive regulation of macromolecule metabolic process	6
337	GO:0010628	BP	positive regulation of gene expression	6
338	GO:0015075	MF	ion transmembrane transporter activity	6
339	GO:0016054	BP	organic acid catabolic process	6
340	GO:0016879	MF	ligase activity, forming carbon-nitrogen bonds	6
341	GO:0019359	BP	nicotinamide nucleotide biosynthetic process	6
342	GO:0019363	BP	pyridine nucleotide biosynthetic process	6
343	GO:0019899	MF	enzyme binding	6
344	GO:0022853	MF	active ion transmembrane transporter activity	6
345	GO:0030246	MF	carbohydrate binding	6
346	GO:0031325	BP	positive regulation of cellular metabolic process	6
347	GO:0034220	BP	ion transmembrane transport	6
348	GO:0034613	BP	cellular protein localization	6
349	GO:0042625	MF	ATPase coupled ion transmembrane transporter activity	6
350	GO:0043022	MF	ribosome binding	6
351	GO:0044255	BP	cellular lipid metabolic process	6
352	GO:0044272	BP	sulfur compound biosynthetic process	6
353	GO:0044764	BP	multi-organism cellular process	6
354	GO:0046395	BP	carboxylic acid catabolic process	6
355	GO:0051173	BP	positive regulation of nitrogen compound metabolic process	6
356	GO:0051259	BP	protein complex oligomerization	6
357	GO:0051260	BP	protein homooligomerization	6
358	GO:0051262	BP	protein tetramerization	6
359	GO:0051289	BP	protein homotetramerization	6
360	GO:0070727	BP	cellular macromolecule localization	6
361	GO:0070887	BP	cellular response to chemical stimulus	6
362	GO:0072525	BP	pyridine-containing compound biosynthetic process	6
363	GO:0140096	MF	catalytic activity, acting on a protein	6
364	GO:0140097	MF	catalytic activity, acting on DNA	6
365	GO:0140110	MF	transcription regulator activity	6
366	GO:1990234	CC	transferase complex	6
367	GO:0001871	MF	pattern binding	5
368	GO:0004812	MF	aminoacyl-tRNA ligase activity	5
369	GO:0005576	CC	extracellular region	5
370	GO:0005996	BP	monosaccharide metabolic process	5
371	GO:0006090	BP	pyruvate metabolic process	5
372	GO:0006096	BP	glycolytic process	5
373	GO:0006165	BP	nucleoside diphosphate phosphorylation	5
374	GO:0006281	BP	DNA repair	5
375	GO:0006418	BP	tRNA aminoacylation for protein translation	5
376	GO:0006457	BP	protein folding	5
377	GO:0006508	BP	proteolysis	5
378	GO:0006734	BP	NADH metabolic process	5
379	GO:0006757	BP	ATP generation from ADP	5
380	GO:0008233	MF	peptidase activity	5
381	GO:0008324	MF	cation transmembrane transporter activity	5
382	GO:0008652	BP	cellular amino acid biosynthetic process	5
383	GO:0009063	BP	cellular amino acid catabolic process	5
384	GO:0009112	BP	nucleobase metabolic process	5
385	GO:0009132	BP	nucleoside diphosphate metabolic process	5
386	GO:0009135	BP	purine nucleoside diphosphate metabolic process	5
387	GO:0009166	BP	nucleotide catabolic process	5
388	GO:0009179	BP	purine ribonucleoside diphosphate metabolic process	5
389	GO:0009185	BP	ribonucleoside diphosphate metabolic process	5
390	GO:0009636	BP	response to toxic substance	5
391	GO:0015318	MF	inorganic molecular entity transmembrane transporter activity	5
392	GO:0015405	MF	P-P-bond-hydrolysis-driven transmembrane transporter activity	5
393	GO:0016875	MF	ligase activity, forming carbon-oxygen bonds	5
394	GO:0019318	BP	hexose metabolic process	5
395	GO:0019674	BP	NAD metabolic process	5
396	GO:0022411	BP	cellular component disassembly	5
397	GO:0030247	MF	polysaccharide binding	5
398	GO:0031226	CC	intrinsic component of plasma membrane	5
399	GO:0032984	BP	protein-containing complex disassembly	5
400	GO:0042278	BP	purine nucleoside metabolic process	5
401	GO:0042866	BP	pyruvate biosynthetic process	5
402	GO:0043038	BP	amino acid activation	5
403	GO:0043039	BP	tRNA aminoacylation	5
404	GO:0043190	CC	ATP-binding cassette (ABC) transporter complex	5
405	GO:0043412	BP	macromolecule modification	5
406	GO:0043492	MF	ATPase activity, coupled to movement of substances	5
407	GO:0044087	BP	regulation of cellular component biogenesis	5
408	GO:0044403	BP	symbiont process	5
409	GO:0045935	BP	positive regulation of nucleobase-containing compound metabolic process	5
410	GO:0046031	BP	ADP metabolic process	5
411	GO:0046434	BP	organophosphate catabolic process	5
412	GO:0046939	BP	nucleotide phosphorylation	5
413	GO:0051254	BP	positive regulation of RNA metabolic process	5
414	GO:0051649	BP	establishment of localization in cell	5
415	GO:0070011	MF	peptidase activity, acting on L-amino acid peptides	5
416	GO:0070180	MF	large ribosomal subunit rRNA binding	5
417	GO:0098533	CC	ATPase dependent transmembrane transport complex	5
418	GO:0098655	BP	cation transmembrane transport	5
419	GO:1901292	BP	nucleoside phosphate catabolic process	5
420	GO:1901607	BP	alpha-amino acid biosynthetic process	5
421	GO:1902495	CC	transmembrane transporter complex	5
422	GO:1904949	CC	ATPase complex	5
423	GO:1990351	CC	transporter complex	5
424	GO:2001065	MF	mannan binding	5
425	GO:0004176	MF	ATP-dependent peptidase activity	4
426	GO:0005887	CC	integral component of plasma membrane	4
427	GO:0006006	BP	glucose metabolic process	4
428	GO:0006066	BP	alcohol metabolic process	4
429	GO:0006260	BP	DNA replication	4
430	GO:0006364	BP	rRNA processing	4
431	GO:0006605	BP	protein targeting	4
432	GO:0006631	BP	fatty acid metabolic process	4
433	GO:0006820	BP	anion transport	4
434	GO:0006886	BP	intracellular protein transport	4
435	GO:0008094	MF	DNA-dependent ATPase activity	4
436	GO:0009057	BP	macromolecule catabolic process	4
437	GO:0009066	BP	aspartate family amino acid metabolic process	4
438	GO:0009069	BP	serine family amino acid metabolic process	4
439	GO:0009292	BP	genetic transfer	4
440	GO:0009294	BP	DNA mediated transformation	4
441	GO:0009432	BP	SOS response	4
442	GO:0009532	CC	plastid stroma	4
443	GO:0009570	CC	chloroplast stroma	4
444	GO:0009891	BP	positive regulation of biosynthetic process	4
445	GO:0010557	BP	positive regulation of macromolecule biosynthetic process	4
446	GO:0015949	BP	nucleobase-containing small molecule interconversion	4
447	GO:0016072	BP	rRNA metabolic process	4
448	GO:0016209	MF	antioxidant activity	4
449	GO:0016614	MF	oxidoreductase activity, acting on CH-OH group of donors	4
450	GO:0016616	MF	oxidoreductase activity, acting on the CH-OH group of donors, NAD or NADP as acceptor	4
451	GO:0016741	MF	transferase activity, transferring one-carbon groups	4
452	GO:0016757	MF	transferase activity, transferring glycosyl groups	4
453	GO:0016763	MF	transferase activity, transferring pentosyl groups	4
454	GO:0016773	MF	phosphotransferase activity, alcohol group as acceptor	4
455	GO:0016829	MF	lyase activity	4
456	GO:0016853	MF	isomerase activity	4
457	GO:0017148	BP	negative regulation of translation	4
458	GO:0019725	BP	cellular homeostasis	4
459	GO:0030145	MF	manganese ion binding	4
460	GO:0030420	BP	establishment of competence for transformation	4
461	GO:0031328	BP	positive regulation of cellular biosynthetic process	4
462	GO:0031974	CC	membrane-enclosed lumen	4
463	GO:0032269	BP	negative regulation of cellular protein metabolic process	4
464	GO:0032502	BP	developmental process	4
465	GO:0032879	BP	regulation of localization	4
466	GO:0032880	BP	regulation of protein localization	4
467	GO:0034249	BP	negative regulation of cellular amide metabolic process	4
468	GO:0042592	BP	homeostatic process	4
469	GO:0043094	BP	cellular metabolic compound salvage	4
470	GO:0043173	BP	nucleotide salvage	4
471	GO:0043233	CC	organelle lumen	4
472	GO:0044262	BP	cellular carbohydrate metabolic process	4
473	GO:0044275	BP	cellular carbohydrate catabolic process	4
474	GO:0045892	BP	negative regulation of transcription, DNA-templated	4
475	GO:0045934	BP	negative regulation of nucleobase-containing compound metabolic process	4
476	GO:0046112	BP	nucleobase biosynthetic process	4
477	GO:0046128	BP	purine ribonucleoside metabolic process	4
478	GO:0046686	BP	response to cadmium ion	4
479	GO:0046907	BP	intracellular transport	4
480	GO:0046983	MF	protein dimerization activity	4
481	GO:0051248	BP	negative regulation of protein metabolic process	4
482	GO:0051253	BP	negative regulation of RNA metabolic process	4
483	GO:0051276	BP	chromosome organization	4
484	GO:0051287	MF	NAD binding	4
485	GO:0051301	BP	cell division	4
486	GO:0061695	CC	transferase complex, transferring phosphorus-containing groups	4
487	GO:0062012	BP	regulation of small molecule metabolic process	4
488	GO:0065009	BP	regulation of molecular function	4
489	GO:0070013	CC	intracellular organelle lumen	4
490	GO:0070181	MF	small ribosomal subunit rRNA binding	4
491	GO:0071103	BP	DNA conformation change	4
492	GO:0072657	BP	protein localization to membrane	4
493	GO:0097237	BP	cellular response to toxic substance	4
494	GO:0098657	BP	import into cell	4
495	GO:1901606	BP	alpha-amino acid catabolic process	4
496	GO:1901615	BP	organic hydroxy compound metabolic process	4
497	GO:1902679	BP	negative regulation of RNA biosynthetic process	4
498	GO:1903507	BP	negative regulation of nucleic acid-templated transcription	4
499	GO:0000041	BP	transition metal ion transport	3
500	GO:0000096	BP	sulfur amino acid metabolic process	3
501	GO:0000302	BP	response to reactive oxygen species	3
502	GO:0001666	BP	response to hypoxia	3
503	GO:0002097	BP	tRNA wobble base modification	3
504	GO:0002791	BP	regulation of peptide secretion	3
505	GO:0003697	MF	single-stranded DNA binding	3
506	GO:0003700	MF	DNA-binding transcription factor activity	3
507	GO:0003746	MF	translation elongation factor activity	3
508	GO:0004422	MF	hypoxanthine phosphoribosyltransferase activity	3
509	GO:0004518	MF	nuclease activity	3
510	GO:0005694	CC	chromosome	3
511	GO:0006206	BP	pyrimidine nucleobase metabolic process	3
512	GO:0006213	BP	pyrimidine nucleoside metabolic process	3
513	GO:0006220	BP	pyrimidine nucleotide metabolic process	3
514	GO:0006221	BP	pyrimidine nucleotide biosynthetic process	3
515	GO:0006310	BP	DNA recombination	3
516	GO:0006400	BP	tRNA modification	3
517	GO:0006413	BP	translational initiation	3
518	GO:0006414	BP	translational elongation	3
519	GO:0006415	BP	translational termination	3
520	GO:0006555	BP	methionine metabolic process	3
521	GO:0006575	BP	cellular modified amino acid metabolic process	3
522	GO:0006633	BP	fatty acid biosynthetic process	3
523	GO:0006730	BP	one-carbon metabolic process	3
524	GO:0006735	BP	NADH regeneration	3
525	GO:0006766	BP	vitamin metabolic process	3
526	GO:0006767	BP	water-soluble vitamin metabolic process	3
527	GO:0006826	BP	iron ion transport	3
528	GO:0007049	BP	cell cycle	3
529	GO:0008033	BP	tRNA processing	3
530	GO:0008509	MF	anion transmembrane transporter activity	3
531	GO:0009064	BP	glutamine family amino acid metabolic process	3
532	GO:0009070	BP	serine family amino acid biosynthetic process	3
533	GO:0009218	BP	pyrimidine ribonucleotide metabolic process	3
534	GO:0009220	BP	pyrimidine ribonucleotide biosynthetic process	3
535	GO:0009295	CC	nucleoid	3
536	GO:0009409	BP	response to cold	3
537	GO:0009411	BP	response to UV	3
538	GO:0009416	BP	response to light stimulus	3
539	GO:0009451	BP	RNA modification	3
540	GO:0015711	BP	organic anion transport	3
541	GO:0016032	BP	viral process	3
542	GO:0016667	MF	oxidoreductase activity, acting on a sulfur group of donors	3
543	GO:0016746	MF	transferase activity, transferring acyl groups	3
544	GO:0016747	MF	transferase activity, transferring acyl groups other than amino-acyl groups	3
545	GO:0016779	MF	nucleotidyltransferase activity	3
546	GO:0016788	MF	hydrolase activity, acting on ester bonds	3
547	GO:0016798	MF	hydrolase activity, acting on glycosyl bonds	3
548	GO:0016999	BP	antibiotic metabolic process	3
549	GO:0019748	BP	secondary metabolic process	3
550	GO:0019842	MF	vitamin binding	3
551	GO:0019904	MF	protein domain specific binding	3
552	GO:0030001	BP	metal ion transport	3
553	GO:0030163	BP	protein catabolic process	3
554	GO:0031667	BP	response to nutrient levels	3
555	GO:0031975	CC	envelope	3
556	GO:0032993	CC	protein-DNA complex	3
557	GO:0033365	BP	protein localization to organelle	3
558	GO:0034599	BP	cellular response to oxidative stress	3
559	GO:0036293	BP	response to decreased oxygen levels	3
560	GO:0042026	BP	protein refolding	3
561	GO:0042440	BP	pigment metabolic process	3
562	GO:0042451	BP	purine nucleoside biosynthetic process	3
563	GO:0042594	BP	response to starvation	3
564	GO:0042737	BP	drug catabolic process	3
565	GO:0042803	MF	protein homodimerization activity	3
566	GO:0042887	MF	amide transmembrane transporter activity	3
567	GO:0043174	BP	nucleoside salvage	3
568	GO:0043244	BP	regulation of protein complex disassembly	3
569	GO:0043254	BP	regulation of protein complex assembly	3
570	GO:0043624	BP	cellular protein complex disassembly	3
571	GO:0043648	BP	dicarboxylic acid metabolic process	3
572	GO:0043900	BP	regulation of multi-organism process	3
573	GO:0043934	BP	sporulation	3
574	GO:0044089	BP	positive regulation of cellular component biogenesis	3
575	GO:0044183	MF	protein binding involved in protein folding	3
576	GO:0044265	BP	cellular macromolecule catabolic process	3
577	GO:0045454	BP	cell redox homeostasis	3
578	GO:0045893	BP	positive regulation of transcription, DNA-templated	3
579	GO:0046129	BP	purine ribonucleoside biosynthetic process	3
580	GO:0046131	BP	pyrimidine ribonucleoside metabolic process	3
581	GO:0046132	BP	pyrimidine ribonucleoside biosynthetic process	3
582	GO:0046134	BP	pyrimidine nucleoside biosynthetic process	3
583	GO:0046148	BP	pigment biosynthetic process	3
584	GO:0048583	BP	regulation of response to stimulus	3
585	GO:0048869	BP	cellular developmental process	3
586	GO:0050661	MF	NADP binding	3
587	GO:0050708	BP	regulation of protein secretion	3
588	GO:0050897	MF	cobalt ion binding	3
589	GO:0051046	BP	regulation of secretion	3
590	GO:0051049	BP	regulation of transport	3
591	GO:0051082	MF	unfolded protein binding	3
592	GO:0051184	MF	cofactor transmembrane transporter activity	3
593	GO:0051223	BP	regulation of protein transport	3
594	GO:0052657	MF	guanine phosphoribosyltransferase activity	3
595	GO:0061077	BP	chaperone-mediated protein folding	3
596	GO:0070201	BP	regulation of establishment of protein localization	3
597	GO:0070482	BP	response to oxygen levels	3
598	GO:0071310	BP	cellular response to organic substance	3
599	GO:0072527	BP	pyrimidine-containing compound metabolic process	3
600	GO:0072528	BP	pyrimidine-containing compound biosynthetic process	3
601	GO:0072594	BP	establishment of protein localization to organelle	3
602	GO:0090087	BP	regulation of peptide transport	3
603	GO:0090150	BP	establishment of protein localization to membrane	3
604	GO:0090305	BP	nucleic acid phosphodiester bond hydrolysis	3
605	GO:0098656	BP	anion transmembrane transport	3
606	GO:0098660	BP	inorganic ion transmembrane transport	3
607	GO:0098754	BP	detoxification	3
608	GO:0098869	BP	cellular oxidant detoxification	3
609	GO:1901678	BP	iron coordination entity transport	3
610	GO:1901701	BP	cellular response to oxygen-containing compound	3
611	GO:1902680	BP	positive regulation of RNA biosynthetic process	3
612	GO:1903508	BP	positive regulation of nucleic acid-templated transcription	3
613	GO:1903530	BP	regulation of secretion by cell	3
614	GO:1904680	MF	peptide transmembrane transporter activity	3
615	GO:1905347	CC	endodeoxyribonuclease complex	3
616	GO:1905348	CC	endonuclease complex	3
617	GO:1990748	BP	cellular detoxification	3
618	GO:0009653	BP	anatomical structure morphogenesis	3
619	GO:0030154	BP	cell differentiation	3
620	GO:0048856	BP	anatomical structure development	3
621	GO:0000003	BP	reproduction	2
622	GO:0000097	BP	sulfur amino acid biosynthetic process	2
623	GO:0000099	MF	sulfur amino acid transmembrane transporter activity	2
624	GO:0000101	BP	sulfur amino acid transport	2
625	GO:0000428	CC	DNA-directed RNA polymerase complex	2
626	GO:0000462	BP	maturation of SSU-rRNA from tricistronic rRNA transcript (SSU-rRNA, 5.8S rRNA, LSU-rRNA)	2
627	GO:0000502	CC	proteasome complex	2
628	GO:0000976	MF	transcription regulatory region sequence-specific DNA binding	2
629	GO:0000984	MF	bacterial-type RNA polymerase regulatory region sequence-specific DNA binding	2
630	GO:0000986	MF	bacterial-type proximal promoter sequence-specific DNA binding	2
631	GO:0000987	MF	proximal promoter sequence-specific DNA binding	2
632	GO:0001017	MF	bacterial-type RNA polymerase regulatory region DNA binding	2
633	GO:0001067	MF	regulatory region nucleic acid binding	2
634	GO:0001072	MF	transcription antitermination factor activity, RNA binding	2
635	GO:0001101	BP	response to acid chemical	2
636	GO:0001130	MF	bacterial-type RNA polymerase transcription factor activity, sequence-specific DNA binding	2
637	GO:0001217	MF	bacterial-type RNA polymerase transcriptional repressor activity, sequence-specific DNA binding	2
638	GO:0001510	BP	RNA methylation	2
639	GO:0001817	BP	regulation of cytokine production	2
640	GO:0001819	BP	positive regulation of cytokine production	2
641	GO:0002020	MF	protease binding	2
642	GO:0002098	BP	tRNA wobble uridine modification	2
643	GO:0002181	BP	cytoplasmic translation	2
644	GO:0002793	BP	positive regulation of peptide secretion	2
645	GO:0003333	BP	amino acid transmembrane transport	2
646	GO:0003690	MF	double-stranded DNA binding	2
647	GO:0003743	MF	translation initiation factor activity	2
648	GO:0003747	MF	translation release factor activity	2
649	GO:0003899	MF	DNA-directed 5'-3' RNA polymerase activity	2
650	GO:0003916	MF	DNA topoisomerase activity	2
651	GO:0003918	MF	DNA topoisomerase type II (ATP-hydrolyzing) activity	2
652	GO:0003989	MF	acetyl-CoA carboxylase activity	2
653	GO:0004175	MF	endopeptidase activity	2
654	GO:0004386	MF	helicase activity	2
655	GO:0004519	MF	endonuclease activity	2
656	GO:0004520	MF	endodeoxyribonuclease activity	2
657	GO:0004536	MF	deoxyribonuclease activity	2
658	GO:0004553	MF	hydrolase activity, hydrolyzing O-glycosyl compounds	2
659	GO:0004791	MF	thioredoxin-disulfide reductase activity	2
660	GO:0004849	MF	uridine kinase activity	2
661	GO:0005216	MF	ion channel activity	2
662	GO:0005261	MF	cation channel activity	2
663	GO:0005342	MF	organic acid transmembrane transporter activity	2
664	GO:0005739	CC	mitochondrion	2
665	GO:0005759	CC	mitochondrial matrix	2
666	GO:0005856	CC	cytoskeleton	2
667	GO:0005984	BP	disaccharide metabolic process	2
668	GO:0006007	BP	glucose catabolic process	2
669	GO:0006081	BP	cellular aldehyde metabolic process	2
670	GO:0006116	BP	NADH oxidation	2
671	GO:0006144	BP	purine nucleobase metabolic process	2
672	GO:0006177	BP	GMP biosynthetic process	2
673	GO:0006188	BP	IMP biosynthetic process	2
674	GO:0006189	BP	de novo' IMP biosynthetic process	2
675	GO:0006222	BP	UMP biosynthetic process	2
676	GO:0006241	BP	CTP biosynthetic process	2
677	GO:0006261	BP	DNA-dependent DNA replication	2
678	GO:0006265	BP	DNA topological change	2
679	GO:0006289	BP	nucleotide-excision repair	2
680	GO:0006352	BP	DNA-templated transcription, initiation	2
681	GO:0006353	BP	DNA-templated transcription, termination	2
682	GO:0006458	BP	de novo' protein folding	2
683	GO:0006464	BP	cellular protein modification process	2
684	GO:0006534	BP	cysteine metabolic process	2
685	GO:0006541	BP	glutamine metabolic process	2
686	GO:0006563	BP	L-serine metabolic process	2
687	GO:0006612	BP	protein targeting to membrane	2
688	GO:0006613	BP	cotranslational protein targeting to membrane	2
689	GO:0006614	BP	SRP-dependent cotranslational protein targeting to membrane	2
690	GO:0006637	BP	acyl-CoA metabolic process	2
691	GO:0006760	BP	folic acid-containing compound metabolic process	2
692	GO:0006768	BP	biotin metabolic process	2
693	GO:0006855	BP	drug transmembrane transport	2
694	GO:0006857	BP	oligopeptide transport	2
695	GO:0006865	BP	amino acid transport	2
696	GO:0006873	BP	cellular ion homeostasis	2
697	GO:0006875	BP	cellular metal ion homeostasis	2
698	GO:0006879	BP	cellular iron ion homeostasis	2
699	GO:0006952	BP	defense response	2
700	GO:0006970	BP	response to osmotic stress	2
701	GO:0006986	BP	response to unfolded protein	2
702	GO:0008079	MF	translation termination factor activity	2
703	GO:0008097	MF	5S rRNA binding	2
704	GO:0008237	MF	metallopeptidase activity	2
705	GO:0008283	BP	cell proliferation	2
706	GO:0008514	MF	organic anion transmembrane transporter activity	2
707	GO:0008565	MF	protein transporter activity	2
708	GO:0008655	BP	pyrimidine-containing compound salvage	2
709	GO:0009055	MF	electron transfer activity	2
710	GO:0009113	BP	purine nucleobase biosynthetic process	2
711	GO:0009129	BP	pyrimidine nucleoside monophosphate metabolic process	2
712	GO:0009130	BP	pyrimidine nucleoside monophosphate biosynthetic process	2
713	GO:0009147	BP	pyrimidine nucleoside triphosphate metabolic process	2
714	GO:0009148	BP	pyrimidine nucleoside triphosphate biosynthetic process	2
715	GO:0009173	BP	pyrimidine ribonucleoside monophosphate metabolic process	2
716	GO:0009174	BP	pyrimidine ribonucleoside monophosphate biosynthetic process	2
717	GO:0009208	BP	pyrimidine ribonucleoside triphosphate metabolic process	2
718	GO:0009209	BP	pyrimidine ribonucleoside triphosphate biosynthetic process	2
719	GO:0009267	BP	cellular response to starvation	2
720	GO:0009268	BP	response to pH	2
721	GO:0009274	CC	peptidoglycan-based cell wall	2
722	GO:0009311	BP	oligosaccharide metabolic process	2
723	GO:0009313	BP	oligosaccharide catabolic process	2
724	GO:0009321	CC	alkyl hydroperoxide reductase complex	2
725	GO:0009330	CC	DNA topoisomerase complex (ATP-hydrolyzing)	2
726	GO:0009376	CC	HslUV protease complex	2
727	GO:0009380	CC	excinuclease repair complex	2
728	GO:0009381	MF	excinuclease ABC activity	2
729	GO:0009607	BP	response to biotic stimulus	2
730	GO:0009617	BP	response to bacterium	2
731	GO:0009651	BP	response to salt stress	2
732	GO:0009719	BP	response to endogenous stimulus	2
733	GO:0009894	BP	regulation of catabolic process	2
734	GO:0010243	BP	response to organonitrogen compound	2
735	GO:0010565	BP	regulation of cellular ketone metabolic process	2
736	GO:0015035	MF	protein disulfide oxidoreductase activity	2
737	GO:0015036	MF	disulfide oxidoreductase activity	2
738	GO:0015077	MF	monovalent inorganic cation transmembrane transporter activity	2
739	GO:0015078	MF	proton transmembrane transporter activity	2
740	GO:0015171	MF	amino acid transmembrane transporter activity	2
741	GO:0015179	MF	L-amino acid transmembrane transporter activity	2
742	GO:0015232	MF	heme transporter activity	2
743	GO:0015238	MF	drug transmembrane transporter activity	2
744	GO:0015267	MF	channel activity	2
745	GO:0015424	MF	amino acid-transporting ATPase activity	2
746	GO:0015672	BP	monovalent inorganic cation transport	2
747	GO:0015807	BP	L-amino acid transport	2
748	GO:0015849	BP	organic acid transport	2
749	GO:0015893	BP	drug transport	2
750	GO:0015926	MF	glucosidase activity	2
751	GO:0015985	BP	energy coupled proton transport, down electrochemical gradient	2
752	GO:0015986	BP	ATP synthesis coupled proton transport	2
753	GO:0016049	BP	cell growth	2
754	GO:0016051	BP	carbohydrate biosynthetic process	2
755	GO:0016071	BP	mRNA metabolic process	2
756	GO:0016149	MF	translation release factor activity, codon specific	2
757	GO:0016208	MF	AMP binding	2
758	GO:0016407	MF	acetyltransferase activity	2
759	GO:0016421	MF	CoA carboxylase activity	2
760	GO:0016469	CC	proton-transporting two-sector ATPase complex	2
761	GO:0016597	MF	amino acid binding	2
762	GO:0016651	MF	oxidoreductase activity, acting on NAD(P)H	2
763	GO:0016668	MF	oxidoreductase activity, acting on a sulfur group of donors, NAD(P) as acceptor	2
764	GO:0016671	MF	oxidoreductase activity, acting on a sulfur group of donors, disulfide as acceptor	2
765	GO:0016743	MF	carboxyl- or carbamoyltransferase activity	2
766	GO:0016765	MF	transferase activity, transferring alkyl or aryl (other than methyl) groups	2
767	GO:0016776	MF	phosphotransferase activity, phosphate group as acceptor	2
768	GO:0016810	MF	hydrolase activity, acting on carbon-nitrogen (but not peptide) bonds	2
769	GO:0016830	MF	carbon-carbon lyase activity	2
770	GO:0016831	MF	carboxy-lyase activity	2
771	GO:0016835	MF	carbon-oxygen lyase activity	2
772	GO:0016836	MF	hydro-lyase activity	2
773	GO:0016866	MF	intramolecular transferase activity	2
774	GO:0016884	MF	carbon-nitrogen ligase activity, with glutamine as amido-N-donor	2
775	GO:0016885	MF	ligase activity, forming carbon-carbon bonds	2
776	GO:0017000	BP	antibiotic biosynthetic process	2
777	GO:0017038	BP	protein import	2
778	GO:0018995	CC	host	2
779	GO:0019003	MF	GDP binding	2
780	GO:0019205	MF	nucleobase-containing compound kinase activity	2
781	GO:0019206	MF	nucleoside kinase activity	2
782	GO:0019216	BP	regulation of lipid metabolic process	2
783	GO:0019217	BP	regulation of fatty acid metabolic process	2
784	GO:0019220	BP	regulation of phosphate metabolic process	2
785	GO:0019290	BP	siderophore biosynthetic process	2
786	GO:0019320	BP	hexose catabolic process	2
787	GO:0019751	BP	polyol metabolic process	2
788	GO:0019829	MF	cation-transporting ATPase activity	2
789	GO:0019856	BP	pyrimidine nucleobase biosynthetic process	2
790	GO:0020003	CC	symbiont-containing vacuole	2
791	GO:0022414	BP	reproductive process	2
792	GO:0022610	BP	biological adhesion	2
793	GO:0022803	MF	passive transmembrane transporter activity	2
794	GO:0022890	MF	inorganic cation transmembrane transporter activity	2
795	GO:0030003	BP	cellular cation homeostasis	2
796	GO:0030170	MF	pyridoxal phosphate binding	2
797	GO:0030428	CC	cell septum	2
798	GO:0030430	CC	host cell cytoplasm	2
799	GO:0030435	BP	sporulation resulting in formation of a cellular spore	2
800	GO:0030488	BP	tRNA methylation	2
801	GO:0030490	BP	maturation of SSU-rRNA	2
802	GO:0030880	CC	RNA polymerase complex	2
803	GO:0031329	BP	regulation of cellular catabolic process	2
804	GO:0031347	BP	regulation of defense response	2
805	GO:0031406	MF	carboxylic acid binding	2
806	GO:0031554	BP	regulation of DNA-templated transcription, termination	2
807	GO:0031564	BP	transcription antitermination	2
808	GO:0031597	CC	cytosolic proteasome complex	2
809	GO:0031669	BP	cellular response to nutrient levels	2
810	GO:0031967	CC	organelle envelope	2
811	GO:0032259	BP	methylation	2
812	GO:0032262	BP	pyrimidine nucleotide salvage	2
813	GO:0032677	BP	regulation of interleukin-8 production	2
814	GO:0032757	BP	positive regulation of interleukin-8 production	2
815	GO:0032940	BP	secretion by cell	2
816	GO:0033178	CC	proton-transporting two-sector ATPase complex, catalytic domain	2
817	GO:0033212	BP	iron assimilation	2
818	GO:0033214	BP	iron assimilation by chelation and transport	2
819	GO:0033283	MF	organic acid-transporting ATPase activity	2
820	GO:0033284	MF	carboxylic acid-transporting ATPase activity	2
821	GO:0033643	CC	host cell part	2
822	GO:0033646	CC	host intracellular part	2
823	GO:0033655	CC	host cell cytoplasm part	2
824	GO:0033865	BP	nucleoside bisphosphate metabolic process	2
825	GO:0033866	BP	nucleoside bisphosphate biosynthetic process	2
826	GO:0033875	BP	ribonucleoside bisphosphate metabolic process	2
827	GO:0034030	BP	ribonucleoside bisphosphate biosynthetic process	2
828	GO:0034032	BP	purine nucleoside bisphosphate metabolic process	2
829	GO:0034033	BP	purine nucleoside bisphosphate biosynthetic process	2
830	GO:0034062	MF	5'-3' RNA polymerase activity	2
831	GO:0034308	BP	primary alcohol metabolic process	2
832	GO:0034309	BP	primary alcohol biosynthetic process	2
833	GO:0034335	MF	DNA supercoiling activity	2
834	GO:0034614	BP	cellular response to reactive oxygen species	2
835	GO:0035383	BP	thioester metabolic process	2
836	GO:0035384	BP	thioester biosynthetic process	2
837	GO:0035442	BP	dipeptide transmembrane transport	2
838	GO:0035672	BP	oligopeptide transmembrane transport	2
839	GO:0035673	MF	oligopeptide transmembrane transporter activity	2
840	GO:0035821	BP	modification of morphology or physiology of other organism	2
841	GO:0035966	BP	response to topologically incorrect protein	2
842	GO:0035999	BP	tetrahydrofolate interconversion	2
843	GO:0036211	BP	protein modification process	2
844	GO:0042180	BP	cellular ketone metabolic process	2
845	GO:0042558	BP	pteridine-containing compound metabolic process	2
846	GO:0042938	BP	dipeptide transport	2
847	GO:0043023	MF	ribosomal large subunit binding	2
848	GO:0043024	MF	ribosomal small subunit binding	2
849	GO:0043097	BP	pyrimidine nucleoside salvage	2
850	GO:0043177	MF	organic acid binding	2
851	GO:0043207	BP	response to external biotic stimulus	2
852	GO:0043230	CC	extracellular organelle	2
853	GO:0043414	BP	macromolecule methylation	2
854	GO:0043531	MF	ADP binding	2
855	GO:0043565	MF	sequence-specific DNA binding	2
856	GO:0043656	CC	intracellular region of host	2
857	GO:0043657	CC	host cell	2
858	GO:0044206	BP	UMP salvage	2
859	GO:0044212	MF	transcription regulatory region DNA binding	2
860	GO:0044215	CC	other organism	2
861	GO:0044216	CC	other organism cell	2
862	GO:0044217	CC	other organism part	2
863	GO:0044257	BP	cellular protein catabolic process	2
864	GO:0044406	BP	adhesion of symbiont to host	2
865	GO:0044421	CC	extracellular region part	2
866	GO:0044550	BP	secondary metabolite biosynthetic process	2
867	GO:0044650	BP	adhesion of symbiont to host cell	2
868	GO:0044769	MF	ATPase activity, coupled to transmembrane movement of ions, rotational mechanism	2
869	GO:0045047	BP	protein targeting to ER	2
870	GO:0045259	CC	proton-transporting ATP synthase complex	2
871	GO:0045260	CC	plasma membrane proton-transporting ATP synthase complex	2
872	GO:0045261	CC	proton-transporting ATP synthase complex, catalytic core F(1)	2
873	GO:0045262	CC	plasma membrane proton-transporting ATP synthase complex, catalytic core F(1)	2
874	GO:0046036	BP	CTP metabolic process	2
875	GO:0046037	BP	GMP metabolic process	2
876	GO:0046040	BP	IMP metabolic process	2
877	GO:0046049	BP	UMP metabolic process	2
878	GO:0046164	BP	alcohol catabolic process	2
879	GO:0046165	BP	alcohol biosynthetic process	2
880	GO:0046352	BP	disaccharide catabolic process	2
881	GO:0046365	BP	monosaccharide catabolic process	2
882	GO:0046653	BP	tetrahydrofolate metabolic process	2
883	GO:0046903	BP	secretion	2
884	GO:0046916	BP	cellular transition metal ion homeostasis	2
885	GO:0046933	MF	proton-transporting ATP synthase activity, rotational mechanism	2
886	GO:0046942	BP	carboxylic acid transport	2
887	GO:0046943	MF	carboxylic acid transmembrane transporter activity	2
888	GO:0046961	MF	proton-transporting ATPase activity, rotational mechanism	2
889	GO:0048027	MF	mRNA 5'-UTR binding	2
890	GO:0048584	BP	positive regulation of response to stimulus	2
891	GO:0048878	BP	chemical homeostasis	2
892	GO:0050660	MF	flavin adenine dinucleotide binding	2
893	GO:0050707	BP	regulation of cytokine secretion	2
894	GO:0050714	BP	positive regulation of protein secretion	2
895	GO:0050715	BP	positive regulation of cytokine secretion	2
896	GO:0050790	BP	regulation of catalytic activity	2
897	GO:0050801	BP	ion homeostasis	2
898	GO:0051047	BP	positive regulation of secretion	2
899	GO:0051050	BP	positive regulation of transport	2
900	GO:0051084	BP	de novo' posttranslational protein folding	2
901	GO:0051085	BP	chaperone cofactor-dependent protein refolding	2
902	GO:0051087	MF	chaperone binding	2
903	GO:0051129	BP	negative regulation of cellular component organization	2
904	GO:0051174	BP	regulation of phosphorus metabolic process	2
905	GO:0051181	BP	cofactor transport	2
906	GO:0051193	BP	regulation of cofactor metabolic process	2
907	GO:0051222	BP	positive regulation of protein transport	2
908	GO:0051239	BP	regulation of multicellular organismal process	2
909	GO:0051240	BP	positive regulation of multicellular organismal process	2
910	GO:0051707	BP	response to other organism	2
911	GO:0051817	BP	modification of morphology or physiology of other organism involved in symbiotic interaction	2
912	GO:0055065	BP	metal ion homeostasis	2
913	GO:0055072	BP	iron ion homeostasis	2
914	GO:0055076	BP	transition metal ion homeostasis	2
915	GO:0055080	BP	cation homeostasis	2
916	GO:0055082	BP	cellular chemical homeostasis	2
917	GO:0061505	MF	DNA topoisomerase II activity	2
918	GO:0061615	BP	glycolytic process through fructose-6-phosphate	2
919	GO:0065002	BP	intracellular protein transmembrane transport	2
920	GO:0065010	CC	extracellular membrane-bounded organelle	2
921	GO:0070279	MF	vitamin B6 binding	2
922	GO:0070403	MF	NAD+ binding	2
923	GO:0070972	BP	protein localization to endoplasmic reticulum	2
924	GO:0071417	BP	cellular response to organonitrogen compound	2
925	GO:0071495	BP	cellular response to endogenous stimulus	2
926	GO:0071616	BP	acyl-CoA biosynthetic process	2
927	GO:0071806	BP	protein transmembrane transport	2
928	GO:0071916	MF	dipeptide transmembrane transporter activity	2
929	GO:0071941	BP	nitrogen cycle metabolic process	2
930	GO:0072348	BP	sulfur compound transport	2
931	GO:0072593	BP	reactive oxygen species metabolic process	2
932	GO:0072599	BP	establishment of protein localization to endoplasmic reticulum	2
933	GO:0080134	BP	regulation of response to stress	2
934	GO:0090069	BP	regulation of ribosome biogenesis	2
935	GO:0090070	BP	positive regulation of ribosome biogenesis	2
936	GO:0090662	BP	ATP hydrolysis coupled transmembrane transport	2
937	GO:0097216	MF	guanosine tetraphosphate binding	2
938	GO:0097747	MF	RNA polymerase activity	2
939	GO:0098630	BP	aggregation of unicellular organisms	2
940	GO:0098662	BP	inorganic cation transmembrane transport	2
941	GO:0098743	BP	cell aggregation	2
942	GO:0098771	BP	inorganic ion homeostasis	2
943	GO:0099131	BP	ATP hydrolysis coupled ion transmembrane transport	2
944	GO:0099132	BP	ATP hydrolysis coupled cation transmembrane transport	2
945	GO:1901068	BP	guanosine-containing compound metabolic process	2
946	GO:1901070	BP	guanosine-containing compound biosynthetic process	2
947	GO:1901616	BP	organic hydroxy compound catabolic process	2
948	GO:1901617	BP	organic hydroxy compound biosynthetic process	2
949	GO:1901682	MF	sulfur compound transmembrane transporter activity	2
950	GO:1901698	BP	response to nitrogen compound	2
951	GO:1901699	BP	cellular response to nitrogen compound	2
952	GO:1902475	BP	L-alpha-amino acid transmembrane transport	2
953	GO:1902600	BP	proton transmembrane transport	2
954	GO:1902652	BP	secondary alcohol metabolic process	2
955	GO:1903532	BP	positive regulation of secretion by cell	2
956	GO:1903825	BP	organic acid transmembrane transport	2
957	GO:1904951	BP	positive regulation of establishment of protein localization	2
958	GO:1905039	BP	carboxylic acid transmembrane transport	2
959	GO:1905368	CC	peptidase complex	2
960	GO:1905369	CC	endopeptidase complex	2
961	GO:1990145	BP	maintenance of translational fidelity	2
962	GO:1990204	CC	oxidoreductase complex	2
963	GO:1990391	CC	DNA repair complex	2
964	GO:1990837	MF	sequence-specific double-stranded DNA binding	2
965	GO:2000142	BP	regulation of DNA-templated transcription, initiation	2
966	GO:2000482	BP	regulation of interleukin-8 secretion	2
967	GO:2000484	BP	positive regulation of interleukin-8 secretion	2
968	GO:2001295	BP	malonyl-CoA biosynthetic process	2
969	GO:0009526	CC	plastid envelope	2
970	GO:0009579	CC	thylakoid	2
971	GO:0009941	CC	chloroplast envelope	2
972	GO:0010138	BP	pyrimidine ribonucleotide salvage	2
973	GO:0012505	CC	endomembrane system	2
974	GO:0015252	MF	proton channel activity	2
975	GO:0016192	BP	vesicle-mediated transport	2
976	GO:0031984	CC	organelle subcompartment	2
977	GO:0048646	BP	anatomical structure formation involved in morphogenesis	2
978	GO:0061620	BP	glycolytic process through glucose-6-phosphate	2
979	GO:0061621	BP	canonical glycolysis	2
980	GO:0061718	BP	glucose catabolic process to pyruvate	2
981	GO:2001293	BP	malonyl-CoA metabolic process	2
982	GO:0000015	CC	phosphopyruvate hydratase complex	1
983	GO:0000023	BP	maltose metabolic process	1
984	GO:0000050	BP	urea cycle	1
985	GO:0000098	BP	sulfur amino acid catabolic process	1
986	GO:0000105	BP	histidine biosynthetic process	1
987	GO:0000160	BP	phosphorelay signal transduction system	1
988	GO:0000175	MF	3'-5'-exoribonuclease activity	1
989	GO:0000303	BP	response to superoxide	1
990	GO:0000305	BP	response to oxygen radical	1
991	GO:0000372	BP	Group I intron splicing	1
992	GO:0000375	BP	RNA splicing, via transesterification reactions	1
993	GO:0000376	BP	RNA splicing, via transesterification reactions with guanosine as nucleophile	1
994	GO:0000470	BP	maturation of LSU-rRNA	1
995	GO:0000725	BP	recombinational repair	1
996	GO:0000900	MF	translation repressor activity, mRNA regulatory element binding	1
997	GO:0000902	BP	cell morphogenesis	1
998	GO:0000910	BP	cytokinesis	1
999	GO:0000917	BP	division septum assembly	1
1000	GO:0000921	BP	septin ring assembly	1
1001	GO:0001098	MF	basal transcription machinery binding	1
1002	GO:0001108	MF	bacterial-type RNA polymerase holo enzyme binding	1
1003	GO:0001121	BP	bacterial transcription	1
1004	GO:0001123	BP	transcription initiation from bacterial-type RNA polymerase promoter	1
1005	GO:0001131	MF	transcription factor activity, bacterial-type RNA polymerase proximal promoter sequence-specific DNA binding	1
1006	GO:0001141	MF	transcriptional repressor activity, bacterial-type RNA polymerase proximal promoter sequence-specific DNA binding	1
1007	GO:0001216	MF	bacterial-type RNA polymerase transcriptional activator activity, sequence-specific DNA binding	1
1008	GO:0001505	BP	regulation of neurotransmitter levels	1
1009	GO:0001539	BP	cilium or flagellum-dependent cell motility	1
1010	GO:0001558	BP	regulation of cell growth	1
1011	GO:0001676	BP	long-chain fatty acid metabolic process	1
1012	GO:0001775	BP	cell activation	1
1013	GO:0002054	MF	nucleobase binding	1
1014	GO:0002060	MF	purine nucleobase binding	1
1015	GO:0002099	BP	tRNA wobble guanine modification	1
1016	GO:0002143	BP	tRNA wobble position uridine thiolation	1
1017	GO:0002376	BP	immune system process	1
1018	GO:0002790	BP	peptide secretion	1
1019	GO:0003678	MF	DNA helicase activity	1
1020	GO:0003684	MF	damaged DNA binding	1
1021	GO:0003727	MF	single-stranded RNA binding	1
1022	GO:0003872	MF	6-phosphofructokinase activity	1
1023	GO:0003883	MF	CTP synthase activity	1
1024	GO:0003921	MF	GMP synthase activity	1
1025	GO:0003922	MF	GMP synthase (glutamine-hydrolyzing) activity	1
1026	GO:0003938	MF	IMP dehydrogenase activity	1
1027	GO:0003939	MF	L-iditol 2-dehydrogenase activity	1
1028	GO:0003952	MF	NAD+ synthase (glutamine-hydrolyzing) activity	1
1029	GO:0003954	MF	NADH dehydrogenase activity	1
1030	GO:0003985	MF	acetyl-CoA C-acetyltransferase activity	1
1031	GO:0003988	MF	acetyl-CoA C-acyltransferase activity	1
1032	GO:0003999	MF	adenine phosphoribosyltransferase activity	1
1033	GO:0004003	MF	ATP-dependent DNA helicase activity	1
1034	GO:0004022	MF	alcohol dehydrogenase (NAD) activity	1
1035	GO:0004075	MF	biotin carboxylase activity	1
1036	GO:0004122	MF	cystathionine beta-synthase activity	1
1037	GO:0004124	MF	cysteine synthase activity	1
1038	GO:0004177	MF	aminopeptidase activity	1
1039	GO:0004222	MF	metalloendopeptidase activity	1
1040	GO:0004252	MF	serine-type endopeptidase activity	1
1041	GO:0004312	MF	fatty acid synthase activity	1
1042	GO:0004316	MF	3-oxoacyl-[acyl-carrier-protein] reductase (NADPH) activity	1
1043	GO:0004359	MF	glutaminase activity	1
1044	GO:0004365	MF	glyceraldehyde-3-phosphate dehydrogenase (NAD+) (phosphorylating) activity	1
1045	GO:0004370	MF	glycerol kinase activity	1
1046	GO:0004372	MF	glycine hydroxymethyltransferase activity	1
1047	GO:0004470	MF	malic enzyme activity	1
1048	GO:0004471	MF	malate dehydrogenase (decarboxylating) (NAD+) activity	1
1049	GO:0004473	MF	malate dehydrogenase (decarboxylating) (NADP+) activity	1
1050	GO:0004477	MF	methenyltetrahydrofolate cyclohydrolase activity	1
1051	GO:0004478	MF	methionine adenosyltransferase activity	1
1052	GO:0004486	MF	methylenetetrahydrofolate dehydrogenase [NAD(P)+] activity	1
1053	GO:0004488	MF	methylenetetrahydrofolate dehydrogenase (NADP+) activity	1
1054	GO:0004527	MF	exonuclease activity	1
1055	GO:0004532	MF	exoribonuclease activity	1
1056	GO:0004540	MF	ribonuclease activity	1
1057	GO:0004556	MF	alpha-amylase activity	1
1058	GO:0004558	MF	alpha-1,4-glucosidase activity	1
1059	GO:0004564	MF	beta-fructofuranosidase activity	1
1060	GO:0004585	MF	ornithine carbamoyltransferase activity	1
1061	GO:0004601	MF	peroxidase activity	1
1062	GO:0004619	MF	phosphoglycerate mutase activity	1
1063	GO:0004634	MF	phosphopyruvate hydratase activity	1
1064	GO:0004637	MF	phosphoribosylamine-glycine ligase activity	1
1065	GO:0004638	MF	phosphoribosylaminoimidazole carboxylase activity	1
1066	GO:0004639	MF	phosphoribosylaminoimidazolesuccinocarboxamide synthase activity	1
1067	GO:0004641	MF	phosphoribosylformylglycinamidine cyclo-ligase activity	1
1068	GO:0004654	MF	polyribonucleotide nucleotidyltransferase activity	1
1069	GO:0004672	MF	protein kinase activity	1
1070	GO:0004674	MF	protein serine/threonine kinase activity	1
1071	GO:0004731	MF	purine-nucleoside phosphorylase activity	1
1072	GO:0004749	MF	ribose phosphate diphosphokinase activity	1
1073	GO:0004784	MF	superoxide dismutase activity	1
1074	GO:0004802	MF	transketolase activity	1
1075	GO:0004808	MF	tRNA (5-methylaminomethyl-2-thiouridylate)-methyltransferase activity	1
1076	GO:0004815	MF	aspartate-tRNA ligase activity	1
1077	GO:0004824	MF	lysine-tRNA ligase activity	1
1078	GO:0004826	MF	phenylalanine-tRNA ligase activity	1
1079	GO:0004828	MF	serine-tRNA ligase activity	1
1080	GO:0004831	MF	tyrosine-tRNA ligase activity	1
1081	GO:0004844	MF	uracil DNA N-glycosylase activity	1
1082	GO:0004845	MF	uracil phosphoribosyltransferase activity	1
1083	GO:0004857	MF	enzyme inhibitor activity	1
1084	GO:0005287	MF	high-affinity basic amino acid transmembrane transporter activity	1
1085	GO:0005290	MF	L-histidine transmembrane transporter activity	1
1086	GO:0005291	MF	high-affinity L-histidine transmembrane transporter activity	1
1087	GO:0005315	MF	inorganic phosphate transmembrane transporter activity	1
1088	GO:0005509	MF	calcium ion binding	1
1089	GO:0005518	MF	collagen binding	1
1090	GO:0005634	CC	nucleus	1
1091	GO:0005654	CC	nucleoplasm	1
1092	GO:0005730	CC	nucleolus	1
1093	GO:0005777	CC	peroxisome	1
1094	GO:0005844	CC	polysome	1
1095	GO:0005945	CC	6-phosphofructokinase complex	1
1096	GO:0005988	BP	lactose metabolic process	1
1097	GO:0005990	BP	lactose catabolic process	1
1098	GO:0005991	BP	trehalose metabolic process	1
1099	GO:0005993	BP	trehalose catabolic process	1
1100	GO:0006002	BP	fructose 6-phosphate metabolic process	1
1101	GO:0006012	BP	galactose metabolic process	1
1102	GO:0006015	BP	5-phosphoribose 1-diphosphate biosynthetic process	1
1103	GO:0006067	BP	ethanol metabolic process	1
1104	GO:0006071	BP	glycerol metabolic process	1
1105	GO:0006072	BP	glycerol-3-phosphate metabolic process	1
1106	GO:0006083	BP	acetate metabolic process	1
1107	GO:0006094	BP	gluconeogenesis	1
1108	GO:0006098	BP	pentose-phosphate shunt	1
1109	GO:0006108	BP	malate metabolic process	1
1110	GO:0006109	BP	regulation of carbohydrate metabolic process	1
1111	GO:0006113	BP	fermentation	1
1112	GO:0006115	BP	ethanol biosynthetic process	1
1113	GO:0006117	BP	acetaldehyde metabolic process	1
1114	GO:0006140	BP	regulation of nucleotide metabolic process	1
1115	GO:0006152	BP	purine nucleoside catabolic process	1
1116	GO:0006166	BP	purine ribonucleoside salvage	1
1117	GO:0006167	BP	AMP biosynthetic process	1
1118	GO:0006168	BP	adenine salvage	1
1119	GO:0006183	BP	GTP biosynthetic process	1
1120	GO:0006223	BP	uracil salvage	1
1121	GO:0006275	BP	regulation of DNA replication	1
1122	GO:0006284	BP	base-excision repair	1
1123	GO:0006285	BP	base-excision repair, AP site formation	1
1124	GO:0006323	BP	DNA packaging	1
1125	GO:0006378	BP	mRNA polyadenylation	1
1126	GO:0006397	BP	mRNA processing	1
1127	GO:0006401	BP	RNA catabolic process	1
1128	GO:0006402	BP	mRNA catabolic process	1
1129	GO:0006422	BP	aspartyl-tRNA aminoacylation	1
1130	GO:0006430	BP	lysyl-tRNA aminoacylation	1
1131	GO:0006432	BP	phenylalanyl-tRNA aminoacylation	1
1132	GO:0006434	BP	seryl-tRNA aminoacylation	1
1133	GO:0006437	BP	tyrosyl-tRNA aminoacylation	1
1134	GO:0006446	BP	regulation of translational initiation	1
1135	GO:0006449	BP	regulation of translational termination	1
1136	GO:0006468	BP	protein phosphorylation	1
1137	GO:0006515	BP	protein quality control for misfolded or incompletely synthesized proteins	1
1138	GO:0006525	BP	arginine metabolic process	1
1139	GO:0006526	BP	arginine biosynthetic process	1
1140	GO:0006527	BP	arginine catabolic process	1
1141	GO:0006531	BP	aspartate metabolic process	1
1142	GO:0006535	BP	cysteine biosynthetic process from serine	1
1143	GO:0006544	BP	glycine metabolic process	1
1144	GO:0006545	BP	glycine biosynthetic process	1
1145	GO:0006546	BP	glycine catabolic process	1
1146	GO:0006547	BP	histidine metabolic process	1
1147	GO:0006551	BP	leucine metabolic process	1
1148	GO:0006556	BP	S-adenosylmethionine biosynthetic process	1
1149	GO:0006565	BP	L-serine catabolic process	1
1150	GO:0006591	BP	ornithine metabolic process	1
1151	GO:0006635	BP	fatty acid beta-oxidation	1
1152	GO:0006644	BP	phospholipid metabolic process	1
1153	GO:0006650	BP	glycerophospholipid metabolic process	1
1154	GO:0006662	BP	glycerol ether metabolic process	1
1155	GO:0006694	BP	steroid biosynthetic process	1
1156	GO:0006739	BP	NADP metabolic process	1
1157	GO:0006740	BP	NADPH regeneration	1
1158	GO:0006778	BP	porphyrin-containing compound metabolic process	1
1159	GO:0006779	BP	porphyrin-containing compound biosynthetic process	1
1160	GO:0006801	BP	superoxide metabolic process	1
1161	GO:0006817	BP	phosphate ion transport	1
1162	GO:0006928	BP	movement of cell or subcellular component	1
1163	GO:0006935	BP	chemotaxis	1
1164	GO:0007010	BP	cytoskeleton organization	1
1165	GO:0007059	BP	chromosome segregation	1
1166	GO:0007165	BP	signal transduction	1
1167	GO:0007568	BP	aging	1
1168	GO:0008026	MF	ATP-dependent helicase activity	1
1169	GO:0008134	MF	transcription factor binding	1
1170	GO:0008143	MF	poly(A) binding	1
1171	GO:0008156	BP	negative regulation of DNA replication	1
1172	GO:0008168	MF	methyltransferase activity	1
1173	GO:0008173	MF	RNA methyltransferase activity	1
1174	GO:0008175	MF	tRNA methyltransferase activity	1
1175	GO:0008236	MF	serine-type peptidase activity	1
1176	GO:0008238	MF	exopeptidase activity	1
1177	GO:0008284	BP	positive regulation of cell proliferation	1
1178	GO:0008312	MF	7S RNA binding	1
1179	GO:0008320	MF	protein transmembrane transporter activity	1
1180	GO:0008379	MF	thioredoxin peroxidase activity	1
1181	GO:0008380	BP	RNA splicing	1
1182	GO:0008408	MF	3'-5' exonuclease activity	1
1183	GO:0008422	MF	beta-glucosidase activity	1
1184	GO:0008443	MF	phosphofructokinase activity	1
1185	GO:0008479	MF	queuine tRNA-ribosyltransferase activity	1
1186	GO:0008519	MF	ammonium transmembrane transporter activity	1
1187	GO:0008616	BP	queuosine biosynthetic process	1
1188	GO:0008643	BP	carbohydrate transport	1
1189	GO:0008654	BP	phospholipid biosynthetic process	1
1190	GO:0008667	MF	2,3-dihydro-2,3-dihydroxybenzoate dehydrogenase activity	1
1191	GO:0008706	MF	6-phospho-beta-glucosidase activity	1
1192	GO:0008757	MF	S-adenosylmethionine-dependent methyltransferase activity	1
1193	GO:0008785	MF	alkyl hydroperoxide reductase activity	1
1194	GO:0008788	MF	alpha,alpha-phosphotrehalase activity	1
1195	GO:0008795	MF	NAD+ synthase activity	1
1196	GO:0008948	MF	oxaloacetate decarboxylase activity	1
1197	GO:0008965	MF	phosphoenolpyruvate-protein phosphotransferase activity	1
1198	GO:0008998	MF	ribonucleoside-triphosphate reductase activity	1
1199	GO:0009052	BP	pentose-phosphate shunt, non-oxidative branch	1
1200	GO:0009062	BP	fatty acid catabolic process	1
1201	GO:0009065	BP	glutamine family amino acid catabolic process	1
1202	GO:0009067	BP	aspartate family amino acid biosynthetic process	1
1203	GO:0009068	BP	aspartate family amino acid catabolic process	1
1204	GO:0009071	BP	serine family amino acid catabolic process	1
1205	GO:0009072	BP	aromatic amino acid family metabolic process	1
1206	GO:0009073	BP	aromatic amino acid family biosynthetic process	1
1207	GO:0009081	BP	branched-chain amino acid metabolic process	1
1208	GO:0009084	BP	glutamine family amino acid biosynthetic process	1
1209	GO:0009086	BP	methionine biosynthetic process	1
1210	GO:0009087	BP	methionine catabolic process	1
1211	GO:0009102	BP	biotin biosynthetic process	1
1212	GO:0009110	BP	vitamin biosynthetic process	1
1213	GO:0009164	BP	nucleoside catabolic process	1
1214	GO:0009224	BP	CMP biosynthetic process	1
1215	GO:0009237	BP	siderophore metabolic process	1
1216	GO:0009262	BP	deoxyribonucleotide metabolic process	1
1217	GO:0009263	BP	deoxyribonucleotide biosynthetic process	1
1218	GO:0009265	BP	2'-deoxyribonucleotide biosynthetic process	1
1219	GO:0009275	CC	Gram-positive-bacterium-type cell wall	1
1220	GO:0009276	CC	Gram-negative-bacterium-type cell wall	1
1221	GO:0009306	BP	protein secretion	1
1222	GO:0009317	CC	acetyl-CoA carboxylase complex	1
1223	GO:0009328	CC	phenylalanine-tRNA ligase complex	1
1224	GO:0009329	CC	acetate CoA-transferase complex	1
1225	GO:0009333	CC	cysteine synthase complex	1
1226	GO:0009378	MF	four-way junction helicase activity	1
1227	GO:0009394	BP	2'-deoxyribonucleotide metabolic process	1
1228	GO:0009401	BP	phosphoenolpyruvate-dependent sugar phosphotransferase system	1
1229	GO:0009403	BP	toxin biosynthetic process	1
1230	GO:0009404	BP	toxin metabolic process	1
1231	GO:0009410	BP	response to xenobiotic stimulus	1
1232	GO:0009415	BP	response to water	1
1233	GO:0009435	BP	NAD biosynthetic process	1
1234	GO:0009635	BP	response to herbicide	1
1235	GO:0009657	BP	plastid organization	1
1236	GO:0009966	BP	regulation of signal transduction	1
1237	GO:0009967	BP	positive regulation of signal transduction	1
1238	GO:0009970	BP	cellular response to sulfate starvation	1
1239	GO:0010039	BP	response to iron ion	1
1240	GO:0010212	BP	response to ionizing radiation	1
1241	GO:0010269	BP	response to selenium ion	1
1242	GO:0010339	CC	external side of cell wall	1
1243	GO:0010447	BP	response to acidic pH	1
1244	GO:0010498	BP	proteasomal protein catabolic process	1
1245	GO:0010646	BP	regulation of cell communication	1
1246	GO:0010647	BP	positive regulation of cell communication	1
1247	GO:0010675	BP	regulation of cellular carbohydrate metabolic process	1
1248	GO:0010921	BP	regulation of phosphatase activity	1
1249	GO:0014070	BP	response to organic cyclic compound	1
1250	GO:0015037	MF	peptide disulfide oxidoreductase activity	1
1251	GO:0015038	MF	glutathione disulfide oxidoreductase activity	1
1252	GO:0015101	MF	organic cation transmembrane transporter activity	1
1253	GO:0015103	MF	inorganic anion transmembrane transporter activity	1
1254	GO:0015114	MF	phosphate ion transmembrane transporter activity	1
1255	GO:0015173	MF	aromatic amino acid transmembrane transporter activity	1
1256	GO:0015174	MF	basic amino acid transmembrane transporter activity	1
1257	GO:0015175	MF	neutral amino acid transmembrane transporter activity	1
1258	GO:0015184	MF	L-cystine transmembrane transporter activity	1
1259	GO:0015191	MF	L-methionine transmembrane transporter activity	1
1260	GO:0015203	MF	polyamine transmembrane transporter activity	1
1261	GO:0015291	MF	secondary active transmembrane transporter activity	1
1262	GO:0015343	MF	siderophore transmembrane transporter activity	1
1263	GO:0015415	MF	ATPase-coupled phosphate ion transmembrane transporter activity	1
1264	GO:0015417	MF	polyamine-transporting ATPase activity	1
1265	GO:0015426	MF	polar-amino acid-transporting ATPase activity	1
1266	GO:0015440	MF	peptide-transporting ATPase activity	1
1267	GO:0015450	MF	P-P-bond-hydrolysis-driven protein transmembrane transporter activity	1
1268	GO:0015462	MF	ATPase-coupled protein transmembrane transporter activity	1
1269	GO:0015489	MF	putrescine transmembrane transporter activity	1
1270	GO:0015594	MF	putrescine-importing ATPase activity	1
1271	GO:0015595	MF	spermidine-importing ATPase activity	1
1272	GO:0015603	MF	iron chelate transmembrane transporter activity	1
1273	GO:0015606	MF	spermidine transmembrane transporter activity	1
1274	GO:0015620	MF	ferric-enterobactin transmembrane transporter activity	1
1275	GO:0015627	CC	type II protein secretion system complex	1
1276	GO:0015628	BP	protein secretion by the type II secretion system	1
1277	GO:0015682	BP	ferric iron transport	1
1278	GO:0015685	BP	ferric-enterobactin transport	1
1279	GO:0015688	BP	iron chelate transport	1
1280	GO:0015695	BP	organic cation transport	1
1281	GO:0015696	BP	ammonium transport	1
1282	GO:0015698	BP	inorganic anion transport	1
1283	GO:0015801	BP	aromatic amino acid transport	1
1284	GO:0015802	BP	basic amino acid transport	1
1285	GO:0015804	BP	neutral amino acid transport	1
1286	GO:0015809	BP	arginine transport	1
1287	GO:0015811	BP	L-cystine transport	1
1288	GO:0015817	BP	histidine transport	1
1289	GO:0015821	BP	methionine transport	1
1290	GO:0015822	BP	ornithine transport	1
1291	GO:0015846	BP	polyamine transport	1
1292	GO:0015847	BP	putrescine transport	1
1293	GO:0015848	BP	spermidine transport	1
1294	GO:0015850	BP	organic hydroxy compound transport	1
1295	GO:0015886	BP	heme transport	1
1296	GO:0015891	BP	siderophore transport	1
1297	GO:0015925	MF	galactosidase activity	1
1298	GO:0015927	MF	trehalase activity	1
1299	GO:0015968	BP	stringent response	1
1300	GO:0015977	BP	carbon fixation	1
1301	GO:0015980	BP	energy derivation by oxidation of organic compounds	1
1302	GO:0016042	BP	lipid catabolic process	1
1303	GO:0016150	MF	translation release factor activity, codon nonspecific	1
1304	GO:0016160	MF	amylase activity	1
1305	GO:0016259	BP	selenocysteine metabolic process	1
1306	GO:0016260	BP	selenocysteine biosynthetic process	1
1307	GO:0016311	BP	dephosphorylation	1
1308	GO:0016408	MF	C-acyltransferase activity	1
1309	GO:0016441	BP	posttranscriptional gene silencing	1
1310	GO:0016453	MF	C-acetyltransferase activity	1
1311	GO:0016458	BP	gene silencing	1
1312	GO:0016465	CC	chaperonin ATPase complex	1
1313	GO:0016615	MF	malate dehydrogenase activity	1
1314	GO:0016620	MF	oxidoreductase activity, acting on the aldehyde or oxo group of donors, NAD or NADP as acceptor	1
1315	GO:0016645	MF	oxidoreductase activity, acting on the CH-NH group of donors	1
1316	GO:0016646	MF	oxidoreductase activity, acting on the CH-NH group of donors, NAD or NADP as acceptor	1
1317	GO:0016657	MF	oxidoreductase activity, acting on NAD(P)H, nitrogenous group as acceptor	1
1318	GO:0016684	MF	oxidoreductase activity, acting on peroxide as acceptor	1
1319	GO:0016721	MF	oxidoreductase activity, acting on superoxide radicals as acceptor	1
1320	GO:0016725	MF	oxidoreductase activity, acting on CH or CH2 groups	1
1321	GO:0016728	MF	oxidoreductase activity, acting on CH or CH2 groups, disulfide as acceptor	1
1322	GO:0016742	MF	hydroxymethyl-, formyl- and related transferase activity	1
1323	GO:0016744	MF	transferase activity, transferring aldehyde or ketonic groups	1
1324	GO:0016775	MF	phosphotransferase activity, nitrogenous group as acceptor	1
1325	GO:0016778	MF	diphosphotransferase activity	1
1326	GO:0016782	MF	transferase activity, transferring sulfur-containing groups	1
1327	GO:0016783	MF	sulfurtransferase activity	1
1328	GO:0016796	MF	exonuclease activity, active with either ribo- or deoxyribonucleic acids and producing 5'-phosphomonoesters	1
1329	GO:0016799	MF	hydrolase activity, hydrolyzing N-glycosyl compounds	1
1330	GO:0016811	MF	hydrolase activity, acting on carbon-nitrogen (but not peptide) bonds, in linear amides	1
1331	GO:0016814	MF	hydrolase activity, acting on carbon-nitrogen (but not peptide) bonds, in cyclic amidines	1
1332	GO:0016846	MF	carbon-sulfur lyase activity	1
1333	GO:0016848	MF	carbon-halide lyase activity	1
1334	GO:0016868	MF	intramolecular transferase activity, phosphotransferases	1
1335	GO:0016880	MF	acid-ammonia (or amide) ligase activity	1
1336	GO:0016881	MF	acid-amino acid ligase activity	1
1337	GO:0016882	MF	cyclo-ligase activity	1
1338	GO:0016896	MF	exoribonuclease activity, producing 5'-phosphomonoesters	1
1339	GO:0016899	MF	oxidoreductase activity, acting on the CH-OH group of donors, oxygen as acceptor	1
1340	GO:0016903	MF	oxidoreductase activity, acting on the aldehyde or oxo group of donors	1
1341	GO:0016987	MF	sigma factor activity	1
1342	GO:0016989	MF	sigma factor antagonist activity	1
1343	GO:0017001	BP	antibiotic catabolic process	1
1344	GO:0017171	MF	serine hydrolase activity	1
1345	GO:0018307	BP	enzyme active site formation	1
1346	GO:0018455	MF	alcohol dehydrogenase [NAD(P)+] activity	1
1347	GO:0019058	BP	viral life cycle	1
1348	GO:0019068	BP	virion assembly	1
1349	GO:0019103	MF	pyrimidine nucleotide binding	1
1350	GO:0019104	MF	DNA N-glycosylase activity	1
1351	GO:0019152	MF	acetoin dehydrogenase activity	1
1352	GO:0019170	MF	methylglyoxal reductase (NADH-dependent) activity	1
1353	GO:0019184	BP	nonribosomal peptide biosynthetic process	1
1354	GO:0019197	CC	phosphoenolpyruvate-dependent sugar phosphotransferase complex	1
1355	GO:0019200	MF	carbohydrate kinase activity	1
1356	GO:0019238	MF	cyclohydrolase activity	1
1357	GO:0019264	BP	glycine biosynthetic process from serine	1
1358	GO:0019319	BP	hexose biosynthetic process	1
1359	GO:0019344	BP	cysteine biosynthetic process	1
1360	GO:0019355	BP	nicotinamide nucleotide biosynthetic process from aspartate	1
1361	GO:0019365	BP	pyridine nucleotide salvage	1
1362	GO:0019395	BP	fatty acid oxidation	1
1363	GO:0019400	BP	alditol metabolic process	1
1364	GO:0019405	BP	alditol catabolic process	1
1365	GO:0019413	BP	acetate biosynthetic process	1
1366	GO:0019430	BP	removal of superoxide radicals	1
1367	GO:0019546	BP	arginine deiminase pathway	1
1368	GO:0019547	BP	arginine catabolic process to ornithine	1
1369	GO:0019563	BP	glycerol catabolic process	1
1370	GO:0019626	BP	short-chain fatty acid catabolic process	1
1371	GO:0019627	BP	urea metabolic process	1
1372	GO:0019660	BP	glycolytic fermentation	1
1373	GO:0019682	BP	glyceraldehyde-3-phosphate metabolic process	1
1374	GO:0019686	BP	purine nucleoside interconversion	1
1375	GO:0019692	BP	deoxyribose phosphate metabolic process	1
1376	GO:0019860	BP	uracil metabolic process	1
1377	GO:0019897	CC	extrinsic component of plasma membrane	1
1378	GO:0019898	CC	extrinsic component of membrane	1
1379	GO:0019954	BP	asexual reproduction	1
1380	GO:0022402	BP	cell cycle process	1
1381	GO:0022884	MF	macromolecule transmembrane transporter activity	1
1382	GO:0022900	BP	electron transport chain	1
1383	GO:0023051	BP	regulation of signaling	1
1384	GO:0023052	BP	signaling	1
1385	GO:0023056	BP	positive regulation of signaling	1
1386	GO:0030164	BP	protein denaturation	1
1387	GO:0030234	MF	enzyme regulator activity	1
1388	GO:0030258	BP	lipid modification	1
1389	GO:0030261	BP	chromosome condensation	1
1390	GO:0030313	CC	cell envelope	1
1391	GO:0030322	BP	stabilization of membrane potential	1
1392	GO:0030371	MF	translation repressor activity	1
1393	GO:0030388	BP	fructose 1,6-bisphosphate metabolic process	1
1394	GO:0030497	BP	fatty acid elongation	1
1395	GO:0030551	MF	cyclic nucleotide binding	1
1396	GO:0030955	MF	potassium ion binding	1
1397	GO:0030976	MF	thiamine pyrophosphate binding	1
1398	GO:0031072	MF	heat shock protein binding	1
1399	GO:0031090	CC	organelle membrane	1
1400	GO:0031106	BP	septin ring organization	1
1401	GO:0031123	BP	RNA 3'-end processing	1
1402	GO:0031124	BP	mRNA 3'-end processing	1
1403	GO:0031250	CC	anaerobic ribonucleoside-triphosphate reductase complex	1
1404	GO:0031333	BP	negative regulation of protein complex assembly	1
1405	GO:0031334	BP	positive regulation of protein complex assembly	1
1406	GO:0031348	BP	negative regulation of defense response	1
1407	GO:0031420	MF	alkali metal ion binding	1
1408	GO:0031522	CC	cell envelope Sec protein transport complex	1
1409	GO:0031647	BP	regulation of protein stability	1
1410	GO:0031981	CC	nuclear lumen	1
1411	GO:0032101	BP	regulation of response to external stimulus	1
1412	GO:0032102	BP	negative regulation of response to external stimulus	1
1413	GO:0032153	CC	cell division site	1
1414	GO:0032185	BP	septin cytoskeleton organization	1
1415	GO:0032261	BP	purine nucleotide salvage	1
1416	GO:0032270	BP	positive regulation of cellular protein metabolic process	1
1417	GO:0032271	BP	regulation of protein polymerization	1
1418	GO:0032272	BP	negative regulation of protein polymerization	1
1419	GO:0032392	BP	DNA geometric change	1
1420	GO:0032505	BP	reproduction of a single-celled organism	1
1421	GO:0032506	BP	cytokinetic process	1
1422	GO:0032508	BP	DNA duplex unwinding	1
1423	GO:0032552	MF	deoxyribonucleotide binding	1
1424	GO:0032554	MF	purine deoxyribonucleotide binding	1
1425	GO:0032556	MF	pyrimidine deoxyribonucleotide binding	1
1426	GO:0032558	MF	adenyl deoxyribonucleotide binding	1
1427	GO:0032560	MF	guanyl deoxyribonucleotide binding	1
1428	GO:0032564	MF	dATP binding	1
1429	GO:0032567	MF	dGTP binding	1
1430	GO:0032843	MF	hydroperoxide reductase activity	1
1431	GO:0032943	BP	mononuclear cell proliferation	1
1432	GO:0032977	MF	membrane insertase activity	1
1433	GO:0033013	BP	tetrapyrrole metabolic process	1
1434	GO:0033014	BP	tetrapyrrole biosynthetic process	1
1435	GO:0033120	BP	positive regulation of RNA splicing	1
1436	GO:0033194	BP	response to hydroperoxide	1
1437	GO:0033195	BP	response to alkyl hydroperoxide	1
1438	GO:0033220	MF	amide-transporting ATPase activity	1
1439	GO:0033353	BP	S-adenosylmethionine cycle	1
1440	GO:0034023	MF	5-(carboxyamino)imidazole ribonucleotide mutase activity	1
1441	GO:0034077	BP	butanediol metabolic process	1
1442	GO:0034227	BP	tRNA thio-modification	1
1443	GO:0034250	BP	positive regulation of cellular amide metabolic process	1
1444	GO:0034311	BP	diol metabolic process	1
1445	GO:0034336	MF	misfolded RNA binding	1
1446	GO:0034337	BP	RNA folding	1
1447	GO:0034355	BP	NAD salvage	1
1448	GO:0034440	BP	lipid oxidation	1
1449	GO:0034605	BP	cellular response to heat	1
1450	GO:0034620	BP	cellular response to unfolded protein	1
1451	GO:0034627	BP	de novo' NAD biosynthetic process	1
1452	GO:0034628	BP	de novo' NAD biosynthetic process from aspartate	1
1453	GO:0034656	BP	nucleobase-containing small molecule catabolic process	1
1454	GO:0034701	MF	tripeptidase activity	1
1455	GO:0035303	BP	regulation of dephosphorylation	1
1456	GO:0035375	MF	zymogen binding	1
1457	GO:0035435	BP	phosphate ion transmembrane transport	1
1458	GO:0035438	MF	cyclic-di-GMP binding	1
1459	GO:0035556	BP	intracellular signal transduction	1
1460	GO:0035690	BP	cellular response to drug	1
1461	GO:0035967	BP	cellular response to topologically incorrect protein	1
1462	GO:0036245	BP	cellular response to menadione	1
1463	GO:0036442	MF	proton-exporting ATPase activity	1
1464	GO:0040008	BP	regulation of growth	1
1465	GO:0040011	BP	locomotion	1
1466	GO:0040012	BP	regulation of locomotion	1
1467	GO:0040029	BP	regulation of gene expression, epigenetic	1
1468	GO:0042098	BP	T cell proliferation	1
1469	GO:0042100	BP	B cell proliferation	1
1470	GO:0042110	BP	T cell activation	1
1471	GO:0042113	BP	B cell activation	1
1472	GO:0042126	BP	nitrate metabolic process	1
1473	GO:0042127	BP	regulation of cell proliferation	1
1474	GO:0042128	BP	nitrate assimilation	1
1475	GO:0042133	BP	neurotransmitter metabolic process	1
1476	GO:0042135	BP	neurotransmitter catabolic process	1
1477	GO:0042136	BP	neurotransmitter biosynthetic process	1
1478	GO:0042182	BP	ketone catabolic process	1
1479	GO:0042256	BP	mature ribosome assembly	1
1480	GO:0042301	MF	phosphate ion binding	1
1481	GO:0042304	BP	regulation of fatty acid biosynthetic process	1
1482	GO:0042330	BP	taxis	1
1483	GO:0042364	BP	water-soluble vitamin biosynthetic process	1
1484	GO:0042391	BP	regulation of membrane potential	1
1485	GO:0042450	BP	arginine biosynthetic process via ornithine	1
1486	GO:0042542	BP	response to hydrogen peroxide	1
1487	GO:0042579	CC	microbody	1
1488	GO:0042618	BP	poly-hydroxybutyrate metabolic process	1
1489	GO:0042619	BP	poly-hydroxybutyrate biosynthetic process	1
1490	GO:0042710	BP	biofilm formation	1
1491	GO:0042742	BP	defense response to bacterium	1
1492	GO:0042743	BP	hydrogen peroxide metabolic process	1
1493	GO:0042744	BP	hydrogen peroxide catabolic process	1
1494	GO:0042759	BP	long-chain fatty acid biosynthetic process	1
1495	GO:0042788	CC	polysomal ribosome	1
1496	GO:0042844	BP	glycol metabolic process	1
1497	GO:0042884	BP	microcin transport	1
1498	GO:0042930	BP	enterobactin transport	1
1499	GO:0042940	BP	D-amino acid transport	1
1500	GO:0042943	MF	D-amino acid transmembrane transporter activity	1
1501	GO:0043086	BP	negative regulation of catalytic activity	1
1502	GO:0043090	BP	amino acid import	1
1503	GO:0043093	BP	FtsZ-dependent cytokinesis	1
1504	GO:0043096	BP	purine nucleobase salvage	1
1505	GO:0043100	BP	pyrimidine nucleobase salvage	1
1506	GO:0043101	BP	purine-containing compound salvage	1
1507	GO:0043113	BP	receptor clustering	1
1508	GO:0043171	BP	peptide catabolic process	1
1509	GO:0043175	MF	RNA polymerase core enzyme binding	1
1510	GO:0043225	MF	ATPase-coupled anion transmembrane transporter activity	1
1511	GO:0043236	MF	laminin binding	1
1512	GO:0043242	BP	negative regulation of protein complex disassembly	1
1513	GO:0043273	MF	CTPase activity	1
1514	GO:0043335	BP	protein unfolding	1
1515	GO:0043364	MF	glycyl-radical enzyme activating activity	1
1516	GO:0043365	MF	[formate-C-acetyltransferase]-activating enzyme activity	1
1517	GO:0043388	BP	positive regulation of DNA binding	1
1518	GO:0043438	BP	acetoacetic acid metabolic process	1
1519	GO:0043442	BP	acetoacetic acid catabolic process	1
1520	GO:0043455	BP	regulation of secondary metabolic process	1
1521	GO:0043456	BP	regulation of pentose-phosphate shunt	1
1522	GO:0043470	BP	regulation of carbohydrate catabolic process	1
1523	GO:0043471	BP	regulation of cellular carbohydrate catabolic process	1
1524	GO:0043484	BP	regulation of RNA splicing	1
1525	GO:0043487	BP	regulation of RNA stability	1
1526	GO:0043488	BP	regulation of mRNA stability	1
1527	GO:0043590	CC	bacterial nucleoid	1
1528	GO:0043631	BP	RNA polyadenylation	1
1529	GO:0043771	MF	cytidine kinase activity	1
1530	GO:0043865	MF	methionine transmembrane transporter activity	1
1531	GO:0043891	MF	glyceraldehyde-3-phosphate dehydrogenase (NAD(P)+) (phosphorylating) activity	1
1532	GO:0043901	BP	negative regulation of multi-organism process	1
1533	GO:0043903	BP	regulation of symbiosis, encompassing mutualism through parasitism	1
1534	GO:0043952	BP	protein transport by the Sec complex	1
1535	GO:0044003	BP	modification by symbiont of host morphology or physiology	1
1536	GO:0044010	BP	single-species biofilm formation	1
1537	GO:0044068	BP	modulation by symbiont of host cellular process	1
1538	GO:0044092	BP	negative regulation of molecular function	1
1539	GO:0044093	BP	positive regulation of molecular function	1
1540	GO:0044209	BP	AMP salvage	1
1541	GO:0044210	BP	de novo' CTP biosynthetic process	1
1542	GO:0044211	BP	CTP salvage	1
1543	GO:0044242	BP	cellular lipid catabolic process	1
1544	GO:0044273	BP	sulfur compound catabolic process	1
1545	GO:0044426	CC	cell wall part	1
1546	GO:0044462	CC	external encapsulating structure part	1
1547	GO:0044651	BP	adhesion of symbiont to host epithelial cell	1
1548	GO:0044718	BP	siderophore transmembrane transport	1
1549	GO:0045117	BP	azole transport	1
1550	GO:0045148	MF	tripeptide aminopeptidase activity	1
1551	GO:0045149	BP	acetoin metabolic process	1
1552	GO:0045150	BP	acetoin catabolic process	1
1553	GO:0045321	BP	leukocyte activation	1
1554	GO:0045471	BP	response to ethanol	1
1555	GO:0045717	BP	negative regulation of fatty acid biosynthetic process	1
1556	GO:0045727	BP	positive regulation of translation	1
1557	GO:0045787	BP	positive regulation of cell cycle	1
1558	GO:0045833	BP	negative regulation of lipid metabolic process	1
1559	GO:0045922	BP	negative regulation of fatty acid metabolic process	1
1560	GO:0045947	BP	negative regulation of translational initiation	1
1561	GO:0046033	BP	AMP metabolic process	1
1562	GO:0046035	BP	CMP metabolic process	1
1563	GO:0046039	BP	GTP metabolic process	1
1564	GO:0046083	BP	adenine metabolic process	1
1565	GO:0046084	BP	adenine biosynthetic process	1
1566	GO:0046116	BP	queuosine metabolic process	1
1567	GO:0046174	BP	polyol catabolic process	1
1568	GO:0046185	BP	aldehyde catabolic process	1
1569	GO:0046187	BP	acetaldehyde catabolic process	1
1570	GO:0046364	BP	monosaccharide biosynthetic process	1
1571	GO:0046385	BP	deoxyribose phosphate biosynthetic process	1
1572	GO:0046391	BP	5-phosphoribose 1-diphosphate metabolic process	1
1573	GO:0046439	BP	L-cysteine metabolic process	1
1574	GO:0046459	BP	short-chain fatty acid metabolic process	1
1575	GO:0046471	BP	phosphatidylglycerol metabolic process	1
1576	GO:0046486	BP	glycerolipid metabolic process	1
1577	GO:0046498	BP	S-adenosylhomocysteine metabolic process	1
1578	GO:0046500	BP	S-adenosylmethionine metabolic process	1
1579	GO:0046538	MF	2,3-bisphosphoglycerate-dependent phosphoglycerate mutase activity	1
1580	GO:0046649	BP	lymphocyte activation	1
1581	GO:0046651	BP	lymphocyte proliferation	1
1582	GO:0046655	BP	folic acid metabolic process	1
1583	GO:0046688	BP	response to copper ion	1
1584	GO:0046777	BP	protein autophosphorylation	1
1585	GO:0046812	MF	host cell surface binding	1
1586	GO:0046835	BP	carbohydrate phosphorylation	1
1587	GO:0046890	BP	regulation of lipid biosynthetic process	1
1588	GO:0046950	BP	cellular ketone body metabolic process	1
1589	GO:0046952	BP	ketone body catabolic process	1
1590	GO:0047134	MF	protein-disulfide reductase activity	1
1591	GO:0047334	MF	diphosphate-fructose-6-phosphate 1-phosphotransferase activity	1
1592	GO:0048029	MF	monosaccharide binding	1
1593	GO:0048473	BP	D-methionine transport	1
1594	GO:0048474	MF	D-methionine transmembrane transporter activity	1
1595	GO:0048476	CC	Holliday junction resolvase complex	1
1596	GO:0048500	CC	signal recognition particle	1
1597	GO:0048585	BP	negative regulation of response to stimulus	1
1598	GO:0048870	BP	cell motility	1
1599	GO:0050821	BP	protein stabilization	1
1600	GO:0050840	MF	extracellular matrix binding	1
1601	GO:0050918	BP	positive chemotaxis	1
1602	GO:0051052	BP	regulation of DNA metabolic process	1
1603	GO:0051053	BP	negative regulation of DNA metabolic process	1
1604	GO:0051055	BP	negative regulation of lipid biosynthetic process	1
1605	GO:0051065	MF	CTP reductase activity	1
1606	GO:0051090	BP	regulation of DNA-binding transcription factor activity	1
1607	GO:0051098	BP	regulation of binding	1
1608	GO:0051099	BP	positive regulation of binding	1
1609	GO:0051101	BP	regulation of DNA binding	1
1610	GO:0051117	MF	ATPase binding	1
1611	GO:0051130	BP	positive regulation of cellular component organization	1
1612	GO:0051156	BP	glucose 6-phosphate metabolic process	1
1613	GO:0051187	BP	cofactor catabolic process	1
1614	GO:0051196	BP	regulation of coenzyme metabolic process	1
1615	GO:0051205	BP	protein insertion into membrane	1
1616	GO:0051247	BP	positive regulation of protein metabolic process	1
1617	GO:0051258	BP	protein polymerization	1
1618	GO:0051270	BP	regulation of cellular component movement	1
1619	GO:0051291	BP	protein heterooligomerization	1
1620	GO:0051336	BP	regulation of hydrolase activity	1
1621	GO:0051536	MF	iron-sulfur cluster binding	1
1622	GO:0051539	MF	4 iron, 4 sulfur cluster binding	1
1623	GO:0051540	MF	metal cluster binding	1
1624	GO:0051603	BP	proteolysis involved in cellular protein catabolic process	1
1625	GO:0051668	BP	localization within membrane	1
1626	GO:0051674	BP	localization of cell	1
1627	GO:0051701	BP	interaction with host	1
1628	GO:0051726	BP	regulation of cell cycle	1
1629	GO:0051920	MF	peroxiredoxin activity	1
1630	GO:0052047	BP	interaction with other organism via secreted substance involved in symbiotic interaction	1
1631	GO:0052212	BP	modification of morphology or physiology of other organism via secreted substance involved in symbiotic interaction	1
1632	GO:0052588	MF	diacetyl reductase ((S)-acetoin forming) activity	1
1633	GO:0052646	BP	alditol phosphate metabolic process	1
1634	GO:0052803	BP	imidazole-containing compound metabolic process	1
1635	GO:0055052	CC	ATP-binding cassette (ABC) transporter complex, substrate-binding subunit-containing	1
1636	GO:0060341	BP	regulation of cellular localization	1
1637	GO:0060567	BP	negative regulation of DNA-templated transcription, termination	1
1638	GO:0061013	BP	regulation of mRNA catabolic process	1
1639	GO:0061024	BP	membrane organization	1
1640	GO:0062014	BP	negative regulation of small molecule metabolic process	1
1641	GO:0070035	MF	purine NTP-dependent helicase activity	1
1642	GO:0070063	MF	RNA polymerase binding	1
1643	GO:0070301	BP	cellular response to hydrogen peroxide	1
1644	GO:0070402	MF	NADPH binding	1
1645	GO:0070404	MF	NADH binding	1
1646	GO:0070661	BP	leukocyte proliferation	1
1647	GO:0070717	MF	poly-purine tract binding	1
1648	GO:0070905	MF	serine binding	1
1649	GO:0071229	BP	cellular response to acid chemical	1
1650	GO:0071236	BP	cellular response to antibiotic	1
1651	GO:0071241	BP	cellular response to inorganic substance	1
1652	GO:0071248	BP	cellular response to metal ion	1
1653	GO:0071270	BP	1-butanol metabolic process	1
1654	GO:0071271	BP	1-butanol biosynthetic process	1
1655	GO:0071291	BP	cellular response to selenium ion	1
1655	GO:0071450	BP	cellular response to oxygen radical	1
1655	GO:0071451	BP	cellular response to superoxide	1
1655	GO:0071949	MF	FAD binding	1
1655	GO:0071973	BP	bacterial-type flagellum-dependent cell motility	1
1655	GO:0072329	BP	monocarboxylic acid catabolic process	1
1655	GO:0072337	BP	modified amino acid transport	1
1655	GO:0072349	MF	modified amino acid transmembrane transporter activity	1
1655	GO:0072488	BP	ammonium transmembrane transport	1
1655	GO:0072512	BP	trivalent inorganic cation transport	1
1655	GO:0072523	BP	purine-containing compound catabolic process	1
1655	GO:0072747	BP	cellular response to chloramphenicol	1
1655	GO:0072756	BP	cellular response to paraquat	1
1655	GO:0080146	MF	L-cysteine desulfhydrase activity	1
1655	GO:0089709	BP	L-histidine transmembrane transport	1
1655	GO:0089718	BP	amino acid import across plasma membrane	1
1655	GO:0090352	BP	regulation of nitrate assimilation	1
1655	GO:0090501	BP	RNA phosphodiester bond hydrolysis	1
1655	GO:0090503	BP	RNA phosphodiester bond hydrolysis, exonucleolytic	1
1655	GO:0090529	BP	cell septum assembly	1
1655	GO:0090599	MF	alpha-glucosidase activity	1
1655	GO:0097056	BP	selenocysteinyl-tRNA(Sec) biosynthetic process	1
1655	GO:0097305	BP	response to alcohol	1
1655	GO:0097501	BP	stress response to metal ion	1
1655	GO:0097506	MF	deaminated base DNA N-glycosylase activity	1
1655	GO:0097510	BP	base-excision repair, AP site formation via deaminated base removal	1
1655	GO:0097588	BP	archaeal or bacterial-type flagellum-dependent cell motility	1
1655	GO:0097638	BP	L-arginine import across plasma membrane	1
1655	GO:0097718	MF	disordered domain specific binding	1
1655	GO:0098542	BP	defense response to other organism	1
1655	GO:0098661	BP	inorganic anion transmembrane transport	1
1655	GO:0098739	BP	import across plasma membrane	1
1655	GO:0098772	MF	molecular function regulator	1
1655	GO:0098776	BP	protein transport across the cell outer membrane	1
1655	GO:0101030	BP	tRNA-guanine transglycosylation	1
1655	GO:0101031	CC	chaperone complex	1
1655	GO:0102039	MF	alkylhydroperoxide reductase activity	1
1655	GO:0102131	MF	3-oxo-glutaryl-[acp] methyl ester reductase activity	1
1655	GO:0102132	MF	3-oxo-pimeloyl-[acp] methyl ester reductase activity	1
1655	GO:0103047	MF	methyl beta-D-glucoside 6-phosphate glucohydrolase activity	1
1655	GO:0140030	MF	modification-dependent protein binding	1
1655	GO:0140032	MF	glycosylation-dependent protein binding	1
1655	GO:0140104	MF	molecular carrier activity	1
1655	GO:1900190	BP	regulation of single-species biofilm formation	1
1655	GO:1901136	BP	carbohydrate derivative catabolic process	1
1655	GO:1901222	BP	regulation of NIK/NF-kappaB signaling	1
1655	GO:1901224	BP	positive regulation of NIK/NF-kappaB signaling	1
1655	GO:1901322	BP	response to chloramphenicol	1
1655	GO:1901401	BP	regulation of tetrapyrrole metabolic process	1
1655	GO:1901440	BP	poly(hydroxyalkanoate) metabolic process	1
1655	GO:1901441	BP	poly(hydroxyalkanoate) biosynthetic process	1
1655	GO:1901463	BP	regulation of tetrapyrrole biosynthetic process	1
1655	GO:1901474	MF	azole transmembrane transporter activity	1
1655	GO:1901562	BP	response to paraquat	1
1655	GO:1901568	BP	fatty acid derivative metabolic process	1
1655	GO:1901569	BP	fatty acid derivative catabolic process	1
1655	GO:1901654	BP	response to ketone	1
1655	GO:1901655	BP	cellular response to ketone	1
1655	GO:1901658	BP	glycosyl compound catabolic process	1
1655	GO:1901681	MF	sulfur compound binding	1
1655	GO:1902021	BP	regulation of bacterial-type flagellum-dependent cell motility	1
1655	GO:1902023	BP	L-arginine transport	1
1655	GO:1902031	BP	regulation of NADP metabolic process	1
1655	GO:1902047	BP	polyamine transmembrane transport	1
1655	GO:1902224	BP	ketone body metabolic process	1
1655	GO:1902531	BP	regulation of intracellular signal transduction	1
1655	GO:1902533	BP	positive regulation of intracellular signal transduction	1
1655	GO:1902626	BP	assembly of large subunit precursor of preribosome	1
1655	GO:1903311	BP	regulation of mRNA metabolic process	1
1655	GO:1903314	BP	regulation of nitrogen cycle metabolic process	1
1655	GO:1903352	BP	L-ornithine transmembrane transport	1
1655	GO:1903400	BP	L-arginine transmembrane transport	1
1655	GO:1903711	BP	spermidine transmembrane transport	1
1655	GO:1903810	BP	L-histidine import across plasma membrane	1
1655	GO:1903826	BP	arginine transmembrane transport	1
1655	GO:1903827	BP	regulation of cellular protein localization	1
1655	GO:1904796	BP	regulation of core promoter binding	1
1655	GO:1904798	BP	positive regulation of core promoter binding	1
1655	GO:1905475	BP	regulation of protein localization to membrane	1
1655	GO:1990104	CC	DNA bending complex	1
1655	GO:1990169	BP	stress response to copper ion	1
1655	GO:1990170	BP	stress response to cadmium ion	1
1655	GO:1990178	CC	HU-DNA complex	1
1655	GO:1990220	CC	GroEL-GroES complex	1
1655	GO:1990822	BP	basic amino acid transmembrane transport	1
1655	GO:2000144	BP	positive regulation of DNA-templated transcription, initiation	1
1655	GO:2000145	BP	regulation of cell motility	1
1655	GO:2000232	BP	regulation of rRNA processing	1
1655	GO:2000234	BP	positive regulation of rRNA processing	1
1655	GO:2000535	BP	regulation of entry of bacterium into host cell	1
1655	GO:2000677	BP	regulation of transcription regulatory region DNA binding	1
1655	GO:2000679	BP	positive regulation of transcription regulatory region DNA binding	1
1655	GO:2000891	BP	cellobiose metabolic process	1
1655	GO:2000892	BP	cellobiose catabolic process	1
1655	GO:2001057	BP	reactive nitrogen species metabolic process	1
1655	GO:0000052	BP	citrulline metabolic process	1
1655	GO:0000904	BP	cell morphogenesis involved in differentiation	1
1655	GO:0000935	CC	division septum	1
1655	GO:0000947	BP	amino acid catabolic process to alcohol via Ehrlich pathway	1
1655	GO:0000955	BP	amino acid catabolic process via Ehrlich pathway	1
1655	GO:0002055	MF	adenine binding	1
1655	GO:0002169	CC	3-methylcrotonyl-CoA carboxylase complex, mitochondrial	1
1655	GO:0002189	CC	ribose phosphate diphosphokinase complex	1
1655	GO:0002576	BP	platelet degranulation	1
1655	GO:0002831	BP	regulation of response to biotic stimulus	1
1655	GO:0002832	BP	negative regulation of response to biotic stimulus	1
1655	GO:0003006	BP	developmental process involved in reproduction	1
1655	GO:0004485	MF	methylcrotonoyl-CoA carboxylase activity	1
1655	GO:0004574	MF	oligo-1,6-glucosidase activity	1
1655	GO:0004575	MF	sucrose alpha-glucosidase activity	1
1655	GO:0004658	MF	propionyl-CoA carboxylase activity	1
1655	GO:0004998	MF	transferrin receptor activity	1
1655	GO:0005047	MF	signal recognition particle binding	1
1655	GO:0005773	CC	vacuole	1
1655	GO:0005774	CC	vacuolar membrane	1
1655	GO:0005794	CC	Golgi apparatus	1
1655	GO:0005802	CC	trans-Golgi network	1
1655	GO:0005813	CC	centrosome	1
1655	GO:0005815	CC	microtubule organizing center	1
1655	GO:0005911	CC	cell-cell junction	1
1655	GO:0006552	BP	leucine catabolic process	1
1655	GO:0006695	BP	cholesterol biosynthetic process	1
1655	GO:0006868	BP	glutamine transport	1
1655	GO:0006887	BP	exocytosis	1
1655	GO:0006897	BP	endocytosis	1
1655	GO:0008202	BP	steroid metabolic process	1
1655	GO:0008203	BP	cholesterol metabolic process	1
1655	GO:0009083	BP	branched-chain amino acid catabolic process	1
1655	GO:0009368	CC	endopeptidase Clp complex	1
1655	GO:0009506	CC	plasmodesma	1
1655	GO:0009534	CC	chloroplast thylakoid	1
1655	GO:0009535	CC	chloroplast thylakoid membrane	1
1655	GO:0009658	BP	chloroplast organization	1
1655	GO:0009826	BP	unidimensional cell growth	1
1655	GO:0009856	BP	pollination	1
1655	GO:0009860	BP	pollen tube growth	1
1655	GO:0009932	BP	cell tip growth	1
1655	GO:0010380	BP	regulation of chlorophyll biosynthetic process	1
1655	GO:0015186	MF	L-glutamine transmembrane transporter activity	1
1655	GO:0015599	MF	glutamine-importing ATPase activity	1
1655	GO:0015623	MF	iron-chelate-transporting ATPase activity	1
1655	GO:0015630	CC	microtubule cytoskeleton	1
1655	GO:0015979	BP	photosynthesis	1
1655	GO:0015994	BP	chlorophyll metabolic process	1
1655	GO:0015995	BP	chlorophyll biosynthetic process	1
1655	GO:0016125	BP	sterol metabolic process	1
1655	GO:0016126	BP	sterol biosynthetic process	1
1655	GO:0016825	MF	hydrolase activity, acting on acid phosphorus-nitrogen bonds	1
1655	GO:0018904	BP	ether metabolic process	1
1655	GO:0019240	BP	citrulline biosynthetic process	1
1655	GO:0019253	BP	reductive pentose-phosphate cycle	1
1655	GO:0019655	BP	glycolytic fermentation to ethanol	1
1655	GO:0019685	BP	photosynthesis, dark reaction	1
1655	GO:0030054	CC	cell junction	1
1655	GO:0030141	CC	secretory granule	1
1655	GO:0031091	CC	platelet alpha granule	1
1655	GO:0031093	CC	platelet alpha granule lumen	1
1655	GO:0031320	MF	hexitol dehydrogenase activity	1
1655	GO:0031349	BP	positive regulation of defense response	1
1655	GO:0031410	CC	cytoplasmic vesicle	1
1655	GO:0031976	CC	plastid thylakoid	1
1655	GO:0031982	CC	vesicle	1
1655	GO:0031983	CC	vesicle lumen	1
1655	GO:0032450	MF	maltose alpha-glucosidase activity	1
1655	GO:0032501	BP	multicellular organismal process	1
1655	GO:0032989	BP	cellular component morphogenesis	1
1655	GO:0034357	CC	photosynthetic membrane	1
1655	GO:0034774	CC	secretory granule lumen	1
1655	GO:0038024	MF	cargo receptor activity	1
1655	GO:0042469	MF	versicolorin reductase activity	1
1655	GO:0042651	CC	thylakoid membrane	1
1655	GO:0043385	BP	mycotoxin metabolic process	1
1655	GO:0043386	BP	mycotoxin biosynthetic process	1
1655	GO:0043458	BP	ethanol biosynthetic process involved in glucose fermentation to ethanol	1
1655	GO:0043727	MF	5-amino-4-imidazole carboxylate lyase activity	1
1655	GO:0044653	MF	dextrin alpha-glucosidase activity	1
1655	GO:0044654	MF	starch alpha-glucosidase activity	1
1655	GO:0044706	BP	multi-multicellular organism process	1
1655	GO:0045036	BP	protein targeting to chloroplast	1
1655	GO:0045037	BP	protein import into chloroplast stroma	1
1655	GO:0045055	BP	regulated exocytosis	1
1655	GO:0045460	BP	sterigmatocystin metabolic process	1
1655	GO:0045461	BP	sterigmatocystin biosynthetic process	1
1655	GO:0046107	BP	uracil biosynthetic process	1
1655	GO:0047484	BP	regulation of response to osmotic stress	1
1655	GO:0047512	MF	(S,S)-butanediol dehydrogenase activity	1
1655	GO:0047639	MF	alcohol oxidase activity	1
1655	GO:0047713	MF	galactitol 2-dehydrogenase activity	1
1655	GO:0048468	BP	cell development	1
1655	GO:0048588	BP	developmental cell growth	1
1655	GO:0048589	BP	developmental growth	1
1655	GO:0048868	BP	pollen tube development	1
1655	GO:0050272	MF	S-carboxymethylcysteine synthase activity	1
1655	GO:0051787	MF	misfolded protein binding	1
1655	GO:0055035	CC	plastid thylakoid membrane	1
1655	GO:0055044	CC	symplast	1
1655	GO:0060205	CC	cytoplasmic vesicle lumen	1
1655	GO:0060560	BP	developmental growth involved in morphogenesis	1
1655	GO:0070095	MF	fructose-6-phosphate binding	1
1655	GO:0071407	BP	cellular response to organic cyclic compound	1
1655	GO:0072596	BP	establishment of protein localization to chloroplast	1
1655	GO:0072598	BP	protein localization to chloroplast	1
1655	GO:0080007	MF	S-nitrosoglutathione reductase activity	1
1655	GO:0090056	BP	regulation of chlorophyll metabolic process	1
1655	GO:0097640	BP	L-ornithine import across plasma membrane	1
1655	GO:0097708	CC	intracellular vesicle	1
1655	GO:0098588	CC	bounding membrane of organelle	1
1655	GO:0098791	CC	Golgi subcompartment	1
1655	GO:0098798	CC	mitochondrial protein complex	1
1655	GO:0098805	CC	whole membrane	1
1655	GO:0099503	CC	secretory vesicle	1
1655	GO:0106130	MF	purine phosphoribosyltransferase activity	1
1655	GO:1900424	BP	regulation of defense response to bacterium	1
1655	GO:1900425	BP	negative regulation of defense response to bacterium	1
1655	GO:1901000	BP	regulation of response to salt stress	1
1655	GO:1901001	BP	negative regulation of response to salt stress	1
1655	GO:1901376	BP	organic heteropentacyclic compound metabolic process	1
1655	GO:1901378	BP	organic heteropentacyclic compound biosynthetic process	1
1655	GO:1902653	BP	secondary alcohol biosynthetic process	1
1655	GO:1903231	MF	mRNA binding involved in posttranscriptional gene silencing	1
1655	GO:1903829	BP	positive regulation of cellular protein localization	1
1655	GO:1903909	BP	regulation of receptor clustering	1
1655	GO:1903911	BP	positive regulation of receptor clustering	1
1655	GO:1904481	BP	response to tetrahydrofolate	1
1655	GO:1904482	BP	cellular response to tetrahydrofolate	1
1655	GO:1905202	CC	methylcrotonoyl-CoA carboxylase complex	1
1655	GO:1905477	BP	positive regulation of protein localization to membrane	1
1655	GO:1990829	MF	C-rich single-stranded DNA binding	1
