# Supplementary material for: Integrative omics identifies conserved and pathogen-specific responses of sepsis-causing bacteria
Source: Nat Commun. 2023 Mar 18;14:1530. doi: 10.1038/s41467-023-37200-w (PMC10024524; doi:10.1038/s41467-023-37200-w)
Supplement: Supplementary file 10 — Supplementary Data 7 [file 41467_2023_37200_MOESM10_ESM.xlsx]

## Sheet: Transcriptomics_DE_vennt
key	Feature	Description	Gene_Name	logFC	adj.P.Val	Entity_id	core_entity_id	FDR
Ec B36	g004890	chromosomal replication initiator protein DnaA	dnaA	-1.26387	0.0056236	EW036_RS00005	g004890	0.0056236
Ec B36	g004415	DNA polymerase III subunit beta	dnaN	-1.25296	0.005208	EW036_RS00010	g004415	0.005208
Ec B36	g004464	DNA replication/repair protein RecF	recF	-1.16968	0.0113828	EW036_RS00015	g004464	0.0113828
Ec B36	g000241	DNA topoisomerase (ATP-hydrolyzing) subunit B	gyrB	-0.968068	0.0478185	EW036_RS00020	g000241	0.0478185
Ec B36	g001540	YidB family protein	EW036_RS00025	-0.556833	0.190669	EW036_RS00025	g001540	0.190669
Ec B36	g005802	sugar-phosphatase	EW036_RS00030	-0.818142	0.0317342	EW036_RS00030	g005802	0.0317342
Ec B36	g001266	hypothetical protein	EW036_RS00035	2.63703	0.000340868	EW036_RS00035	g001266	0.000340868
Ec B36	g001210	D-galactonate utilization transcriptional regulator DgoR	EW036_RS00040	0.496662	0.273403	EW036_RS00040	g001210	0.273403
Ec B36	g000148_1	2-dehydro-3-deoxygalactonokinase	EW036_RS00045	0.930619	0.0384687	EW036_RS00045	g000148_1	0.0384687
Ec B36	g000167_1	2-dehydro-3-deoxy-6-phosphogalactonate aldolase	EW036_RS00050	1.36514	0.0105795	EW036_RS00050	g000167_1	0.0105795
Ec B36	g001962	galactonate dehydratase	dgoD	2.09089	0.000519811	EW036_RS00055	g001962	0.000519811
Ec B36	g004130	MFS transporter	EW036_RS00060	1.67253	0.00688072	EW036_RS00060	g004130	0.00688072
Ec B36	g004422	colicin M resistance protein	cbrA	2.82503	1.52275e-07	EW036_RS00065	g004422	1.52275e-07
Ec B36	g000877	YidR family protein	EW036_RS00070	-0.0560067	0.894618	EW036_RS00070	g000877	0.894618
Ec B36	g001634	YceK/YidQ family lipoprotein	EW036_RS00075	0.323404	0.473718	EW036_RS00075	g001634	0.473718
Ec B36	g000714_2	heat shock chaperone IbpA	ibpA	-1.36361	0.0132626	EW036_RS00080	g000714_2	0.0132626
Ec B36	g000714_1	heat shock chaperone IbpB	ibpB	-0.413224	0.423161	EW036_RS00085	g000714_1	0.423161
Ec B36	g004676	putative transporter	EW036_RS00090	1.20121	0.00272824	EW036_RS00090	g004676	0.00272824
Ec B36	g005607	AraC family transcriptional regulator	EW036_RS00095	1.65216	0.00121055	EW036_RS00095	g005607	0.00121055
Ec B36	g010304	solute:sodium symporter family transporter	EW036_RS00100	0.721962	0.225289	EW036_RS00100	g010304	0.225289
Ec B36	g001618_1	YidH family protein	EW036_RS00110	0.172118	0.691432	EW036_RS00110	g001618_1	0.691432
Ec B36	g003479	DUF202 domain-containing protein	EW036_RS00115	-0.552892	0.121142	EW036_RS00115	g003479	0.121142
Ec B36	g003094	radical SAM protein	EW036_RS00120	0.197095	0.630166	EW036_RS00120	g003094	0.630166
Ec B36	g004288	multidrug efflux MFS transporter EmrD	emrD	0.53525	0.235061	EW036_RS00125	g004288	0.235061
Ec B36	g013087	ilvB operon leader peptide IvbL	ivbL	-0.229619	0.715863	EW036_RS00130	g013087	0.715863
Ec B36	g004658	acetolactate synthase large subunit	ilvB	1.16796	0.00782693	EW036_RS00135	g004658	0.00782693
Ec B36	g003696	acetolactate synthase small subunit	ilvN	1.25564	0.0033905	EW036_RS00140	g003696	0.0033905
Ec B36	g002863	transcriptional regulator UhpA	uhpA	0.0142664	0.981099	EW036_RS00150	g002863	0.981099
Ec B36	g002125	signal transduction histidine-protein kinase/phosphatase UhpB	uhpB	0.147739	0.790188	EW036_RS00155	g002125	0.790188
Ec B36	g005000	MFS transporter family glucose-6-phosphate receptor UhpC	uhpC	0.929057	0.0471232	EW036_RS00160	g005000	0.0471232
Ec B36	g002176	hexose-6-phosphate:phosphate antiporter	uhpT	0.967315	0.102234	EW036_RS00165	g002176	0.102234
Ec B36	g010255	adenine deaminase	adeD	1.97727	7.87217e-05	EW036_RS00170	g010255	7.87217e-05
Ec B36	g002197_2	NCS2 family permease	EW036_RS00175	2.94093	3.36175e-05	EW036_RS00175	g002197_2	3.36175e-05
Ec B36	g003241	DUF1198 domain-containing protein	EW036_RS00180	-0.283738	0.478243	EW036_RS00180	g003241	0.478243
Ec B36	g003591	DNA-binding transcriptional regulator	EW036_RS00185	-0.103168	0.803159	EW036_RS00185	g003591	0.803159
Ec B36	g000373	type II toxin-antitoxin system RelE/ParE family toxin	EW036_RS00190	-0.225535	0.569636	EW036_RS00190	g000373	0.569636
Ec B36	g009028	hypothetical protein	EW036_RS00195	1.78442	0.0229401	EW036_RS00195	g009028	0.0229401
Ec B36	g000879_1	purine ribonucleoside efflux pump NepI	nepI	-1.19568	0.0163061	EW036_RS00200	g000879_1	0.0163061
Ec B36	g000796	hypothetical protein	EW036_RS00205	0.738655	0.171972	EW036_RS00205	g000796	0.171972
Ec B36	g000151_2	lipoprotein NlpA	nlpA	-0.809038	0.0951584	EW036_RS00210	g000151_2	0.0951584
Ec B36	g005512	DMT family transporter	EW036_RS00215	-0.369323	0.274321	EW036_RS00215	g005512	0.274321
Ec B36	g006993	hypothetical protein	EW036_RS00220	-0.824864	0.223126	EW036_RS00220	g006993	0.223126
Ec B36	g000221	DUF4942 domain-containing protein	EW036_RS00225	-0.0468663	0.938487	EW036_RS00225	g000221	0.938487
Ec B36	g000124	DUF957 domain-containing protein	EW036_RS00230	-0.911565	0.0611294	EW036_RS00230	g000124	0.0611294
Ec B36	g000105_3	hypothetical protein	EW036_RS00235	-1.18682	0.00213407	EW036_RS00235	g000105_3	0.00213407
Ec B36	g012820	ATP-binding protein	EW036_RS00245	-1.29794	0.00670153	EW036_RS00245	g012820	0.00670153
Ec B36	g010494	IS21-like element ISEc12 family transposase	EW036_RS00250	-1.90945	0.00188519	EW036_RS00250	g010494	0.00188519
Ec B36	g000019	type IV toxin-antitoxin system YeeU family antitoxin	EW036_RS00260	1.56074	0.0508961	EW036_RS00260	g000019	0.0508961
Ec B36	g000400	DUF987 domain-containing protein	EW036_RS00265	2.20343	0.0119785	EW036_RS00265	g000400	0.0119785
Ec B36	g000027_2	RadC family protein	EW036_RS00270	2.291	0.00369923	EW036_RS00270	g000027_2	0.00369923
Ec B36	g000030	antirestriction protein	EW036_RS00275	1.35846	0.0487129	EW036_RS00275	g000030	0.0487129
Ec B36	g000043	DUF945 domain-containing protein	EW036_RS00280	2.94723	0.000271338	EW036_RS00280	g000043	0.000271338
Ec B36	g000828_2	DUF905 domain-containing protein	EW036_RS00285	2.50944	0.00214095	EW036_RS00285	g000828_2	0.00214095
Ec B36	g000118_1	autotransporter adhesin Ag43	ag43	0.460712	0.231682	EW036_RS00290	g000118_1	0.231682
Ec B36	g000181	GTPase family protein	EW036_RS00295	1.70609	0.0250449	EW036_RS00295	g000181	0.0250449
Ec B36	g011932	hypothetical protein	EW036_RS00300	0.80633	0.235153	EW036_RS00300	g011932	0.235153
Ec B36	g008789	hypothetical protein	EW036_RS00305	1.73426	0.0370963	EW036_RS00305	g008789	0.0370963
Ec B36	g008963	hypothetical protein	EW036_RS00310	0.854475	0.314475	EW036_RS00310	g008963	0.314475
Ec B36	g001800	hypothetical protein	EW036_RS00315	0.618185	0.480655	EW036_RS00315	g001800	0.480655
Ec B36	g000307_1	hypothetical protein	EW036_RS00320	4.40478	0.00021105	EW036_RS00320	g000307_1	0.00021105
Ec B36	g000075_1	AlpA family transcriptional regulator	EW036_RS00325	3.36353	0.00153503	EW036_RS00325	g000075_1	0.00153503
Ec B36	g003953	hypothetical protein	EW036_RS00330	2.8017	0.017546	EW036_RS00330	g003953	0.017546
Ec B36	g013088	hemolysin activation protein	EW036_RS00340	0.885126	0.0978374	EW036_RS00340	g013088	0.0978374
Ec B36	g008931	hypothetical protein	EW036_RS00345	-0.0428387	0.949952	EW036_RS00345	g008931	0.949952
Ec B36	g013089	hypothetical protein	EW036_RS00350	-0.0377766	0.96213	EW036_RS00350	g013089	0.96213
Ec B36	g000324_1	inovirus Gp2 family protein	EW036_RS00355	0.235717	0.803159	EW036_RS00355	g000324_1	0.803159
Ec B36	g000108_2	hypothetical protein	EW036_RS00360	1.73508	0.0492254	EW036_RS00360	g000108_2	0.0492254
Ec B36	g000683	hypothetical protein	EW036_RS00365	1.79499	0.015457	EW036_RS00365	g000683	0.015457
Ec B36	g003011	hypothetical protein	EW036_RS00375	1.18251	0.0524222	EW036_RS00375	g003011	0.0524222
Ec B36	g011140	hypothetical protein	EW036_RS00380	-0.534823	0.226814	EW036_RS00380	g011140	0.226814
Ec B36	g009715	IS21-like element IS21 family transposase	EW036_RS00390	-0.602858	0.18093	EW036_RS00390	g009715	0.18093
Ec B36	g012546	AAA family ATPase	EW036_RS00395	-0.49357	0.217731	EW036_RS00395	g012546	0.217731
Ec B36	g009715	IS21-like element IS21 family transposase	EW036_RS00400	-0.53799	0.217774	EW036_RS00400	g009715	0.217774
Ec B36	g012546	AAA family ATPase	EW036_RS00405	-0.767196	0.0259504	EW036_RS00405	g012546	0.0259504
Ec B36	g008680	F1845 fimbrial adhesin operon transcriptional regulator DaaF	EW036_RS00415	-0.022133	0.965705	EW036_RS00415	g008680	0.965705
Ec B36	g000412	IS66 family transposase	EW036_RS00420	0.689227	0.208072	EW036_RS00420	g000412	0.208072
Ec B36	g000115	IS66 family insertion sequence element accessory protein TnpB	tnpB	1.48123	0.0374656	EW036_RS00425	g000115	0.0374656
Ec B36	g000063_3	IS66 family insertion sequence hypothetical protein	EW036_RS00430	1.82081	0.00661877	EW036_RS00430	g000063_3	0.00661877
Ec B36	g013090	copper resistance protein	EW036_RS00435	1.93188	0.0145087	EW036_RS00435	g013090	0.0145087
Ec B36	g008137	hypothetical protein	EW036_RS00440	1.3053	0.0118884	EW036_RS00440	g008137	0.0118884
Ec B36	g013076	fimbria/pilus periplasmic chaperone	EW036_RS00445	3.03665	1.20729e-06	EW036_RS00445	g013076	1.20729e-06
Ec B36	g011176	Dr fimbrial biogenesis usher DraC	EW036_RS00450	2.15099	1.42964e-05	EW036_RS00450	g011176	1.42964e-05
Ec B36	g007296	Dr fimbrial tip invasin DraD	EW036_RS00455	2.93639	1.89125e-05	EW036_RS00455	g007296	1.89125e-05
Ec B36	g009186	hypothetical protein	EW036_RS00460	1.25696	0.0854683	EW036_RS00460	g009186	0.0854683
Ec B36	g006776	Dr family adhesin structural subunit	EW036_RS00465	-0.788857	0.0899647	EW036_RS00465	g006776	0.0899647
Ec B36	g007643	IS66 family insertion sequence element accessory protein TnpB	tnpB	-1.83898	0.00942041	EW036_RS00475	g007643	0.00942041
Ec B36	g007700	hypothetical protein	EW036_RS00505	0.370188	0.571558	EW036_RS00505	g007700	0.571558
Ec B36	g010538	group II intron reverse transcriptase/maturase	ltrA	-1.11607	0.00223794	EW036_RS00510	g010538	0.00223794
Ec B36	g000063_3	IS66 family insertion sequence hypothetical protein	EW036_RS00520	-0.952363	0.0516971	EW036_RS00520	g000063_3	0.0516971
Ec B36	g000115	IS66 family insertion sequence element accessory protein TnpB	tnpB	-2.02017	0.017281	EW036_RS00525	g000115	0.017281
Ec B36	g000412	IS66-like element ISEc23 family transposase	EW036_RS00530	0.058317	0.93597	EW036_RS00530	g000412	0.93597
Ec B36	g000683	hypothetical protein	EW036_RS00535	1.55789	0.0143328	EW036_RS00535	g000683	0.0143328
Ec B36	g010094	protease Lon-related BREX system protein BrxL	brxL	-0.951672	0.0153108	EW036_RS00545	g010094	0.0153108
Ec B36	g011174	BREX-1 system phosphatase PglZ type A	pglZ	-1.28441	0.00200068	EW036_RS00550	g011174	0.00200068
Ec B36	g011074	BREX-1 system adenine-specific DNA-methyltransferase PglX	pglX	-1.62241	0.000151121	EW036_RS00555	g011074	0.000151121
Ec B36	g011070	BREX system P-loop protein BrxC	brxC	-0.930737	0.0451877	EW036_RS00560	g011070	0.0451877
Ec B36	g006508	DUF1788 domain-containing protein	EW036_RS00565	-0.852606	0.0242617	EW036_RS00565	g006508	0.0242617
Ec B36	g013091	DUF1819 family protein	EW036_RS00570	-0.904659	0.0179215	EW036_RS00570	g013091	0.0179215
Ec B36	g001477	hypothetical protein	EW036_RS00575	-0.768754	0.14906	EW036_RS00575	g001477	0.14906
Ec B36	g001477	hypothetical protein	EW036_RS00580	-0.658206	0.233449	EW036_RS00580	g001477	0.233449
Ec B36	g001054	glycoside hydrolase family 31 protein	EW036_RS00590	0.874132	0.0329185	EW036_RS00590	g001054	0.0329185
Ec B36	g002215	MFS transporter	EW036_RS00595	1.71518	0.000118632	EW036_RS00595	g002215	0.000118632
Ec B36	g001989	LacI family transcriptional regulator	EW036_RS00600	1.83714	7.11258e-05	EW036_RS00600	g001989	7.11258e-05
Ec B36	g003887	hypothetical protein	EW036_RS00605	1.4258	0.0381059	EW036_RS00605	g003887	0.0381059
Ec B36	g005218_2	hypothetical protein	EW036_RS00610	-1.00878	0.0369473	EW036_RS00610	g005218_2	0.0369473
Ec B36	g000113_1	tyrosine-type recombinase/integrase	EW036_RS00615	0.155692	0.735058	EW036_RS00615	g000113_1	0.735058
Ec B36	g004902	glycoside-pentoside-hexuronide family transporter	EW036_RS00625	1.46043	0.00596159	EW036_RS00625	g004902	0.00596159
Ec B36	g002260	alpha-xylosidase	yicI	0.726752	0.0757131	EW036_RS00630	g002260	0.0757131
Ec B36	g010476	PRD domain-containing protein	EW036_RS00635	3.08131	2.6023e-06	EW036_RS00635	g010476	2.6023e-06
Ec B36	g001465	PTS fructose transporter subunit IIA	EW036_RS00640	3.20793	5.0454e-05	EW036_RS00640	g001465	5.0454e-05
Ec B36	g000033_3	PTS fructose transporter subunit IIB	EW036_RS00645	3.09025	3.36865e-05	EW036_RS00645	g000033_3	3.36865e-05
Ec B36	g009945	PTS fructose transporter subunit IIC	EW036_RS00650	2.9797	2.99275e-05	EW036_RS00650	g009945	2.99275e-05
Ec B36	g012272	class II fructose-bisphosphate aldolase family protein	EW036_RS00655	3.13004	1.86663e-05	EW036_RS00655	g012272	1.86663e-05
Ec B36	g012231	ketose-bisphosphate aldolase	EW036_RS00660	2.01375	0.00355153	EW036_RS00660	g012231	0.00355153
Ec B36	g011849	ROK family protein	EW036_RS00665	2.42989	0.000797537	EW036_RS00665	g011849	0.000797537
Ec B36	g002670	D-lyxose/D-mannose family sugar isomerase	EW036_RS00670	1.36624	0.0226365	EW036_RS00670	g002670	0.0226365
Ec B36	g002071	AsmA family protein	EW036_RS00675	-1.39506	0.00165816	EW036_RS00675	g002071	0.00165816
Ec B36	g004905	xanthine/proton symporter XanP	xanP	-2.02963	0.00017036	EW036_RS00680	g004905	0.00017036
Ec B36	g004256	sodium/glutamate symporter	gltS	0.417873	0.391218	EW036_RS00685	g004256	0.391218
Ec B36	g004518	ATP-dependent DNA helicase RecG	recG	-1.561	0.000219553	EW036_RS00690	g004518	0.000219553
Ec B36	g001215	tRNA (guanosine(18)-2'-O)-methyltransferase TrmH	trmH	-1.52073	0.000836618	EW036_RS00695	g001215	0.000836618
Ec B36	g004509	bifunctional GTP diphosphokinase/guanosine-3',5'-bis pyrophosphate 3'-pyrophosphohydrolase	spoT	-1.29399	0.00330092	EW036_RS00700	g004509	0.00330092
Ec B36	g008319	DNA-directed RNA polymerase subunit omega	rpoZ	-1.06703	0.00714938	EW036_RS00705	g008319	0.00714938
Ec B36	g002794	guanylate kinase	EW036_RS00710	-1.11493	0.00717718	EW036_RS00710	g002794	0.00717718
Ec B36	g000139	NAD-dependent DNA ligase LigB	ligB	0.923377	0.0454172	EW036_RS00715	g000139	0.0454172
Ec B36	g002810	trimeric intracellular cation channel family protein	EW036_RS00720	-0.603829	0.182174	EW036_RS00720	g002810	0.182174
Ec B36	g005681	YicC family protein	EW036_RS00725	-1.13851	0.00197614	EW036_RS00725	g005681	0.00197614
Ec B36	g006042	ribonuclease PH	EW036_RS00730	-0.624487	0.0958448	EW036_RS00730	g006042	0.0958448
Ec B36	g002760	orotate phosphoribosyltransferase	pyrE	-0.20045	0.691868	EW036_RS00735	g002760	0.691868
Ec B36	g002855	nucleoid occlusion factor SlmA	slmA	-0.81196	0.0235128	EW036_RS00740	g002855	0.0235128
Ec B36	g003233	dUTP diphosphatase	EW036_RS00745	-0.89119	0.017983	EW036_RS00745	g003233	0.017983
Ec B36	g001916	bifunctional phosphopantothenoylcysteine decarboxylase/phosphopantothenate--cysteine ligase CoaBC	coaBC	-1.05799	0.00304113	EW036_RS00750	g001916	0.00304113
Ec B36	g000027_1	JAB domain-containing protein	EW036_RS00755	-0.677129	0.129223	EW036_RS00755	g000027_1	0.129223
Ec B36	g008595	50S ribosomal protein L28	rpmB	-1.8893	4.18117e-05	EW036_RS00760	g008595	4.18117e-05
Ec B36	g004058	50S ribosomal protein L33	rpmG	-1.89874	2.16169e-05	EW036_RS00765	g004058	2.16169e-05
Ec B36	g005813	bifunctional DNA-formamidopyrimidine glycosylase/DNA-(apurinic or apyrimidinic site) lyase	mutM	0.173118	0.762512	EW036_RS00770	g005813	0.762512
Ec B36	g003150	pantetheine-phosphate adenylyltransferase	coaD	0.0831548	0.857739	EW036_RS00775	g003150	0.857739
Ec B36	g004158	3-deoxy-D-manno-octulosonic acid transferase	EW036_RS00780	0.0227502	0.967274	EW036_RS00780	g004158	0.967274
Ec B36	g011270	lipopolysaccharide core heptosyltransferase RfaQ	rfaQ	-1.55909	2.44239e-05	EW036_RS00785	g011270	2.44239e-05
Ec B36	g009861	glycosyltransferase family 4 protein	EW036_RS00790	-1.72907	6.4534e-06	EW036_RS00790	g009861	6.4534e-06
Ec B36	g005841	lipopolysaccharide core heptose(I) kinase RfaP	rfaP	-1.76351	1.4735e-06	EW036_RS00795	g005841	1.4735e-06
Ec B36	g011828	LPS core biosynthesis protein RfaS	rfaS	-1.96264	5.50141e-06	EW036_RS00800	g011828	5.50141e-06
Ec B36	g009983	lipopolysaccharide 1,6-galactosyltransferase	waaB	-2.33274	3.6603e-08	EW036_RS00805	g009983	3.6603e-08
Ec B36	g002305	lipopolysaccharide 3-alpha-galactosyltransferase	waaO	-2.59112	3.85847e-09	EW036_RS00810	g002305	3.85847e-09
Ec B36	g011429	lipopolysaccharide glucosyltransferase RfaJ	rfaJ	-2.51906	1.42975e-08	EW036_RS00815	g011429	1.42975e-08
Ec B36	g002629	lipopolysaccharide core heptose(II) kinase RfaY	rfaY	-2.41526	2.68776e-08	EW036_RS00820	g002629	2.68776e-08
Ec B36	g012273	3-deoxy-D-manno-oct-2-ulosonate III transferase WaaZ	waaZ	-2.36209	1.41267e-08	EW036_RS00825	g012273	1.41267e-08
Ec B36	g010007	glycosyltransferase family 9 protein	EW036_RS00830	-2.323	5.79162e-08	EW036_RS00830	g010007	5.79162e-08
Ec B36	g009385	O-antigen ligase family protein	EW036_RS00835	-1.48648	0.0026682	EW036_RS00835	g009385	0.0026682
Ec B36	g000146	lipopolysaccharide heptosyltransferase RfaC	rfaC	-0.673549	0.139883	EW036_RS00840	g000146	0.139883
Ec B36	g005182	ADP-heptose--LPS heptosyltransferase RfaF	rfaF	-0.715706	0.165989	EW036_RS00845	g005182	0.165989
Ec B36	g005470	ADP-glyceromanno-heptose 6-epimerase	rfaD	-0.598734	0.231702	EW036_RS00850	g005470	0.231702
Ec B36	g004272	glycine C-acetyltransferase	kbl	0.658666	0.201	EW036_RS00855	g004272	0.201
Ec B36	g005245	L-threonine 3-dehydrogenase	EW036_RS00860	0.845075	0.107435	EW036_RS00860	g005245	0.107435
Ec B36	g011354	UDP-glucuronate:LPS(HepIII) glycosyltransferase	waaH	1.26187	0.00251816	EW036_RS00865	g011354	0.00251816
Ec B36	g002357	divergent polysaccharide deacetylase family protein	EW036_RS00870	-0.964704	0.0163247	EW036_RS00870	g002357	0.0163247
Ec B36	g004147	murein hydrolase activator EnvC	envC	-1.28364	0.000236567	EW036_RS00875	g004147	0.000236567
Ec B36	g004755	2,3-bisphosphoglycerate-independent phosphoglycerate mutase	gpmM	-2.6413	9.61496e-09	EW036_RS00880	g004755	9.61496e-09
Ec B36	g003305	rhodanese-like domain-containing protein	EW036_RS00885	-1.13209	0.00617892	EW036_RS00885	g003305	0.00617892
Ec B36	g003815	glutaredoxin 3	grxC	-1.1099	0.00492914	EW036_RS00890	g003815	0.00492914
Ec B36	g003198	protein-export chaperone SecB	secB	-0.69377	0.147703	EW036_RS00895	g003198	0.147703
Ec B36	g005261	NAD(P)H-dependent glycerol-3-phosphate dehydrogenase	gpsA	-0.323463	0.51869	EW036_RS00900	g005261	0.51869
Ec B36	g005787	serine O-acetyltransferase	cysE	-0.300494	0.532859	EW036_RS00905	g005787	0.532859
Ec B36	g003175	tRNA (uridine(34)/cytosine(34)/5- carboxymethylaminomethyluridine(34)-2'-O)- methyltransferase TrmL	trmL	1.55991	0.000794441	EW036_RS00910	g003175	0.000794441
Ec B36	g001937_1	quinone-dependent L-lactate dehydrogenase	lldD	3.85243	2.17918e-11	EW036_RS00915	g001937_1	2.17918e-11
Ec B36	g002539	transcriptional regulator LldR	lldR	4.89222	2.7255e-11	EW036_RS00920	g002539	2.7255e-11
Ec B36	g002081_1	L-lactate permease	lldP	3.19593	2.15258e-05	EW036_RS00925	g002081_1	2.15258e-05
Ec B36	g001030	adhesin	EW036_RS00930	0.0448944	0.916238	EW036_RS00930	g001030	0.916238
Ec B36	g001227	DUF3251 domain-containing protein	EW036_RS00935	1.97115	0.00933922	EW036_RS00935	g001227	0.00933922
Ec B36	g003480	YibL family ribosome-associated protein	EW036_RS00940	-1.37132	0.000195473	EW036_RS00940	g003480	0.000195473
Ec B36	g001770	hypothetical protein	EW036_RS00945	1.67412	0.0259167	EW036_RS00945	g001770	0.0259167
Ec B36	g002856	transcriptional repressor MtlR	mtlR	0.304404	0.467215	EW036_RS00950	g002856	0.467215
Ec B36	g004335	mannitol-1-phosphate 5-dehydrogenase	mtlD	0.494681	0.320424	EW036_RS00955	g004335	0.320424
Ec B36	g000962	PTS mannitol transporter subunit IICBA	EW036_RS00960	1.40242	0.00360051	EW036_RS00960	g000962	0.00360051
Ec B36	g000076	DUF3302 domain-containing protein	EW036_RS00965	1.56775	0.0379907	EW036_RS00965	g000076	0.0379907
Ec B36	g000914_1	HlyD family secretion protein	EW036_RS00970	0.990158	0.0403265	EW036_RS00970	g000914_1	0.0403265
Ec B36	g002834	glutathione S-transferase	EW036_RS00975	0.709718	0.0566489	EW036_RS00975	g002834	0.0566489
Ec B36	g002178	L-seryl-tRNA(Sec) selenium transferase	EW036_RS00980	-0.521913	0.209273	EW036_RS00980	g002178	0.209273
Ec B36	g004593	selenocysteine-specific translation elongation factor	selB	-0.568478	0.218803	EW036_RS00985	g004593	0.218803
Ec B36	g009774	L-threonine dehydrogenase	yiaY	0.182076	0.750763	EW036_RS00990	g009774	0.750763
Ec B36	g011029	Fic family protein	EW036_RS00995	0.358688	0.342584	EW036_RS00995	g011029	0.342584
Ec B36	g004765	aldehyde dehydrogenase	EW036_RS01000	3.28805	1.15878e-11	EW036_RS01000	g004765	1.15878e-11
Ec B36	g010140	glycoside hydrolase family 127 protein	EW036_RS01005	1.24776	0.0110609	EW036_RS01005	g010140	0.0110609
Ec B36	g010762	MFS transporter	EW036_RS01010	2.74353	5.06515e-05	EW036_RS01010	g010762	5.06515e-05
Ec B36	g005797	AraC family transcriptional regulator	EW036_RS01015	1.75708	0.00276046	EW036_RS01015	g005797	0.00276046
Ec B36	g000015	L-ribulose-5-phosphate 4-epimerase	araD	1.99802	0.00216677	EW036_RS01020	g000015	0.00216677
Ec B36	g000061	L-ribulose-5-phosphate 3-epimerase	EW036_RS01025	2.71636	8.36838e-05	EW036_RS01025	g000061	8.36838e-05
Ec B36	g000292	3-keto-L-gulonate-6-phosphate decarboxylase UlaD	ulaD	3.26002	3.23001e-06	EW036_RS01030	g000292	3.23001e-06
Ec B36	g000473	L-xylulokinase	lyxK	2.78586	8.35236e-07	EW036_RS01035	g000473	8.35236e-07
Ec B36	g002332	2,3-diketo-L-gulonate transporter substrate-binding protein YiaO	yiaO	3.42447	3.89989e-09	EW036_RS01040	g002332	3.89989e-09
Ec B36	g004159	2,3-diketo-L-gulonate transporter large permease YiaN	yiaN	3.45293	1.55761e-07	EW036_RS01045	g004159	1.55761e-07
Ec B36	g003181	2,3-diketo-L-gulonate TRAP transporter small permease YiaM	yiaM	4.38223	3.4226e-07	EW036_RS01050	g003181	3.4226e-07
Ec B36	g005492	DUF4862 family protein	EW036_RS01055	2.62635	1.35345e-05	EW036_RS01055	g005492	1.35345e-05
Ec B36	g000692	DUF386 domain-containing protein	EW036_RS01060	2.75836	9.30804e-06	EW036_RS01060	g000692	9.30804e-06
Ec B36	g002320	3-dehydro-L-gulonate 2-dehydrogenase	EW036_RS01065	2.25144	7.2858e-05	EW036_RS01065	g002320	7.2858e-05
Ec B36	g005728	IclR family transcriptional regulator YiaJ	yiaJ	-0.0640685	0.891914	EW036_RS01070	g005728	0.891914
Ec B36	g000016_4	4Fe-4S dicluster domain-containing protein	EW036_RS01075	0.0795512	0.878259	EW036_RS01075	g000016_4	0.878259
Ec B36	g004191	valine--pyruvate transaminase	avtA	-0.753928	0.0485531	EW036_RS01080	g004191	0.0485531
Ec B36	g004531	alpha-amylase	malS	0.79804	0.0528257	EW036_RS01085	g004531	0.0528257
Ec B36	g005782	protein bax	EW036_RS01090	0.348411	0.503395	EW036_RS01090	g005782	0.503395
Ec B36	g004297	XylR family transcriptional regulator	EW036_RS01095	-0.239524	0.50776	EW036_RS01095	g004297	0.50776
Ec B36	g001943_1	xylose ABC transporter permease XylH	xylH	0.796332	0.0278811	EW036_RS01100	g001943_1	0.0278811
Ec B36	g004759	D-xylose ABC transporter ATP-binding protein	xylG	3.76135	3.3523e-15	EW036_RS01105	g004759	3.3523e-15
Ec B36	g005315	D-xylose ABC transporter substrate-binding protein	xylF	3.76803	8.65041e-13	EW036_RS01110	g005315	8.65041e-13
Ec B36	g002204	xylose isomerase	xylA	1.52972	0.000176327	EW036_RS01115	g002204	0.000176327
Ec B36	g000474_1	xylulokinase	xylB	1.53935	0.000161573	EW036_RS01120	g000474_1	0.000161573
Ec B36	g000765	hypothetical protein	EW036_RS01125	2.58443	0.000343589	EW036_RS01125	g000765	0.000343589
Ec B36	g001494	YiaB family inner membrane protein	EW036_RS01130	2.73152	0.000114767	EW036_RS01130	g001494	0.000114767
Ec B36	g000508	acyltransferase	EW036_RS01135	0.786481	0.0932536	EW036_RS01135	g000508	0.0932536
Ec B36	g000198	membrane protein	EW036_RS01140	0.945449	0.078248	EW036_RS01140	g000198	0.078248
Ec B36	g005526	glycine--tRNA ligase subunit alpha	glyQ	-1.00126	0.0157253	EW036_RS01145	g005526	0.0157253
Ec B36	g004520	glycine--tRNA ligase subunit beta	glyS	-1.3422	0.00481277	EW036_RS01150	g004520	0.00481277
Ec B36	g000218_1	type I toxin-antitoxin system toxin HokA	hokA	-0.902746	0.129596	EW036_RS01155	g000218_1	0.129596
Ec B36	g000014_1	RNA chaperone/antiterminator CspA	cspA	-1.5979	0.0152894	EW036_RS01160	g000014_1	0.0152894
Ec B36	g003692	HTH-type transcriptional regulator	EW036_RS01165	0.631133	0.211763	EW036_RS01165	g003692	0.211763
Ec B36	g006059	DUF3053 domain-containing protein	EW036_RS01170	-0.668131	0.0987708	EW036_RS01170	g006059	0.0987708
Ec B36	g002347	glyoxylate/hydroxypyruvate reductase GhrB	ghrB	-1.06989	0.0146033	EW036_RS01175	g002347	0.0146033
Ec B36	g001252_1	OmpA family lipoprotein	EW036_RS01180	0.405531	0.451845	EW036_RS01180	g001252_1	0.451845
Ec B36	g000260_1	molybdopterin guanine dinucleotide-containing S/N-oxide reductase	EW036_RS01185	-0.233142	0.535973	EW036_RS01185	g000260_1	0.535973
Ec B36	g000357	N-acetyltransferase	EW036_RS01190	-0.238708	0.571606	EW036_RS01190	g000357	0.571606
Ec B36	g001353	DNA-3-methyladenine glycosylase I	tag	-0.0184128	0.965705	EW036_RS01195	g001353	0.965705
Ec B36	g013038	autotransporter outer membrane beta-barrel domain-containing protein	EW036_RS01200	1.19426	0.0374589	EW036_RS01200	g013038	0.0374589
Ec B36	g001925	MFS transporter	EW036_RS01205	0.471492	0.260302	EW036_RS01205	g001925	0.260302
Ec B36	g004657	kdo(2)-lipid A phosphoethanolamine 7''-transferase	eptB	0.0397277	0.954119	EW036_RS01210	g004657	0.954119
Ec B36	g002100_1	dipeptide ABC transporter substrate-binding protein DppA	dppA	1.27457	0.0235567	EW036_RS01220	g002100_1	0.0235567
Ec B36	g005262	dipeptide ABC transporter permease DppB	dppB	1.13429	0.00708994	EW036_RS01230	g005262	0.00708994
Ec B36	g002415	dipeptide ABC transporter permease DppC	dppC	1.06948	0.00711573	EW036_RS01235	g002415	0.00711573
Ec B36	g004578	dipeptide ABC transporter ATP-binding protein	dppD	0.658136	0.149453	EW036_RS01240	g004578	0.149453
Ec B36	g000021	dipeptide ABC transporter ATP binding subunit DppF	dppF	0.305698	0.532859	EW036_RS01245	g000021	0.532859
Ec B36	g004170	HAAAP family serine/threonine permease	EW036_RS01250	-0.464092	0.258863	EW036_RS01250	g004170	0.258863
Ec B36	g013092	type I toxin-antitoxin system toxin Ldr family protein	EW036_RS01255	1.16231	0.028838	EW036_RS01255	g013092	0.028838
Ec B36	g013093	hypothetical protein	EW036_RS01265	1.99804	0.000187895	EW036_RS01265	g013093	0.000187895
Ec B36	g013094	type I toxin-antitoxin system toxin Ldr family protein	EW036_RS01275	1.57805	0.00130401	EW036_RS01275	g013094	0.00130401
Ec B36	g002082	cellulose biosynthesis protein BcsG	bcsG	0.0406459	0.939111	EW036_RS01280	g002082	0.939111
Ec B36	g001801	cellulose biosynthesis protein BcsF	bcsF	0.17839	0.798692	EW036_RS01285	g001801	0.798692
Ec B36	g002111	cellulose biosynthesis protein BcsE	bcsE	-0.337853	0.536749	EW036_RS01290	g002111	0.536749
Ec B36	g004007	hypothetical protein	EW036_RS01295	-0.111843	0.87948	EW036_RS01295	g004007	0.87948
Ec B36	g002568	cellulose biosynthesis protein BcsQ	bcsQ	0.424349	0.497048	EW036_RS01300	g002568	0.497048
Ec B36	g005103	UDP-forming cellulose synthase catalytic subunit	bcsA	0.473925	0.352425	EW036_RS01305	g005103	0.352425
Ec B36	g005155	cellulose biosynthesis cyclic di-GMP-binding regulatory protein BcsB	bcsB	0.294422	0.626718	EW036_RS01310	g005155	0.626718
Ec B36	g001983	cellulase	bcsZ	-0.169445	0.777662	EW036_RS01315	g001983	0.777662
Ec B36	g005064	cellulose biosynthesis protein BcsC	bcsC	-0.444977	0.449483	EW036_RS01320	g005064	0.449483
Ec B36	g010134	biofilm formation regulator HmsP	hmsP	-0.0607061	0.897517	EW036_RS01325	g010134	0.897517
Ec B36	g004138	dicarboxylate/amino acid:cation symporter	EW036_RS01330	1.01646	0.134788	EW036_RS01330	g004138	0.134788
Ec B36	g004794	insulinase family protein	EW036_RS01335	-0.250113	0.562116	EW036_RS01335	g004794	0.562116
Ec B36	g005479	sugar kinase	EW036_RS01340	0.262766	0.673066	EW036_RS01340	g005479	0.673066
Ec B36	g012701	cyclic-guanylate-specific phosphodiesterase	pdeH	1.82849	0.00870441	EW036_RS01345	g012701	0.00870441
Ec B36	g004525	AsmA family protein	EW036_RS01350	1.09576	0.0283798	EW036_RS01350	g004525	0.0283798
Ec B36	g005007	MHS family MFS transporter	EW036_RS01355	-0.0569958	0.910877	EW036_RS01355	g005007	0.910877
Ec B36	g005234	inner membrane protein YhjD	yhjD	0.884927	0.0654074	EW036_RS01360	g005234	0.0654074
Ec B36	g001125	LysR family transcriptional regulator	EW036_RS01365	0.657749	0.189761	EW036_RS01365	g001125	0.189761
Ec B36	g000039	response regulator transcription factor	EW036_RS01370	2.25423	0.000887083	EW036_RS01370	g000039	0.000887083
Ec B36	g000244_1	alpha,alpha-trehalase TreF	treF	-0.281624	0.552333	EW036_RS01375	g000244_1	0.552333
Ec B36	g010771	cytochrome c peroxidase	EW036_RS01380	1.37975	0.00203981	EW036_RS01380	g010771	0.00203981
Ec B36	g010763	glutamate decarboxylase	EW036_RS01385	0.622406	0.541335	EW036_RS01385	g010763	0.541335
Ec B36	g002488	acid resistance transcriptional activator GadX	gadX	-1.29154	0.0090034	EW036_RS01390	g002488	0.0090034
Ec B36	g002603	acid resistance transcriptional activator GadW	gadW	-1.63956	0.000343589	EW036_RS01395	g002603	0.000343589
Ec B36	g000092_4	multidrug efflux RND transporter permease subunit	EW036_RS01400	-0.493587	0.396242	EW036_RS01400	g000092_4	0.396242
Ec B36	g000133_4	multidrug transporter subunit MdtE	mdtE	-0.820318	0.156423	EW036_RS01405	g000133_4	0.156423
Ec B36	g001642	hypothetical protein	EW036_RS01410	1.36696	0.0405076	EW036_RS01410	g001642	0.0405076
Ec B36	g006868	acid resistance transcriptional activator GadE	gadE	-0.354102	0.605666	EW036_RS01415	g006868	0.605666
Ec B36	g006633	HdeD family acid-resistance protein	EW036_RS01420	-1.48235	0.0559791	EW036_RS01420	g006633	0.0559791
Ec B36	g007936	acid-activated periplasmic chaperone HdeA	hdeA	-0.340026	0.748572	EW036_RS01425	g007936	0.748572
Ec B36	g007982	acid-activated periplasmic chaperone HdeB	hdeB	-0.312765	0.759932	EW036_RS01430	g007982	0.759932
Ec B36	g006297	MgtC/SapB family protein	EW036_RS01435	-0.365326	0.611969	EW036_RS01435	g006297	0.611969
Ec B36	g002531	heme ABC transporter ATP-binding protein	EW036_RS01440	0.346161	0.467464	EW036_RS01440	g002531	0.467464
Ec B36	g002321	iron ABC transporter permease	EW036_RS01445	0.678612	0.122742	EW036_RS01445	g002321	0.122742
Ec B36	g006419	anaerobilin reductase	chuY	0.507747	0.271003	EW036_RS01450	g006419	0.271003
Ec B36	g003103	heme utilization cystosolic carrier protein HutX	hutX	0.634195	0.193554	EW036_RS01455	g003103	0.193554
Ec B36	g004990	heme anaerobic degradation radical SAM methyltransferase ChuW/HutW	EW036_RS01460	1.13015	0.00905794	EW036_RS01460	g004990	0.00905794
Ec B36	g011944	hemin ABC transporter substrate-binding protein	EW036_RS01465	1.27712	0.00961822	EW036_RS01465	g011944	0.00961822
Ec B36	g009026	hypothetical protein	EW036_RS01470	0.088049	0.900823	EW036_RS01470	g009026	0.900823
Ec B36	g010138	TonB-dependent hemoglobin/transferrin/lactoferrin family receptor	EW036_RS01475	1.10886	0.013357	EW036_RS01475	g010138	0.013357
Ec B36	g001074	hematinate-forming heme oxygenase ChuS	chuS	1.22074	0.0336227	EW036_RS01480	g001074	0.0336227
Ec B36	g003020	helix-turn-helix transcriptional regulator	EW036_RS01485	1.7907	0.0324636	EW036_RS01485	g003020	0.0324636
Ec B36	g002935	outer membrane lipoprotein Slp	slp	1.29493	0.299158	EW036_RS01490	g002935	0.299158
Ec B36	g000106	arsenate reductase (glutaredoxin)	arsC	0.396436	0.528858	EW036_RS01500	g000106	0.528858
Ec B36	g013095	hypothetical protein	EW036_RS01505	-0.215052	0.74506	EW036_RS01505	g013095	0.74506
Ec B36	g002193	glutathione-disulfide reductase	gorA	-0.504508	0.280473	EW036_RS01510	g002193	0.280473
Ec B36	g005737	23S rRNA (adenine(2030)-N(6))-methyltransferase RlmJ	EW036_RS01515	-0.395804	0.406842	EW036_RS01515	g005737	0.406842
Ec B36	g004529	oligopeptidase A	prlC	-0.0283609	0.95822	EW036_RS01520	g004529	0.95822
Ec B36	g005956	16S rRNA (guanine(1516)-N(2))-methyltransferase RsmJ	rsmJ	0.155046	0.712184	EW036_RS01525	g005956	0.712184
Ec B36	g001000_2	dipeptide/tripeptide permease DtpB	dtpB	0.659212	0.161607	EW036_RS01530	g001000_2	0.161607
Ec B36	g007324	universal stress protein UspA	uspA	-0.575592	0.430181	EW036_RS01540	g007324	0.430181
Ec B36	g003558	universal stress protein UspB	uspB	0.931436	0.110926	EW036_RS01545	g003558	0.110926
Ec B36	g002131	inorganic phosphate transporter PitA	EW036_RS01550	-0.361034	0.420895	EW036_RS01550	g002131	0.420895
Ec B36	g004262	NAD(P)/FAD-dependent oxidoreductase	EW036_RS01555	-0.0330565	0.944914	EW036_RS01555	g004262	0.944914
Ec B36	g005198	DUF2776 family protein	EW036_RS01560	-0.187957	0.832051	EW036_RS01560	g005198	0.832051
Ec B36	g002263	HlyD family secretion protein	EW036_RS01570	1.90844	1.38642e-05	EW036_RS01570	g002263	1.38642e-05
Ec B36	g001042	ribosome-associated ATPase/putative transporter RbbA	rbbA	2.17076	3.73459e-05	EW036_RS01575	g001042	3.73459e-05
Ec B36	g004381	ABC-2 transporter permease	EW036_RS01580	2.27845	6.91612e-06	EW036_RS01580	g004381	6.91612e-06
Ec B36	g012271	class II aldolase	EW036_RS01585	2.13733	0.000438624	EW036_RS01585	g012271	0.000438624
Ec B36	g003759	HPr family phosphocarrier protein	EW036_RS01590	2.93284	5.10272e-05	EW036_RS01590	g003759	5.10272e-05
Ec B36	g004789	carbohydrate kinase	EW036_RS01595	1.8252	0.000643508	EW036_RS01595	g004789	0.000643508
Ec B36	g010873	PTS galactitol transporter subunit IIC	EW036_RS01600	2.83328	8.63382e-08	EW036_RS01600	g010873	8.63382e-08
Ec B36	g008281	PTS sugar transporter subunit IIB	EW036_RS01605	2.19595	1.32236e-05	EW036_RS01605	g008281	1.32236e-05
Ec B36	g003182	PTS sugar transporter subunit IIA	EW036_RS01610	2.36651	1.79414e-06	EW036_RS01610	g003182	1.79414e-06
Ec B36	g005973	GntR family transcriptional regulator	EW036_RS01615	1.90665	5.51818e-05	EW036_RS01615	g005973	5.51818e-05
Ec B36	g001552	nickel-responsive transcriptional regulator NikR	nikR	0.409281	0.425057	EW036_RS01620	g001552	0.425057
Ec B36	g002506	nickel import ATP-binding protein NikE	nikE	0.876154	0.0878696	EW036_RS01625	g002506	0.0878696
Ec B36	g002557	nickel import ATP-binding protein NikD	nikD	0.833835	0.125596	EW036_RS01630	g002557	0.125596
Ec B36	g005752	nickel ABC transporter permease subunit NikC	nikC	2.26577	0.000562364	EW036_RS01635	g005752	0.000562364
Ec B36	g005442	nickel ABC transporter permease subunit NikB	nikB	2.00809	0.00104846	EW036_RS01640	g005442	0.00104846
Ec B36	g002110	nickel ABC transporter, nickel/metallophore periplasmic binding protein	nikA	0.574146	0.289083	EW036_RS01645	g002110	0.289083
Ec B36	g002882	4'-phosphopantetheinyl transferase AcpT	acpT	-0.358602	0.36156	EW036_RS01650	g002882	0.36156
Ec B36	g005204	AI-2E family transporter	EW036_RS01655	1.0819	0.022083	EW036_RS01655	g005204	0.022083
Ec B36	g000422_1	MFS transporter	EW036_RS01660	-0.064755	0.892776	EW036_RS01660	g000422_1	0.892776
Ec B36	g002950	phage sensitivity protein DcrB	dcrB	-0.404456	0.430741	EW036_RS01665	g002950	0.430741
Ec B36	g002707	7-cyano-7-deazaguanine/7-aminomethyl-7- deazaguanine transporter	EW036_RS01670	-1.05824	0.012193	EW036_RS01670	g002707	0.012193
Ec B36	g001741	sulfurtransferase TusA	tusA	-0.301636	0.520392	EW036_RS01675	g001741	0.520392
Ec B36	g004492	Zn(II)/Cd(II)/Pb(II) translocating P-type ATPase ZntA	zntA	-0.66663	0.078248	EW036_RS01680	g004492	0.078248
Ec B36	g002789	lysoplasmalogenase	EW036_RS01685	-0.445675	0.290421	EW036_RS01685	g002789	0.290421
Ec B36	g001601	DUF2500 domain-containing protein	EW036_RS01690	0.156198	0.796829	EW036_RS01690	g001601	0.796829
Ec B36	g003740	DUF1145 family protein	EW036_RS01695	-0.0609073	0.904862	EW036_RS01695	g003740	0.904862
Ec B36	g002857	16S rRNA (guanine(966)-N(2))-methyltransferase	rsmD	-0.175035	0.712184	EW036_RS01700	g002857	0.712184
Ec B36	g000228	signal recognition particle-docking protein FtsY	ftsY	-0.361968	0.29369	EW036_RS01705	g000228	0.29369
Ec B36	g002694	cell division ATP-binding protein FtsE	ftsE	-0.442512	0.291855	EW036_RS01710	g002694	0.291855
Ec B36	g005185	cell division protein FtsX	ftsX	-0.388926	0.409241	EW036_RS01715	g005185	0.409241
Ec B36	g005704	RNA polymerase sigma factor RpoH	rpoH	-0.641024	0.277606	EW036_RS01720	g005704	0.277606
Ec B36	g000928_1	branched-chain amino acid ABC transporter substrate-binding protein	EW036_RS01725	-0.190189	0.703738	EW036_RS01725	g000928_1	0.703738
Ec B36	g003774	DUF1778 domain-containing protein	EW036_RS01730	-0.264789	0.538886	EW036_RS01730	g003774	0.538886
Ec B36	g003012	GNAT family N-acetyltransferase	EW036_RS01735	-0.36494	0.378527	EW036_RS01735	g003012	0.378527
Ec B36	g000367	aspartate 1-decarboxylase autocleavage activator PanM	panM	0.225901	0.631401	EW036_RS01740	g000367	0.631401
Ec B36	g000928_2	high-affinity branched-chain amino acid ABC transporter substrate-binding protein LivK	livk	-0.0811067	0.879313	EW036_RS01745	g000928_2	0.879313
Ec B36	g002389_1	high-affinity branched-chain amino acid ABC transporter permease LivH	livH	0.0197623	0.970877	EW036_RS01750	g002389_1	0.970877
Ec B36	g000867_1	high-affinity branched-chain amino acid ABC transporter permease LivM	EW036_RS01755	0.437906	0.356574	EW036_RS01755	g000867_1	0.356574
Ec B36	g000976	high-affinity branched-chain amino acid ABC transporter ATP-binding protein LivG	livG	0.376095	0.448376	EW036_RS01760	g000976	0.448376
Ec B36	g001194_1	high-affinity branched-chain amino acid ABC transporter ATP-binding protein LivF	livF	0.270628	0.628082	EW036_RS01765	g001194_1	0.628082
Ec B36	g005014	sn-glycerol-3-phosphate ABC transporter substrate-binding protein UgpB	ugpB	1.95226	0.00248883	EW036_RS01770	g005014	0.00248883
Ec B36	g005620	sn-glycerol-3-phosphate ABC transporter permease UgpA	ugpA	2.46025	9.40489e-05	EW036_RS01775	g005620	9.40489e-05
Ec B36	g005733	sn-glycerol-3-phosphate ABC transporter permease UgpE	ugpE	2.80079	9.99683e-06	EW036_RS01780	g005733	9.99683e-06
Ec B36	g000037_1	sn-glycerol-3-phosphate import ATP-binding protein UgpC	EW036_RS01785	1.12468	0.0197419	EW036_RS01785	g000037_1	0.0197419
Ec B36	g001178	glycerophosphodiester phosphodiesterase	ugpQ	-0.00570413	0.989529	EW036_RS01790	g001178	0.989529
Ec B36	g001503	DUF2756 family protein	EW036_RS01795	1.23655	0.0320094	EW036_RS01795	g001503	0.0320094
Ec B36	g004632	gamma-glutamyltransferase	EW036_RS01800	0.991357	0.0346782	EW036_RS01800	g004632	0.0346782
Ec B36	g000679	N-acetyltransferase	EW036_RS01805	0.259169	0.563288	EW036_RS01805	g000679	0.563288
Ec B36	g001069	oxidoreductase	EW036_RS01810	-1.09948	0.00403288	EW036_RS01810	g001069	0.00403288
Ec B36	g006089	pirin family protein	EW036_RS01815	-0.768252	0.0298738	EW036_RS01815	g006089	0.0298738
Ec B36	g005316	HTH-type transcriptional regulator GntR	EW036_RS01820	0.0851588	0.857352	EW036_RS01820	g005316	0.857352
Ec B36	g000640_1	gluconokinase	gntK	0.849389	0.0850987	EW036_RS01825	g000640_1	0.0850987
Ec B36	g004984	gluconate transporter	gntU	0.799354	0.0621874	EW036_RS01830	g004984	0.0621874
Ec B36	g010091	RecQ family ATP-dependent DNA helicase	EW036_RS01835	1.84802	7.70658e-08	EW036_RS01835	g010091	7.70658e-08
Ec B36	g005039	DNA-processing protein DprA	EW036_RS01840	1.43111	5.14028e-05	EW036_RS01840	g005039	5.14028e-05
Ec B36	g006540	NAAT family transporter YhgN	yhgN	-0.511267	0.133136	EW036_RS01845	g006540	0.133136
Ec B36	g000448_1	aspartate-semialdehyde dehydrogenase	asd	-1.11337	0.0145087	EW036_RS01850	g000448_1	0.0145087
Ec B36	g004498	1,4-alpha-glucan branching enzyme	glgB	-0.142759	0.790105	EW036_RS01855	g004498	0.790105
Ec B36	g002037	glycogen debranching protein GlgX	glgX	0.28237	0.576608	EW036_RS01860	g002037	0.576608
Ec B36	g005036	glucose-1-phosphate adenylyltransferase	glgC	0.368334	0.443288	EW036_RS01865	g005036	0.443288
Ec B36	g004850	glycogen synthase GlgA	glgA	0.300808	0.551645	EW036_RS01870	g004850	0.551645
Ec B36	g005131	glycogen phosphorylase	EW036_RS01875	0.0413825	0.944914	EW036_RS01875	g005131	0.944914
Ec B36	g013096	PstS family phosphate ABC transporter substrate-binding protein	EW036_RS01880	1.52456	0.00581958	EW036_RS01880	g013096	0.00581958
Ec B36	g005919	hypothetical protein	EW036_RS01885	2.24857	0.00306829	EW036_RS01885	g005919	0.00306829
Ec B36	g001325	hypothetical protein	EW036_RS01890	2.05946	0.00591976	EW036_RS01890	g001325	0.00591976
Ec B36	g004788	glycerol-3-phosphate dehydrogenase	EW036_RS01895	1.47337	0.0102387	EW036_RS01895	g004788	0.0102387
Ec B36	g003573	thiosulfate sulfurtransferase GlpE	glpE	0.0620908	0.908573	EW036_RS01900	g003573	0.908573
Ec B36	g005756	rhomboid family intramembrane serine protease GlpG	glpG	-0.450509	0.203939	EW036_RS01905	g005756	0.203939
Ec B36	g005942	DeoR/GlpR family transcriptional regulator	EW036_RS01910	-0.709116	0.0447347	EW036_RS01910	g005942	0.0447347
Ec B36	g000772	hypothetical protein	EW036_RS01915	1.29971	0.0404107	EW036_RS01915	g000772	0.0404107
Ec B36	g000348	ribosomal subunit interface protein	EW036_RS01920	0.408313	0.563364	EW036_RS01920	g000348	0.563364
Ec B36	g001279_1	HTH-type transcriptional regulator MalT	malT	1.2516	0.0142077	EW036_RS01925	g001279_1	0.0142077
Ec B36	g005146	maltodextrin phosphorylase	malP	1.49637	4.18117e-05	EW036_RS01930	g005146	4.18117e-05
Ec B36	g004514	4-alpha-glucanotransferase	malQ	1.73282	1.42109e-06	EW036_RS01935	g004514	1.42109e-06
Ec B36	g000486	gluconate transporter	gntT	0.906494	0.0556809	EW036_RS01940	g000486	0.0556809
Ec B36	g002909	Fe-S biogenesis protein NfuA	EW036_RS01945	-1.02274	0.00961822	EW036_RS01945	g002909	0.00961822
Ec B36	g000095	DNA utilization protein GntX	gntX	-0.302197	0.422598	EW036_RS01950	g000095	0.422598
Ec B36	g002543	pimeloyl-ACP methyl ester esterase BioH	bioH	0.358028	0.397665	EW036_RS01955	g002543	0.397665
Ec B36	g000002_1	transposase	EW036_RS01960	-0.164957	0.81272	EW036_RS01960	g000002_1	0.81272
Ec B36	g000402	[Fe-S]-dependent transcriptional repressor FeoC	feoC	-1.57449	0.00463109	EW036_RS01965	g000402	0.00463109
Ec B36	g005160	Fe(2+) transporter permease subunit FeoB	feoB	-1.17291	0.0897421	EW036_RS01970	g005160	0.0897421
Ec B36	g003893	ferrous iron transporter A	feoA	-1.30678	0.0897043	EW036_RS01975	g003893	0.0897043
Ec B36	g005158	RNA-binding transcriptional accessory protein	EW036_RS01980	-0.445976	0.274668	EW036_RS01980	g005158	0.274668
Ec B36	g003053	transcription elongation factor GreB	greB	0.237969	0.578989	EW036_RS01985	g003053	0.578989
Ec B36	g012945	two-component system response regulator OmpR	ompR	0.234892	0.701811	EW036_RS01990	g012945	0.701811
Ec B36	g004959	two-component system sensor histidine kinase EnvZ	envZ	0.354715	0.41956	EW036_RS01995	g004959	0.41956
Ec B36	g000984	phosphoenolpyruvate carboxykinase (ATP)	pckA	0.624046	0.197171	EW036_RS02000	g000984	0.197171
Ec B36	g000977	DUF4153 domain-containing protein	EW036_RS02005	1.37646	5.14088e-05	EW036_RS02005	g000977	5.14088e-05
Ec B36	g000054_1	IS200/IS605 family element transposase accessory protein TnpB	EW036_RS02015	-0.229826	0.573858	EW036_RS02015	g000054_1	0.573858
Ec B36	g002445	Hsp33 family molecular chaperone HslO	EW036_RS02020	-0.259441	0.496063	EW036_RS02020	g002445	0.496063
Ec B36	g001553	ribosome-associated heat shock protein Hsp15	hslR	-0.211038	0.56011	EW036_RS02025	g001553	0.56011
Ec B36	g002661	GMP/IMP nucleotidase	EW036_RS02030	-0.212688	0.561753	EW036_RS02030	g002661	0.561753
Ec B36	g002021	intracellular growth attenuator protein IgaA	igaA	0.277137	0.513128	EW036_RS02035	g002021	0.513128
Ec B36	g002943	ADP compounds hydrolase NudE	nudE	-0.376896	0.339825	EW036_RS02040	g002943	0.339825
Ec B36	g005113	peptidoglycan glycosyltransferase/peptidoglycan DD-transpeptidase MrcA	mrcA	-0.837766	0.0524163	EW036_RS02045	g005113	0.0524163
Ec B36	g001158	DNA utilization protein HofM	hofM	0.717357	0.158172	EW036_RS02050	g001158	0.158172
Ec B36	g000649	PilN domain-containing protein	EW036_RS02055	0.793586	0.140976	EW036_RS02055	g000649	0.140976
Ec B36	g000359	DNA utilization protein HofO	hofO	0.940341	0.0849095	EW036_RS02060	g000359	0.0849095
Ec B36	g000109	DNA utilization protein HofP	hofP	1.03682	0.051767	EW036_RS02065	g000109	0.051767
Ec B36	g001900	DNA uptake porin HofQ	hofQ	0.954308	0.0370295	EW036_RS02070	g001900	0.0370295
Ec B36	g003034	shikimate kinase AroK	aroK	-0.750087	0.0939359	EW036_RS02075	g003034	0.0939359
Ec B36	g004430	3-dehydroquinate synthase	aroB	-0.87534	0.0483026	EW036_RS02080	g004430	0.0483026
Ec B36	g001869	cell division protein DamX	damX	-0.829782	0.0615818	EW036_RS02085	g001869	0.0615818
Ec B36	g005749	adenine-specific DNA-methyltransferase	EW036_RS02090	-0.972104	0.0151187	EW036_RS02090	g005749	0.0151187
Ec B36	g002673	ribulose-phosphate 3-epimerase	EW036_RS02095	-1.00931	0.00688714	EW036_RS02095	g002673	0.00688714
Ec B36	g005931	phosphoglycolate phosphatase	EW036_RS02100	-0.982881	0.0132433	EW036_RS02100	g005931	0.0132433
Ec B36	g002313	tryptophan--tRNA ligase	trpS	-1.01636	0.0211485	EW036_RS02105	g002313	0.0211485
Ec B36	g009060	hypothetical protein	EW036_RS02110	1.59248	0.0332197	EW036_RS02110	g009060	0.0332197
Ec B36	g011992	hypothetical protein	EW036_RS02115	1.04489	0.00545114	EW036_RS02115	g011992	0.00545114
Ec B36	g003486	hypothetical protein	EW036_RS02120	1.83182	1.70863e-05	EW036_RS02120	g003486	1.70863e-05
Ec B36	g000908	YhfX family PLP-dependent enzyme	EW036_RS02125	3.30741	9.61669e-08	EW036_RS02125	g000908	9.61669e-08
Ec B36	g000427	phosphopentomutase	EW036_RS02130	3.00223	4.31199e-07	EW036_RS02130	g000427	4.31199e-07
Ec B36	g002447	phosphotriesterase-related protein	EW036_RS02135	2.38792	8.62206e-05	EW036_RS02135	g002447	8.62206e-05
Ec B36	g007805	DUF2620 domain-containing protein	EW036_RS02140	2.34832	0.000321326	EW036_RS02140	g007805	0.000321326
Ec B36	g011011	membrane protein	EW036_RS02145	2.15649	0.000257841	EW036_RS02145	g011011	0.000257841
Ec B36	g000451	aminotransferase class I/II-fold pyridoxal phosphate-dependent enzyme	EW036_RS02150	2.44306	0.000114496	EW036_RS02150	g000451	0.000114496
Ec B36	g009206	YhfL family protein	EW036_RS02155	-0.546038	0.406802	EW036_RS02155	g009206	0.406802
Ec B36	g002164_1	uroporphyrinogen-III C-methyltransferase	cobA	0.293429	0.430181	EW036_RS02160	g002164_1	0.430181
Ec B36	g012501	nitrite transporter NirC	nirC	0.173796	0.769066	EW036_RS02165	g012501	0.769066
Ec B36	g001644	nitrite reductase small subunit NirD	nirD	-2.25058	4.01397e-07	EW036_RS02170	g001644	4.01397e-07
Ec B36	g001033_1	nitrite reductase large subunit	EW036_RS02175	-2.5635	5.78734e-11	EW036_RS02175	g001033_1	5.78734e-11
Ec B36	g004284	MFS transporter TsgA	tsgA	-2.19777	6.08031e-06	EW036_RS02180	g004284	6.08031e-06
Ec B36	g000630_2	peptidylprolyl isomerase A	ppiA	0.506856	0.263563	EW036_RS02185	g000630_2	0.263563
Ec B36	g001834	YhfG family protein	EW036_RS02190	1.16359	0.00679087	EW036_RS02190	g001834	0.00679087
Ec B36	g001327	putative adenosine monophosphate-protein transferase Fic	EW036_RS02195	1.34088	0.00355912	EW036_RS02195	g001327	0.00355912
Ec B36	g000171	aminodeoxychorismate synthase component 2	pabA	0.767853	0.0388887	EW036_RS02200	g000171	0.0388887
Ec B36	g000132_1	bifunctional acetylornithine/succinyldiaminopimelate transaminase	argD/dapC	2.27236	1.75854e-08	EW036_RS02205	g000132_1	1.75854e-08
Ec B36	g000404_1	membrane protein	EW036_RS02210	0.0366984	0.947897	EW036_RS02210	g000404_1	0.947897
Ec B36	g006365	cAMP-activated global transcriptional regulator CRP	crp	-0.100223	0.869867	EW036_RS02215	g006365	0.869867
Ec B36	g003377	OsmC family protein	EW036_RS02220	-0.716411	0.0374443	EW036_RS02220	g003377	0.0374443
Ec B36	g005667	phosphoribulokinase	EW036_RS02225	-0.6729	0.0567892	EW036_RS02225	g005667	0.0567892
Ec B36	g003921	YheU family protein	EW036_RS02230	-0.615383	0.096942	EW036_RS02230	g003921	0.096942
Ec B36	g002299	hydrolase	EW036_RS02235	-0.752231	0.0471943	EW036_RS02235	g002299	0.0471943
Ec B36	g004563	ABC transporter ATP-binding protein	EW036_RS02240	-0.829579	0.0404663	EW036_RS02240	g004563	0.0404663
Ec B36	g001369	glutathione-regulated potassium-efflux system ancillary protein KefG	kefG	-0.260085	0.63032	EW036_RS02245	g001369	0.63032
Ec B36	g004611	glutathione-regulated potassium-efflux system protein KefB	kefB	-0.264907	0.593861	EW036_RS02250	g004611	0.593861
Ec B36	g003970	YheV family putative metal-binding protein	EW036_RS02255	-0.164263	0.711397	EW036_RS02255	g003970	0.711397
Ec B36	g002871	peptidylprolyl isomerase	EW036_RS02260	-1.14436	0.00976582	EW036_RS02260	g002871	0.00976582
Ec B36	g003922	protein SlyX	EW036_RS02265	0.210859	0.728902	EW036_RS02265	g003922	0.728902
Ec B36	g002482	FKBP-type peptidyl-prolyl cis-trans isomerase	fkpA	-1.12247	0.0145995	EW036_RS02270	g002482	0.0145995
Ec B36	g006028	transcriptional regulator	EW036_RS02275	-1.12965	0.0045912	EW036_RS02275	g006028	0.0045912
Ec B36	g001570	sulfurtransferase complex subunit TusD	tusD	-1.10119	0.00381983	EW036_RS02280	g001570	0.00381983
Ec B36	g000751	sulfurtransferase complex subunit TusC	tusC	-0.974268	0.00910841	EW036_RS02285	g000751	0.00910841
Ec B36	g000389	sulfurtransferase complex subunit TusB	tusB	-0.851696	0.022083	EW036_RS02290	g000389	0.022083
Ec B36	g001530	30S ribosomal protein S12	rpsL	-1.24533	0.0111354	EW036_RS02295	g001530	0.0111354
Ec B36	g000689	30S ribosomal protein S7	rpsG	-1.1476	0.0155781	EW036_RS02300	g000689	0.0155781
Ec B36	g000457	elongation factor G	fusA	-1.15099	0.0228929	EW036_RS02305	g000457	0.0228929
Ec B36	g000899	elongation factor Tu	tuf	-1.12537	0.0259319	EW036_RS02310	g000899	0.0259319
Ec B36	g005090	bifunctional chitinase/lysozyme	chiA	-0.145703	0.706976	EW036_RS02315	g005090	0.706976
Ec B36	g001807	bacterioferritin-associated ferredoxin	EW036_RS02320	-0.035324	0.938598	EW036_RS02320	g001807	0.938598
Ec B36	g001461	bacterioferritin	EW036_RS02325	0.42123	0.538886	EW036_RS02325	g001461	0.538886
Ec B36	g003217	type II secretion system protein M	EW036_RS02335	1.36369	0.0282889	EW036_RS02335	g003217	0.0282889
Ec B36	g004315	type II secretion system protein GspL	gspL	1.50594	0.0244205	EW036_RS02340	g004315	0.0244205
Ec B36	g005355	type II secretion system minor pseudopilin GspK	EW036_RS02345	0.787922	0.213753	EW036_RS02345	g005355	0.213753
Ec B36	g006562	type II secretion system minor pseudopilin GspJ	gspJ	0.920118	0.235073	EW036_RS02350	g006562	0.235073
Ec B36	g003448	type II secretion system minor pseudopilin GspI	gspI	0.470508	0.467464	EW036_RS02355	g003448	0.467464
Ec B36	g003062	type II secretion system minor pseudopilin GspH	gspH	0.523044	0.371858	EW036_RS02360	g003062	0.371858
Ec B36	g001483_1	type II secretion system major pseudopilin GspG	gspG	0.50247	0.415271	EW036_RS02365	g001483_1	0.415271
Ec B36	g009628	type II secretion system inner membrane protein GspF	gspF	0.850304	0.113728	EW036_RS02370	g009628	0.113728
Ec B36	g002134_2	type II secretion system ATPase GspE	gspE	0.6772	0.197649	EW036_RS02375	g002134_2	0.197649
Ec B36	g002039	type II secretion system secretin GspD	gspD	0.742439	0.121092	EW036_RS02380	g002039	0.121092
Ec B36	g005801	type II secretion system protein GspC	gspC	1.83342	0.00422162	EW036_RS02385	g005801	0.00422162
Ec B36	g004827	type II secretion system protein GspA	gspA	1.79646	0.00141148	EW036_RS02390	g004827	0.00141148
Ec B36	g003342	putative general secretion pathway protein GspB	gspB	0.310455	0.504455	EW036_RS02395	g003342	0.504455
Ec B36	g001655	30S ribosomal protein S10	rpsJ	-1.61129	0.00302791	EW036_RS02400	g001655	0.00302791
Ec B36	g001250	50S ribosomal protein L3	rplC	-1.64796	0.00516421	EW036_RS02405	g001250	0.00516421
Ec B36	g006483	50S ribosomal protein L4	rplD	-1.67089	0.00826415	EW036_RS02410	g006483	0.00826415
Ec B36	g008155	50S ribosomal protein L23	rplW	-1.66131	0.00642311	EW036_RS02415	g008155	0.00642311
Ec B36	g002480	50S ribosomal protein L2	rplB	-1.68435	0.0116713	EW036_RS02420	g002480	0.0116713
Ec B36	g001697	30S ribosomal protein S19	rpsS	-1.6411	0.0122818	EW036_RS02425	g001697	0.0122818
Ec B36	g000755	50S ribosomal protein L22	rplV	-1.62267	0.0136671	EW036_RS02430	g000755	0.0136671
Ec B36	g001268	30S ribosomal protein S3	rpsC	-1.58647	0.0175616	EW036_RS02435	g001268	0.0175616
Ec B36	g000710	50S ribosomal protein L16	rplP	-1.6152	0.0114167	EW036_RS02440	g000710	0.0114167
Ec B36	g000833	50S ribosomal protein L29	rpmC	-1.651	0.00961822	EW036_RS02445	g000833	0.00961822
Ec B36	g000817	30S ribosomal protein S17	rpsQ	-1.69115	0.0103451	EW036_RS02450	g000817	0.0103451
Ec B36	g001586	50S ribosomal protein L14	rplN	-1.10186	0.0234158	EW036_RS02455	g001586	0.0234158
Ec B36	g000784	50S ribosomal protein L24	rplX	-1.1288	0.0235041	EW036_RS02460	g000784	0.0235041
Ec B36	g001397	50S ribosomal protein L5	rplE	-1.10692	0.0327171	EW036_RS02465	g001397	0.0327171
Ec B36	g000383	30S ribosomal protein S14	rpsN	-1.08966	0.0320551	EW036_RS02470	g000383	0.0320551
Ec B36	g001557	30S ribosomal protein S8	rpsH	-1.12454	0.0316135	EW036_RS02475	g001557	0.0316135
Ec B36	g003006	50S ribosomal protein L6	rplF	-1.11637	0.0379916	EW036_RS02480	g003006	0.0379916
Ec B36	g001600	50S ribosomal protein L18	rplR	-1.11645	0.0539499	EW036_RS02485	g001600	0.0539499
Ec B36	g000665	30S ribosomal protein S5	rpsE	-1.09638	0.0449456	EW036_RS02490	g000665	0.0449456
Ec B36	g000852	50S ribosomal protein L30	rpmD	-1.09862	0.0373654	EW036_RS02495	g000852	0.0373654
Ec B36	g000703	50S ribosomal protein L15	rplO	-1.13563	0.0328303	EW036_RS02500	g000703	0.0328303
Ec B36	g004995	preprotein translocase subunit SecY	secY	-1.13159	0.0304994	EW036_RS02505	g004995	0.0304994
Ec B36	g013097	50S ribosomal protein L36	rpmJ	-1.24943	0.00730528	EW036_RS02510	g013097	0.00730528
Ec B36	g000745	30S ribosomal protein S13	rpsM	-1.19566	0.0112338	EW036_RS02515	g000745	0.0112338
Ec B36	g000732	30S ribosomal protein S11	rpsK	-1.27931	0.00917304	EW036_RS02520	g000732	0.00917304
Ec B36	g006429	30S ribosomal protein S4	rpsD	-1.31644	0.00918647	EW036_RS02525	g006429	0.00918647
Ec B36	g011559	DNA-directed RNA polymerase subunit alpha	rpoA	-1.38765	0.00976969	EW036_RS02530	g011559	0.00976969
Ec B36	g007601	50S ribosomal protein L17	rplQ	-1.49327	0.00621453	EW036_RS02535	g007601	0.00621453
Ec B36	g000191	DUF1992 domain-containing protein	EW036_RS02540	-0.434188	0.206864	EW036_RS02540	g000191	0.206864
Ec B36	g001516	Zn(2+)-responsive transcriptional regulator	zntR	-0.279215	0.436466	EW036_RS02545	g001516	0.436466
Ec B36	g001698	alternative ribosome-rescue factor A	EW036_RS02550	0.29769	0.524279	EW036_RS02550	g001698	0.524279
Ec B36	g003355	large-conductance mechanosensitive channel protein MscL	mscL	-0.0307036	0.966014	EW036_RS02555	g003355	0.966014
Ec B36	g004919	Trk system potassium transporter TrkA	trkA	-0.915886	0.023218	EW036_RS02560	g004919	0.023218
Ec B36	g000863	16S rRNA (cytosine(967)-C(5))-methyltransferase RsmB	rsmB	-0.718645	0.144836	EW036_RS02565	g000863	0.144836
Ec B36	g000517	methionyl-tRNA formyltransferase	EW036_RS02570	-0.622824	0.185304	EW036_RS02570	g000517	0.185304
Ec B36	g003055	peptide deformylase	EW036_RS02575	-0.431613	0.343483	EW036_RS02575	g003055	0.343483
Ec B36	g001975	DNA-protecting protein DprA	dprA	0.197838	0.659723	EW036_RS02580	g001975	0.659723
Ec B36	g003176	DUF494 domain-containing protein	EW036_RS02585	0.329395	0.514277	EW036_RS02585	g003176	0.514277
Ec B36	g002986	hypothetical protein	EW036_RS02590	0.2645	0.585295	EW036_RS02590	g002986	0.585295
Ec B36	g001361	L-threonylcarbamoyladenylate synthase type 1 TsaC	tsaC	-0.209585	0.678547	EW036_RS02595	g001361	0.678547
Ec B36	g001144	shikimate dehydrogenase	aroE	-0.491093	0.30441	EW036_RS02600	g001144	0.30441
Ec B36	g000397	DUF1488 domain-containing protein	EW036_RS02605	-0.535345	0.243845	EW036_RS02605	g000397	0.243845
Ec B36	g001376	gamma carbonic anhydrase family protein	EW036_RS02610	-1.01188	0.00585617	EW036_RS02610	g001376	0.00585617
Ec B36	g000004	amino acid ABC transporter ATP-binding protein	EW036_RS02650	-0.0171063	0.982492	EW036_RS02650	g000004	0.982492
Ec B36	g009911	amino acid ABC transporter permease	EW036_RS02655	0.0524585	0.949975	EW036_RS02655	g009911	0.949975
Ec B36	g004294	amino acid ABC transporter permease	EW036_RS02660	0.0575065	0.947536	EW036_RS02660	g004294	0.947536
Ec B36	g011393	amino acid ABC transporter substrate-binding protein	EW036_RS02665	-0.405233	0.620359	EW036_RS02665	g011393	0.620359
Ec B36	g001775	membrane protein	EW036_RS02670	-1.39396	0.000716189	EW036_RS02670	g001775	0.000716189
Ec B36	g000092_3	multidrug efflux RND transporter permease subunit AcrF	acrF	0.416015	0.297321	EW036_RS02675	g000092_3	0.297321
Ec B36	g000133_1	multidrug efflux RND transporter periplasmic adaptor subunit AcrE	acrE	2.95434	0.000367893	EW036_RS02680	g000133_1	0.000367893
Ec B36	g000574	multidrug efflux transporter transcriptional repressor AcrS	acrS	2.66751	0.000644617	EW036_RS02685	g000574	0.000644617
Ec B36	g009154	DUF2556 domain-containing protein	EW036_RS02690	1.26922	0.0244179	EW036_RS02690	g009154	0.0244179
Ec B36	g005636	adenine-specific DNA-methyltransferase	yhdJ	0.229257	0.666078	EW036_RS02695	g005636	0.666078
Ec B36	g008187	DNA-binding transcriptional regulator Fis	fis	-2.47191	3.68741e-08	EW036_RS02700	g008187	3.68741e-08
Ec B36	g005387	tRNA dihydrouridine synthase DusB	dusB	-2.24389	5.57729e-07	EW036_RS02705	g005387	5.57729e-07
Ec B36	g002441	50S ribosomal protein L11 methyltransferase	prmA	-0.687863	0.0487326	EW036_RS02710	g002441	0.0487326
Ec B36	g002144	sodium/pantothenate symporter	panF	-0.578119	0.125186	EW036_RS02715	g002144	0.125186
Ec B36	g000401	YhdT family protein	EW036_RS02720	-0.386819	0.435097	EW036_RS02720	g000401	0.435097
Ec B36	g001101	sugar kinase	EW036_RS02725	0.367151	0.312886	EW036_RS02725	g001101	0.312886
Ec B36	g012382	DeoR/GlpR transcriptional regulator	EW036_RS02730	0.830984	0.0449067	EW036_RS02730	g012382	0.0449067
Ec B36	g000196	tagatose bisphosphate family class II aldolase	EW036_RS02735	2.41963	0.000365851	EW036_RS02735	g000196	0.000365851
Ec B36	g012067	substrate-binding domain-containing protein	EW036_RS02740	2.32571	9.15298e-05	EW036_RS02740	g012067	9.15298e-05
Ec B36	g010559	sugar ABC transporter ATP-binding protein	EW036_RS02745	2.69361	0.000100573	EW036_RS02745	g010559	0.000100573
Ec B36	g001943_2	ABC transporter permease	EW036_RS02750	2.94684	6.09033e-05	EW036_RS02750	g001943_2	6.09033e-05
Ec B36	g001101	sugar kinase	EW036_RS02755	2.34955	0.000343589	EW036_RS02755	g001101	0.000343589
Ec B36	g005215	aldose 1-epimerase family protein	EW036_RS02760	1.5628	0.00200258	EW036_RS02760	g005215	0.00200258
Ec B36	g000255	acetyl-CoA carboxylase biotin carboxylase subunit	accC	-0.503837	0.395114	EW036_RS02765	g000255	0.395114
Ec B36	g001467_1	acetyl-CoA carboxylase biotin carboxyl carrier protein	accB	-0.422504	0.396242	EW036_RS02770	g001467_1	0.396242
Ec B36	g000378_1	oxidoreductase	EW036_RS02775	-0.00604493	0.990855	EW036_RS02775	g000378_1	0.990855
Ec B36	g004555	RNase E specificity factor CsrD	csrD	-0.214962	0.584483	EW036_RS02780	g004555	0.584483
Ec B36	g011321	rod shape-determining protein	EW036_RS02790	-0.467159	0.342853	EW036_RS02790	g011321	0.342853
Ec B36	g001990	rod shape-determining protein MreC	mreC	-0.530515	0.294728	EW036_RS02795	g001990	0.294728
Ec B36	g003115	rod shape-determining protein MreD	mreD	-0.229534	0.57488	EW036_RS02800	g003115	0.57488
Ec B36	g001344	nucleoside triphosphate pyrophosphatase YhdE	yhdE	-0.0292082	0.947861	EW036_RS02805	g001344	0.947861
Ec B36	g004825	ribonuclease G	EW036_RS02810	-0.384561	0.36061	EW036_RS02810	g004825	0.36061
Ec B36	g002224	AsmA2 domain-containing protein	EW036_RS02815	-0.722578	0.071287	EW036_RS02815	g002224	0.071287
Ec B36	g004845	metalloprotease TldD	tldD	-0.53211	0.190817	EW036_RS02820	g004845	0.190817
Ec B36	g005480	HTH-type transcriptional activator AaeR	aaeR	0.120422	0.755379	EW036_RS02825	g005480	0.755379
Ec B36	g003961	AaeX family protein	EW036_RS02830	-0.93037	0.113868	EW036_RS02830	g003961	0.113868
Ec B36	g005471	p-hydroxybenzoic acid efflux pump subunit AaeA	aaeA	-0.495748	0.340225	EW036_RS02835	g005471	0.340225
Ec B36	g004545	p-hydroxybenzoic acid efflux pump subunit AaeB	aaeB	-0.213902	0.63461	EW036_RS02840	g004545	0.63461
Ec B36	g001703	barnase inhibitor	EW036_RS02845	0.83994	0.0817916	EW036_RS02845	g001703	0.0817916
Ec B36	g000812_1	peroxide/acid stress response protein YhcN	yhcN	-2.57665	3.3758e-09	EW036_RS02850	g000812_1	3.3758e-09
Ec B36	g003187	transcriptional regulator ArgR	argR	0.370035	0.571345	EW036_RS02855	g003187	0.571345
Ec B36	g005454	malate dehydrogenase	mdh	1.2723	0.0636297	EW036_RS02860	g005454	0.0636297
Ec B36	g005169	outer membrane-stress sensor serine endopeptidase DegS	degS	-0.600614	0.161363	EW036_RS02865	g005169	0.161363
Ec B36	g001010_1	serine endoprotease DegQ	degQ	-0.310792	0.402775	EW036_RS02870	g001010_1	0.402775
Ec B36	g003386	DUF1043 family protein	EW036_RS02875	-0.342096	0.455435	EW036_RS02875	g003386	0.455435
Ec B36	g004370	cell division protein ZapE	EW036_RS02880	-0.773037	0.0378243	EW036_RS02880	g004370	0.0378243
Ec B36	g000700	50S ribosomal protein L13	rplM	-1.48174	0.0018853	EW036_RS02885	g000700	0.0018853
Ec B36	g001558	30S ribosomal protein S9	rpsI	-1.60177	0.00200258	EW036_RS02890	g001558	0.00200258
Ec B36	g002764	stringent starvation protein A	sspA	-0.816774	0.0852015	EW036_RS02895	g002764	0.0852015
Ec B36	g003095	ClpXP protease specificity-enhancing factor	sspB	-0.78654	0.0935906	EW036_RS02900	g003095	0.0935906
Ec B36	g002521_1	transcriptional regulator NanR	nanR	-0.33517	0.456707	EW036_RS02905	g002521_1	0.456707
Ec B36	g005534_1	N-acetylneuraminate lyase	nanA	1.06753	0.0187971	EW036_RS02910	g005534_1	0.0187971
Ec B36	g004807_1	sialic acid transporter NanT	nanT	1.6632	0.000562364	EW036_RS02915	g004807_1	0.000562364
Ec B36	g001216	N-acetylmannosamine-6-phosphate 2-epimerase	EW036_RS02920	1.23597	0.0184572	EW036_RS02920	g001216	0.0184572
Ec B36	g001133_1	N-acetylmannosamine kinase	EW036_RS02925	1.01761	0.0440721	EW036_RS02925	g001133_1	0.0440721
Ec B36	g001473	DUF386 domain-containing protein	EW036_RS02930	1.05487	0.0259504	EW036_RS02930	g001473	0.0259504
Ec B36	g000016_2	glutamate synthase	EW036_RS02935	-2.69822	1.89185e-11	EW036_RS02935	g000016_2	1.89185e-11
Ec B36	g005044	glutamate synthase large subunit	gltB	-2.39768	4.19694e-09	EW036_RS02940	g005044	4.19694e-09
Ec B36	g002378	TIGR01212 family radical SAM protein	EW036_RS02945	0.980891	0.0701024	EW036_RS02945	g002378	0.0701024
Ec B36	g005156	aerobic respiration two-component sensor histidine kinase ArcB	arcB	-0.255092	0.566556	EW036_RS02950	g005156	0.566556
Ec B36	g001269	isoprenoid biosynthesis glyoxalase ElbB	elbB	0.017488	0.974334	EW036_RS02955	g001269	0.974334
Ec B36	g001188	monofunctional biosynthetic peptidoglycan transglycosylase	mtgA	-0.129319	0.767757	EW036_RS02960	g001188	0.767757
Ec B36	g006367	PhoP regulatory network protein YrbL	yrbL	-2.48116	1.6252e-07	EW036_RS02965	g006367	1.6252e-07
Ec B36	g003749	PTS phosphocarrier protein NPr	npr	-1.24371	0.00141877	EW036_RS02970	g003749	0.00141877
Ec B36	g005705	RNase adapter RapZ	rapZ	-0.913055	0.0277865	EW036_RS02975	g005705	0.0277865
Ec B36	g003113	PTS IIA-like nitrogen regulatory protein PtsN	ptsN	-0.823792	0.0468634	EW036_RS02980	g003113	0.0468634
Ec B36	g003707	ribosome hibernation promoting factor	EW036_RS02985	-0.301789	0.688489	EW036_RS02985	g003707	0.688489
Ec B36	g004851	RNA polymerase factor sigma-54	rpoN	-0.51632	0.35693	EW036_RS02990	g004851	0.35693
Ec B36	g006023	LPS export ABC transporter ATP-binding protein	lptB	-0.658487	0.123691	EW036_RS02995	g006023	0.123691
Ec B36	g002953	lipopolysaccharide ABC transporter substrate-binding protein LptA	lptA	-0.680274	0.093423	EW036_RS03000	g002953	0.093423
Ec B36	g002910	LPS export ABC transporter periplasmic protein LptC	lptC	-0.560089	0.175064	EW036_RS03005	g002910	0.175064
Ec B36	g001367	3-deoxy-manno-octulosonate-8-phosphatase KdsC	kdsC	-0.476644	0.271003	EW036_RS03010	g001367	0.271003
Ec B36	g000615_1	arabinose-5-phosphate isomerase KdsD	kdsD	-0.41237	0.31642	EW036_RS03015	g000615_1	0.31642
Ec B36	g002343	calcium/sodium antiporter	EW036_RS03020	-0.0258956	0.950791	EW036_RS03020	g002343	0.950791
Ec B36	g005803	phospholipid ABC transporter ATP-binding protein MlaF	mlaF	-0.248296	0.512133	EW036_RS03025	g005803	0.512133
Ec B36	g005873	lipid asymmetry maintenance ABC transporter permease subunit MlaE	mlaE	-0.25891	0.499227	EW036_RS03030	g005873	0.499227
Ec B36	g002965	outer membrane lipid asymmetry maintenance protein MlaD	mlaD	-0.35665	0.334447	EW036_RS03035	g002965	0.334447
Ec B36	g002771	phospholipid-binding protein MlaC	mlaC	0.155314	0.788482	EW036_RS03040	g002771	0.788482
Ec B36	g000797	lipid asymmetry maintenance protein MlaB	mlaB	0.177569	0.714076	EW036_RS03045	g000797	0.714076
Ec B36	g003808	BolA family iron metabolism protein IbaG	ibaG	-0.313491	0.412922	EW036_RS03050	g003808	0.412922
Ec B36	g004182	UDP-N-acetylglucosamine 1-carboxyvinyltransferase	murA	-0.632736	0.122197	EW036_RS03055	g004182	0.122197
Ec B36	g000055_1	DNA-binding transcriptional regulator SfsB	sfsB	-0.187515	0.663663	EW036_RS03060	g000055_1	0.663663
Ec B36	g005374	octaprenyl diphosphate synthase	ispB	-0.363192	0.390247	EW036_RS03065	g005374	0.390247
Ec B36	g003631	50S ribosomal protein L21	rplU	-2.10835	1.9927e-06	EW036_RS03070	g003631	1.9927e-06
Ec B36	g000795	50S ribosomal protein L27	rpmA	-2.11319	1.86847e-06	EW036_RS03075	g000795	1.86847e-06
Ec B36	g005388	DMT family transporter	EW036_RS03080	-0.993132	0.0112591	EW036_RS03080	g005388	0.0112591
Ec B36	g004298	Obg family GTPase CgtA	EW036_RS03085	-0.423144	0.288774	EW036_RS03085	g004298	0.288774
Ec B36	g004852	serine-type D-Ala-D-Ala carboxypeptidase	dacB	-0.0911081	0.825567	EW036_RS03090	g004852	0.825567
Ec B36	g003164	transcription elongation factor GreA	greA	-0.844459	0.0320094	EW036_RS03095	g003164	0.0320094
Ec B36	g003683	ribosome assembly RNA-binding protein YhbY	yhbY	-1.72892	1.17375e-05	EW036_RS03100	g003683	1.17375e-05
Ec B36	g002784	23S rRNA (uridine(2552)-2'-O)-methyltransferase RlmE	rlmE	-0.41526	0.414559	EW036_RS03105	g002784	0.414559
Ec B36	g000951	ATP-dependent zinc metalloprotease FtsH	ftsH	-0.650175	0.213785	EW036_RS03110	g000951	0.213785
Ec B36	g005724	dihydropteroate synthase	folP	-0.273466	0.490318	EW036_RS03115	g005724	0.490318
Ec B36	g004988	phosphoglucosamine mutase	glmM	-0.0788453	0.873996	EW036_RS03120	g004988	0.873996
Ec B36	g003567	preprotein translocase subunit SecG	secG	-1.03997	0.0203078	EW036_RS03125	g003567	0.0203078
Ec B36	g004712	phosphoethanolamine transferase	EW036_RS03135	1.46252	0.00553634	EW036_RS03135	g004712	0.00553634
Ec B36	g004977	argininosuccinate synthase	argG	3.11607	6.1839e-10	EW036_RS03140	g004977	6.1839e-10
Ec B36	g003243	ribosome maturation factor RimP	rimP	-1.17078	0.032912	EW036_RS03150	g003243	0.032912
Ec B36	g004809	transcription termination/antitermination protein NusA	nusA	-1.33866	0.0128492	EW036_RS03155	g004809	0.0128492
Ec B36	g000950	translation initiation factor IF-2	infB	-1.59756	0.00100291	EW036_RS03160	g000950	0.00100291
Ec B36	g003384	30S ribosome-binding factor RbfA	rbfA	-1.12843	0.00420976	EW036_RS03165	g003384	0.00420976
Ec B36	g002370	tRNA pseudouridine(55) synthase TruB	truB	-1.20003	0.00361094	EW036_RS03170	g002370	0.00361094
Ec B36	g000394	30S ribosomal protein S15	rpsO	-1.78376	0.000685415	EW036_RS03175	g000394	0.000685415
Ec B36	g000110	polyribonucleotide nucleotidyltransferase	pnp	-0.297139	0.570034	EW036_RS03180	g000110	0.570034
Ec B36	g005628	lipoprotein NlpI	nlpI	-1.15823	0.0244989	EW036_RS03185	g005628	0.0244989
Ec B36	g013098	protein YrbN	yrbN	-1.6777	0.00434796	EW036_RS03190	g013098	0.00434796
Ec B36	g004561	DEAD/DEAH family ATP-dependent RNA helicase	EW036_RS03195	-1.90701	0.00275296	EW036_RS03195	g004561	0.00275296
Ec B36	g000878_1	tryptophan permease	EW036_RS03200	3.49715	1.55283e-06	EW036_RS03200	g000878_1	1.55283e-06
Ec B36	g005287	luciferase-like monooxygenase	EW036_RS03205	-0.373547	0.387418	EW036_RS03205	g005287	0.387418
Ec B36	g002446	U32 family peptidase	EW036_RS03210	-1.03837	0.0165165	EW036_RS03210	g002446	0.0165165
Ec B36	g005317	U32 family peptidase	EW036_RS03215	-1.15355	0.0117996	EW036_RS03215	g005317	0.0117996
Ec B36	g003028	SCP2 domain-containing protein	EW036_RS03220	-0.0284215	0.963427	EW036_RS03220	g003028	0.963427
Ec B36	g001432	N-acetyltransferase	EW036_RS03225	0.0160365	0.980477	EW036_RS03225	g001432	0.980477
Ec B36	g000386	DNA damage response exodeoxyribonuclease YhbQ	yhbQ	0.551123	0.29626	EW036_RS03230	g000386	0.29626
Ec B36	g000355	YhbP family protein	EW036_RS03235	0.00400999	0.994211	EW036_RS03235	g000355	0.994211
Ec B36	g002999	protein/nucleic acid deglycase	yhbO	2.76228	0.00111969	EW036_RS03240	g002999	0.00111969
Ec B36	g001275	NAD(P)H-binding protein	EW036_RS03245	0.509126	0.255355	EW036_RS03245	g001275	0.255355
Ec B36	g001068	permease	EW036_RS03250	0.772545	0.0874012	EW036_RS03250	g001068	0.0874012
Ec B36	g002911	divisome-associated lipoprotein YraP	yraP	-0.555336	0.188718	EW036_RS03255	g002911	0.188718
Ec B36	g001345	DnaA initiator-associating protein DiaA	diaA	-0.430866	0.295053	EW036_RS03260	g001345	0.295053
Ec B36	g001561	YraN family protein	EW036_RS03265	-0.413486	0.285764	EW036_RS03265	g001561	0.285764
Ec B36	g002023	penicillin-binding protein activator	EW036_RS03270	-0.363531	0.421931	EW036_RS03270	g002023	0.421931
Ec B36	g005682	16S rRNA (cytidine(1402)-2'-O)-methyltransferase	rsmI	-0.549828	0.0861705	EW036_RS03275	g005682	0.0861705
Ec B36	g002555	galactosamine-6-phosphate isomerase	EW036_RS03280	1.79459	0.0013458	EW036_RS03280	g002555	0.0013458
Ec B36	g012570	PTS N-acetylgalactosamine transporter subunit IID	agaD	1.71659	0.000175955	EW036_RS03285	g012570	0.000175955
Ec B36	g012518	N-acetylgalactosamine permease IIC component 1	EW036_RS03290	2.49058	5.70051e-06	EW036_RS03290	g012518	5.70051e-06
Ec B36	g003168	PTS N-acetylgalactosamine transporter subunit IIB	agaB	3.44236	9.2756e-09	EW036_RS03295	g003168	9.2756e-09
Ec B36	g000196	tagatose-bisphosphate aldolase subunit KbaY	kbaY	4.56877	1.5957e-14	EW036_RS03300	g000196	1.5957e-14
Ec B36	g004329	AgaS family sugar isomerase	EW036_RS03305	4.67108	1.57414e-16	EW036_RS03305	g004329	1.57414e-16
Ec B36	g004369	N-acetylglucosamine-6-phosphate deacetylase	nagA	2.71425	3.7355e-10	EW036_RS03310	g004369	3.7355e-10
Ec B36	g007343	PTS sugar transporter subunit IIA	EW036_RS03315	2.99376	5.21594e-09	EW036_RS03315	g007343	5.21594e-09
Ec B36	g012130	PTS mannose/fructose/sorbose transporter family subunit IID	EW036_RS03320	3.58216	1.13574e-12	EW036_RS03320	g012130	1.13574e-12
Ec B36	g012646	PTS mannose/fructose/sorbose/N-acetylgalactosamine transporter subunit IIC	EW036_RS03325	4.26225	9.12905e-16	EW036_RS03325	g012646	9.12905e-16
Ec B36	g007128	PTS N-acetylgalactosamine transporter subunit IIB	agaV	4.42214	1.1596e-16	EW036_RS03330	g007128	1.1596e-16
Ec B36	g000767_2	tagatose-bisphosphate aldolase subunit KbaZ	kbaZ	5.2425	1.68846e-21	EW036_RS03335	g000767_2	1.68846e-21
Ec B36	g012408	DeoR family transcriptional regulator	EW036_RS03340	0.717689	0.0720435	EW036_RS03340	g012408	0.0720435
Ec B36	g003207	type II toxin-antitoxin system YhaV family toxin	EW036_RS03345	0.026672	0.954899	EW036_RS03345	g003207	0.954899
Ec B36	g003560	type II toxin-antitoxin system PrlF family antitoxin	EW036_RS03350	0.925156	0.0285521	EW036_RS03350	g003560	0.0285521
Ec B36	g000587_1	galactarate dehydratase	garD	2.99341	3.34923e-09	EW036_RS03355	g000587_1	3.34923e-09
Ec B36	g000487_2	MFS transporter	EW036_RS03360	6.23339	4.28789e-13	EW036_RS03360	g000487_2	4.28789e-13
Ec B36	g005903	2-dehydro-3-deoxyglucarate aldolase	garL	5.11522	2.48787e-11	EW036_RS03365	g005903	2.48787e-11
Ec B36	g005610	2-hydroxy-3-oxopropionate reductase	EW036_RS03370	3.31418	1.22131e-08	EW036_RS03370	g005610	1.22131e-08
Ec B36	g000135_1	glycerate 2-kinase	garK	2.36085	4.05466e-06	EW036_RS03375	g000135_1	4.05466e-06
Ec B36	g005450	transcriptional regulator TdcA	tdcA	4.73002	6.37416e-19	EW036_RS03390	g005450	6.37416e-19
Ec B36	g001067	bifunctional threonine ammonia-lyase/L-serine ammonia-lyase TdcB	tdcB	5.86514	2.54003e-19	EW036_RS03395	g001067	2.54003e-19
Ec B36	g000225_2	threonine/serine transporter TdcC	tdcC	5.64387	3.58563e-16	EW036_RS03400	g000225_2	3.58563e-16
Ec B36	g000892	propionate kinase	tdcD	6.08551	1.22731e-18	EW036_RS03405	g000892	1.22731e-18
Ec B36	g000112	2-ketobutyrate formate-lyase/pyruvate formate-lyase	tdcE	4.77418	1.14359e-13	EW036_RS03410	g000112	1.14359e-13
Ec B36	g000189	enamine/imine deaminase	EW036_RS03415	3.65183	1.50959e-11	EW036_RS03415	g000189	1.50959e-11
Ec B36	g000484_3	L-serine ammonia-lyase	tdcG	2.95474	1.54374e-10	EW036_RS03420	g000484_3	1.54374e-10
Ec B36	g013099	IS3-like element ISEc52 family transposase	EW036_RS03430	0.289258	0.621515	EW036_RS03430	g013099	0.621515
Ec B36	g013100	IS3-like element ISEc52 family transposase	EW036_RS03430	0.240093	0.701787	EW036_RS03430	g013100	0.701787
Ec B36	g010994	serine dehydratase subunit alpha family protein	EW036_RS03440	0.583061	0.254648	EW036_RS03440	g010994	0.254648
Ec B36	g001837	hypothetical protein	EW036_RS03445	-0.155228	0.813012	EW036_RS03445	g001837	0.813012
Ec B36	g002636	pirin family protein	EW036_RS03450	0.338767	0.593923	EW036_RS03450	g002636	0.593923
Ec B36	g005591	LysR family transcriptional regulator	EW036_RS03455	0.326724	0.449483	EW036_RS03455	g005591	0.449483
Ec B36	g000743_1	DUF805 domain-containing protein	EW036_RS03460	0.896899	0.151068	EW036_RS03460	g000743_1	0.151068
Ec B36	g001089	glutathione S-transferase family protein	EW036_RS03465	0.243612	0.645312	EW036_RS03465	g001089	0.645312
Ec B36	g003142	DoxX family protein	EW036_RS03470	0.00857977	0.985173	EW036_RS03470	g003142	0.985173
Ec B36	g000792	hypothetical protein	EW036_RS03475	0.44197	0.546022	EW036_RS03475	g000792	0.546022
Ec B36	g001545	hypothetical protein	EW036_RS03480	0.586488	0.424556	EW036_RS03480	g001545	0.424556
Ec B36	g003647	DUF883 domain-containing protein	EW036_RS03485	0.580525	0.383855	EW036_RS03485	g003647	0.383855
Ec B36	g001591	DUF1090 domain-containing protein	EW036_RS03490	0.507835	0.343847	EW036_RS03490	g001591	0.343847
Ec B36	g001572	EnvZ/OmpR regulon moderator MzrA	mzrA	0.325367	0.496063	EW036_RS03495	g001572	0.496063
Ec B36	g000570_1	DedA family protein	EW036_RS03500	0.506256	0.278773	EW036_RS03500	g000570_1	0.278773
Ec B36	g005885	transcriptional regulator ExuR	exuR	-0.275883	0.600243	EW036_RS03505	g005885	0.600243
Ec B36	g005029	MFS transporter	EW036_RS03510	0.837007	0.0185646	EW036_RS03510	g005029	0.0185646
Ec B36	g004880	glucuronate isomerase	uxaC	0.918558	0.0182259	EW036_RS03515	g004880	0.0182259
Ec B36	g004810	altronate dehydratase	EW036_RS03520	1.23041	0.000447251	EW036_RS03520	g004810	0.000447251
Ec B36	g002958	YgjV family protein	EW036_RS03525	1.18329	0.0519267	EW036_RS03525	g002958	0.0519267
Ec B36	g001897	serine/threonine transporter SstT	sstT	-0.196822	0.706545	EW036_RS03530	g001897	0.706545
Ec B36	g005375	TerC family membrane protein Alx	alx	2.2847	1.5977e-06	EW036_RS03535	g005375	1.5977e-06
Ec B36	g002329	Gfo/Idh/MocA family oxidoreductase	EW036_RS03540	0.982894	0.0159715	EW036_RS03540	g002329	0.0159715
Ec B36	g002649	vancomycin high temperature exclusion protein	EW036_RS03545	0.254201	0.607931	EW036_RS03545	g002649	0.607931
Ec B36	g001433	M48 family metallopeptidase	EW036_RS03550	-0.0234571	0.965705	EW036_RS03550	g001433	0.965705
Ec B36	g004362	23S rRNA (guanine(1835)-N(2))-methyltransferase RlmG	rlmG	-0.699728	0.0576026	EW036_RS03555	g004362	0.0576026
Ec B36	g008067	mRNA interferase HigB	EW036_RS03560	0.222553	0.655129	EW036_RS03560	g008067	0.655129
Ec B36	g007435	type II toxin-antitoxin system antitoxin HigA	higA	0.159708	0.733257	EW036_RS03565	g007435	0.733257
Ec B36	g004535	NADPH-dependent 2,4-dienoyl-CoA reductase	EW036_RS03570	3.50428	6.22317e-08	EW036_RS03570	g004535	6.22317e-08
Ec B36	g005154	alpha-glucosidase	EW036_RS03575	1.99003	0.001782	EW036_RS03575	g005154	0.001782
Ec B36	g002002	protein YgjJ	ygjJ	3.0929	8.78671e-05	EW036_RS03580	g002002	8.78671e-05
Ec B36	g010691	amino acid permease	EW036_RS03585	2.33666	0.000150235	EW036_RS03585	g010691	0.000150235
Ec B36	g007262	beta-galactosidase subunit beta	EW036_RS03590	1.2348	0.0445569	EW036_RS03590	g007262	0.0445569
Ec B36	g011119	beta-galactosidase subunit alpha	ebgA	0.26096	0.60567	EW036_RS03595	g011119	0.60567
Ec B36	g005353	transcriptional regulator EbgR	ebgR	-0.596012	0.16305	EW036_RS03600	g005353	0.16305
Ec B36	g007937	tRNA-binding protein	EW036_RS03605	2.86256	4.87924e-06	EW036_RS03605	g007937	4.87924e-06
Ec B36	g004808	putrescine aminotransferase	ygjG	1.1179	0.0940996	EW036_RS03610	g004808	0.0940996
Ec B36	g010520	methyl-accepting chemotaxis protein	EW036_RS03615	0.714616	0.129223	EW036_RS03615	g010520	0.129223
Ec B36	g002797	PadR family transcriptional regulator	EW036_RS03620	-2.52219	3.01296e-12	EW036_RS03620	g002797	3.01296e-12
Ec B36	g005892	NADPH-dependent ferric chelate reductase	nfeF	-1.07119	0.0235917	EW036_RS03630	g005892	0.0235917
Ec B36	g003068	G/U mismatch-specific DNA glycosylase	EW036_RS03640	0.190864	0.72525	EW036_RS03640	g003068	0.72525
Ec B36	g000926	RNA polymerase sigma factor RpoD	rpoD	-0.167993	0.716789	EW036_RS03645	g000926	0.716789
Ec B36	g004630	DNA primase	dnaG	-0.746925	0.0618575	EW036_RS03650	g004630	0.0618575
Ec B36	g001781	30S ribosomal protein S21	rpsU	-2.00088	7.74099e-06	EW036_RS03655	g001781	7.74099e-06
Ec B36	g005272	tRNA (adenosine(37)-N6)-threonylcarbamoyltransferase complex transferase subunit TsaD	tsaD	-0.237847	0.55641	EW036_RS03660	g005272	0.55641
Ec B36	g002128	anion permease	EW036_RS03665	1.45809	0.00768551	EW036_RS03665	g002128	0.00768551
Ec B36	g002811	L(+)-tartrate dehydratase subunit beta	ttdB	1.96512	0.00346433	EW036_RS03670	g002811	0.00346433
Ec B36	g005558	L(+)-tartrate dehydratase subunit alpha	ttdA	1.43855	0.0222585	EW036_RS03675	g005558	0.0222585
Ec B36	g011845	DNA-binding transcriptional activator TtdR	ttdR	1.39542	0.00888857	EW036_RS03680	g011845	0.00888857
Ec B36	g002813	glycerol-3-phosphate 1-O-acyltransferase PlsY	plsY	0.405213	0.282623	EW036_RS03685	g002813	0.282623
Ec B36	g003432	bifunctional dihydroneopterin aldolase/7,8-dihydroneopterin epimerase	folB	0.463449	0.337841	EW036_RS03690	g003432	0.337841
Ec B36	g005788	undecaprenyl-diphosphate phosphatase	EW036_RS03695	0.74061	0.0798134	EW036_RS03695	g005788	0.0798134
Ec B36	g004209	fused tRNA nucleotidyltransferase/2',3'-cyclic phosphodiesterase/2' nucleotidase/phosphatase Cca	cca	-0.0517693	0.914313	EW036_RS03700	g004209	0.914313
Ec B36	g002800	SH3 domain-containing protein	EW036_RS03705	-0.090011	0.867965	EW036_RS03705	g002800	0.867965
Ec B36	g000489	inorganic triphosphatase	EW036_RS03710	0.12655	0.744731	EW036_RS03710	g000489	0.744731
Ec B36	g002242	bifunctional [glutamate--ammonia ligase]-adenylyl-L-tyrosine phosphorylase/[glutamate--ammonia-ligase] adenylyltransferase	glnE	-0.155373	0.731941	EW036_RS03715	g002242	0.731941
Ec B36	g004853	bifunctional D-glycero-beta-D-manno-heptose-7-phosphate kinase/D-glycero-beta-D-manno-heptose 1-phosphate adenylyltransferase HldE	hldE	-0.392564	0.274348	EW036_RS03720	g004853	0.274348
Ec B36	g013101	type I toxin-antitoxin system Ibs family toxin	ibsE	2.60478	0.00184763	EW036_RS03725	g013101	0.00184763
Ec B36	g004679	flotillin family protein	EW036_RS03730	0.552807	0.27196	EW036_RS03730	g004679	0.27196
Ec B36	g002787	YqiJ family protein	EW036_RS03735	-0.210645	0.695342	EW036_RS03735	g002787	0.695342
Ec B36	g000844	cell surface composition regulator GlgS	glgS	2.25474	0.00109586	EW036_RS03740	g000844	0.00109586
Ec B36	g000387	accessory factor UbiK family protein	EW036_RS03745	-1.62064	7.08255e-06	EW036_RS03745	g000387	7.08255e-06
Ec B36	g002734	3,4-dihydroxy-2-butanone-4-phosphate synthase	ribB	0.395054	0.497412	EW036_RS03750	g002734	0.497412
Ec B36	g011303	pilus protein	EW036_RS03755	0.0717659	0.905836	EW036_RS03755	g011303	0.905836
Ec B36	g005967	fimbria/pilus periplasmic chaperone	EW036_RS03760	0.890875	0.184808	EW036_RS03760	g005967	0.184808
Ec B36	g005119	fimbrial biogenesis outer membrane usher protein	EW036_RS03765	0.809479	0.129805	EW036_RS03765	g005119	0.129805
Ec B36	g002940	fimbrial-like protein	EW036_RS03770	-0.235635	0.601781	EW036_RS03770	g002940	0.601781
Ec B36	g005897	zinc transporter ZupT	zupT	-0.145452	0.703738	EW036_RS03775	g005897	0.703738
Ec B36	g001145	4,5-DOPA dioxygenase extradiol	ygiD	0.0458288	0.936495	EW036_RS03780	g001145	0.936495
Ec B36	g006207	protein-disulfide oxidoreductase DsbI	dsbI	1.36576	0.00175513	EW036_RS03785	g006207	0.00175513
Ec B36	g006217	thiol:disulfide interchange protein DsbA/DsbL	EW036_RS03790	1.08045	0.0132563	EW036_RS03790	g006217	0.0132563
Ec B36	g010231	aryl-sulfate sulfotransferase	EW036_RS03795	1.44732	0.00370348	EW036_RS03795	g010231	0.00370348
Ec B36	g001956_1	glutathionylspermidine synthase family protein	EW036_RS03800	0.692246	0.196485	EW036_RS03800	g001956_1	0.196485
Ec B36	g002686	DUF1190 family protein	EW036_RS03805	0.86037	0.0645706	EW036_RS03805	g002686	0.0645706
Ec B36	g002139	outer membrane channel protein TolC	tolC	-0.52324	0.239541	EW036_RS03810	g002139	0.239541
Ec B36	g002777	ADP-ribose diphosphatase	EW036_RS03815	0.0254376	0.95164	EW036_RS03815	g002777	0.95164
Ec B36	g003329	DUF1249 family protein	EW036_RS03820	0.357108	0.407846	EW036_RS03820	g003329	0.407846
Ec B36	g002485	3',5'-cyclic-AMP phosphodiesterase	cpdA	0.800895	0.107194	EW036_RS03825	g002485	0.107194
Ec B36	g001354	esterase YqiA	yqiA	0.435881	0.378929	EW036_RS03830	g001354	0.378929
Ec B36	g004571	DNA topoisomerase IV subunit B	parE	-0.108579	0.855992	EW036_RS03835	g004571	0.855992
Ec B36	g004507	TonB-dependent siderophore receptor	EW036_RS03840	1.20338	0.0151147	EW036_RS03840	g004507	0.0151147
Ec B36	g005789	ABC transporter ATP-binding protein	EW036_RS03845	0.416742	0.37277	EW036_RS03845	g005789	0.37277
Ec B36	g002294	iron ABC transporter permease	EW036_RS03850	0.961644	0.0860693	EW036_RS03850	g002294	0.0860693
Ec B36	g002273	iron ABC transporter permease	EW036_RS03855	1.24068	0.0157866	EW036_RS03855	g002273	0.0157866
Ec B36	g005418	iron-siderophore ABC transporter substrate-binding protein	EW036_RS03860	0.597675	0.207779	EW036_RS03860	g005418	0.207779
Ec B36	g005575	MurR/RpiR family transcriptional regulator	EW036_RS03865	0.40134	0.390126	EW036_RS03865	g005575	0.390126
Ec B36	g001651	antibiotic biosynthesis monooxygenase	EW036_RS03870	-0.956462	0.0754878	EW036_RS03870	g001651	0.0754878
Ec B36	g002891	NADPH:quinone oxidoreductase MdaB	mdaB	-0.879027	0.0174431	EW036_RS03875	g002891	0.0174431
Ec B36	g000774	DUF2645 family protein	EW036_RS03885	-0.306384	0.653411	EW036_RS03885	g000774	0.653411
Ec B36	g001020	two-component system sensor histidine kinase QseC	qseC	-0.0341725	0.934297	EW036_RS03890	g001020	0.934297
Ec B36	g001257	two-component system response regulator QseB	qseB	0.508901	0.237896	EW036_RS03895	g001257	0.237896
Ec B36	g000724	OB fold stress tolerance protein YgiW	ygiW	0.163658	0.867302	EW036_RS03900	g000724	0.867302
Ec B36	g000682	AraC family transcriptional regulator	EW036_RS03905	-0.0669969	0.89019	EW036_RS03905	g000682	0.89019
Ec B36	g010420	ABC transporter substrate-binding protein	EW036_RS03910	0.117072	0.821827	EW036_RS03910	g010420	0.821827
Ec B36	g004485	DNA topoisomerase IV subunit A	parC	-0.0366464	0.939111	EW036_RS03915	g004485	0.939111
Ec B36	g002590	1-acylglycerol-3-phosphate O-acyltransferase	plsC	-0.014074	0.973506	EW036_RS03920	g002590	0.973506
Ec B36	g004881	cell division protein FtsP	ftsP	0.0883063	0.8336	EW036_RS03925	g004881	0.8336
Ec B36	g002214_2	TRAP transporter large permease subunit	EW036_RS03930	2.16688	0.00120373	EW036_RS03930	g002214_2	0.00120373
Ec B36	g003145	TRAP transporter small permease	EW036_RS03935	2.78211	0.000307664	EW036_RS03935	g003145	0.000307664
Ec B36	g011597	TRAP transporter substrate-binding protein	EW036_RS03940	1.90461	0.0107058	EW036_RS03940	g011597	0.0107058
Ec B36	g005284	Ldh family oxidoreductase	EW036_RS03945	1.72725	0.0220485	EW036_RS03945	g005284	0.0220485
Ec B36	g001076_2	zinc-binding alcohol dehydrogenase family protein	EW036_RS03950	1.64286	0.0257672	EW036_RS03950	g001076_2	0.0257672
Ec B36	g000091_4	mannitol dehydrogenase family protein	EW036_RS03955	0.502966	0.449028	EW036_RS03955	g000091_4	0.449028
Ec B36	g012801	FadR family transcriptional regulator	EW036_RS03960	-0.669636	0.0490226	EW036_RS03960	g012801	0.0490226
Ec B36	g002011	YgiQ family radical SAM protein	EW036_RS03965	-1.024	0.0101908	EW036_RS03965	g002011	0.0101908
Ec B36	g001728_2	lipoprotein YqhH	yqhH	1.43501	0.0120696	EW036_RS03970	g001728_2	0.0120696
Ec B36	g002390	YbjP/YqhG family protein	EW036_RS03975	1.6374	0.00210147	EW036_RS03975	g002390	0.00210147
Ec B36	g002486	2,5-didehydrogluconate reductase DkgA	dkgA	1.10954	0.050391	EW036_RS03980	g002486	0.050391
Ec B36	g000906_1	alcohol dehydrogenase	EW036_RS03985	-0.464951	0.322303	EW036_RS03985	g000906_1	0.322303
Ec B36	g002420	AraC family transcriptional regulator	EW036_RS03990	1.53563	0.0143771	EW036_RS03990	g002420	0.0143771
Ec B36	g000570_2	DedA family protein	EW036_RS03995	-0.104372	0.850656	EW036_RS03995	g000570_2	0.850656
Ec B36	g001939	cystathionine beta-lyase	metC	-0.712034	0.0873955	EW036_RS04000	g001939	0.0873955
Ec B36	g006004	biopolymer transporter ExbB	EW036_RS04005	-0.964823	0.0148005	EW036_RS04005	g006004	0.0148005
Ec B36	g003320	TonB system transport protein ExbD	exbD	-0.871871	0.020084	EW036_RS04010	g003320	0.020084
Ec B36	g000800	NADP(+)-dependent aldehyde reductase	yghA	0.983106	0.0898774	EW036_RS04015	g000800	0.0898774
Ec B36	g001447	TIGR00645 family protein	EW036_RS04020	-0.65441	0.118802	EW036_RS04020	g001447	0.118802
Ec B36	g002283	L-glyceraldehyde 3-phosphate reductase	EW036_RS04025	1.80674	0.000104778	EW036_RS04025	g002283	0.000104778
Ec B36	g002435	dienelactone hydrolase family protein	EW036_RS04030	1.89876	0.000112409	EW036_RS04030	g002435	0.000112409
Ec B36	g003708	DUF2623 domain-containing protein	EW036_RS04035	0.028785	0.967164	EW036_RS04035	g003708	0.967164
Ec B36	g009877	hydrogenase 2 small subunit	hybO	1.26534	0.0298738	EW036_RS04040	g009877	0.0298738
Ec B36	g011578	hydrogenase 2 operon protein HybA	hybA	1.68038	0.00242019	EW036_RS04045	g011578	0.00242019
Ec B36	g009685	Ni/Fe-hydrogenase cytochrome b subunit	hybB	1.74811	0.00185578	EW036_RS04050	g009685	0.00185578
Ec B36	g010314	hydrogenase 2 large subunit	hybC	1.35454	0.006653	EW036_RS04055	g010314	0.006653
Ec B36	g007008	HyaD/HybD family hydrogenase maturation endopeptidase	EW036_RS04060	0.911337	0.0386215	EW036_RS04060	g007008	0.0386215
Ec B36	g007041	hydrogenase-2 assembly chaperone	hybE	0.875489	0.0527251	EW036_RS04065	g007041	0.0527251
Ec B36	g007882	hydrogenase maturation nickel metallochaperone HypA	hypA	0.939939	0.0324636	EW036_RS04070	g007882	0.0324636
Ec B36	g001710_2	hydrogenase maturation factor HybG	hybG	0.86598	0.034665	EW036_RS04075	g001710_2	0.034665
Ec B36	g005675	glutathione-dependent disulfide-bond oxidoreductase	yghU	-0.0250172	0.959261	EW036_RS04080	g005675	0.959261
Ec B36	g004580	bifunctional glutathionylspermidine amidase/synthase	EW036_RS04085	-1.75949	1.38816e-06	EW036_RS04085	g004580	1.38816e-06
Ec B36	g002131	inorganic phosphate transporter PitB	pitB	1.38016	0.0224245	EW036_RS04090	g002131	0.0224245
Ec B36	g002650	thymidylate kinase	EW036_RS04095	1.28778	0.0641948	EW036_RS04095	g002650	0.0641948
Ec B36	g006058	thymidylate kinase	EW036_RS04100	1.51048	0.0263877	EW036_RS04100	g006058	0.0263877
Ec B36	g005899	hypothetical protein	EW036_RS04105	1.09894	0.0845989	EW036_RS04105	g005899	0.0845989
Ec B36	g010894	lipopolysaccharide biosynthesis protein	EW036_RS04110	1.99049	0.00201722	EW036_RS04110	g010894	0.00201722
Ec B36	g005783	hypothetical protein	EW036_RS04115	1.81425	0.00320357	EW036_RS04115	g005783	0.00320357
Ec B36	g000101_2	YtfJ family protein	EW036_RS04120	1.57032	0.0101908	EW036_RS04120	g000101_2	0.0101908
Ec B36	g010021	LPS export ABC transporter permease LptF	lptF	1.68624	0.00839317	EW036_RS04125	g010021	0.00839317
Ec B36	g004458	LPS export ABC transporter permease LptG	lptG	2.52427	0.000206122	EW036_RS04130	g004458	0.000206122
Ec B36	g009714	aminotransferase class I/II-fold pyridoxal phosphate-dependent enzyme	EW036_RS04135	2.5564	0.00041854	EW036_RS04135	g009714	0.00041854
Ec B36	g008515	acyl carrier protein	EW036_RS04140	2.19699	0.0032629	EW036_RS04140	g008515	0.0032629
Ec B36	g001120	NAD-dependent epimerase/dehydratase family protein	EW036_RS04145	2.09454	0.00449661	EW036_RS04145	g001120	0.00449661
Ec B36	g010285	fatty acyl-AMP ligase	EW036_RS04150	1.95811	0.0030987	EW036_RS04150	g010285	0.0030987
Ec B36	g004353	hypothetical protein	EW036_RS04155	2.50085	0.000356507	EW036_RS04155	g004353	0.000356507
Ec B36	g012690	transcriptional regulator GlcC	glcC	0.760442	0.225475	EW036_RS04160	g012690	0.225475
Ec B36	g010558	glycolate oxidase subunit GlcD	glcD	0.508929	0.422438	EW036_RS04165	g010558	0.422438
Ec B36	g005199	glycolate oxidase subunit GlcE	glcE	1.46992	0.0151147	EW036_RS04170	g005199	0.0151147
Ec B36	g009521	glycolate oxidase subunit GlcF	glcF	1.5122	0.00121274	EW036_RS04175	g009521	0.00121274
Ec B36	g007486	protein GlcG	EW036_RS04180	1.80402	0.00016937	EW036_RS04180	g007486	0.00016937
Ec B36	g010059	malate synthase G	glcB	1.35126	0.00142264	EW036_RS04185	g010059	0.00142264
Ec B36	g002081_2	glycolate permease GlcA	glcA	3.3322	9.61669e-08	EW036_RS04190	g002081_2	9.61669e-08
Ec B36	g002221	lipoprotein metalloprotease SslE	EW036_RS04195	1.23743	0.00442978	EW036_RS04195	g002221	0.00442978
Ec B36	g013102	hypothetical protein	EW036_RS04200	3.47119	0.00121367	EW036_RS04200	g013102	0.00121367
Ec B36	g002504	prepilin peptidase	EW036_RS04205	0.912173	0.0559794	EW036_RS04205	g002504	0.0559794
Ec B36	g007462	type II secretion system pilot lipoprotein GspS-beta	EW036_RS04210	1.81412	0.0119661	EW036_RS04210	g007462	0.0119661
Ec B36	g001105	type II secretion system protein GspC	gspC	1.99605	0.00725316	EW036_RS04215	g001105	0.00725316
Ec B36	g010105	type II secretion system secretin GspD	gspD	1.62853	0.0149726	EW036_RS04220	g010105	0.0149726
Ec B36	g002134_1	type II secretion system ATPase GspE	gspE	1.25208	0.0324505	EW036_RS04225	g002134_1	0.0324505
Ec B36	g000886	type II secretion system inner membrane protein GspF	gspF	1.99207	0.00718334	EW036_RS04230	g000886	0.00718334
Ec B36	g001483_2	type II secretion system major pseudopilin GspG	gspG	2.76799	0.00116107	EW036_RS04235	g001483_2	0.00116107
Ec B36	g001373	type II secretion system minor pseudopilin GspH	gspH	2.49693	0.0012682	EW036_RS04240	g001373	0.0012682
Ec B36	g001589	type II secretion system minor pseudopilin GspI	gspI	2.61573	0.00274329	EW036_RS04245	g001589	0.00274329
Ec B36	g000608	type II secretion system minor pseudopilin GspJ	gspJ	2.25499	0.00393647	EW036_RS04250	g000608	0.00393647
Ec B36	g011626	type II secretion system minor pseudopilin GspK	EW036_RS04255	2.41638	0.00091855	EW036_RS04255	g011626	0.00091855
Ec B36	g000902	type II secretion system protein GspL	gspL	2.10983	0.00479169	EW036_RS04260	g000902	0.00479169
Ec B36	g000650	type II secretion system protein	EW036_RS04265	2.49558	0.000833291	EW036_RS04265	g000650	0.000833291
Ec B36	g002540	polysialic acid transporter KpsM	EW036_RS04270	0.657286	0.485588	EW036_RS04270	g002540	0.485588
Ec B36	g001239	ABC transporter ATP-binding protein	EW036_RS04275	0.57897	0.51869	EW036_RS04275	g001239	0.51869
Ec B36	g011096	hypothetical protein	EW036_RS04280	0.129087	0.904862	EW036_RS04280	g011096	0.904862
Ec B36	g010830	bifunctional cytidylyltransferase/SDR family oxidoreductase	EW036_RS04285	-0.513001	0.592251	EW036_RS04285	g010830	0.592251
Ec B36	g009825	hypothetical protein	EW036_RS04290	-0.149775	0.879418	EW036_RS04290	g009825	0.879418
Ec B36	g001910	capsular biosynthesis protein	EW036_RS04295	-0.520375	0.240384	EW036_RS04295	g001910	0.240384
Ec B36	g002030	capsular polysaccharide biosynthesis protein	EW036_RS04300	-0.656182	0.199032	EW036_RS04300	g002030	0.199032
Ec B36	g005992	3-deoxy-manno-octulosonate cytidylyltransferase	kdsB	-0.291312	0.626718	EW036_RS04305	g005992	0.626718
Ec B36	g010343	polysialic acid transporter	EW036_RS04310	0.0681931	0.91756	EW036_RS04310	g010343	0.91756
Ec B36	g009786	capsule polysaccharide export inner-membrane protein KpsE	EW036_RS04315	0.304541	0.603684	EW036_RS04315	g009786	0.603684
Ec B36	g005354	KpsF/GutQ family sugar-phosphate isomerase	EW036_RS04320	0.298275	0.653997	EW036_RS04320	g005354	0.653997
Ec B36	g010561	IS21-like element ISEc10 family transposase	EW036_RS04330	0.693626	0.0571688	EW036_RS04330	g010561	0.0571688
Ec B36	g012052	nucleotidyl transferase AbiEii/AbiGii toxin family protein	EW036_RS04340	-1.38552	0.0111163	EW036_RS04340	g012052	0.0111163
Ec B36	g007540	type IV toxin-antitoxin system AbiEi family antitoxin domain-containing protein	EW036_RS04345	-1.24849	0.0102938	EW036_RS04345	g007540	0.0102938
Ec B36	g000221	DUF4942 domain-containing protein	EW036_RS04350	-0.450548	0.31916	EW036_RS04350	g000221	0.31916
Ec B36	g000124	DUF957 domain-containing protein	EW036_RS04355	-0.00416799	0.994752	EW036_RS04355	g000124	0.994752
Ec B36	g000105_2	hypothetical protein	EW036_RS04360	0.125602	0.860712	EW036_RS04360	g000105_2	0.860712
Ec B36	g000031	toxin	EW036_RS04365	0.31825	0.67835	EW036_RS04365	g000031	0.67835
Ec B36	g000019	type IV toxin-antitoxin system YeeU family antitoxin	EW036_RS04370	0.692916	0.375769	EW036_RS04370	g000019	0.375769
Ec B36	g002755	hypothetical protein	EW036_RS04375	1.98871	0.00670153	EW036_RS04375	g002755	0.00670153
Ec B36	g000400	DUF987 domain-containing protein	EW036_RS04380	2.2519	0.00837683	EW036_RS04380	g000400	0.00837683
Ec B36	g000027_2	RadC family protein	EW036_RS04385	1.44056	0.0330602	EW036_RS04385	g000027_2	0.0330602
Ec B36	g000030	antirestriction protein	EW036_RS04390	1.13423	0.0782028	EW036_RS04390	g000030	0.0782028
Ec B36	g000043	DUF945 domain-containing protein	EW036_RS04395	2.60334	0.000619449	EW036_RS04395	g000043	0.000619449
Ec B36	g013103	DUF905 domain-containing protein	EW036_RS04405	-0.247371	0.703738	EW036_RS04405	g013103	0.703738
Ec B36	g007228	hypothetical protein	EW036_RS04410	-0.224754	0.632133	EW036_RS04410	g007228	0.632133
Ec B36	g011188	hypothetical protein	EW036_RS04415	0.970429	0.0248388	EW036_RS04415	g011188	0.0248388
Ec B36	g000118_2	autotransporter adhesin Ag43	ag43	1.41798	0.0374142	EW036_RS04420	g000118_2	0.0374142
Ec B36	g000181	GTPase family protein	EW036_RS04425	2.95333	0.001205	EW036_RS04425	g000181	0.001205
Ec B36	g001725_1	hypothetical protein	EW036_RS04430	2.68493	0.00432707	EW036_RS04430	g001725_1	0.00432707
Ec B36	g008729	hypothetical protein	EW036_RS04435	2.90372	0.000542298	EW036_RS04435	g008729	0.000542298
Ec B36	g002135	DUF3987 domain-containing protein	EW036_RS04440	0.58459	0.330435	EW036_RS04440	g002135	0.330435
Ec B36	g006634	hypothetical protein	EW036_RS04445	1.03602	0.0707392	EW036_RS04445	g006634	0.0707392
Ec B36	g000075_1	AlpA family transcriptional regulator	EW036_RS04450	2.41641	0.0157526	EW036_RS04450	g000075_1	0.0157526
Ec B36	g003953	hypothetical protein	EW036_RS04455	4.48981	0.00351192	EW036_RS04455	g003953	0.00351192
Ec B36	g000213_2	hemolysin expression modulator Hha	hha	0.545534	0.218803	EW036_RS04465	g000213_2	0.218803
Ec B36	g008931	hypothetical protein	EW036_RS04470	0.18845	0.782143	EW036_RS04470	g008931	0.782143
Ec B36	g013104	hypothetical protein	EW036_RS04475	0.496536	0.486991	EW036_RS04475	g013104	0.486991
Ec B36	g000324_1	inovirus Gp2 family protein	EW036_RS04480	-0.00507372	0.995281	EW036_RS04480	g000324_1	0.995281
Ec B36	g000108_1	hypothetical protein	EW036_RS04485	2.58425	0.00313048	EW036_RS04485	g000108_1	0.00313048
Ec B36	g000412	IS66 family transposase	EW036_RS04495	0.953087	0.0788485	EW036_RS04495	g000412	0.0788485
Ec B36	g000115	IS66 family insertion sequence element accessory protein TnpB	tnpB	-0.417984	0.435615	EW036_RS04505	g000115	0.435615
Ec B36	g000063_1	IS66 family insertion sequence hypothetical protein	EW036_RS04510	-0.232208	0.688489	EW036_RS04510	g000063_1	0.688489
Ec B36	g008898	hypothetical protein	EW036_RS04515	0.293367	0.604322	EW036_RS04515	g008898	0.604322
Ec B36	g013105	hypothetical protein	EW036_RS04520	1.04085	0.102234	EW036_RS04520	g013105	0.102234
Ec B36	g005534_2	N-acetylneuraminate lyase	EW036_RS04525	2.11326	9.99683e-06	EW036_RS04525	g005534_2	9.99683e-06
Ec B36	g004807_2	MFS transporter	EW036_RS04535	2.48948	2.61495e-05	EW036_RS04535	g004807_2	2.61495e-05
Ec B36	g012380	alpha/beta hydrolase	EW036_RS04540	1.90742	0.00127514	EW036_RS04540	g012380	0.00127514
Ec B36	g006052_2	N-acetylneuraminic acid channel protein	EW036_RS04545	2.25593	0.000331676	EW036_RS04545	g006052_2	0.000331676
Ec B36	g009899	N-acetylneuraminate epimerase	EW036_RS04550	1.68397	0.00581125	EW036_RS04550	g009899	0.00581125
Ec B36	g011900	alpha/beta hydrolase	EW036_RS04555	-2.79158	5.76288e-06	EW036_RS04555	g011900	5.76288e-06
Ec B36	g002521_2	transcriptional regulator NanR	nanR	-0.414321	0.387153	EW036_RS04560	g002521_2	0.387153
Ec B36	g000081_2	hypothetical protein	EW036_RS04565	-2.00698	1.45351e-05	EW036_RS04565	g000081_2	1.45351e-05
Ec B36	g013106	IS3 family transposase	EW036_RS04570	-1.51226	0.000549969	EW036_RS04570	g013106	0.000549969
Ec B36	g013107	IS3 family transposase	EW036_RS04570	-1.06587	0.00650646	EW036_RS04570	g013107	0.00650646
Ec B36	g009090	hypothetical protein	EW036_RS04575	1.27033	0.0801762	EW036_RS04575	g009090	0.0801762
Ec B36	g000412	IS66-like element ISEc23 family transposase	EW036_RS04580	0.288746	0.692108	EW036_RS04580	g000412	0.692108
Ec B36	g000115	IS66 family insertion sequence element accessory protein TnpB	tnpB	-2.08326	0.0196358	EW036_RS04585	g000115	0.0196358
Ec B36	g000063_3	IS66 family insertion sequence hypothetical protein	EW036_RS04590	-0.769384	0.215186	EW036_RS04590	g000063_3	0.215186
Ec B36	g010092	bifunctional siderophore receptor/adhesin Iha	iha	0.565959	0.189407	EW036_RS04595	g010092	0.189407
Ec B36	g008347	hypothetical protein	EW036_RS04605	-0.221843	0.607289	EW036_RS04605	g008347	0.607289
Ec B36	g009023	hypothetical protein	EW036_RS04610	0.281429	0.51869	EW036_RS04610	g009023	0.51869
Ec B36	g003465	hypothetical protein	EW036_RS04615	0.342338	0.416989	EW036_RS04615	g003465	0.416989
Ec B36	g008779	hypothetical protein	EW036_RS04620	0.447316	0.332016	EW036_RS04620	g008779	0.332016
Ec B36	g008348	hypothetical protein	EW036_RS04625	0.604725	0.178949	EW036_RS04625	g008348	0.178949
Ec B36	g009776	IS30-like element IS30 family transposase	EW036_RS04660	0.0509164	0.908162	EW036_RS04660	g009776	0.908162
Ec B36	g005049_1	serine protease autotransporter toxin Sat	sat	0.157611	0.764035	EW036_RS04670	g005049_1	0.764035
Ec B36	g008538	hypothetical protein	EW036_RS04675	0.433221	0.35693	EW036_RS04675	g008538	0.35693
Ec B36	g002012	ferric aerobactin receptor IutA	EW036_RS04680	0.493123	0.426785	EW036_RS04680	g002012	0.426785
Ec B36	g004161	NADPH-dependent L-lysine N(6)-monooxygenase	EW036_RS04685	0.787519	0.0546436	EW036_RS04685	g004161	0.0546436
Ec B36	g010273	aerobactin synthase IucC	EW036_RS04690	0.922298	0.0241926	EW036_RS04690	g010273	0.0241926
Ec B36	g011758	N(6)-hydroxylysine O-acetyltransferase	EW036_RS04695	0.891961	0.0582084	EW036_RS04695	g011758	0.0582084
Ec B36	g010295	aerobactin synthase IucA	EW036_RS04700	1.01082	0.0283382	EW036_RS04700	g010295	0.0283382
Ec B36	g009644	MFS transporter	EW036_RS04705	0.433122	0.267558	EW036_RS04705	g009644	0.267558
Ec B36	g007373	DUF417 family protein	EW036_RS04715	0.733162	0.209381	EW036_RS04715	g007373	0.209381
Ec B36	g006698	TetR/AcrR family transcriptional regulator	EW036_RS04720	-0.435386	0.363912	EW036_RS04720	g006698	0.363912
Ec B36	g008435	DUF1471 domain-containing protein	EW036_RS04725	-1.08929	0.0107058	EW036_RS04725	g008435	0.0107058
Ec B36	g008068	hypothetical protein	EW036_RS04730	-0.0518835	0.942992	EW036_RS04730	g008068	0.942992
Ec B36	g013108	hypothetical protein	EW036_RS04740	-0.115619	0.81211	EW036_RS04740	g013108	0.81211
Ec B36	g013109	IS3 family transposase	EW036_RS04745	-0.0642288	0.881178	EW036_RS04745	g013109	0.881178
Ec B36	g013110	IS3 family transposase	EW036_RS04745	0.140097	0.733257	EW036_RS04745	g013110	0.733257
Ec B36	g013111	hypothetical protein	EW036_RS04750	2.18802	0.000543272	EW036_RS04750	g013111	0.000543272
Ec B36	g008249	hypothetical protein	EW036_RS04755	3.01815	0.000685772	EW036_RS04755	g008249	0.000685772
Ec B36	g003876	Major pilus subunit operon regulatory protein	EW036_RS04760	2.37265	0.00100641	EW036_RS04760	g003876	0.00100641
Ec B36	g001384	MarR family transcriptional regulator	EW036_RS04780	1.9752	0.0142293	EW036_RS04780	g001384	0.0142293
Ec B36	g003887	hypothetical protein	EW036_RS04795	0.623429	0.329375	EW036_RS04795	g003887	0.329375
Ec B36	g005218_1	hypothetical protein	EW036_RS04800	0.0136273	0.980477	EW036_RS04800	g005218_1	0.980477
Ec B36	g000011_1	DUF4102 domain-containing protein	EW036_RS04805	-0.474229	0.192342	EW036_RS04805	g000011_1	0.192342
Ec B36	g006053	DUF554 domain-containing protein	EW036_RS04815	-0.0533751	0.912546	EW036_RS04815	g006053	0.912546
Ec B36	g000943_1	ornithine decarboxylase	EW036_RS04820	0.451833	0.238831	EW036_RS04820	g000943_1	0.238831
Ec B36	g000874_1	nucleoside permease	EW036_RS04825	0.93725	0.0154373	EW036_RS04825	g000874_1	0.0154373
Ec B36	g004447	membrane-bound lytic murein transglycosylase MltC	mltC	-0.266381	0.488684	EW036_RS04830	g004447	0.488684
Ec B36	g003741	oxidative damage protection protein	EW036_RS04835	-0.429294	0.321362	EW036_RS04835	g003741	0.321362
Ec B36	g002269	A/G-specific adenine glycosylase	mutY	-0.485934	0.141479	EW036_RS04840	g002269	0.141479
Ec B36	g006035	tRNA (guanosine(46)-N7)-methyltransferase TrmB	trmB	-0.583692	0.153199	EW036_RS04845	g006035	0.153199
Ec B36	g003583	DUF469 domain-containing protein	EW036_RS04850	-0.8293	0.0758161	EW036_RS04850	g003583	0.0758161
Ec B36	g002610	DUF2884 domain-containing protein	EW036_RS04855	-0.513553	0.122078	EW036_RS04855	g002610	0.122078
Ec B36	g011309	L-asparaginase 2	ansB	2.83338	8.81228e-05	EW036_RS04860	g011309	8.81228e-05
Ec B36	g005293	DUF1202 family protein	EW036_RS04865	2.40081	2.49944e-05	EW036_RS04865	g005293	2.49944e-05
Ec B36	g002214_1	TRAP transporter large permease subunit	EW036_RS04870	2.89979	0.000132305	EW036_RS04870	g002214_1	0.000132305
Ec B36	g003077	TRAP transporter small permease	EW036_RS04875	2.61019	0.000716189	EW036_RS04875	g003077	0.000716189
Ec B36	g005345	TRAP transporter substrate-binding protein	EW036_RS04880	1.21372	0.0185646	EW036_RS04880	g005345	0.0185646
Ec B36	g001969	radical SAM family heme chaperone HemW	hemW	-0.3269	0.480446	EW036_RS04885	g001969	0.480446
Ec B36	g001341	XTP/dITP diphosphatase	EW036_RS04890	-0.335966	0.454347	EW036_RS04890	g001341	0.454347
Ec B36	g001677	YggU family protein	EW036_RS04895	-0.0747057	0.879374	EW036_RS04895	g001677	0.879374
Ec B36	g002928	osmotic shock tolerance protein YggT	yggT	-0.0544884	0.906707	EW036_RS04900	g002928	0.906707
Ec B36	g006074	pyridoxal phosphate homeostasis protein	yggS	-0.0932961	0.832051	EW036_RS04905	g006074	0.832051
Ec B36	g002341	type IV pilus twitching motility protein PilT	EW036_RS04910	2.96376	0.00011531	EW036_RS04910	g002341	0.00011531
Ec B36	g003348	Holliday junction resolvase RuvX	ruvX	-0.680558	0.15333	EW036_RS04915	g003348	0.15333
Ec B36	g002937	YqgE/AlgH family protein	EW036_RS04920	-0.69285	0.142809	EW036_RS04920	g002937	0.142809
Ec B36	g002365	glutathione synthase	gshB	-0.343883	0.416749	EW036_RS04925	g002365	0.416749
Ec B36	g006007	16S rRNA (uracil(1498)-N(3))-methyltransferase	rsmE	-0.197133	0.603844	EW036_RS04930	g006007	0.603844
Ec B36	g002626	deoxyribonuclease I	endA	0.580539	0.314261	EW036_RS04935	g002626	0.314261
Ec B36	g001437	SprT family zinc-dependent metalloprotease	EW036_RS04940	1.29717	0.025082	EW036_RS04940	g001437	0.025082
Ec B36	g001011_2	sugar porter family MFS transporter	EW036_RS04945	1.0516	0.0213707	EW036_RS04945	g001011_2	0.0213707
Ec B36	g000432	methionine adenosyltransferase	metK	-1.4734	0.0361485	EW036_RS04950	g000432	0.0361485
Ec B36	g004108	acid stress response protein YqgB	yqgB	-0.689146	0.154413	EW036_RS04965	g004108	0.154413
Ec B36	g004544	biosynthetic arginine decarboxylase	speA	-0.286919	0.578193	EW036_RS04970	g004544	0.578193
Ec B36	g001187	hypothetical protein	EW036_RS04975	1.64807	0.00353365	EW036_RS04975	g001187	0.00353365
Ec B36	g011912	agmatinase	speB	-0.644671	0.0662347	EW036_RS04980	g011912	0.0662347
Ec B36	g000542_1	M48 family metallopeptidase	EW036_RS04985	1.87156	0.000745192	EW036_RS04985	g000542_1	0.000745192
Ec B36	g000088	transketolase	tkt	-0.37799	0.599635	EW036_RS04990	g000088	0.599635
Ec B36	g011978	prohibitin family protein	EW036_RS04995	2.88421	9.94647e-05	EW036_RS04995	g011978	9.94647e-05
Ec B36	g003982	hypothetical protein	EW036_RS05000	3.38273	1.86953e-05	EW036_RS05000	g003982	1.86953e-05
Ec B36	g001495	PTS mannitol transporter subunit IIA	cmtB	2.81506	2.2931e-05	EW036_RS05005	g001495	2.2931e-05
Ec B36	g000962	PTS mannitol transporter subunit IICB	EW036_RS05010	2.4601	6.09033e-05	EW036_RS05010	g000962	6.09033e-05
Ec B36	g009341	zinc-binding dehydrogenase	EW036_RS05015	1.12919	0.0405379	EW036_RS05015	g009341	0.0405379
Ec B36	g001084_2	class II fructose-bisphosphatase	EW036_RS05020	1.08599	0.0447347	EW036_RS05020	g001084_2	0.0447347
Ec B36	g000663	fumarase E	fumE	-0.714359	0.0482873	EW036_RS05025	g000663	0.0482873
Ec B36	g000551	nucleoside/nucleotide kinase family protein	EW036_RS05030	-0.407347	0.247384	EW036_RS05030	g000551	0.247384
Ec B36	g001232	sulfate/molybdate ABC transporter ATP-binding protein	EW036_RS05035	-0.449477	0.371389	EW036_RS05035	g001232	0.371389
Ec B36	g002677	energy-coupling factor ABC transporter ATP-binding protein	EW036_RS05040	-0.568676	0.280998	EW036_RS05040	g002677	0.280998
Ec B36	g002630	energy-coupling factor transporter transmembrane protein EcfT	EW036_RS05045	-0.589904	0.260214	EW036_RS05045	g002630	0.260214
Ec B36	g006602	ECF transporter S component	EW036_RS05050	-0.665353	0.251164	EW036_RS05050	g006602	0.251164
Ec B36	g001509	DNA-binding protein	EW036_RS05055	-0.907717	0.161363	EW036_RS05055	g001509	0.161363
Ec B36	g005241	erythrose-4-phosphate dehydrogenase	EW036_RS05060	-0.629382	0.143159	EW036_RS05060	g005241	0.143159
Ec B36	g004314	phosphoglycerate kinase	EW036_RS05065	-0.896945	0.0489076	EW036_RS05065	g004314	0.0489076
Ec B36	g004453	class II fructose-bisphosphate aldolase	fbaA	-1.24883	0.0157526	EW036_RS05070	g004453	0.0157526
Ec B36	g002449	small-conductance mechanosensitive channel MscS	mscS	-1.42819	0.00415339	EW036_RS05075	g002449	0.00415339
Ec B36	g001297	arginine exporter ArgO	argO	-0.782441	0.0465828	EW036_RS05080	g001297	0.0465828
Ec B36	g002549	oxidative stress defense protein	EW036_RS05085	0.249736	0.64123	EW036_RS05085	g002549	0.64123
Ec B36	g012038	transcriptional regulator	EW036_RS05095	1.29193	0.0676947	EW036_RS05095	g012038	0.0676947
Ec B36	g002020_1	methylmalonyl-CoA mutase	EW036_RS05100	1.00063	0.0810625	EW036_RS05100	g002020_1	0.0810625
Ec B36	g005602	LysR family transcriptional regulator ArgP	EW036_RS05105	-0.0878209	0.842532	EW036_RS05105	g005602	0.842532
Ec B36	g001760	hypothetical protein	EW036_RS05110	1.62539	0.0067598	EW036_RS05110	g001760	0.0067598
Ec B36	g002719	ribose-5-phosphate isomerase RpiA	rpiA	-0.659881	0.346703	EW036_RS05115	g002719	0.346703
Ec B36	g004219	D-3-phosphoglycerate dehydrogenase	EW036_RS05120	-2.79644	1.22859e-09	EW036_RS05120	g004219	1.22859e-09
Ec B36	g013112	type I toxin-antitoxin system toxin IbsC	ibsC	-0.0830402	0.911232	EW036_RS05125	g013112	0.911232
Ec B36	g001328	5-formyltetrahydrofolate cyclo-ligase	EW036_RS05130	-0.37634	0.556661	EW036_RS05130	g001328	0.556661
Ec B36	g003574	cell division protein ZapA	zapA	-0.747968	0.111398	EW036_RS05140	g003574	0.111398
Ec B36	g002903	UPF0149 family protein YgfB	ygfB	-0.798696	0.0489275	EW036_RS05145	g002903	0.0489275
Ec B36	g002201	Xaa-Pro aminopeptidase	pepP	-0.658429	0.137367	EW036_RS05150	g002201	0.137367
Ec B36	g000435	2-octaprenyl-6-methoxyphenyl hydroxylase	ubiH	-0.61664	0.192404	EW036_RS05155	g000435	0.192404
Ec B36	g001928	FAD-dependent 2-octaprenylphenol hydroxylase	ubiI	-0.773959	0.0933279	EW036_RS05160	g001928	0.0933279
Ec B36	g013113	hypothetical protein	EW036_RS05165	0.340327	0.605885	EW036_RS05165	g013113	0.605885
Ec B36	g004431	glycine cleavage system aminomethyltransferase GcvT	gcvT	-1.45117	0.0140492	EW036_RS05170	g004431	0.0140492
Ec B36	g001568	glycine cleavage system protein GcvH	gcvH	-1.37393	0.0403067	EW036_RS05175	g001568	0.0403067
Ec B36	g005078	aminomethyl-transferring glycine dehydrogenase	gcvP	-1.67761	0.0111678	EW036_RS05180	g005078	0.0111678
Ec B36	g000022	6-phospho-beta-glucosidase	EW036_RS05185	-0.528767	0.204561	EW036_RS05185	g000022	0.204561
Ec B36	g001656	ASCH domain-containing protein	EW036_RS05190	-0.796225	0.10718	EW036_RS05190	g001656	0.10718
Ec B36	g002720	hemolysin III family protein	EW036_RS05195	-0.391979	0.525909	EW036_RS05195	g002720	0.525909
Ec B36	g002339	tRNA-modifying protein YgfZ	ygfZ	0.709364	0.202795	EW036_RS05200	g002339	0.202795
Ec B36	g003770	FAD assembly factor SdhE	sdhE	-0.219842	0.631359	EW036_RS05205	g003770	0.631359
Ec B36	g001535	membrane protein	EW036_RS05210	-0.258976	0.585449	EW036_RS05210	g001535	0.585449
Ec B36	g003035	flavodoxin FldB	fldB	-0.512408	0.186567	EW036_RS05215	g003035	0.186567
Ec B36	g005592	site-specific tyrosine recombinase XerD	EW036_RS05220	-0.530013	0.187729	EW036_RS05220	g005592	0.187729
Ec B36	g002619	bifunctional protein-disulfide isomerase/oxidoreductase DsbC	dsbC	-0.663939	0.0936079	EW036_RS05225	g002619	0.0936079
Ec B36	g004640	single-stranded-DNA-specific exonuclease RecJ	recJ	-0.812787	0.0574992	EW036_RS05230	g004640	0.0574992
Ec B36	g013114	peptide chain release factor 2	prfB	-0.946227	0.00639686	EW036_RS05235	g013114	0.00639686
Ec B36	g013115	peptide chain release factor 2	prfB	-1.06517	0.00845924	EW036_RS05235	g013115	0.00845924
Ec B36	g000249	lysine--tRNA ligase	lysS	-1.48639	0.000947185	EW036_RS05240	g000249	0.000947185
Ec B36	g000327	isopentenyl-diphosphate Delta-isomerase	EW036_RS05245	1.26374	0.0176002	EW036_RS05245	g000327	0.0176002
Ec B36	g013116	protein YqfH	EW036_RS05250	-0.0937426	0.908162	EW036_RS05250	g013116	0.908162
Ec B36	g004117	hypothetical protein	EW036_RS05255	2.56027	0.00122157	EW036_RS05255	g004117	0.00122157
Ec B36	g010665	purine permease	EW036_RS05260	3.52633	1.3965e-07	EW036_RS05260	g010665	1.3965e-07
Ec B36	g000016_5	formate-dependent uric acid utilization protein YgfT	EW036_RS05265	1.56344	0.000454527	EW036_RS05265	g000016_5	0.000454527
Ec B36	g003120	4Fe-4S dicluster domain-containing protein	EW036_RS05270	1.11093	0.0313113	EW036_RS05270	g003120	0.0313113
Ec B36	g002186_2	NCS2 family permease	EW036_RS05275	1.92666	2.89073e-05	EW036_RS05275	g002186_2	2.89073e-05
Ec B36	g002207	guanine deaminase	guaD	1.38858	0.00104253	EW036_RS05280	g002207	0.00104253
Ec B36	g010764	xanthine/proton symporter XanQ	xanQ	3.10389	1.93048e-07	EW036_RS05285	g010764	1.93048e-07
Ec B36	g011137	molybdopterin-dependent oxidoreductase Mo/Fe-S-binding subunit	EW036_RS05290	1.53251	0.000739921	EW036_RS05290	g011137	0.000739921
Ec B36	g002533	molybdopterin-dependent oxidoreductase FAD-binding subunit	EW036_RS05295	2.23378	6.18192e-05	EW036_RS05295	g002533	6.18192e-05
Ec B36	g010962	putative aminohydrolase SsnA	ssnA	2.48092	2.99275e-05	EW036_RS05300	g010962	2.99275e-05
Ec B36	g011116	putative selenate reductase subunit YgfK	ygfK	2.82294	9.0095e-09	EW036_RS05305	g011116	9.0095e-09
Ec B36	g001356	molybdenum cofactor cytidylyltransferase	mocA	2.41478	8.12397e-06	EW036_RS05310	g001356	8.12397e-06
Ec B36	g005907	putative selenium-dependent hydroxylase accessory protein YqeC	yqeC	2.54852	2.52387e-07	EW036_RS05315	g005907	2.52387e-07
Ec B36	g010407	EF2563 family selenium-dependent molybdenum hydroxylase system protein	EW036_RS05320	2.35177	1.22379e-08	EW036_RS05320	g010407	1.22379e-08
Ec B36	g005469	carbamate kinase	arcC	0.850706	0.0408765	EW036_RS05325	g005469	0.0408765
Ec B36	g010796	D-phenylhydantoinase	EW036_RS05330	1.36685	0.00847744	EW036_RS05330	g010796	0.00847744
Ec B36	g009568	YgeY family selenium metabolism-linked hydrolase	EW036_RS05335	3.00361	1.53649e-08	EW036_RS05335	g009568	1.53649e-08
Ec B36	g009626	diaminopropionate ammonia-lyase	dpaL	3.2456	8.67245e-08	EW036_RS05340	g009626	8.67245e-08
Ec B36	g009660	knotted carbamoyltransferase YgeW	ygeW	3.79538	2.9008e-11	EW036_RS05345	g009660	2.9008e-11
Ec B36	g010245	sigma-54-dependent transcriptional regulator	EW036_RS05350	3.07867	2.81659e-08	EW036_RS05350	g010245	2.81659e-08
Ec B36	g003157	xanthine dehydrogenase iron sulfur-binding subunit XdhC	xdhC	1.66189	2.18981e-05	EW036_RS05355	g003157	2.18981e-05
Ec B36	g005650	xanthine dehydrogenase FAD-binding subunit XdhB	xdhB	2.88926	5.78734e-11	EW036_RS05360	g005650	5.78734e-11
Ec B36	g010022	xanthine dehydrogenase molybdenum-binding subunit XdhA	xdhA	2.3613	1.34815e-10	EW036_RS05365	g010022	1.34815e-10
Ec B36	g000231_2	peptidoglycan DD-metalloendopeptidase family protein	EW036_RS05370	0.289221	0.456727	EW036_RS05370	g000231_2	0.456727
Ec B36	g004227	HAAAP family serine/threonine permease	EW036_RS05380	0.521575	0.158511	EW036_RS05380	g004227	0.158511
Ec B36	g000057	acetyl-CoA C-acetyltransferase	EW036_RS05385	1.79526	0.00164322	EW036_RS05385	g000057	0.00164322
Ec B36	g012355	5-dehydro-4-deoxy-D-glucuronate isomerase	kduI	2.55262	5.45814e-06	EW036_RS05390	g012355	5.45814e-06
Ec B36	g001167_1	2-dehydro-3-deoxy-D-gluconate 5-dehydrogenase KduD	kduD	1.65273	0.000652417	EW036_RS05395	g001167_1	0.000652417
Ec B36	g001011_1	sugar porter family MFS transporter	EW036_RS05400	0.721823	0.0544023	EW036_RS05400	g001011_1	0.0544023
Ec B36	g006054	aspartate/glutamate racemase	EW036_RS05405	0.282114	0.512106	EW036_RS05405	g006054	0.512106
Ec B36	g002381	LysR family transcriptional regulator	EW036_RS05410	0.681504	0.139579	EW036_RS05410	g002381	0.139579
Ec B36	g004175	diaminopimelate decarboxylase	lysA	0.40632	0.567118	EW036_RS05415	g004175	0.567118
Ec B36	g000144	HTH-type transcriptional regulator GalR	galR	0.283904	0.48538	EW036_RS05420	g000144	0.48538
Ec B36	g004504	bifunctional 2-acylglycerophosphoethanolamine acyltransferase/acyl-ACP synthetase	EW036_RS05425	-0.0958315	0.829078	EW036_RS05425	g004504	0.829078
Ec B36	g004276	lysophospholipid transporter LplT	lplT	0.397347	0.281013	EW036_RS05430	g004276	0.281013
Ec B36	g005222	NADP(H)-dependent aldo-keto reductase	EW036_RS05435	-0.445909	0.306296	EW036_RS05435	g005222	0.306296
Ec B36	g000123_2	lipoprotein YgdR	ygdR	0.0710301	0.908573	EW036_RS05440	g000123_2	0.908573
Ec B36	g000090_3	TerC family protein	EW036_RS05445	-1.18465	0.000541774	EW036_RS05445	g000090_3	0.000541774
Ec B36	g002654	DNA mismatch repair endonuclease MutH	mutH	-0.0735578	0.87322	EW036_RS05450	g002654	0.87322
Ec B36	g000407	hypothetical protein	EW036_RS05455	-0.249294	0.655129	EW036_RS05455	g000407	0.655129
Ec B36	g003016	RNA pyrophosphohydrolase	rppH	-0.0203031	0.967592	EW036_RS05460	g003016	0.967592
Ec B36	g004487	phosphoenolpyruvate--protein phosphotransferase	ptsP	-0.23398	0.6468	EW036_RS05465	g004487	0.6468
Ec B36	g005653	prolipoprotein diacylglyceryl transferase	EW036_RS05470	-0.831333	0.0528439	EW036_RS05470	g005653	0.0528439
Ec B36	g002359	thymidylate synthase	thyA	-1.18047	0.0117691	EW036_RS05475	g002359	0.0117691
Ec B36	g003194	prepilin peptidase-dependent protein	EW036_RS05480	0.699888	0.157458	EW036_RS05480	g003194	0.157458
Ec B36	g000325	prepilin peptidase-dependent protein	EW036_RS05485	1.06761	0.00978992	EW036_RS05485	g000325	0.00978992
Ec B36	g003375	DUF2509 family protein	EW036_RS05490	0.679687	0.105897	EW036_RS05490	g003375	0.105897
Ec B36	g000781	prepilin-type N-terminal cleavage/methylation domain-containing protein	EW036_RS05495	0.608647	0.123965	EW036_RS05495	g000781	0.123965
Ec B36	g005066	exodeoxyribonuclease V subunit gamma	recC	-0.266384	0.557207	EW036_RS05500	g005066	0.557207
Ec B36	g005077	pitrilysin	EW036_RS05505	-0.621183	0.156191	EW036_RS05505	g005077	0.156191
Ec B36	g005059	exodeoxyribonuclease V subunit beta	recB	-0.975891	0.0449632	EW036_RS05510	g005059	0.0449632
Ec B36	g004592	exodeoxyribonuclease V subunit alpha	recD	-0.984275	0.0145824	EW036_RS05515	g004592	0.0145824
Ec B36	g004996	amino-acid N-acetyltransferase	EW036_RS05520	3.86269	8.50443e-17	EW036_RS05520	g004996	8.50443e-17
Ec B36	g004195	N-acetylmuramoyl-L-alanine amidase	EW036_RS05525	0.332553	0.409632	EW036_RS05525	g004195	0.409632
Ec B36	g005784	PRD domain-containing protein	EW036_RS05530	3.08932	9.0075e-05	EW036_RS05530	g005784	9.0075e-05
Ec B36	g010443	PTS glucose transporter subunit IIBC	EW036_RS05535	3.19327	6.4534e-06	EW036_RS05535	g010443	6.4534e-06
Ec B36	g009702	putative C-S lyase	EW036_RS05540	2.39441	0.000217452	EW036_RS05540	g009702	0.000217452
Ec B36	g000615_2	SIS domain-containing protein	EW036_RS05545	2.32094	0.000511643	EW036_RS05545	g000615_2	0.000511643
Ec B36	g011760	phosphoglycerate dehydrogenase	EW036_RS05550	2.62294	0.00014721	EW036_RS05550	g011760	0.00014721
Ec B36	g000079_1	hypothetical protein	EW036_RS05555	1.06458	0.0724998	EW036_RS05555	g000079_1	0.0724998
Ec B36	g003273	type VI secretion system baseplate subunit TssE	tssE	0.585611	0.384345	EW036_RS05560	g003273	0.384345
Ec B36	g006832	type VI secretion system lipoprotein TssJ	tssJ	1.01049	0.147599	EW036_RS05565	g006832	0.147599
Ec B36	g000085	type VI secretion system baseplate subunit TssG	tssG	0.539469	0.382544	EW036_RS05570	g000085	0.382544
Ec B36	g000243	type VI secretion system baseplate subunit TssF	tssF	0.0212733	0.965561	EW036_RS05575	g000243	0.965561
Ec B36	g007487	hypothetical protein	EW036_RS05580	0.591697	0.358513	EW036_RS05580	g007487	0.358513
Ec B36	g007404	hypothetical protein	EW036_RS05585	0.713834	0.213699	EW036_RS05585	g007404	0.213699
Ec B36	g000425_1	PAAR domain-containing protein	EW036_RS05590	1.29634	0.0285294	EW036_RS05590	g000425_1	0.0285294
Ec B36	g000247	type VI secretion system protein TssA	tssA	0.0975932	0.905836	EW036_RS05595	g000247	0.905836
Ec B36	g012820	ATP-binding protein	EW036_RS05605	-0.799536	0.0992917	EW036_RS05605	g012820	0.0992917
Ec B36	g010494	IS21-like element ISEc12 family transposase	EW036_RS05610	-1.63486	0.0101158	EW036_RS05610	g010494	0.0101158
Ec B36	g004244	hypothetical protein	EW036_RS05620	1.08612	0.156168	EW036_RS05620	g004244	0.156168
Ec B36	g007267	hypothetical protein	EW036_RS05625	1.09532	0.121106	EW036_RS05625	g007267	0.121106
Ec B36	g006509	transglycosylase SLT domain-containing protein	EW036_RS05630	-0.020539	0.975203	EW036_RS05630	g006509	0.975203
Ec B36	g000059	type VI secretion system tip protein VgrG	vgrG	-0.398208	0.346745	EW036_RS05635	g000059	0.346745
Ec B36	g010192	hypothetical protein	EW036_RS05640	-0.217897	0.660066	EW036_RS05640	g010192	0.660066
Ec B36	g000329_2	DUF3304 domain-containing protein	EW036_RS05645	0.542129	0.301976	EW036_RS05645	g000329_2	0.301976
Ec B36	g000329_1	DUF4123 domain-containing protein	EW036_RS05650	0.630264	0.185848	EW036_RS05650	g000329_1	0.185848
Ec B36	g000059	type VI secretion system tip protein VgrG	vgrG	1.37473	0.0155699	EW036_RS05655	g000059	0.0155699
Ec B36	g012246	hypothetical protein	EW036_RS05660	0.429747	0.392157	EW036_RS05660	g012246	0.392157
Ec B36	g011229	hypothetical protein	EW036_RS05665	1.02935	0.0293036	EW036_RS05665	g011229	0.0293036
Ec B36	g000059	type VI secretion system tip protein VgrG	vgrG	2.49219	0.000181558	EW036_RS05670	g000059	0.000181558
Ec B36	g000220	type VI secretion system ATPase TssH	tssH	2.24232	0.000454527	EW036_RS05675	g000220	0.000454527
Ec B36	g000048_1	Hcp family type VI secretion system effector	EW036_RS05680	0.297849	0.574676	EW036_RS05680	g000048_1	0.574676
Ec B36	g004687	OmpA family protein	EW036_RS05685	2.26217	0.00133992	EW036_RS05685	g004687	0.00133992
Ec B36	g002708	DotU family type IV/VI secretion system protein	EW036_RS05690	2.18105	0.00402723	EW036_RS05690	g002708	0.00402723
Ec B36	g000256	type VI secretion system baseplate subunit TssK	tssK	1.54062	0.00813855	EW036_RS05695	g000256	0.00813855
Ec B36	g004756	type VI secretion system contractile sheath large subunit	tssC	2.00328	0.000797307	EW036_RS05700	g004756	0.000797307
Ec B36	g001440	type VI secretion system contractile sheath small subunit	tssB	2.74681	0.000828001	EW036_RS05705	g001440	0.000828001
Ec B36	g004425	murein transglycosylase A	mltA	0.190305	0.642925	EW036_RS05725	g004425	0.642925
Ec B36	g002491	tRNA cyclic N6-threonylcarbamoyladenosine(37) synthase TcdA	tcdA	-0.613191	0.0645835	EW036_RS05730	g002491	0.0645835
Ec B36	g000356	cysteine desulfurase sulfur acceptor subunit CsdE	csdE	-0.382473	0.279306	EW036_RS05735	g000356	0.279306
Ec B36	g004254	cysteine desulfurase CsdA	csdA	-0.596193	0.122097	EW036_RS05740	g004254	0.122097
Ec B36	g000123_1	YgdI/YgdR family lipoprotein	EW036_RS05745	1.276	0.0582601	EW036_RS05745	g000123_1	0.0582601
Ec B36	g005529	transcriptional regulator GcvA	EW036_RS05750	-0.554361	0.166046	EW036_RS05750	g005529	0.166046
Ec B36	g003395	DUF423 domain-containing protein	EW036_RS05755	-0.344938	0.429574	EW036_RS05755	g003395	0.429574
Ec B36	g004416	23S rRNA (cytidine(2498)-2'-O)-methyltransferase RlmM	rlmM	-0.308721	0.463415	EW036_RS05760	g004416	0.463415
Ec B36	g006014	L-fucose operon activator	fucR	1.19814	0.00965059	EW036_RS05765	g006014	0.00965059
Ec B36	g003330	L-fucose mutarotase	fucU	0.946761	0.196143	EW036_RS05770	g003330	0.196143
Ec B36	g002162	L-fuculokinase	fucK	1.49823	0.00231939	EW036_RS05775	g002162	0.00231939
Ec B36	g004619	L-fucose isomerase	fucI	2.0308	1.4405e-08	EW036_RS05780	g004619	1.4405e-08
Ec B36	g005017	L-fucose:H+ symporter permease	fucP	2.39973	5.53309e-06	EW036_RS05785	g005017	5.53309e-06
Ec B36	g000578_1	L-fuculose-phosphate aldolase	fucA	3.4993	1.71085e-18	EW036_RS05790	g000578_1	1.71085e-18
Ec B36	g004337	lactaldehyde reductase	fucO	3.86232	6.37416e-19	EW036_RS05795	g004337	6.37416e-19
Ec B36	g005950	flap endonuclease Xni	xni	1.39698	0.00242019	EW036_RS05800	g005950	0.00242019
Ec B36	g000484_2	L-serine ammonia-lyase	EW036_RS05805	-0.169122	0.7635	EW036_RS05805	g000484_2	0.7635
Ec B36	g000225_1	HAAAP family serine/threonine permease	EW036_RS05810	-0.458211	0.390808	EW036_RS05810	g000225_1	0.390808
Ec B36	g004938	nucleotide 5'-monophosphate nucleosidase	ppnN	-0.0388856	0.945209	EW036_RS05815	g004938	0.945209
Ec B36	g002470	NADPH-dependent 7-cyano-7-deazaguanine reductase QueF	queF	-0.759054	0.0350771	EW036_RS05820	g002470	0.0350771
Ec B36	g001394	SecY-interacting protein	EW036_RS05825	-0.85381	0.0127865	EW036_RS05825	g001394	0.0127865
Ec B36	g003575	YqcC family protein	EW036_RS05830	-0.528294	0.226779	EW036_RS05830	g003575	0.226779
Ec B36	g002515	tRNA pseudouridine(65) synthase TruC	truC	-0.317492	0.443288	EW036_RS05835	g002515	0.443288
Ec B36	g001487	flavodoxin	EW036_RS05840	0.236551	0.561753	EW036_RS05840	g001487	0.561753
Ec B36	g000487_1	MFS transporter	EW036_RS05845	3.6256	8.70351e-12	EW036_RS05845	g000487_1	8.70351e-12
Ec B36	g001022_1	glucarate dehydratase	EW036_RS05850	1.96074	0.00020596	EW036_RS05850	g001022_1	0.00020596
Ec B36	g001022_2	glucarate dehydratase	gudD	1.39359	0.00175513	EW036_RS05855	g001022_2	0.00175513
Ec B36	g005087	two-component sensor histidine kinase BarA	barA	-0.333135	0.414168	EW036_RS05860	g005087	0.414168
Ec B36	g002212	23S rRNA (uracil(1939)-C(5))-methyltransferase RlmD	rlmD	-0.0311512	0.948257	EW036_RS05865	g002212	0.948257
Ec B36	g004488	GTP pyrophosphokinase	EW036_RS05870	-0.198418	0.688489	EW036_RS05870	g004488	0.688489
Ec B36	g002518	nucleoside triphosphate pyrophosphohydrolase	mazG	-0.445702	0.279145	EW036_RS05875	g002518	0.279145
Ec B36	g000986	CTP synthase (glutamine hydrolyzing)	pyrG	-1.13123	0.0144984	EW036_RS05880	g000986	0.0144984
Ec B36	g001027	phosphopyruvate hydratase	EW036_RS05885	-2.12885	4.50621e-05	EW036_RS05885	g001027	4.50621e-05
Ec B36	g001134	YgcG family protein	EW036_RS05890	2.21594	0.00141696	EW036_RS05890	g001134	0.00141696
Ec B36	g002687	7-carboxy-7-deazaguanine synthase QueE	queE	-0.321314	0.397685	EW036_RS05900	g002687	0.397685
Ec B36	g005294	LacI family DNA-binding transcriptional regulator	EW036_RS05905	-0.0773068	0.855967	EW036_RS05905	g005294	0.855967
Ec B36	g002168	sucrose-6-phosphate hydrolase	EW036_RS05910	0.972047	0.00839317	EW036_RS05910	g002168	0.00839317
Ec B36	g004934	PTS sucrose transporter subunit IIBC	EW036_RS05915	1.27112	0.0092038	EW036_RS05915	g004934	0.0092038
Ec B36	g004781	carbohydrate porin	EW036_RS05920	1.68329	0.00330092	EW036_RS05920	g004781	0.00330092
Ec B36	g001115	aminoimidazole riboside kinase	EW036_RS05925	2.862	6.09248e-05	EW036_RS05925	g001115	6.09248e-05
Ec B36	g002140	sugar kinase	EW036_RS05930	1.60246	0.00166331	EW036_RS05930	g002140	0.00166331
Ec B36	g009342	MFS transporter	EW036_RS05935	3.4632	3.92312e-05	EW036_RS05935	g009342	3.92312e-05
Ec B36	g012606	SDR family oxidoreductase	EW036_RS05940	3.46843	4.0586e-05	EW036_RS05940	g012606	4.0586e-05
Ec B36	g010657	FAD-binding oxidoreductase	EW036_RS05945	2.27687	0.000427954	EW036_RS05945	g010657	0.000427954
Ec B36	g010933	MFS transporter	EW036_RS05950	2.15398	0.00184875	EW036_RS05950	g010933	0.00184875
Ec B36	g001159	electron transfer flavoprotein subunit beta/FixA family protein	EW036_RS05955	1.98995	0.0114843	EW036_RS05955	g001159	0.0114843
Ec B36	g001137	electron transfer flavoprotein subunit alpha/FixB family protein	EW036_RS05960	2.18235	0.00176724	EW036_RS05960	g001137	0.00176724
Ec B36	g006615	glycerol-3-phosphate responsive antiterminator	EW036_RS05965	1.49178	0.00126547	EW036_RS05965	g006615	0.00126547
Ec B36	g000801	ferredoxin family protein	EW036_RS05970	1.30536	0.0110002	EW036_RS05970	g000801	0.0110002
Ec B36	g001882	FAD-dependent oxidoreductase	EW036_RS05975	1.01439	0.00436094	EW036_RS05975	g001882	0.00436094
Ec B36	g001595_1	6-carboxytetrahydropterin synthase QueD	queD	-0.344266	0.472461	EW036_RS05980	g001595_1	0.472461
Ec B36	g000968	NADPH-dependent assimilatory sulfite reductase flavoprotein subunit	cysJ	0.0975237	0.854264	EW036_RS05985	g000968	0.854264
Ec B36	g002072_1	assimilatory sulfite reductase (NADPH) hemoprotein subunit	cysI	-0.0470809	0.934979	EW036_RS05990	g002072_1	0.934979
Ec B36	g002596	phosphoadenosine phosphosulfate reductase	cysH	-0.446368	0.35693	EW036_RS05995	g002596	0.35693
Ec B36	g000218_2	type I toxin-antitoxin system Hok family toxin	EW036_RS06005	1.25057	0.0400389	EW036_RS06005	g000218_2	0.0400389
Ec B36	g001062	aminopeptidase	EW036_RS06010	0.0499937	0.916238	EW036_RS06010	g001062	0.916238
Ec B36	g005561	sulfate adenylyltransferase subunit CysD	cysD	1.25484	0.0465517	EW036_RS06015	g005561	0.0465517
Ec B36	g004858	sulfate adenylyltransferase subunit CysN	cysN	0.597652	0.148423	EW036_RS06020	g004858	0.148423
Ec B36	g002839	adenylyl-sulfate kinase	cysC	1.14393	0.0425199	EW036_RS06025	g002839	0.0425199
Ec B36	g001645	DUF3561 family protein	EW036_RS06030	-0.328986	0.422366	EW036_RS06030	g001645	0.422366
Ec B36	g003608	cell division protein FtsB	ftsB	-0.660496	0.0745378	EW036_RS06035	g003608	0.0745378
Ec B36	g002624	2-C-methyl-D-erythritol 4-phosphate cytidylyltransferase	ispD	-0.712988	0.0934119	EW036_RS06040	g002624	0.0934119
Ec B36	g007091	2-C-methyl-D-erythritol 2,4-cyclodiphosphate synthase	ispF	-0.489101	0.178015	EW036_RS06045	g007091	0.178015
Ec B36	g002276	tRNA pseudouridine(13) synthase TruD	truD	-0.119343	0.799051	EW036_RS06050	g002276	0.799051
Ec B36	g005932	5'/3'-nucleotidase SurE	surE	-0.0822481	0.879374	EW036_RS06055	g005932	0.879374
Ec B36	g002790	protein-L-isoaspartate O-methyltransferase	pcm	-0.238584	0.569053	EW036_RS06060	g002790	0.569053
Ec B36	g000231_1	murein hydrolase activator NlpD	nlpD	-0.38691	0.430181	EW036_RS06065	g000231_1	0.430181
Ec B36	g011547	RNA polymerase sigma factor RpoS	rpoS	-0.401239	0.436833	EW036_RS06070	g011547	0.436833
Ec B36	g006754	flavodoxin family protein	EW036_RS06075	1.54898	0.0194051	EW036_RS06075	g006754	0.0194051
Ec B36	g011325	MBL fold metallo-hydrolase	EW036_RS06080	0.327525	0.641961	EW036_RS06080	g011325	0.641961
Ec B36	g004944	GntP family transporter	EW036_RS06085	1.62118	0.000820646	EW036_RS06085	g004944	0.000820646
Ec B36	g001157	HPr family phosphocarrier protein	EW036_RS06090	2.91359	1.17375e-05	EW036_RS06090	g001157	1.17375e-05
Ec B36	g001292	aldolase	EW036_RS06095	2.91344	4.18117e-05	EW036_RS06095	g001292	4.18117e-05
Ec B36	g001888	3-oxo-tetronate kinase	EW036_RS06100	2.89319	1.72579e-05	EW036_RS06100	g001888	1.72579e-05
Ec B36	g005566	NAD(P)-dependent oxidoreductase	EW036_RS06105	2.78382	1.19462e-06	EW036_RS06105	g005566	1.19462e-06
Ec B36	g005920	DeoR/GlpR transcriptional regulator	EW036_RS06110	1.28346	0.000151333	EW036_RS06110	g005920	0.000151333
Ec B36	g000294	protein-serine/threonine phosphatase	pphB	-0.0333747	0.952623	EW036_RS06115	g000294	0.952623
Ec B36	g005112	DNA mismatch repair protein MutS	mutS	-0.24804	0.600333	EW036_RS06120	g005112	0.600333
Ec B36	g001611	nitrous oxide-stimulated promoter family protein	EW036_RS06125	0.486646	0.476992	EW036_RS06125	g001611	0.476992
Ec B36	g003315	transporter	EW036_RS06130	-1.00793	0.0205414	EW036_RS06130	g003315	0.0205414
Ec B36	g000008_4	formate hydrogenlyase transcriptional activator FlhA	flhA	-1.16912	0.0123405	EW036_RS06135	g000008_4	0.0123405
Ec B36	g005281	hydrogenase maturation carbamoyl dehydratase HypE	hypE	-1.14155	0.0437655	EW036_RS06140	g005281	0.0437655
Ec B36	g004384	hydrogenase formation protein HypD	hypD	-1.11745	0.0587485	EW036_RS06145	g004384	0.0587485
Ec B36	g001710_1	hydrogenase 3 maturation protein HypC	hypC	-1.10733	0.0541825	EW036_RS06150	g001710_1	0.0541825
Ec B36	g005660	hydrogenase nickel incorporation protein HypB	hypB	-1.05765	0.0534836	EW036_RS06155	g005660	0.0534836
Ec B36	g001617	hydrogenase maturation nickel metallochaperone HypA	hypA	-1.43287	0.00062358	EW036_RS06160	g001617	0.00062358
Ec B36	g008752	hypothetical protein	EW036_RS06165	1.14863	0.131848	EW036_RS06165	g008752	0.131848
Ec B36	g001474	formate hydrogenlyase regulator HycA	hycA	-5.8684	4.57295e-21	EW036_RS06170	g001474	4.57295e-21
Ec B36	g000601_1	4Fe-4S dicluster domain-containing protein	EW036_RS06175	-5.35402	9.13751e-23	EW036_RS06175	g000601_1	9.13751e-23
Ec B36	g004599	formate hydrogenlyase subunit 3	hycC	-4.28165	2.64136e-12	EW036_RS06180	g004599	2.64136e-12
Ec B36	g002368_1	formate hydrogenlyase subunit HycD	hycD	-4.23652	2.26744e-08	EW036_RS06185	g002368_1	2.26744e-08
Ec B36	g002070_1	hydrogenase large subunit	EW036_RS06190	-5.81874	5.08437e-13	EW036_RS06190	g002070_1	5.08437e-13
Ec B36	g002987	formate hydrogenlyase subunit HycF	hycF	-5.88413	1.31846e-11	EW036_RS06195	g002987	1.31846e-11
Ec B36	g002550_1	formate hydrogenlyase subunit HycG	hycG	-5.15242	3.9901e-12	EW036_RS06200	g002550_1	3.9901e-12
Ec B36	g000721	HycH family protein	hycH	-4.31754	6.4809e-11	EW036_RS06205	g000721	6.4809e-11
Ec B36	g001463	hydrogenase maturation peptidase HycI	hycI	-3.49586	8.51027e-10	EW036_RS06210	g001463	8.51027e-10
Ec B36	g004025	hypothetical protein	EW036_RS06215	-3.0965	2.09894e-07	EW036_RS06215	g004025	2.09894e-07
Ec B36	g007418	helix-turn-helix domain-containing protein	EW036_RS06220	-3.59516	3.67666e-10	EW036_RS06220	g007418	3.67666e-10
Ec B36	g007328	hypothetical protein	EW036_RS06225	1.86637	0.000978772	EW036_RS06225	g007328	0.000978772
Ec B36	g000016_3	electron transport protein HydN	hydN	-2.34723	2.5719e-13	EW036_RS06235	g000016_3	2.5719e-13
Ec B36	g000454	carbamoyltransferase HypF	hypF	-1.56026	8.58524e-05	EW036_RS06240	g000454	8.58524e-05
Ec B36	g000917	NADH:flavorubredoxin reductase NorW	norW	1.17154	0.0226513	EW036_RS06245	g000917	0.0226513
Ec B36	g002145	anaerobic nitric oxide reductase flavorubredoxin	norV	1.52562	0.0122151	EW036_RS06250	g002145	0.0122151
Ec B36	g000008_3	nitric oxide reductase transcriptional regulator NorR	norR	1.41735	0.00359318	EW036_RS06255	g000008_3	0.00359318
Ec B36	g001098	arabinose-5-phosphate isomerase GutQ	gutQ	0.502319	0.292069	EW036_RS06260	g001098	0.292069
Ec B36	g005893	glucitol operon DNA-binding transcriptional repressor SrlR	srlR	0.225734	0.630166	EW036_RS06265	g005893	0.630166
Ec B36	g001603	transcriptional regulator GutM	gutM	0.864707	0.0986182	EW036_RS06270	g001603	0.0986182
Ec B36	g005880	sorbitol-6-phosphate dehydrogenase	srlD	1.70168	0.00261934	EW036_RS06275	g005880	0.00261934
Ec B36	g001587	PTS glucitol/sorbitol transporter subunit IIA	srlB	1.76285	0.010916	EW036_RS06280	g001587	0.010916
Ec B36	g000463_1	PTS glucitol/sorbitol transporter subunit IIB	srlE	2.35136	0.000493798	EW036_RS06285	g000463_1	0.000493798
Ec B36	g000639	PTS glucitol/sorbitol transporter subunit IIC	srlA	1.17272	0.128469	EW036_RS06290	g000639	0.128469
Ec B36	g004378	lytic murein transglycosylase B	mltB	-0.408607	0.230637	EW036_RS06295	g004378	0.230637
Ec B36	g008581	hypothetical protein	EW036_RS06300	1.14962	0.0967658	EW036_RS06300	g008581	0.0967658
Ec B36	g003091	nicotinamide-nucleotide amidase	pncC	-0.347078	0.374848	EW036_RS06305	g003091	0.374848
Ec B36	g000913	recombinase RecA	recA	-1.04006	0.0214436	EW036_RS06310	g000913	0.0214436
Ec B36	g001438	recombination regulator RecX	recX	-0.768987	0.0576026	EW036_RS06315	g001438	0.0576026
Ec B36	g005102	alanine--tRNA ligase	alaS	-0.482237	0.378527	EW036_RS06320	g005102	0.378527
Ec B36	g009086	carbon storage regulator CsrA	csrA	-0.293388	0.569671	EW036_RS06325	g009086	0.569671
Ec B36	g002929	fructose-1-phosphate/6-phosphogluconate phosphatase	yqaB	0.266225	0.512106	EW036_RS06355	g002929	0.512106
Ec B36	g003312	DedA family protein	EW036_RS06360	-0.0523391	0.908573	EW036_RS06360	g003312	0.908573
Ec B36	g004750	glutamate--cysteine ligase	gshA	-0.673714	0.139605	EW036_RS06365	g004750	0.139605
Ec B36	g003047	S-ribosylhomocysteine lyase	luxS	-1.2796	0.0430632	EW036_RS06370	g003047	0.0430632
Ec B36	g009895	AAA family ATPase	EW036_RS06375	0.00608805	0.989312	EW036_RS06375	g009895	0.989312
Ec B36	g012999	RNA ligase family protein	EW036_RS06380	0.0855439	0.893356	EW036_RS06380	g012999	0.893356
Ec B36	g000470_1	multidrug efflux MFS transporter permease subunit EmrB	emrB	-0.523233	0.148423	EW036_RS06385	g000470_1	0.148423
Ec B36	g000438_1	multidrug efflux MFS transporter periplasmic adaptor subunit EmrA	emrA	-0.568859	0.120868	EW036_RS06390	g000438_1	0.120868
Ec B36	g001411	multidrug efflux transporter EmrAB transcriptional repressor EmrR	emrR	-0.91918	0.0605313	EW036_RS06395	g001411	0.0605313
Ec B36	g001630	L-valine transporter subunit YgaH	ygaH	-0.0737241	0.882332	EW036_RS06400	g001630	0.882332
Ec B36	g005971	AzlC family ABC transporter permease	EW036_RS06405	-0.175174	0.711397	EW036_RS06405	g005971	0.711397
Ec B36	g009669	MFS transporter	EW036_RS06410	-0.210771	0.699663	EW036_RS06410	g009669	0.699663
Ec B36	g002319	glycine betaine/L-proline ABC transporter substrate-binding protein ProX	proX	-0.264449	0.590841	EW036_RS06415	g002319	0.590841
Ec B36	g005166	glycine betaine/L-proline ABC transporter permease ProW	proW	-0.477027	0.354331	EW036_RS06420	g005166	0.354331
Ec B36	g004258	glycine betaine/L-proline ABC transporter ATP-binding protein ProV	proV	-0.818788	0.0803721	EW036_RS06425	g004258	0.0803721
Ec B36	g001080	class 1b ribonucleoside-diphosphate reductase subunit beta	nrdF	0.848245	0.0590426	EW036_RS06435	g001080	0.0590426
Ec B36	g000944	class 1b ribonucleoside-diphosphate reductase subunit alpha	nrdE	0.680638	0.0677834	EW036_RS06440	g000944	0.0677834
Ec B36	g000345	class Ib ribonucleoside-diphosphate reductase assembly flavoprotein NrdI	nrdI	0.695736	0.15397	EW036_RS06445	g000345	0.15397
Ec B36	g003830	glutaredoxin-like protein NrdH	nrdH	0.724604	0.147847	EW036_RS06450	g003830	0.147847
Ec B36	g003525	DUF883 domain-containing protein	EW036_RS06455	0.966985	0.15397	EW036_RS06455	g003525	0.15397
Ec B36	g003481	YgaC family protein	EW036_RS06460	1.32949	0.00350041	EW036_RS06460	g003481	0.00350041
Ec B36	g003250	L-alanine exporter AlaE	alaE	1.40962	0.00193665	EW036_RS06465	g003250	0.00193665
Ec B36	g000074_1	DNA-binding protein StpA	stpA	0.748388	0.329001	EW036_RS06470	g000074_1	0.329001
Ec B36	g000645	thiosulfate sulfurtransferase YgaP	ygaP	0.318532	0.514277	EW036_RS06475	g000645	0.514277
Ec B36	g000790	helix-turn-helix transcriptional regulator	EW036_RS06480	0.0178433	0.975737	EW036_RS06480	g000790	0.975737
Ec B36	g004067	YqaE/Pmp3 family membrane protein	EW036_RS06485	1.48955	0.0307264	EW036_RS06485	g004067	0.0307264
Ec B36	g003255	potassium binding protein Kbp	kbp	0.370695	0.683151	EW036_RS06490	g003255	0.683151
Ec B36	g001253	DNA-binding transcriptional regulator CsiR	csiR	2.41069	0.000254984	EW036_RS06495	g001253	0.000254984
Ec B36	g004895	GABA permease	gabP	4.08308	3.9287e-07	EW036_RS06500	g004895	3.9287e-07
Ec B36	g000868_1	4-aminobutyrate--2-oxoglutarate transaminase	gabT	3.92844	6.37017e-07	EW036_RS06505	g000868_1	6.37017e-07
Ec B36	g000476_1	NADP-dependent succinate-semialdehyde dehydrogenase	gabD	3.96196	3.32303e-07	EW036_RS06510	g000476_1	3.32303e-07
Ec B36	g001886	L-2-hydroxyglutarate oxidase	lhgO	3.98713	1.95121e-07	EW036_RS06515	g001886	1.95121e-07
Ec B36	g002344	carbon starvation induced protein CsiD	csiD	3.09205	2.39538e-05	EW036_RS06520	g002344	2.39538e-05
Ec B36	g003136	SsrA-binding protein SmpB	smpB	-0.649704	0.152144	EW036_RS06535	g003136	0.152144
Ec B36	g003165	type II toxin-antitoxin system toxin RatA	ratA	-0.0231775	0.959261	EW036_RS06540	g003165	0.959261
Ec B36	g003693	RnfH family protein	EW036_RS06545	0.0822503	0.83999	EW036_RS06545	g003693	0.83999
Ec B36	g003544	outer membrane protein assembly factor BamE	bamE	-0.800769	0.0441911	EW036_RS06550	g003544	0.0441911
Ec B36	g004677	DNA repair protein RecN	recN	-0.900136	0.0221223	EW036_RS06555	g004677	0.0221223
Ec B36	g005647	NAD(+) kinase	nadK	-0.466247	0.224949	EW036_RS06560	g005647	0.224949
Ec B36	g002866	nucleotide exchange factor GrpE	grpE	-0.631516	0.245032	EW036_RS06570	g002866	0.245032
Ec B36	g013117	HlyC/CorC family transporter	EW036_RS06575	-0.891026	0.0318497	EW036_RS06575	g013117	0.0318497
Ec B36	g005854	inner membrane protein YpjD	EW036_RS06580	-0.47178	0.201935	EW036_RS06580	g005854	0.201935
Ec B36	g000994	signal recognition particle protein	EW036_RS06585	-0.777647	0.11322	EW036_RS06585	g000994	0.11322
Ec B36	g001738	30S ribosomal protein S16	rpsP	-1.25164	0.00976582	EW036_RS06590	g001738	0.00976582
Ec B36	g002976	ribosome maturation factor RimM	rimM	-1.30424	0.0111142	EW036_RS06595	g002976	0.0111142
Ec B36	g005915	tRNA (guanosine(37)-N1)-methyltransferase TrmD	trmD	-1.36815	0.00725316	EW036_RS06600	g005915	0.00725316
Ec B36	g001613	50S ribosomal protein L19	rplS	-1.45973	0.00355912	EW036_RS06605	g001613	0.00355912
Ec B36	g001455	OmpA family protein	EW036_RS06610	-0.42233	0.244661	EW036_RS06610	g001455	0.244661
Ec B36	g001911	diguanylate cyclase DgcN	dgcN	-0.604495	0.0960665	EW036_RS06615	g001911	0.0960665
Ec B36	g000654	YfiR family protein	EW036_RS06620	-0.822707	0.0266854	EW036_RS06620	g000654	0.0266854
Ec B36	g003474	DUF2799 domain-containing protein	EW036_RS06625	0.997132	0.0337214	EW036_RS06625	g003474	0.0337214
Ec B36	g000235_3	3-deoxy-7-phosphoheptulonate synthase AroF	aroF	-0.565274	0.178043	EW036_RS06630	g000235_3	0.178043
Ec B36	g004385	bifunctional chorismate mutase/prephenate dehydrogenase	tyrA	-0.139774	0.763245	EW036_RS06635	g004385	0.763245
Ec B36	g004316	bifunctional chorismate mutase/prephenate dehydratase	pheA	-0.496406	0.309325	EW036_RS06640	g004316	0.309325
Ec B36	g013118	hypothetical protein	EW036_RS06645	-0.0637195	0.930829	EW036_RS06645	g013118	0.930829
Ec B36	g003545	ribosome-associated translation inhibitor RaiA	raiA	0.00432535	0.995281	EW036_RS06650	g003545	0.995281
Ec B36	g005996	outer membrane protein assembly factor BamD	bamD	-1.39855	0.00175513	EW036_RS06655	g005996	0.00175513
Ec B36	g005360	23S rRNA pseudouridine(1911/1915/1917) synthase RluD	rluD	-0.688432	0.0928977	EW036_RS06660	g005360	0.0928977
Ec B36	g000283	polyphenol oxidase	pgeF	-0.694755	0.0815903	EW036_RS06665	g000283	0.0815903
Ec B36	g000452	ATP-dependent chaperone ClpB	clpB	-0.188324	0.760819	EW036_RS06670	g000452	0.760819
Ec B36	g005032	alpha-ketoglutarate permease	kgtP	-0.502383	0.2933	EW036_RS06695	g005032	0.2933
Ec B36	g000197	YfiM family lipoprotein	EW036_RS06700	0.366471	0.47467	EW036_RS06700	g000197	0.47467
Ec B36	g004960	CDP-diacylglycerol--serine O-phosphatidyltransferase	pssA	0.536158	0.241708	EW036_RS06705	g004960	0.241708
Ec B36	g005096	protein lysine acetyltransferase	pat	1.93804	5.51144e-05	EW036_RS06710	g005096	5.51144e-05
Ec B36	g001205	DTW domain-containing protein	EW036_RS06715	-0.583218	0.1303	EW036_RS06715	g001205	0.1303
Ec B36	g003321	thioredoxin TrxC	trxC	0.163598	0.725643	EW036_RS06720	g003321	0.725643
Ec B36	g004443	tRNA/rRNA methyltransferase	EW036_RS06725	-0.581532	0.134527	EW036_RS06725	g004443	0.134527
Ec B36	g000286	uracil-DNA glycosylase	EW036_RS06730	0.12241	0.794337	EW036_RS06730	g000286	0.794337
Ec B36	g000112	autonomous glycyl radical cofactor GrcA	grcA	-2.792	3.75219e-07	EW036_RS06735	g000112	3.75219e-07
Ec B36	g000313	cysteine/O-acetylserine transporter	eamB	1.24865	0.00961822	EW036_RS06740	g000313	0.00961822
Ec B36	g001131	LysR family transcriptional regulator	EW036_RS06745	-0.42856	0.467724	EW036_RS06745	g001131	0.467724
Ec B36	g002198	ATP-dependent RNA helicase SrmB	srmB	-0.651047	0.0624158	EW036_RS06750	g002198	0.0624158
Ec B36	g002591	tRNA(1)(Val) (adenine(37)-N(6))-methyltransferase TrmN	EW036_RS06755	0.378764	0.305376	EW036_RS06755	g002591	0.305376
Ec B36	g004714	L-aspartate oxidase	nadB	-0.0259628	0.965705	EW036_RS06760	g004714	0.965705
Ec B36	g009234	rpoE leader peptide RseD	rseD	-0.524126	0.252022	EW036_RS06765	g009234	0.252022
Ec B36	g002913	RNA polymerase sigma factor RpoE	rpoE	-0.478317	0.361719	EW036_RS06770	g002913	0.361719
Ec B36	g002737	anti-sigma-E factor RseA	rseA	-0.402665	0.448376	EW036_RS06775	g002737	0.448376
Ec B36	g005406	sigma-E factor regulatory protein RseB	rseB	-0.564199	0.271977	EW036_RS06780	g005406	0.271977
Ec B36	g000684	SoxR-reducing system protein RseC	rseC	-0.809984	0.124334	EW036_RS06785	g000684	0.124334
Ec B36	g000966	elongation factor 4	lepA	-0.808677	0.0914628	EW036_RS06790	g000966	0.0914628
Ec B36	g005370	signal peptidase I	lepB	-0.895895	0.047021	EW036_RS06795	g005370	0.047021
Ec B36	g002668	ribonuclease III	EW036_RS06800	-0.874768	0.0230693	EW036_RS06800	g002668	0.0230693
Ec B36	g005569	GTPase Era	era	-0.753021	0.0645888	EW036_RS06805	g005569	0.0645888
Ec B36	g005997	DNA repair protein RecO	recO	-0.826594	0.02649	EW036_RS06810	g005997	0.02649
Ec B36	g006008	pyridoxine 5'-phosphate synthase	pdxJ	-0.551951	0.236692	EW036_RS06815	g006008	0.236692
Ec B36	g001578	holo-ACP synthase	EW036_RS06820	-0.547616	0.158306	EW036_RS06820	g001578	0.158306
Ec B36	g013119	type I toxin-antitoxin system toxin ShoB	shoB	0.399832	0.410767	EW036_RS06825	g013119	0.410767
Ec B36	g001721	4Fe-4S dicluster ferredoxin YfhL	yfhL	-2.59107	5.72461e-08	EW036_RS06830	g001721	5.72461e-08
Ec B36	g005725	MurR/RpiR family transcriptional regulator	EW036_RS06835	-1.32209	0.00194642	EW036_RS06835	g005725	0.00194642
Ec B36	g001298	phosphatidylglycerophosphatase C	yfhb	-0.661767	0.0439032	EW036_RS06840	g001298	0.0439032
Ec B36	g001398	tRNA adenosine(34) deaminase TadA	tadA	-0.903051	0.00472742	EW036_RS06845	g001398	0.00472742
Ec B36	g002098	membrane-bound lytic murein transglycosylase MltF	mltF	0.311164	0.439361	EW036_RS06850	g002098	0.439361
Ec B36	g005051	phosphoribosylformylglycinamidine synthase	purL	-1.90723	0.000593249	EW036_RS06855	g005051	0.000593249
Ec B36	g004861	two component system sensor histidine kinase QseE/GlrK	qseE	0.00535251	0.988756	EW036_RS06860	g004861	0.988756
Ec B36	g002620	two-component system QseEF-associated lipoprotein QseG	qseG	-0.528785	0.175422	EW036_RS06865	g002620	0.175422
Ec B36	g000008_1	two-component system response regulator GlrR	glrR	-0.413997	0.266598	EW036_RS06870	g000008_1	0.266598
Ec B36	g001626_1	nitrogen regulatory protein P-II	glnB	-0.25883	0.52931	EW036_RS06875	g001626_1	0.52931
Ec B36	g001936	NO-inducible flavohemoprotein	hmpA	0.386871	0.457782	EW036_RS06880	g001936	0.457782
Ec B36	g000872	serine hydroxymethyltransferase	EW036_RS06885	-2.51921	5.24431e-06	EW036_RS06885	g000872	5.24431e-06
Ec B36	g001934	ROK family protein	EW036_RS06890	1.49282	0.000177902	EW036_RS06890	g001934	0.000177902
Ec B36	g001037	DUF5107 domain-containing protein	EW036_RS06895	1.45124	0.000948445	EW036_RS06895	g001037	0.000948445
Ec B36	g011595	sugar ABC transporter substrate-binding protein	EW036_RS06900	3.15722	1.44525e-05	EW036_RS06900	g011595	1.44525e-05
Ec B36	g010511	sugar ABC transporter ATP-binding protein	EW036_RS06905	2.63854	8.93407e-05	EW036_RS06905	g010511	8.93407e-05
Ec B36	g011521	ABC transporter permease	EW036_RS06910	2.49953	0.000234385	EW036_RS06910	g011521	0.000234385
Ec B36	g011263	alcohol dehydrogenase catalytic domain-containing protein	EW036_RS06915	1.228	0.0248388	EW036_RS06915	g011263	0.0248388
Ec B36	g002451	aldose 1-epimerase	EW036_RS06920	1.29893	0.016208	EW036_RS06920	g002451	0.016208
Ec B36	g001521	DoxX family protein	EW036_RS06925	2.06759	0.00302791	EW036_RS06925	g001521	0.00302791
Ec B36	g001967	3-phenylpropionate MFS transporter	EW036_RS06930	0.375201	0.412508	EW036_RS06930	g001967	0.412508
Ec B36	g001877	stationary phase inducible protein CsiE	csiE	2.69435	3.71713e-06	EW036_RS06935	g001877	3.71713e-06
Ec B36	g005709	alpha/beta hydrolase	EW036_RS06940	-0.138062	0.850688	EW036_RS06940	g005709	0.850688
Ec B36	g005825	inositol-1-monophosphatase	suhB	-2.11873	3.24389e-06	EW036_RS06945	g005825	3.24389e-06
Ec B36	g005993	tRNA (cytosine(32)/uridine(32)-2'-O)-methyltransferase TrmJ	trmJ	-0.862903	0.143161	EW036_RS06950	g005993	0.143161
Ec B36	g001448_1	Fe-S cluster assembly transcriptional regulator IscR	iscR	-0.904364	0.106416	EW036_RS06955	g001448_1	0.106416
Ec B36	g004240	IscS subfamily cysteine desulfurase	EW036_RS06960	-1.0877	0.0651993	EW036_RS06960	g004240	0.0651993
Ec B36	g003423	Fe-S cluster assembly scaffold IscU	iscU	-1.0912	0.0365951	EW036_RS06965	g003423	0.0365951
Ec B36	g000370_1	iron-sulfur cluster assembly protein IscA	iscA	-1.16767	0.0192409	EW036_RS06970	g000370_1	0.0192409
Ec B36	g001421	co-chaperone HscB	hscB	-0.817977	0.127349	EW036_RS06975	g001421	0.127349
Ec B36	g004587	Fe-S protein assembly chaperone HscA	hscA	-0.684481	0.175026	EW036_RS06980	g004587	0.175026
Ec B36	g003559	ISC system 2Fe-2S type ferredoxin	fdx	-0.709849	0.134788	EW036_RS06985	g003559	0.134788
Ec B36	g001799	Fe-S cluster assembly protein IscX	iscX	-0.624488	0.101333	EW036_RS06990	g001799	0.101333
Ec B36	g001867	aminopeptidase PepB	pepB	-0.521192	0.178633	EW036_RS06995	g001867	0.178633
Ec B36	g002536	enhanced serine sensitivity protein SseB	sseB	-0.488089	0.155869	EW036_RS07000	g002536	0.155869
Ec B36	g005694	3-mercaptopyruvate sulfurtransferase	sseA	1.23265	0.00977483	EW036_RS07005	g005694	0.00977483
Ec B36	g002220	alpha2-macroglobulin	EW036_RS07010	0.235136	0.631359	EW036_RS07010	g002220	0.631359
Ec B36	g001056	peptidoglycan glycosyltransferase PbpC	pbpC	-0.420848	0.353839	EW036_RS07015	g001056	0.353839
Ec B36	g003306	nucleoside-diphosphate kinase	EW036_RS07020	-0.534006	0.167002	EW036_RS07020	g003306	0.167002
Ec B36	g004312	bifunctional tRNA (adenosine(37)-C2)-methyltransferase TrmG/ribosomal RNA large subunit methyltransferase RlmN	trmG/rlmN	-0.892994	0.0291671	EW036_RS07025	g004312	0.0291671
Ec B36	g001083	cytoskeleton protein RodZ	rodZ	-0.227959	0.641243	EW036_RS07030	g001083	0.641243
Ec B36	g004386	flavodoxin-dependent (E)-4-hydroxy-3-methylbut-2-enyl-diphosphate synthase	ispG	-0.47495	0.323117	EW036_RS07035	g004386	0.323117
Ec B36	g004164	histidine--tRNA ligase	hisS	-0.63338	0.179185	EW036_RS07040	g004164	0.179185
Ec B36	g002802	tetratricopeptide repeat protein	EW036_RS07045	-0.658199	0.133666	EW036_RS07045	g002802	0.133666
Ec B36	g004299	outer membrane protein assembly factor BamB	bamB	-0.818931	0.0863376	EW036_RS07050	g004299	0.0863376
Ec B36	g004819	ribosome biogenesis GTPase Der	der	-1.02265	0.0124108	EW036_RS07055	g004819	0.0124108
Ec B36	g000405	hypothetical protein	EW036_RS07060	-1.05603	0.0025835	EW036_RS07060	g000405	0.0025835
Ec B36	g002018	intimin-like inverse autotransporter SinH	sinH	0.364527	0.491155	EW036_RS07065	g002018	0.491155
Ec B36	g002327	hypothetical protein	EW036_RS07070	0.574676	0.213753	EW036_RS07070	g002327	0.213753
Ec B36	g005042	hypothetical protein	EW036_RS07075	0.362384	0.380183	EW036_RS07075	g005042	0.380183
Ec B36	g001012	exodeoxyribonuclease VII large subunit	xseA	0.661644	0.0985382	EW036_RS07080	g001012	0.0985382
Ec B36	g001003	IMP dehydrogenase	guaB	-1.31056	0.0129465	EW036_RS07085	g001003	0.0129465
Ec B36	g000992	glutamine-hydrolyzing GMP synthase	guaA	-1.0015	0.028838	EW036_RS07090	g000992	0.028838
Ec B36	g006810	hypothetical protein	EW036_RS07095	0.70935	0.149409	EW036_RS07095	g006810	0.149409
Ec B36	g006923	glycine zipper 2TM domain-containing protein	EW036_RS07100	0.757103	0.147981	EW036_RS07100	g006923	0.147981
Ec B36	g004000	DUF2633 family protein	EW036_RS07105	0.110066	0.827368	EW036_RS07105	g004000	0.827368
Ec B36	g002010	cyclic-guanylate-specific phosphodiesterase PdeF	pdeF	0.546635	0.168953	EW036_RS07110	g002010	0.168953
Ec B36	g004762	exopolyphosphatase	ppx	-0.791004	0.061384	EW036_RS07115	g004762	0.061384
Ec B36	g004522	polyphosphate kinase 1	ppk1	-0.738276	0.0991758	EW036_RS07120	g004522	0.0991758
Ec B36	g001285	phosphoribosylglycinamide formyltransferase	purN	-2.04643	8.15853e-07	EW036_RS07125	g001285	8.15853e-07
Ec B36	g000505	phosphoribosylformylglycinamidine cyclo-ligase	purM	-1.94535	4.77805e-06	EW036_RS07130	g000505	4.77805e-06
Ec B36	g000592	uracil phosphoribosyltransferase	EW036_RS07135	-0.439242	0.429574	EW036_RS07135	g000592	0.429574
Ec B36	g004136	uracil permease	uraA	0.0634831	0.917137	EW036_RS07140	g004136	0.917137
Ec B36	g012815	DnaA inactivator Hda	hda	-0.325572	0.503018	EW036_RS07145	g012815	0.503018
Ec B36	g000752	arsenate reductase (glutaredoxin)	arsC	-0.33191	0.415412	EW036_RS07150	g000752	0.415412
Ec B36	g004830	beta-barrel assembly-enhancing protease	EW036_RS07155	-0.425583	0.31739	EW036_RS07155	g004830	0.31739
Ec B36	g005172	AI-2E family transporter	EW036_RS07160	-0.261794	0.510238	EW036_RS07160	g005172	0.510238
Ec B36	g003188	thioredoxin-dependent thiol peroxidase	EW036_RS07165	-0.570343	0.214488	EW036_RS07165	g003188	0.214488
Ec B36	g002778	glycine cleavage system transcriptional repressor	EW036_RS07170	-0.615728	0.186466	EW036_RS07170	g002778	0.186466
Ec B36	g005648	4-hydroxy-tetrahydrodipicolinate synthase	dapA	-1.02442	0.0234284	EW036_RS07175	g005648	0.0234284
Ec B36	g005231	outer membrane protein assembly factor BamC	bamC	-1.17055	0.0179156	EW036_RS07180	g005231	0.0179156
Ec B36	g006055	phosphoribosylaminoimidazolesuccinocarboxamide synthase	purC	-2.54484	6.21068e-08	EW036_RS07185	g006055	6.21068e-08
Ec B36	g002396	neutral zinc metallopeptidase	EW036_RS07190	-1.5493	0.00100291	EW036_RS07190	g002396	0.00100291
Ec B36	g000240	tRNA(Met) cytidine acetyltransferase	EW036_RS07195	-1.27363	0.00274666	EW036_RS07195	g000240	0.00274666
Ec B36	g002641	esterase	EW036_RS07200	-0.646753	0.0541825	EW036_RS07200	g002641	0.0541825
Ec B36	g003962	YpfN family protein	EW036_RS07205	0.779018	0.0889268	EW036_RS07205	g003962	0.0889268
Ec B36	g004376	succinyl-diaminopimelate desuccinylase	dapE	0.037121	0.94841	EW036_RS07210	g004376	0.94841
Ec B36	g000754	ArsC family reductase	EW036_RS07215	-0.409932	0.52081	EW036_RS07215	g000754	0.52081
Ec B36	g013120	protein YpfM	ypfM	-0.878322	0.14322	EW036_RS07220	g013120	0.14322
Ec B36	g000092_1	multidrug efflux RND transporter permease AcrD	acrD	-0.601984	0.194253	EW036_RS07225	g000092_1	0.194253
Ec B36	g010317	nitrate/nitrite two-component system sensor histidine kinase NarQ	narQ	-0.0666823	0.897775	EW036_RS07230	g010317	0.897775
Ec B36	g000016_1	formate-dependent uric acid utilization protein AegA	EW036_RS07235	0.356868	0.355607	EW036_RS07235	g000016_1	0.355607
Ec B36	g001335_1	GDP-mannose pyrophosphatase NudK	nudK	-1.07071	0.00123419	EW036_RS07240	g001335_1	0.00123419
Ec B36	g002278	DUF1176 domain-containing protein	EW036_RS07245	0.435055	0.263563	EW036_RS07245	g002278	0.263563
Ec B36	g000088	transketolase	tkt	0.24132	0.700046	EW036_RS07250	g000088	0.700046
Ec B36	g000515_2	transaldolase A	EW036_RS07255	0.238169	0.690403	EW036_RS07255	g000515_2	0.690403
Ec B36	g000883	NADP-dependent oxaloacetate-decarboxylating malate dehydrogenase	EW036_RS07260	0.7204	0.0640188	EW036_RS07260	g000883	0.0640188
Ec B36	g000758_1	ethanolamine utilization microcompartment protein EutS	eutS	-0.0430046	0.961312	EW036_RS07265	g000758_1	0.961312
Ec B36	g001459	ethanolamine utilization acetate kinase EutP	eutP	1.02436	0.140561	EW036_RS07270	g001459	0.140561
Ec B36	g001204	ethanolamine utilization acetate kinase EutQ	eutQ	0.725451	0.238831	EW036_RS07275	g001204	0.238831
Ec B36	g002500	ethanolamine utilization cob(I)yrinic acid a,c-diamide adenosyltransferase EutT	eutT	0.886457	0.093423	EW036_RS07280	g002500	0.093423
Ec B36	g002306	phosphate acetyltransferase	pta	0.535021	0.268479	EW036_RS07285	g002306	0.268479
Ec B36	g000029_1	ethanolamine utilization microcompartment protein EutM	eutM	0.223307	0.696051	EW036_RS07290	g000029_1	0.696051
Ec B36	g001684	ethanolamine utilization microcompartment protein EutN	eutN	2.38167	0.00302791	EW036_RS07295	g001684	0.00302791
Ec B36	g004783	aldehyde dehydrogenase EutE	EW036_RS07300	1.57931	0.0196676	EW036_RS07300	g004783	0.0196676
Ec B36	g002475	ethanolamine utilization protein EutJ	eutJ	1.56135	0.0175616	EW036_RS07305	g002475	0.0175616
Ec B36	g000434	ethanolamine utilization ethanol dehydrogenase EutG	eutG	1.21224	0.056023	EW036_RS07310	g000434	0.056023
Ec B36	g004220	ethanolamine utilization protein EutH	eutH	1.48709	0.0126104	EW036_RS07315	g004220	0.0126104
Ec B36	g002171	ethanolamine ammonia-lyase reactivating factor EutA	eutA	0.601502	0.234363	EW036_RS07320	g002171	0.234363
Ec B36	g002179_1	ethanolamine ammonia-lyase subunit EutB	EW036_RS07325	0.331562	0.482208	EW036_RS07325	g002179_1	0.482208
Ec B36	g002416	ethanolamine ammonia-lyase subunit EutC	EW036_RS07330	0.393701	0.434514	EW036_RS07330	g002416	0.434514
Ec B36	g001258	ethanolamine utilization microcompartment protein EutL	eutL	0.182582	0.73355	EW036_RS07335	g001258	0.73355
Ec B36	g001439	ethanolamine utilization microcompartment protein EutK	eutK	0.348153	0.518879	EW036_RS07340	g001439	0.518879
Ec B36	g004382	HTH-type transcriptional regulator EutR	eutR	0.84714	0.0666332	EW036_RS07345	g004382	0.0666332
Ec B36	g001126	oxygen-dependent coproporphyrinogen oxidase	hemF	-0.518042	0.35831	EW036_RS07350	g001126	0.35831
Ec B36	g005662	N-acetylmuramoyl-L-alanine amidase AmiA	amiA	-0.53548	0.356612	EW036_RS07355	g005662	0.356612
Ec B36	g003322	GNAT family acetyltransferase	EW036_RS07360	0.756153	0.114777	EW036_RS07360	g003322	0.114777
Ec B36	g000698	DUF2919 domain-containing protein	EW036_RS07365	0.741386	0.129288	EW036_RS07365	g000698	0.129288
Ec B36	g000627	RpoE-regulated lipoprotein	EW036_RS07370	-1.48678	0.00019994	EW036_RS07370	g000627	0.00019994
Ec B36	g005584	porphyrinogen peroxidase	yfeX	-1.4933	0.00036183	EW036_RS07375	g005584	0.00036183
Ec B36	g004856	PTS N-acetylmuramic acid transporter subunit IIBC	murP	-0.294896	0.428656	EW036_RS07380	g004856	0.428656
Ec B36	g001124	N-acetylmuramic acid 6-phosphate etherase	murQ	0.0615157	0.882332	EW036_RS07385	g001124	0.882332
Ec B36	g008653	hypothetical protein	EW036_RS07390	1.7623	0.00985849	EW036_RS07390	g008653	0.00985849
Ec B36	g012571	SDR family oxidoreductase UcpA	ucpA	2.60255	3.81366e-08	EW036_RS07395	g012571	3.81366e-08
Ec B36	g005266	sulfate ABC transporter substrate-binding protein	EW036_RS07400	1.07779	0.0139812	EW036_RS07400	g005266	0.0139812
Ec B36	g000272_2	sulfate/thiosulfate ABC transporter permease CysT	cysT	1.17903	0.0143065	EW036_RS07405	g000272_2	0.0143065
Ec B36	g005654	sulfate/thiosulfate ABC transporter permease CysW	cysW	0.591382	0.184352	EW036_RS07410	g005654	0.184352
Ec B36	g004361	sulfate/thiosulfate ABC transporter ATP-binding protein CysA	cysA	0.137258	0.767757	EW036_RS07415	g004361	0.767757
Ec B36	g005552	cysteine synthase B	cysM	-0.330253	0.363912	EW036_RS07420	g005552	0.363912
Ec B36	g003466	YfeK family protein	EW036_RS07425	0.315268	0.578193	EW036_RS07425	g003466	0.578193
Ec B36	g002453	pyridoxine/pyridoxal/pyridoxamine kinase	pdxK	-0.642062	0.0632079	EW036_RS07430	g002453	0.0632079
Ec B36	g001428_1	PTS glucose transporter subunit IIA	EW036_RS07435	-0.724881	0.223126	EW036_RS07435	g001428_1	0.223126
Ec B36	g000975	phosphoenolpyruvate-protein phosphotransferase PtsI	ptsI	-0.962005	0.0631228	EW036_RS07440	g000975	0.0631228
Ec B36	g008452	phosphocarrier protein Hpr	ptsH	-1.197	0.0289758	EW036_RS07445	g008452	0.0289758
Ec B36	g001096	cysteine synthase A	cysK	-0.260987	0.64005	EW036_RS07450	g001096	0.64005
Ec B36	g002559	sulfate transporter CysZ	cysZ	0.252175	0.503907	EW036_RS07455	g002559	0.503907
Ec B36	g000504	cell division protein ZipA	zipA	0.104408	0.859744	EW036_RS07460	g000504	0.859744
Ec B36	g004537	NAD-dependent DNA ligase LigA	ligA	0.556232	0.144731	EW036_RS07465	g004537	0.144731
Ec B36	g003923	DUF3820 family protein	EW036_RS07470	0.62375	0.173599	EW036_RS07470	g003923	0.173599
Ec B36	g005309	bile acid:sodium symporter	EW036_RS07475	0.0541403	0.904862	EW036_RS07475	g005309	0.904862
Ec B36	g005494	LysR family transcriptional regulator	EW036_RS07480	0.812456	0.051921	EW036_RS07480	g005494	0.051921
Ec B36	g005925	membrane protein	EW036_RS07485	1.48224	0.0169948	EW036_RS07485	g005925	0.0169948
Ec B36	g002481	xanthosine phosphorylase	xapA	2.60008	0.000776687	EW036_RS07490	g002481	0.000776687
Ec B36	g000874_2	xanthosine/proton symporter XapB	xapB	0.690245	0.0874012	EW036_RS07495	g000874_2	0.0874012
Ec B36	g009223	DUF1427 family protein	EW036_RS07500	1.38251	0.0439695	EW036_RS07500	g009223	0.0439695
Ec B36	g005637	LysR family transcriptional regulator	EW036_RS07505	2.09512	0.000469669	EW036_RS07505	g005637	0.000469669
Ec B36	g004875	glutamate--tRNA ligase	gltX	-0.842143	0.0322828	EW036_RS07530	g004875	0.0322828
Ec B36	g003406	putative DNA-binding transcriptional regulator	EW036_RS07535	0.0207157	0.968038	EW036_RS07535	g003406	0.968038
Ec B36	g003502	putative DNA-binding transcriptional regulator	EW036_RS07540	-0.0728784	0.888387	EW036_RS07540	g003502	0.888387
Ec B36	g002017	sensor domain-containing phosphodiesterase	EW036_RS07555	-0.433947	0.258399	EW036_RS07555	g002017	0.258399
Ec B36	g000887	nucleoside permease NupC	nupC	-0.65004	0.214138	EW036_RS07560	g000887	0.214138
Ec B36	g001902	Mn(2+) uptake NRAMP transporter MntH	mntH	0.496812	0.37001	EW036_RS07565	g001902	0.37001
Ec B36	g000114	DUF2502 domain-containing protein	EW036_RS07570	2.47628	0.000344804	EW036_RS07570	g000114	0.000344804
Ec B36	g001895	ion channel protein	EW036_RS07575	1.66923	0.000111827	EW036_RS07575	g001895	0.000111827
Ec B36	g005389	glucokinase	EW036_RS07580	0.522225	0.181156	EW036_RS07580	g005389	0.181156
Ec B36	g007983	fructose-like phosphotransferase enzyme IIB component 1	EW036_RS07585	2.92895	0.000252817	EW036_RS07585	g007983	0.000252817
Ec B36	g009445	PTS fructose transporter subunit IIC	EW036_RS07590	1.93832	0.00224456	EW036_RS07590	g009445	0.00224456
Ec B36	g000934	aminopeptidase	EW036_RS07595	1.50585	0.0112332	EW036_RS07595	g000934	0.0112332
Ec B36	g011348	aminopeptidase	EW036_RS07600	2.13603	0.00161487	EW036_RS07600	g011348	0.00161487
Ec B36	g011193	phosphoenolpyruvate--protein phosphotransferase	ptsP	1.24723	0.0139766	EW036_RS07605	g011193	0.0139766
Ec B36	g012243	AraC family transcriptional regulator	EW036_RS07610	-0.80954	0.046346	EW036_RS07610	g012243	0.046346
Ec B36	g002592	response regulator transcription factor	EW036_RS07615	-0.655391	0.126614	EW036_RS07615	g002592	0.126614
Ec B36	g004655	sensor histidine kinase	EW036_RS07620	-0.487995	0.270868	EW036_RS07620	g004655	0.270868
Ec B36	g004214	alanine transaminase	EW036_RS07625	0.412426	0.273403	EW036_RS07625	g004214	0.273403
Ec B36	g013121	membrane protein YpdK	ypdK	-2.05754	0.00153503	EW036_RS07630	g013121	0.00153503
Ec B36	g000265_2	kdo(2)-lipid IV(A) palmitoleoyltransferase	lpxP	-1.24348	0.0556809	EW036_RS07635	g000265_2	0.0556809
Ec B36	g003839	YfdY family protein	EW036_RS07640	0.364297	0.364244	EW036_RS07640	g003839	0.364244
Ec B36	g000393	lipoprotein	EW036_RS07645	0.214394	0.796829	EW036_RS07645	g000393	0.796829
Ec B36	g001289	YfdX family protein	EW036_RS07650	0.45968	0.425021	EW036_RS07650	g001289	0.425021
Ec B36	g009430	formyl-CoA transferase	EW036_RS07655	2.03139	0.00301395	EW036_RS07655	g009430	0.00301395
Ec B36	g010325	oxalyl-CoA decarboxylase	EW036_RS07660	2.26272	0.000797307	EW036_RS07660	g010325	0.000797307
Ec B36	g011770	transporter YfdV	yfdV	2.8722	0.000204185	EW036_RS07665	g011770	0.000204185
Ec B36	g009795	CoA:oxalate CoA-transferase	EW036_RS07670	2.85692	2.06085e-05	EW036_RS07670	g009795	2.06085e-05
Ec B36	g002227	acid-sensing system histidine kinase EvgS	evgS	-2.41802	0.000165139	EW036_RS07675	g002227	0.000165139
Ec B36	g000603	acid-sensing system DNA-binding response regulator EvgA	evgA	-1.67863	0.00133504	EW036_RS07680	g000603	0.00133504
Ec B36	g000438_2	multidrug efflux MFS transporter periplasmic adaptor subunit EmrK	emrK	-0.153855	0.829078	EW036_RS07685	g000438_2	0.829078
Ec B36	g000470_2	multidrug efflux MFS transporter permease subunit EmrY	emrY	0.217227	0.763257	EW036_RS07690	g000470_2	0.763257
Ec B36	g002200	D-serine ammonia-lyase	dsdA	0.644859	0.0717872	EW036_RS07695	g002200	0.0717872
Ec B36	g004987	D-serine transporter DsdX	dsdX	1.63936	0.000340977	EW036_RS07700	g004987	0.000340977
Ec B36	g000264	DNA-binding transcriptional regulator DsdC	dsdC	1.69186	0.000739887	EW036_RS07705	g000264	0.000739887
Ec B36	g013122	hypothetical protein	EW036_RS07710	2.76459	0.001177	EW036_RS07710	g013122	0.001177
Ec B36	g000205_2	AlpA family transcriptional regulator	EW036_RS07715	2.3897	0.00202356	EW036_RS07715	g000205_2	0.00202356
Ec B36	g012233	hypothetical protein	EW036_RS07720	2.41006	0.000562364	EW036_RS07720	g012233	0.000562364
Ec B36	g011496	oxidoreductase	EW036_RS07725	2.43584	0.000420335	EW036_RS07725	g011496	0.000420335
Ec B36	g000314	ash family protein	EW036_RS07730	-0.0210934	0.965705	EW036_RS07730	g000314	0.965705
Ec B36	g008601	hypothetical protein	EW036_RS07735	2.24903	0.00153503	EW036_RS07735	g008601	0.00153503
Ec B36	g007464	hypothetical protein	EW036_RS07740	1.78183	0.00301395	EW036_RS07740	g007464	0.00301395
Ec B36	g004521	DUF927 domain-containing protein	EW036_RS07745	1.31574	0.00168569	EW036_RS07745	g004521	0.00168569
Ec B36	g008355	ogr/Delta-like zinc finger family protein	EW036_RS07750	1.03529	0.0879872	EW036_RS07750	g008355	0.0879872
Ec B36	g012117	sce7726 family protein	EW036_RS07755	-1.10068	0.0197467	EW036_RS07755	g012117	0.0197467
Ec B36	g011745	sce7725 family protein	EW036_RS07760	-1.14825	0.050391	EW036_RS07760	g011745	0.050391
Ec B36	g000113_1	tyrosine-type recombinase/integrase	EW036_RS07765	0.611539	0.219647	EW036_RS07765	g000113_1	0.219647
Ec B36	g002384	formate/nitrite transporter family protein	EW036_RS07775	1.26836	0.00668618	EW036_RS07775	g002384	0.00668618
Ec B36	g005933	phospholipid-binding lipoprotein MlaA	mlaA	0.23443	0.60721	EW036_RS07780	g005933	0.60721
Ec B36	g002195	long-chain fatty acid transporter FadL	fadL	1.90202	0.000955303	EW036_RS07785	g002195	0.000955303
Ec B36	g001691	DUF406 family protein	EW036_RS07790	-1.36206	0.00346903	EW036_RS07790	g001691	0.00346903
Ec B36	g005023	acetyl-CoA C-acyltransferase FadI	fadI	2.13838	0.000180027	EW036_RS07795	g005023	0.000180027
Ec B36	g000948	fatty acid oxidation complex subunit alpha FadJ	fadJ	2.71931	9.61669e-08	EW036_RS07800	g000948	9.61669e-08
Ec B36	g001452	phosphohistidine phosphatase SixA	sixA	0.536642	0.178949	EW036_RS07805	g001452	0.178949
Ec B36	g000638	fimbrial protein	EW036_RS07810	0.920112	0.10082	EW036_RS07810	g000638	0.10082
Ec B36	g001047	fimbrial biogenesis outer membrane usher protein	EW036_RS07815	1.8638	0.000771375	EW036_RS07815	g001047	0.000771375
Ec B36	g000544	fimbria/pilus periplasmic chaperone	EW036_RS07820	0.526699	0.262954	EW036_RS07820	g000544	0.262954
Ec B36	g000340	fimbrial protein	EW036_RS07825	0.567714	0.239726	EW036_RS07825	g000340	0.239726
Ec B36	g000346	fimbrial protein	EW036_RS07830	0.739439	0.144518	EW036_RS07830	g000346	0.144518
Ec B36	g000332	fimbrial protein	EW036_RS07835	2.01451	0.00354137	EW036_RS07835	g000332	0.00354137
Ec B36	g000531	DUF2544 domain-containing protein	EW036_RS07840	0.86795	0.0310983	EW036_RS07840	g000531	0.0310983
Ec B36	g001379	endonuclease SmrB	smrB	-0.0535037	0.908162	EW036_RS07845	g001379	0.908162
Ec B36	g005472	50S ribosomal protein L3 N(5)-glutamine methyltransferase	prmB	-0.27846	0.582437	EW036_RS07850	g005472	0.582437
Ec B36	g004444	chorismate synthase	aroC	-0.0714963	0.905397	EW036_RS07855	g004444	0.905397
Ec B36	g005776	penicillin-insensitive murein endopeptidase	mepA	-0.099882	0.853264	EW036_RS07860	g005776	0.853264
Ec B36	g005814	TSUP family transporter	EW036_RS07865	-0.120177	0.788981	EW036_RS07865	g005814	0.788981
Ec B36	g001389	elongation factor P hydroxylase	EW036_RS07870	-0.413158	0.32157	EW036_RS07870	g001389	0.32157
Ec B36	g000807	YfcL family protein	EW036_RS07875	-0.69221	0.0790393	EW036_RS07875	g000807	0.0790393
Ec B36	g000138	bifunctional tRNA (5-methylaminomethyl-2-thiouridine)(34)-methyltransferase MnmD/FAD-dependent 5-carboxymethylaminomethyl-2-thiouridine(34) oxidoreductase MnmC	mnmC	-0.146185	0.714791	EW036_RS07880	g000138	0.714791
Ec B36	g004233	beta-ketoacyl-ACP synthase I	fabB	-1.21107	0.0273299	EW036_RS07885	g004233	0.0273299
Ec B36	g001944	arabinose transporter	EW036_RS07890	-0.106386	0.849786	EW036_RS07890	g001944	0.849786
Ec B36	g001088	flagella biosynthesis regulator Flk	EW036_RS07895	-0.417346	0.256512	EW036_RS07895	g001088	0.256512
Ec B36	g001970	4-phosphoerythronate dehydrogenase PdxB	pdxB	-0.316301	0.476607	EW036_RS07900	g001970	0.476607
Ec B36	g005274	aspartate-semialdehyde dehydrogenase	EW036_RS07905	-0.532473	0.223351	EW036_RS07905	g005274	0.223351
Ec B36	g005804	tRNA pseudouridine(38-40) synthase TruA	truA	-0.314989	0.425057	EW036_RS07910	g005804	0.425057
Ec B36	g001259	DedA family protein	EW036_RS07915	-0.571089	0.139134	EW036_RS07915	g001259	0.139134
Ec B36	g005357	acetyl-CoA carboxylase, carboxyltransferase subunit beta	accD	-0.554605	0.213584	EW036_RS07920	g005357	0.213584
Ec B36	g001884	bifunctional tetrahydrofolate synthase/dihydrofolate synthase	folC	-0.236123	0.565289	EW036_RS07925	g001884	0.565289
Ec B36	g001254	cell division protein DedD	dedD	-0.0347184	0.943059	EW036_RS07930	g001254	0.943059
Ec B36	g003116	colicin V production protein	cvpA	-1.2279	0.00348821	EW036_RS07935	g003116	0.00348821
Ec B36	g004780	amidophosphoribosyltransferase	purF	-1.43914	0.000812634	EW036_RS07940	g004780	0.000812634
Ec B36	g000312_1	UbiX family flavin prenyltransferase	EW036_RS07945	-0.170878	0.676226	EW036_RS07945	g000312_1	0.676226
Ec B36	g000277_1	lysine/arginine/ornithine ABC transporter substrate-binding protein ArgT	argT	-0.677658	0.318454	EW036_RS07950	g000277_1	0.318454
Ec B36	g000277_2	histidine ABC transporter substrate-binding protein HisJ	hisJ	0.480527	0.396242	EW036_RS07955	g000277_2	0.396242
Ec B36	g002658	ABC transporter permease subunit	EW036_RS07960	0.577849	0.265897	EW036_RS07960	g002658	0.265897
Ec B36	g006044	ABC transporter permease	EW036_RS07965	0.509874	0.360363	EW036_RS07965	g006044	0.360363
Ec B36	g000004	histidine ABC transporter ATP-binding protein HisP	hisP	0.293723	0.612036	EW036_RS07970	g000004	0.612036
Ec B36	g001128	TIGR01777 family protein	EW036_RS07975	0.76138	0.0902685	EW036_RS07975	g001128	0.0902685
Ec B36	g003482	dihydroneopterin triphosphate 2'-epimerase	folX	0.432359	0.337106	EW036_RS07980	g003482	0.337106
Ec B36	g000579	GSH-dependent disulfide bond oxidoreductase	yfcG	1.94879	0.00016937	EW036_RS07985	g000579	0.00016937
Ec B36	g001280	glutathione transferase	EW036_RS07990	0.466259	0.177612	EW036_RS07990	g001280	0.177612
Ec B36	g001380	phosphodiesterase	EW036_RS07995	-0.244258	0.52081	EW036_RS07995	g001380	0.52081
Ec B36	g002972	NUDIX hydrolase YfcD	yfcD	-0.10714	0.788482	EW036_RS08000	g002972	0.788482
Ec B36	g010521	putative basic amino acid antiporter YfcC	yfcC	0.713067	0.106003	EW036_RS08005	g010521	0.106003
Ec B36	g004506	phosphate acetyltransferase	EW036_RS08010	-2.16281	2.02006e-05	EW036_RS08010	g004506	2.02006e-05
Ec B36	g004259	acetate kinase	EW036_RS08015	-2.30617	2.48719e-06	EW036_RS08015	g004259	2.48719e-06
Ec B36	g003234	DUF412 domain-containing protein	EW036_RS08020	-0.228343	0.579993	EW036_RS08020	g003234	0.579993
Ec B36	g003101	YfbU family protein	EW036_RS08025	-1.15228	0.0103086	EW036_RS08025	g003101	0.0103086
Ec B36	g001260	hexitol phosphatase HpxA	hxpA	-1.12532	0.0074348	EW036_RS08030	g001260	0.0074348
Ec B36	g004595	SLC13 family permease	EW036_RS08035	0.942274	0.0125587	EW036_RS08035	g004595	0.0125587
Ec B36	g002850	5'-deoxynucleotidase	EW036_RS08040	-0.785937	0.0322828	EW036_RS08040	g002850	0.0322828
Ec B36	g001918	pyridoxal phosphate-dependent aminotransferase	EW036_RS08045	-1.32256	0.000619449	EW036_RS08045	g001918	0.000619449
Ec B36	g000518_1	transcriptional regulator LrhA	lrhA	0.72637	0.15054	EW036_RS08050	g000518_1	0.15054
Ec B36	g003261	NADH-quinone oxidoreductase subunit NuoA	nuoA	-0.687188	0.15054	EW036_RS08055	g003261	0.15054
Ec B36	g006189	NADH-quinone oxidoreductase subunit B	EW036_RS08060	-0.579497	0.226224	EW036_RS08060	g006189	0.226224
Ec B36	g004607	NADH-quinone oxidoreductase subunit C/D	nuoC	-0.430096	0.376402	EW036_RS08065	g004607	0.376402
Ec B36	g003083	NADH-quinone oxidoreductase subunit NuoE	nuoE	-0.268518	0.563662	EW036_RS08070	g003083	0.563662
Ec B36	g004989	NADH-quinone oxidoreductase subunit NuoF	nuoF	-0.236884	0.62688	EW036_RS08075	g004989	0.62688
Ec B36	g005088	NADH-quinone oxidoreductase subunit NuoG	nuoG	-0.312424	0.538211	EW036_RS08080	g005088	0.538211
Ec B36	g005367	NADH-quinone oxidoreductase subunit NuoH	nuoH	-0.446008	0.374085	EW036_RS08085	g005367	0.374085
Ec B36	g006793	NADH-quinone oxidoreductase subunit NuoI	nuoI	-0.530769	0.279259	EW036_RS08090	g006793	0.279259
Ec B36	g002961	NADH-quinone oxidoreductase subunit J	nuoJ	-0.402256	0.409463	EW036_RS08095	g002961	0.409463
Ec B36	g003659	NADH-quinone oxidoreductase subunit NuoK	nuoK	-0.360005	0.507935	EW036_RS08100	g003659	0.507935
Ec B36	g004594	NADH-quinone oxidoreductase subunit L	nuoL	-0.569401	0.296902	EW036_RS08105	g004594	0.296902
Ec B36	g004774	NADH-quinone oxidoreductase subunit M	nuoM	-0.762134	0.137843	EW036_RS08110	g004774	0.137843
Ec B36	g004833	NADH-quinone oxidoreductase subunit NuoN	nuoN	-0.717311	0.181028	EW036_RS08115	g004833	0.181028
Ec B36	g003079	YfbM family protein	EW036_RS08120	1.98181	8.01026e-05	EW036_RS08120	g003079	8.01026e-05
Ec B36	g002348	M20/M25/M40 family metallo-hydrolase	EW036_RS08125	2.3759	0.000503291	EW036_RS08125	g002348	0.000503291
Ec B36	g004620	VWA domain-containing protein	EW036_RS08130	1.68814	0.00091855	EW036_RS08130	g004620	0.00091855
Ec B36	g001117	ribonuclease BN	rbn	0.0420965	0.922326	EW036_RS08135	g001117	0.922326
Ec B36	g000178	GNAT family N-acetyltransferase	EW036_RS08140	0.386777	0.439361	EW036_RS08140	g000178	0.439361
Ec B36	g008130	stress response protein ElaB	elaB	-0.354854	0.607551	EW036_RS08145	g008130	0.607551
Ec B36	g000223	isochorismate synthase MenF	menF	0.0635792	0.892353	EW036_RS08150	g000223	0.892353
Ec B36	g004669	2-succinyl-5-enolpyruvyl-6-hydroxy-3- cyclohexene-1-carboxylic-acid synthase	menD	-0.282848	0.49035	EW036_RS08155	g004669	0.49035
Ec B36	g000094	2-succinyl-6-hydroxy-2, 4-cyclohexadiene-1-carboxylate synthase	menH	-0.397782	0.366269	EW036_RS08160	g000094	0.366269
Ec B36	g002460	1,4-dihydroxy-2-naphthoyl-CoA synthase	menB	-0.666531	0.163211	EW036_RS08165	g002460	0.163211
Ec B36	g000263	o-succinylbenzoate synthase	menC	-0.686612	0.0782821	EW036_RS08170	g000263	0.0782821
Ec B36	g000254	o-succinylbenzoate--CoA ligase	menE	-0.762596	0.0404663	EW036_RS08175	g000254	0.0404663
Ec B36	g000815	signal transduction protein PmrD	pmrD	0.971449	0.0314881	EW036_RS08180	g000815	0.0314881
Ec B36	g000735	4-amino-4-deoxy-L-arabinose-phosphoundecaprenol flippase subunit ArnF	arnF	0.377027	0.509186	EW036_RS08185	g000735	0.509186
Ec B36	g001625	4-amino-4-deoxy-L-arabinose-phosphoundecaprenol flippase subunit ArnE	arnE	-0.556093	0.190561	EW036_RS08190	g001625	0.190561
Ec B36	g002091	lipid IV(A) 4-amino-4-deoxy-L-arabinosyltransferase	arnT	-0.996945	0.0216162	EW036_RS08195	g002091	0.0216162
Ec B36	g000266	4-deoxy-4-formamido-L-arabinose- phosphoundecaprenol deformylase	EW036_RS08200	-0.882914	0.0568665	EW036_RS08200	g000266	0.0568665
Ec B36	g000956	bifunctional UDP-4-amino-4-deoxy-L-arabinose formyltransferase/UDP-glucuronic acid oxidase ArnA	arnA	-1.11141	0.0232751	EW036_RS08205	g000956	0.0232751
Ec B36	g005350	undecaprenyl-phosphate 4-deoxy-4-formamido-L-arabinose transferase	arnC	-1.02917	0.0211622	EW036_RS08210	g005350	0.0211622
Ec B36	g001965	UDP-4-amino-4-deoxy-L-arabinose aminotransferase	arnB	-0.536548	0.257299	EW036_RS08215	g001965	0.257299
Ec B36	g006505	histidine phosphatase family protein	EW036_RS08220	0.254767	0.644646	EW036_RS08220	g006505	0.644646
Ec B36	g000715	nucleoside triphosphatase NudI	nudI	-0.606981	0.123264	EW036_RS08225	g000715	0.123264
Ec B36	g000174_1	membrane protein	EW036_RS08230	0.886516	0.0674036	EW036_RS08230	g000174_1	0.0674036
Ec B36	g000893	nicotinamide mononucleotide deamidase-related protein YfaY	EW036_RS08235	-0.885796	0.0185873	EW036_RS08235	g000893	0.0185873
Ec B36	g005870	IclR family transcriptional regulator	EW036_RS08240	1.94963	0.000131594	EW036_RS08240	g005870	0.000131594
Ec B36	g004255	L-rhamnonate dehydratase	rhmD	3.7798	1.49466e-20	EW036_RS08245	g004255	1.49466e-20
Ec B36	g004133	MFS transporter	EW036_RS08250	2.54917	0.000178872	EW036_RS08250	g004133	0.000178872
Ec B36	g000073_1	2-keto-3-deoxy-L-rhamnonate aldolase	EW036_RS08255	1.89855	0.0036971	EW036_RS08255	g000073_1	0.0036971
Ec B36	g000002_1	hypothetical protein	EW036_RS08260	0.72949	0.117367	EW036_RS08260	g000002_1	0.117367
Ec B36	g000002_1	ISNCY family transposase	EW036_RS08265	0.369816	0.415925	EW036_RS08265	g000002_1	0.415925
Ec B36	g001938	anaerobic glycerol-3-phosphate dehydrogenase subunit C	glpC	1.40126	0.022083	EW036_RS08270	g001938	0.022083
Ec B36	g000131	glycerol-3-phosphate dehydrogenase subunit GlpB	glpB	2.35095	0.000748873	EW036_RS08275	g000131	0.000748873
Ec B36	g000987	anaerobic glycerol-3-phosphate dehydrogenase subunit A	glpA	2.50886	0.000828001	EW036_RS08280	g000987	0.000828001
Ec B36	g002189	glycerol-3-phosphate transporter	glpT	1.02192	0.0234681	EW036_RS08285	g002189	0.0234681
Ec B36	g002000	glycerophosphodiester phosphodiesterase	glpQ	0.0533909	0.906707	EW036_RS08290	g002000	0.906707
Ec B36	g006282	lipopolysaccharide kinase InaA	inaA	0.212732	0.592763	EW036_RS08295	g006282	0.592763
Ec B36	g003809	ferredoxin-like diferric-tyrosyl radical cofactor maintenance protein YfaE	yfaE	-1.02696	0.00975468	EW036_RS08300	g003809	0.00975468
Ec B36	g004371	ribonucleotide-diphosphate reductase subunit beta	nrdB	-0.886731	0.0420352	EW036_RS08305	g004371	0.0420352
Ec B36	g004478	ribonucleoside-diphosphate reductase subunit alpha	nrdA	-1.18701	0.0130517	EW036_RS08310	g004478	0.0130517
Ec B36	g009284	glucosamine-6-phosphate deaminase	EW036_RS08320	1.28456	0.0644259	EW036_RS08320	g009284	0.0644259
Ec B36	g000047	recombinase family protein	EW036_RS08325	-0.584529	0.286848	EW036_RS08325	g000047	0.286848
Ec B36	g000006_2	tail fiber protein	EW036_RS08330	2.10595	0.00101375	EW036_RS08330	g000006_2	0.00101375
Ec B36	g000305	tail assembly protein	EW036_RS08335	-0.176045	0.810279	EW036_RS08335	g000305	0.810279
Ec B36	g000006_2	phage tail protein	EW036_RS08340	-0.203034	0.670456	EW036_RS08340	g000006_2	0.670456
Ec B36	g006604	phage tail protein I	EW036_RS08345	0.115131	0.848586	EW036_RS08345	g006604	0.848586
Ec B36	g001980	baseplate protein	EW036_RS08350	-0.0690718	0.911232	EW036_RS08350	g001980	0.911232
Ec B36	g003505	baseplate protein	EW036_RS08355	-0.920779	0.114308	EW036_RS08355	g003505	0.114308
Ec B36	g001339	phage baseplate assembly protein V	EW036_RS08360	-0.298618	0.569053	EW036_RS08360	g001339	0.569053
Ec B36	g001951	phage late control D family protein	EW036_RS08365	0.0570565	0.91756	EW036_RS08365	g001951	0.91756
Ec B36	g003940	membrane protein	EW036_RS08370	1.40677	0.0736769	EW036_RS08370	g003940	0.0736769
Ec B36	g012103	phage tail protein	EW036_RS08375	1.36993	0.048782	EW036_RS08375	g012103	0.048782
Ec B36	g001842	GpE family phage tail protein	EW036_RS08385	2.16472	0.00671588	EW036_RS08385	g001842	0.00671588
Ec B36	g001633	phage tail assembly protein	EW036_RS08390	0.477448	0.504125	EW036_RS08390	g001633	0.504125
Ec B36	g008285	hypothetical protein	EW036_RS08395	-0.688807	0.235394	EW036_RS08395	g008285	0.235394
Ec B36	g003032	phage major tail tube protein	EW036_RS08400	-0.479702	0.404772	EW036_RS08400	g003032	0.404772
Ec B36	g004863	hypothetical protein	EW036_RS08405	-0.0162477	0.980477	EW036_RS08405	g004863	0.980477
Ec B36	g003811	hypothetical protein	EW036_RS08410	-0.112172	0.903494	EW036_RS08410	g003811	0.903494
Ec B36	g007170	hypothetical protein	EW036_RS08415	0.35865	0.677015	EW036_RS08415	g007170	0.677015
Ec B36	g007281	DUF1320 domain-containing protein	EW036_RS08420	0.286148	0.696246	EW036_RS08420	g007281	0.696246
Ec B36	g007908	DUF2190 family protein	EW036_RS08425	0.49052	0.510247	EW036_RS08425	g007908	0.510247
Ec B36	g011725	hypothetical protein	EW036_RS08430	0.338682	0.600333	EW036_RS08430	g011725	0.600333
Ec B36	g009886	hypothetical protein	EW036_RS08435	0.612434	0.32479	EW036_RS08435	g009886	0.32479
Ec B36	g007211	phage virion morphogenesis protein	EW036_RS08440	1.55777	0.044275	EW036_RS08440	g007211	0.044275
Ec B36	g012422	phage head morphogenesis protein	EW036_RS08445	0.301988	0.607556	EW036_RS08445	g012422	0.607556
Ec B36	g010572	DUF935 domain-containing protein	EW036_RS08450	0.766746	0.130678	EW036_RS08450	g010572	0.130678
Ec B36	g010433	hypothetical protein	EW036_RS08455	0.904034	0.107207	EW036_RS08455	g010433	0.107207
Ec B36	g006777	DUF3486 family protein	EW036_RS08460	0.403305	0.502095	EW036_RS08460	g006777	0.502095
Ec B36	g008093	hypothetical protein	EW036_RS08465	0.464011	0.439361	EW036_RS08465	g008093	0.439361
Ec B36	g003588	hypothetical protein	EW036_RS08470	0.819464	0.210117	EW036_RS08470	g003588	0.210117
Ec B36	g006286	hypothetical protein	EW036_RS08475	0.55567	0.368301	EW036_RS08475	g006286	0.368301
Ec B36	g002842	transglycosylase SLT domain-containing protein	EW036_RS08480	0.691244	0.242344	EW036_RS08480	g002842	0.242344
Ec B36	g003523	membrane protein	EW036_RS08485	1.24937	0.0687861	EW036_RS08485	g003523	0.0687861
Ec B36	g003169	hypothetical protein	EW036_RS08490	2.1289	0.000436813	EW036_RS08490	g003169	0.000436813
Ec B36	g007490	hypothetical protein	EW036_RS08495	-0.691397	0.0972841	EW036_RS08495	g007490	0.0972841
Ec B36	g008754	hypothetical protein	EW036_RS08500	-0.263136	0.561753	EW036_RS08500	g008754	0.561753
Ec B36	g012721	DNA adenine methylase	EW036_RS08505	0.741582	0.104998	EW036_RS08505	g012721	0.104998
Ec B36	g007792	helix-turn-helix transcriptional regulator	EW036_RS08510	-1.20794	0.00472456	EW036_RS08510	g007792	0.00472456
Ec B36	g004017	DNA-binding protein	EW036_RS08515	0.629939	0.325337	EW036_RS08515	g004017	0.325337
Ec B36	g003645	helix-turn-helix domain-containing protein	EW036_RS08520	0.58433	0.374213	EW036_RS08520	g003645	0.374213
Ec B36	g005525	DUF3102 domain-containing protein	EW036_RS08525	1.02941	0.0706358	EW036_RS08525	g005525	0.0706358
Ec B36	g008050	hypothetical protein	EW036_RS08530	0.709358	0.269647	EW036_RS08530	g008050	0.269647
Ec B36	g010251	DDE-type integrase/transposase/recombinase	EW036_RS08535	0.533498	0.306296	EW036_RS08535	g010251	0.306296
Ec B36	g009735	AAA family ATPase	EW036_RS08540	0.734017	0.115156	EW036_RS08540	g009735	0.115156
Ec B36	g008381	hypothetical protein	EW036_RS08545	0.675881	0.201785	EW036_RS08545	g008381	0.201785
Ec B36	g006858	host-nuclease inhibitor protein Gam	EW036_RS08550	1.03624	0.0777982	EW036_RS08550	g006858	0.0777982
Ec B36	g003913	hypothetical protein	EW036_RS08555	1.54268	0.0587807	EW036_RS08555	g003913	0.0587807
Ec B36	g003753	hypothetical protein	EW036_RS08560	1.0359	0.1279	EW036_RS08560	g003753	0.1279
Ec B36	g008200	hypothetical protein	EW036_RS08565	0.935196	0.187828	EW036_RS08565	g008200	0.187828
Ec B36	g008790	hypothetical protein	EW036_RS08570	0.490852	0.497412	EW036_RS08570	g008790	0.497412
Ec B36	g006143	DUF2786 domain-containing protein	EW036_RS08575	1.09009	0.0678393	EW036_RS08575	g006143	0.0678393
Ec B36	g003890	hypothetical protein	EW036_RS08580	1.24902	0.0394649	EW036_RS08580	g003890	0.0394649
Ec B36	g008869	hypothetical protein	EW036_RS08585	0.660974	0.239671	EW036_RS08585	g008869	0.239671
Ec B36	g003248	regulatory protein GemA	EW036_RS08590	-0.388233	0.279598	EW036_RS08590	g003248	0.279598
Ec B36	g003418	DNA-binding protein	EW036_RS08595	-0.219854	0.574676	EW036_RS08595	g003418	0.574676
Ec B36	g013123	M48 family metallopeptidase	EW036_RS08600	-1.05149	0.0377346	EW036_RS08600	g013123	0.0377346
Ec B36	g002662	(d)CMP kinase	EW036_RS08605	-0.947192	0.0373517	EW036_RS08605	g002662	0.0373517
Ec B36	g010350	30S ribosomal protein S1	rpsA	-1.21387	0.0295956	EW036_RS08610	g010350	0.0295956
Ec B36	g003711	integration host factor subunit beta	ihfB	-0.385437	0.55616	EW036_RS08615	g003711	0.55616
Ec B36	g000237	ComEC family protein	EW036_RS08620	0.591086	0.11258	EW036_RS08620	g000237	0.11258
Ec B36	g004628	lipid A ABC transporter ATP-binding protein/permease MsbA	msbA	-0.841741	0.0387577	EW036_RS08625	g004628	0.0387577
Ec B36	g002334	tetraacyldisaccharide 4'-kinase	lpxK	-0.723969	0.0559794	EW036_RS08630	g002334	0.0559794
Ec B36	g000882	winged helix-turn-helix domain-containing protein	EW036_RS08635	-0.517896	0.236938	EW036_RS08635	g000882	0.236938
Ec B36	g001821	protein YcaR	EW036_RS08640	-0.898419	0.0211364	EW036_RS08640	g001821	0.0211364
Ec B36	g002576	3-deoxy-manno-octulosonate cytidylyltransferase	kdsB	-0.757684	0.0730502	EW036_RS08645	g002576	0.0730502
Ec B36	g002429	YcbJ family phosphotransferase	EW036_RS08650	0.224712	0.64889	EW036_RS08650	g002429	0.64889
Ec B36	g002532	envelope biogenesis factor ElyC	elyC	0.424713	0.348478	EW036_RS08655	g002532	0.348478
Ec B36	g005834	tRNA uridine 5-oxyacetic acid(34) methyltransferase CmoM	cmoM	-0.174178	0.695	EW036_RS08660	g005834	0.695
Ec B36	g005008	chromosome partition protein MukF	mukF	-0.269068	0.550765	EW036_RS08665	g005008	0.550765
Ec B36	g006072	chromosome partition protein MukE	mukE	-0.26132	0.546041	EW036_RS08670	g006072	0.546041
Ec B36	g005045	chromosome partition protein MukB	mukB	-0.587039	0.212013	EW036_RS08675	g005045	0.212013
Ec B36	g004591	L,D-transpeptidase	ldtD	-0.127395	0.794611	EW036_RS08680	g004591	0.794611
Ec B36	g002968	YcbK family protein	EW036_RS08685	-0.135193	0.78935	EW036_RS08685	g002968	0.78935
Ec B36	g001277	hydroxyacylglutathione hydrolase GloC	gloC	-0.650213	0.160614	EW036_RS08690	g001277	0.160614
Ec B36	g004280	aspartate/tyrosine/aromatic aminotransferase	EW036_RS08695	0.21877	0.712592	EW036_RS08695	g004280	0.712592
Ec B36	g000005_5	porin OmpF	ompF	1.01105	0.123209	EW036_RS08700	g000005_5	0.123209
Ec B36	g004894	asparagine--tRNA ligase	asnS	-0.714399	0.112211	EW036_RS08705	g004894	0.112211
Ec B36	g001929	nicotinate phosphoribosyltransferase	pncB	-0.843602	0.0742893	EW036_RS08710	g001929	0.0742893
Ec B36	g005104	aminopeptidase N	pepN	-0.226105	0.643724	EW036_RS08715	g005104	0.643724
Ec B36	g001160	aliphatic sulfonates ABC transporter ATP-binding protein	ssuB	2.35348	0.000503292	EW036_RS08720	g001160	0.000503292
Ec B36	g005856	aliphatic sulfonate ABC transporter permease SsuC	ssuC	1.75844	0.00751595	EW036_RS08725	g005856	0.00751595
Ec B36	g000903_1	FMNH2-dependent alkanesulfonate monooxygenase	ssuD	1.20411	0.0520264	EW036_RS08730	g000903_1	0.0520264
Ec B36	g000513	sulfonate ABC transporter substrate-binding protein	EW036_RS08735	1.16035	0.0547229	EW036_RS08735	g000513	0.0547229
Ec B36	g000320	NADPH-dependent FMN reductase	ssuE	1.75704	0.00985048	EW036_RS08740	g000320	0.00985048
Ec B36	g003937	hypothetical protein	EW036_RS08745	2.4183	0.000829621	EW036_RS08745	g003937	0.000829621
Ec B36	g005283	quinone-dependent dihydroorotate dehydrogenase	pyrD	-1.67359	4.18117e-05	EW036_RS08750	g005283	4.18117e-05
Ec B36	g002990	cell division protein ZapC	zapC	1.26788	0.0619997	EW036_RS08755	g002990	0.0619997
Ec B36	g000929	6-N-hydroxylaminopurine resistance protein YcbX	ycbX	-0.468363	0.194553	EW036_RS08760	g000929	0.194553
Ec B36	g004510	bifunctional 23S rRNA (guanine(2069)-N(7))-methyltransferase RlmK/23S rRNA (guanine(2445)-N(2))-methyltransferase RlmL	rlmKL	-0.681734	0.0713034	EW036_RS08765	g004510	0.0713034
Ec B36	g004568	ABC transporter ATP-binding protein	EW036_RS08770	-0.445411	0.28782	EW036_RS08770	g004568	0.28782
Ec B36	g001885	membrane integrity-associated transporter subunit PqiA	pqiA	-0.381346	0.317786	EW036_RS08775	g001885	0.317786
Ec B36	g004700	intermembrane transport protein PqiB	pqiB	-0.544713	0.127201	EW036_RS08780	g004700	0.127201
Ec B36	g001370	membrane integrity-associated transporter subunit PqiC	pqiC	-0.444561	0.211009	EW036_RS08785	g001370	0.211009
Ec B36	g004059	ribosome modulation factor	EW036_RS08790	1.41396	0.0238602	EW036_RS08790	g004059	0.0238602
Ec B36	g003040	bifunctional 3-hydroxydecanoyl-ACP dehydratase/trans-2-decenoyl-ACP isomerase	fabA	-1.05045	0.00472603	EW036_RS08795	g003040	0.00472603
Ec B36	g002064	Lon protease family protein	EW036_RS08800	-0.62138	0.137927	EW036_RS08800	g002064	0.137927
Ec B36	g003244	macrodomain Ter protein MatP	matP	0.423457	0.262883	EW036_RS08805	g003244	0.262883
Ec B36	g001057	porin OmpA	ompA	-1.04459	0.0625233	EW036_RS08810	g001057	0.0625233
Ec B36	g001429	cell division inhibitor SulA	sulA	-1.28994	0.00758277	EW036_RS08815	g001429	0.00758277
Ec B36	g001301	CRP-S regulon transcriptional coactivator Sxy	sxy	0.620042	0.134788	EW036_RS08820	g001301	0.134788
Ec B36	g002019	TIGR01666 family membrane protein	yccS	-0.969422	0.0104378	EW036_RS08825	g002019	0.0104378
Ec B36	g003265	YccF domain-containing protein	EW036_RS08830	-1.12814	0.00211006	EW036_RS08830	g003265	0.00211006
Ec B36	g002025	DNA helicase IV	helD	0.185387	0.647992	EW036_RS08835	g002025	0.647992
Ec B36	g003223	methylglyoxal synthase	mgsA	0.195635	0.751849	EW036_RS08840	g003223	0.751849
Ec B36	g006244	DUF2057 family protein	EW036_RS08845	0.991167	0.0172587	EW036_RS08845	g006244	0.0172587
Ec B36	g003358	CoA-binding protein	EW036_RS08850	-0.0921983	0.848586	EW036_RS08850	g003358	0.848586
Ec B36	g003609	heat shock protein HspQ	hspQ	-0.0889297	0.880232	EW036_RS08855	g003609	0.880232
Ec B36	g004260	23S rRNA (cytosine(1962)-C(5))-methyltransferase RlmI	rlmI	-0.302443	0.449236	EW036_RS08860	g004260	0.449236
Ec B36	g000200	acylphosphatase	EW036_RS08865	0.461722	0.3115	EW036_RS08865	g000200	0.3115
Ec B36	g003578	sulfurtransferase TusE	tusE	-0.281923	0.432535	EW036_RS08870	g003578	0.432535
Ec B36	g002721	FtsH protease modulator YccA	yccA	0.683242	0.147545	EW036_RS08875	g002721	0.147545
Ec B36	g009879	hydrogenase 1 small subunit	hyaA	0.40331	0.351371	EW036_RS08885	g009879	0.351371
Ec B36	g010233	Ni/Fe-hydrogenase large subunit	hyaB	0.279295	0.523469	EW036_RS08890	g010233	0.523469
Ec B36	g012996	Ni/Fe-hydrogenase b-type cytochrome subunit	hyaC	0.428759	0.334469	EW036_RS08895	g012996	0.334469
Ec B36	g000623	hydrogenase 1 maturation protease	EW036_RS08900	0.343567	0.443906	EW036_RS08900	g000623	0.443906
Ec B36	g003390	hydrogenase-1 operon protein HyaE	hyaE	0.313719	0.5153	EW036_RS08905	g003390	0.5153
Ec B36	g002462	hydrogenase expression/formation protein	EW036_RS08910	0.204359	0.688489	EW036_RS08910	g002462	0.688489
Ec B36	g002113_2	cytochrome bd-II oxidase subunit 1	appC	-0.0267545	0.959767	EW036_RS08915	g002113_2	0.959767
Ec B36	g001966_2	cytochrome d ubiquinol oxidase subunit II	EW036_RS08920	-0.0406636	0.939111	EW036_RS08920	g001966_2	0.939111
Ec B36	g013124	cytochrome bd-II oxidase subunit CbdX	cbdX	-0.239911	0.618574	EW036_RS08925	g013124	0.618574
Ec B36	g005024	AppA family phytase/histidine-type acid phosphatase	EW036_RS08930	-0.207291	0.649096	EW036_RS08930	g005024	0.649096
Ec B36	g001787_1	cold shock-like protein CspH	cspH	-1.26146	0.0310983	EW036_RS08935	g001787_1	0.0310983
Ec B36	g000014_1	cold shock protein CspG	cspG	-1.68535	0.0490942	EW036_RS08940	g000014_1	0.0490942
Ec B36	g013125	cold-shock protein	EW036_RS08945	-1.59293	0.0575761	EW036_RS08945	g013125	0.0575761
Ec B36	g003888	protein YmcE	ymcE	-1.34253	0.103223	EW036_RS08950	g003888	0.103223
Ec B36	g001829_1	addiction module toxin, GnsA/GnsB family	EW036_RS08955	-0.677809	0.430437	EW036_RS08955	g001829_1	0.430437
Ec B36	g004467	4Fe-4S binding protein	EW036_RS08960	1.15636	0.0550435	EW036_RS08960	g004467	0.0550435
Ec B36	g001043	TMAO reductase system sensor histidine kinase/response regulator TorS	torS	0.594808	0.139688	EW036_RS08965	g001043	0.139688
Ec B36	g011379	TMAO reductase system periplasmic protein TorT	torT	1.33868	0.00548448	EW036_RS08970	g011379	0.00548448
Ec B36	g013074	two-component system response regulator TorR	torR	1.08772	0.0617781	EW036_RS08975	g013074	0.0617781
Ec B36	g009712	pentaheme c-type cytochrome TorC	torC	2.2328	0.00183712	EW036_RS08980	g009712	0.00183712
Ec B36	g011182	trimethylamine-N-oxide reductase TorA	torA	1.29582	0.00561538	EW036_RS08985	g011182	0.00561538
Ec B36	g000612	molecular chaperone TorD	torD	0.840141	0.0805265	EW036_RS08990	g000612	0.0805265
Ec B36	g003652	chaperone modulator CbpM	cbpM	0.877332	0.0856506	EW036_RS08995	g003652	0.0856506
Ec B36	g005524	curved DNA-binding protein	cbpA	0.927677	0.0878433	EW036_RS09000	g005524	0.0878433
Ec B36	g004203	bifunctional glucose-1-phosphatase/inositol phosphatase	EW036_RS09005	1.52543	0.00354137	EW036_RS09005	g004203	0.00354137
Ec B36	g003895	hypothetical protein	EW036_RS09010	0.940341	0.145943	EW036_RS09010	g003895	0.145943
Ec B36	g002859	NAD(P)H:quinone oxidoreductase	wrbA	0.626798	0.422366	EW036_RS09015	g002859	0.422366
Ec B36	g000409	general stress protein	EW036_RS09020	0.799996	0.31403	EW036_RS09020	g000409	0.31403
Ec B36	g005002	pyrimidine utilization transport protein G	rutG	-1.90114	0.00303996	EW036_RS09025	g005002	0.00303996
Ec B36	g003102	pyrimidine utilization flavin reductase protein F	rutF	-3.2265	7.70596e-05	EW036_RS09030	g003102	7.70596e-05
Ec B36	g000619	malonic semialdehyde reductase	EW036_RS09035	-3.34908	6.79496e-05	EW036_RS09035	g000619	6.79496e-05
Ec B36	g000540	pyrimidine utilization protein D	rutD	-3.10293	0.000164146	EW036_RS09040	g000540	0.000164146
Ec B36	g001565	pyrimidine utilization protein C	rutC	-3.07104	0.000175955	EW036_RS09045	g001565	0.000175955
Ec B36	g006060	peroxyureidoacrylate/ureidoacrylate amidohydrolase RutB	rutB	-3.2433	0.000107993	EW036_RS09050	g006060	0.000107993
Ec B36	g004438	pyrimidine utilization protein A	rutA	-3.40344	1.19353e-05	EW036_RS09055	g004438	1.19353e-05
Ec B36	g002768	HTH-type transcriptional regulator RutR	rutR	0.311326	0.416989	EW036_RS09060	g002768	0.416989
Ec B36	g005048	trifunctional transcriptional regulator/proline dehydrogenase/L-glutamate gamma-semialdehyde dehydrogenase	putA	2.4109	0.00270384	EW036_RS09065	g005048	0.00270384
Ec B36	g008840	hypothetical protein	EW036_RS09070	0.324628	0.68599	EW036_RS09070	g008840	0.68599
Ec B36	g002123	sodium/proline symporter PutP	putP	0.59883	0.261264	EW036_RS09075	g002123	0.261264
Ec B36	g005759	FTR1 family protein	EW036_RS09080	-0.157117	0.761471	EW036_RS09080	g005759	0.761471
Ec B36	g004377	iron uptake system protein EfeO	EW036_RS09085	0.0893234	0.879418	EW036_RS09085	g004377	0.879418
Ec B36	g004146	deferrochelatase/peroxidase EfeB	efeB	0.204167	0.673981	EW036_RS09090	g004146	0.673981
Ec B36	g005176	phosphate starvation-inducible protein PhoH	phoH	0.270737	0.645312	EW036_RS09095	g005176	0.645312
Ec B36	g001531	poly-beta-1,6-N-acetyl-D-glucosamine biosynthesis protein PgaD	pgaD	-0.622284	0.133362	EW036_RS09100	g001531	0.133362
Ec B36	g005001	poly-beta-1,6 N-acetyl-D-glucosamine synthase	pgaC	-0.0471149	0.937846	EW036_RS09105	g005001	0.937846
Ec B36	g000954	poly-beta-1,6-N-acetyl-D-glucosamine N-deacetylase PgaB	pgaB	0.196903	0.703526	EW036_RS09110	g000954	0.703526
Ec B36	g005140	poly-beta-1,6 N-acetyl-D-glucosamine export porin PgaA	pgaA	0.446199	0.292672	EW036_RS09115	g005140	0.292672
Ec B36	g004941	GGDEF domain-containing protein	EW036_RS09120	-0.928341	0.0253708	EW036_RS09120	g004941	0.0253708
Ec B36	g002377	glyoxylate/hydroxypyruvate reductase GhrA	ghrA	-0.176601	0.649439	EW036_RS09130	g002377	0.649439
Ec B36	g006001	phosphatase	EW036_RS09135	-0.441247	0.239205	EW036_RS09135	g006001	0.239205
Ec B36	g002962	molecular chaperone	EW036_RS09140	-0.696656	0.0629303	EW036_RS09140	g002962	0.0629303
Ec B36	g000661	DUF1097 domain-containing protein	EW036_RS09145	-1.47779	0.000242733	EW036_RS09145	g000661	0.000242733
Ec B36	g012364	curli production assembly/transport protein CsgG	csgG	0.979635	0.0593642	EW036_RS09150	g012364	0.0593642
Ec B36	g007437	curli production assembly/transport protein CsgF	csgF	1.34339	0.020107	EW036_RS09155	g007437	0.020107
Ec B36	g007582	curli production assembly/transport protein CsgE	csgE	1.16544	0.0285108	EW036_RS09160	g007582	0.0285108
Ec B36	g000039	transcriptional regulator CsgD	csgD	0.670933	0.178239	EW036_RS09165	g000039	0.178239
Ec B36	g007229	curlin minor subunit CsgB	csgB	1.35545	0.0434241	EW036_RS09170	g007229	0.0434241
Ec B36	g007212	curlin major subunit CsgA	csgA	1.05764	0.14862	EW036_RS09175	g007212	0.14862
Ec B36	g007939	curli assembly protein CsgC	csgC	2.1437	0.0120906	EW036_RS09180	g007939	0.0120906
Ec B36	g001657	type 1 fimbrial protein	EW036_RS09185	1.88619	0.00679946	EW036_RS09185	g001657	0.00679946
Ec B36	g001410	O-acetyl-ADP-ribose deacetylase	EW036_RS09190	-0.305304	0.406842	EW036_RS09190	g001410	0.406842
Ec B36	g010609	phospholipase D family protein	EW036_RS09195	-0.186493	0.657079	EW036_RS09195	g010609	0.657079
Ec B36	g001957	glucans biosynthesis protein MdoC	mdoC	0.694555	0.0730714	EW036_RS09200	g001957	0.0730714
Ec B36	g004768	glucans biosynthesis protein MdoG	mdoG	0.296843	0.54854	EW036_RS09205	g004768	0.54854
Ec B36	g005116	glucans biosynthesis glucosyltransferase MdoH	mdoH	0.42099	0.400769	EW036_RS09210	g005116	0.400769
Ec B36	g001764	YceK/YidQ family lipoprotein	EW036_RS09215	0.441651	0.385629	EW036_RS09215	g001764	0.385629
Ec B36	g000734	SecY/SecA suppressor protein	EW036_RS09220	0.525453	0.310008	EW036_RS09220	g000734	0.310008
Ec B36	g000880_1	multidrug efflux MFS transporter MdtG	mdtG	-0.929042	0.0319602	EW036_RS09225	g000880_1	0.0319602
Ec B36	g000265_1	LpxL/LpxP family Kdo(2)-lipid IV(A) lauroyl/palmitoleoyl acyltransferasee	EW036_RS09230	0.279965	0.459944	EW036_RS09230	g000265_1	0.459944
Ec B36	g002264	rhodanese-related sulfurtransferase	EW036_RS09235	-0.964385	0.0529513	EW036_RS09235	g002264	0.0529513
Ec B36	g006619	YceI family protein	EW036_RS09240	0.959715	0.0979688	EW036_RS09240	g006619	0.0979688
Ec B36	g002934	cytochrome b	EW036_RS09245	1.57025	0.00304021	EW036_RS09245	g002934	0.00304021
Ec B36	g004095	DUF2770 domain-containing protein	EW036_RS09250	2.3808	0.0001744	EW036_RS09250	g004095	0.0001744
Ec B36	g001978	N-methyl-L-tryptophan oxidase	solA	0.136831	0.81272	EW036_RS09255	g001978	0.81272
Ec B36	g001730	biofilm formation regulator BssS	bssS	-0.617682	0.163866	EW036_RS09260	g001730	0.163866
Ec B36	g000056_1	DNA damage-inducible protein I	dinI	-1.34269	0.00100836	EW036_RS09265	g000056_1	0.00100836
Ec B36	g005211	dihydroorotase	pyrC	-0.745833	0.117359	EW036_RS09270	g005211	0.117359
Ec B36	g002944	lipoprotein	EW036_RS09275	-0.990913	0.0111911	EW036_RS09275	g002944	0.0111911
Ec B36	g006298	glutaredoxin 2	grxB	-0.445576	0.480446	EW036_RS09280	g006298	0.480446
Ec B36	g004252	multidrug efflux MFS transporter MdtH	mdtH	-0.0177852	0.967274	EW036_RS09285	g004252	0.967274
Ec B36	g001350	30S ribosomal protein S5 alanine N-acetyltransferase	rimJ	0.551522	0.268479	EW036_RS09290	g001350	0.268479
Ec B36	g001271	DUF480 domain-containing protein	EW036_RS09295	0.799297	0.123274	EW036_RS09295	g001271	0.123274
Ec B36	g001114	Gfo/Idh/MocA family oxidoreductase	EW036_RS09300	0.75045	0.1279	EW036_RS09300	g001114	0.1279
Ec B36	g004767	murein biosynthesis integral membrane protein MurJ	EW036_RS09305	0.206035	0.597918	EW036_RS09305	g004767	0.597918
Ec B36	g001528	flagella biosynthesis chaperone FlgN	flgN	-0.0657116	0.900823	EW036_RS09310	g001528	0.900823
Ec B36	g008212	anti-sigma-28 factor FlgM	flgM	-0.0947516	0.837937	EW036_RS09315	g008212	0.837937
Ec B36	g001263	flagellar basal body P-ring formation protein FlgA	flgA	0.890347	0.0948011	EW036_RS09320	g001263	0.0948011
Ec B36	g007436	flagellar basal body rod protein FlgB	flgB	1.79735	0.0221691	EW036_RS09325	g007436	0.0221691
Ec B36	g007485	flagellar basal body rod protein FlgC	flgC	1.56759	0.0309551	EW036_RS09330	g007485	0.0309551
Ec B36	g013062	flagellar hook assembly protein FlgD	flgD	0.861422	0.129518	EW036_RS09335	g013062	0.129518
Ec B36	g000895	flagellar hook protein FlgE	EW036_RS09340	0.164234	0.760339	EW036_RS09340	g000895	0.760339
Ec B36	g012770	flagellar basal body rod protein FlgF	EW036_RS09345	0.967041	0.0680127	EW036_RS09345	g012770	0.0680127
Ec B36	g012628	flagellar basal-body rod protein FlgG	EW036_RS09350	0.107931	0.867861	EW036_RS09350	g012628	0.867861
Ec B36	g013040	flagellar basal body L-ring protein FlgH	flgH	0.978922	0.0808617	EW036_RS09355	g013040	0.0808617
Ec B36	g009928	flagellar basal body P-ring protein FlgI	EW036_RS09360	0.952005	0.0798134	EW036_RS09360	g009928	0.0798134
Ec B36	g011791	flagellar assembly peptidoglycan hydrolase FlgJ	flgJ	0.275175	0.639921	EW036_RS09365	g011791	0.639921
Ec B36	g010389	flagellar hook-associated protein FlgK	flgK	-2.12356e-05	0.999957	EW036_RS09370	g010389	0.999957
Ec B36	g011719	flagellar hook-filament junction protein FlgL	flgL	-0.92114	0.00671588	EW036_RS09375	g011719	0.00671588
Ec B36	g001038	ribonuclease E	EW036_RS09380	-0.0880536	0.881593	EW036_RS09380	g001038	0.881593
Ec B36	g005403	23S rRNA pseudouridine(955/2504/2580) synthase RluC	rluC	-0.178552	0.637661	EW036_RS09390	g005403	0.637661
Ec B36	g001349	septum formation inhibitor Maf	EW036_RS09395	-0.0343409	0.937481	EW036_RS09395	g001349	0.937481
Ec B36	g003036	23S rRNA accumulation protein YceD	yceD	-1.51992	0.0026774	EW036_RS09400	g003036	0.0026774
Ec B36	g009185	50S ribosomal protein L32	rpmF	-1.42005	0.013177	EW036_RS09405	g009185	0.013177
Ec B36	g004318	phosphate acyltransferase PlsX	plsX	-1.17121	0.0101286	EW036_RS09410	g004318	0.0101286
Ec B36	g005419	ketoacyl-ACP synthase III	EW036_RS09415	-0.713364	0.129444	EW036_RS09415	g005419	0.129444
Ec B36	g002387	ACP S-malonyltransferase	fabD	-0.514661	0.302569	EW036_RS09420	g002387	0.302569
Ec B36	g000128	3-oxoacyl-ACP reductase FabG	fabG	-0.255895	0.655129	EW036_RS09425	g000128	0.655129
Ec B36	g003866	acyl carrier protein	acpP	-0.874255	0.0694904	EW036_RS09430	g003866	0.0694904
Ec B36	g001899	beta-ketoacyl-ACP synthase II	fabF	-0.596715	0.208185	EW036_RS09435	g001899	0.208185
Ec B36	g002502	aminodeoxychorismate lyase	pabC	0.0571891	0.889654	EW036_RS09440	g002502	0.889654
Ec B36	g002300	cell division protein YceG	yceG	-0.234075	0.533718	EW036_RS09445	g002300	0.533718
Ec B36	g002763	dTMP kinase	EW036_RS09450	-0.522181	0.15054	EW036_RS09450	g002763	0.15054
Ec B36	g002315	DNA polymerase III subunit delta'	holB	-0.69422	0.0809493	EW036_RS09455	g002315	0.0809493
Ec B36	g002513	metal-dependent hydrolase	EW036_RS09460	-0.267257	0.508986	EW036_RS09460	g002513	0.508986
Ec B36	g000786_1	PTS glucose transporter subunit IIBC	ptsG	-2.77862	3.81234e-10	EW036_RS09465	g000786_1	3.81234e-10
Ec B36	g010052	ferric-rhodotorulic acid/ferric-coprogen receptor FhuE	fhuE	0.296972	0.456249	EW036_RS09470	g010052	0.456249
Ec B36	g003504	purine nucleoside phosphoramidase	hinT	-0.296667	0.528341	EW036_RS09475	g003504	0.528341
Ec B36	g001584	YcfL family protein	EW036_RS09480	-0.323865	0.453516	EW036_RS09480	g001584	0.453516
Ec B36	g001276	penicillin-binding protein activator LpoB	lpoB	-0.206085	0.644646	EW036_RS09485	g001276	0.644646
Ec B36	g001142	thiamine kinase	thiK	-0.342996	0.354674	EW036_RS09490	g001142	0.354674
Ec B36	g005250	beta-N-acetylhexosaminidase	nagZ	-0.388048	0.314261	EW036_RS09495	g005250	0.314261
Ec B36	g002989	alpha/beta hydrolase	EW036_RS09500	-0.376857	0.422366	EW036_RS09500	g002989	0.422366
Ec B36	g005025	NAD(P)/FAD-dependent oxidoreductase	EW036_RS09505	-3.04808	8.40647e-11	EW036_RS09505	g005025	8.40647e-11
Ec B36	g002996	glycine zipper 2TM domain-containing protein	EW036_RS09510	0.493483	0.504455	EW036_RS09510	g002996	0.504455
Ec B36	g000585	TetR family copper-responsive transcriptional repressor ComR	comR	-0.0562153	0.923574	EW036_RS09515	g000585	0.923574
Ec B36	g003802	multiple stress resistance protein BhsA	bhsA	-2.12518	1.18184e-07	EW036_RS09520	g003802	1.18184e-07
Ec B36	g000024_1	L,D-transpeptidase LdtC	ldtC	1.62702	9.88135e-05	EW036_RS09525	g000024_1	9.88135e-05
Ec B36	g005065	transcription-repair coupling factor	EW036_RS09530	-0.748488	0.0629303	EW036_RS09530	g005065	0.0629303
Ec B36	g000939	acyltransferase family protein	EW036_RS09535	0.78682	0.182738	EW036_RS09535	g000939	0.182738
Ec B36	g004266	lipoprotein-releasing ABC transporter permease subunit LolC	lolC	-0.391293	0.342601	EW036_RS09540	g004266	0.342601
Ec B36	g006078	lipoprotein-releasing ABC transporter ATP-binding protein LolD	lolD	-0.571689	0.184514	EW036_RS09545	g006078	0.184514
Ec B36	g004205	lipoprotein-releasing ABC transporter permease subunit LolE	lolE	-0.473699	0.25044	EW036_RS09550	g004205	0.25044
Ec B36	g005555	N-acetylglucosamine kinase	nagK	-0.661973	0.115929	EW036_RS09555	g005555	0.115929
Ec B36	g005758	NAD-dependent protein deacylase	cobB	-0.881339	0.0222906	EW036_RS09560	g005758	0.0222906
Ec B36	g001155	membrane protein	EW036_RS09565	-0.216781	0.697632	EW036_RS09565	g001155	0.697632
Ec B36	g001476	DUF3592 domain-containing protein	EW036_RS09570	0.339809	0.581369	EW036_RS09570	g001476	0.581369
Ec B36	g005210	spermidine/putrescine ABC transporter substrate-binding protein PotD	potD	-0.840316	0.213753	EW036_RS09575	g005210	0.213753
Ec B36	g005849	spermidine/putrescine ABC transporter permease PotC	potC	-0.227699	0.674736	EW036_RS09580	g005849	0.674736
Ec B36	g005686	spermidine/putrescine ABC transporter permease PotB	potB	0.0925466	0.857527	EW036_RS09585	g005686	0.857527
Ec B36	g000083	spermidine/putrescine ABC transporter ATP-binding protein PotA	potA	-0.796264	0.0208086	EW036_RS09590	g000083	0.0208086
Ec B36	g000881	peptidase T	pepT	0.0751879	0.931205	EW036_RS09595	g000881	0.931205
Ec B36	g001976_1	cupin domain-containing protein	EW036_RS09600	-0.300883	0.487707	EW036_RS09600	g001976_1	0.487707
Ec B36	g004829	two-component system sensor histidine kinase PhoQ	phoQ	-0.87098	0.0155008	EW036_RS09605	g004829	0.0155008
Ec B36	g002688	two-component system response regulator PhoP	phoP	-1.03966	0.00686267	EW036_RS09610	g002688	0.00686267
Ec B36	g004933	adenylosuccinate lyase	purB	-1.90895	0.000100926	EW036_RS09615	g004933	0.000100926
Ec B36	g002762	high frequency lysogenization protein HflD	hflD	-1.44476	0.00302791	EW036_RS09620	g002762	0.00302791
Ec B36	g000923	tRNA 2-thiouridine(34) synthase MnmA	mnmA	-1.32335	0.00470498	EW036_RS09625	g000923	0.00470498
Ec B36	g003216	phosphatase NudJ	nudJ	-0.776664	0.0618345	EW036_RS09630	g003216	0.0618345
Ec B36	g000296	23S rRNA pseudouridine(2457) synthase RluE	rluE	-0.774058	0.0881128	EW036_RS09635	g000296	0.0881128
Ec B36	g000856	NADP-dependent isocitrate dehydrogenase	EW036_RS09640	-0.601152	0.233366	EW036_RS09640	g000856	0.233366
Ec B36	g001964	tyrosine-type recombinase/integrase	EW036_RS09645	-0.667733	0.238831	EW036_RS09645	g001964	0.238831
Ec B36	g008597	excisionase	EW036_RS09650	-1.39795	0.0224054	EW036_RS09650	g008597	0.0224054
Ec B36	g001700	DUF4222 domain-containing protein	EW036_RS09655	-0.956369	0.154482	EW036_RS09655	g001700	0.154482
Ec B36	g007987	ASCH domain-containing protein	EW036_RS09660	-0.143257	0.859403	EW036_RS09660	g007987	0.859403
Ec B36	g000831	TraR/DksA family transcriptional regulator	EW036_RS09665	-0.999834	0.102535	EW036_RS09665	g000831	0.102535
Ec B36	g001687	cell division protein ZapA	EW036_RS09670	-1.20426	0.0389807	EW036_RS09670	g001687	0.0389807
Ec B36	g000847	DUF1382 family protein	EW036_RS09675	-0.0960529	0.906707	EW036_RS09675	g000847	0.906707
Ec B36	g000411_1	DUF1317 domain-containing protein	EW036_RS09680	0.870127	0.239233	EW036_RS09680	g000411_1	0.239233
Ec B36	g001228	YqaJ viral recombinase family protein	EW036_RS09685	0.225864	0.744834	EW036_RS09685	g001228	0.744834
Ec B36	g002401	phage recombination protein Bet	bet	-1.21709	0.00839484	EW036_RS09690	g002401	0.00839484
Ec B36	g003677	host-nuclease inhibitor protein Gam	EW036_RS09695	-1.77947	0.000253784	EW036_RS09695	g003677	0.000253784
Ec B36	g003698	phage encoded cell division inhibitor protein	EW036_RS09705	-1.12988	0.0604771	EW036_RS09705	g003698	0.0604771
Ec B36	g006107	helix-turn-helix transcriptional regulator	EW036_RS09710	0.141624	0.761332	EW036_RS09710	g006107	0.761332
Ec B36	g001759	helix-turn-helix domain-containing protein	EW036_RS09715	-0.779557	0.281515	EW036_RS09715	g001759	0.281515
Ec B36	g000335	hypothetical protein	EW036_RS09720	0.0845736	0.923387	EW036_RS09720	g000335	0.923387
Ec B36	g005488_1	replication protein	EW036_RS09725	1.29951	0.0487129	EW036_RS09725	g005488_1	0.0487129
Ec B36	g000546	replication protein P of bacteriophage	EW036_RS09730	1.02517	0.131363	EW036_RS09730	g000546	0.131363
Ec B36	g011058	inverse autotransporter beta-barrel domain-containing protein	EW036_RS09735	-0.198963	0.66449	EW036_RS09735	g011058	0.66449
Ec B36	g005219	alpha/beta hydrolase	EW036_RS09740	-0.428598	0.540799	EW036_RS09740	g005219	0.540799
Ec B36	g013126	hypothetical protein	EW036_RS09745	1.96895	0.00369923	EW036_RS09745	g013126	0.00369923
Ec B36	g001482	DNA base-flipping protein YbcN	ybcN	1.75676	0.0177748	EW036_RS09750	g001482	0.0177748
Ec B36	g004054	hypothetical protein	EW036_RS09755	1.82367	0.0178302	EW036_RS09755	g004054	0.0178302
Ec B36	g000035	DUF1364 domain-containing protein	EW036_RS09760	2.83343	0.0012877	EW036_RS09760	g000035	0.0012877
Ec B36	g003487	RusA family crossover junction endodeoxyribonuclease	EW036_RS09765	2.53074	0.00250833	EW036_RS09765	g003487	0.00250833
Ec B36	g000417	YlcG family protein	EW036_RS09770	2.47629	0.00189294	EW036_RS09770	g000417	0.00189294
Ec B36	g001217	antiterminator Q	EW036_RS09775	1.92305	0.00381983	EW036_RS09775	g001217	0.00381983
Ec B36	g003656	holin	EW036_RS09780	2.26991	0.00244686	EW036_RS09780	g003656	0.00244686
Ec B36	g000104	glycoside hydrolase family protein	EW036_RS09785	1.48814	0.0370368	EW036_RS09785	g000104	0.0370368
Ec B36	g000851	prophage lysis lipoprotein RzoD	rzoD	1.13147	0.123691	EW036_RS09790	g000851	0.123691
Ec B36	g008211	increased serum survival lipoprotein Iss	iss	0.505064	0.616384	EW036_RS09795	g008211	0.616384
Ec B36	g007984	TonB family protein	EW036_RS09800	2.56859	1.48311e-07	EW036_RS09800	g007984	1.48311e-07
Ec B36	g007806	hypothetical protein	EW036_RS09805	-0.575295	0.0873955	EW036_RS09805	g007806	0.0873955
Ec B36	g008024	hypothetical protein	EW036_RS09810	-0.663858	0.046514	EW036_RS09810	g008024	0.046514
Ec B36	g001391	DNA-packaging protein	EW036_RS09815	1.44155	0.00737547	EW036_RS09815	g001391	0.00737547
Ec B36	g002042	phage terminase large subunit family protein	EW036_RS09820	0.987494	0.07741	EW036_RS09820	g002042	0.07741
Ec B36	g003955	Lambda prophage-derived head-to-tail joining protein W	EW036_RS09825	1.8937	0.00871442	EW036_RS09825	g003955	0.00871442
Ec B36	g000990	phage portal protein	EW036_RS09830	1.01704	0.0761389	EW036_RS09830	g000990	0.0761389
Ec B36	g000472	S49 family peptidase	EW036_RS09835	0.992012	0.115715	EW036_RS09835	g000472	0.115715
Ec B36	g000759	head decoration protein	EW036_RS09840	0.10529	0.882393	EW036_RS09840	g000759	0.882393
Ec B36	g000506_1	major capsid protein	EW036_RS09845	2.52612	0.000733403	EW036_RS09845	g000506_1	0.000733403
Ec B36	g001559	DNA packaging protein from bacteriophage origin	EW036_RS09850	1.91366	0.0112591	EW036_RS09850	g001559	0.0112591
Ec B36	g000375	tail attachment protein	EW036_RS09855	2.06569	0.00550509	EW036_RS09855	g000375	0.00550509
Ec B36	g000626_1	phage tail protein	EW036_RS09860	2.45857	0.00184763	EW036_RS09860	g000626_1	0.00184763
Ec B36	g000111_1	tail protein	EW036_RS09865	2.35708	0.00492403	EW036_RS09865	g000111_1	0.00492403
Ec B36	g000155_1	phage tail protein	EW036_RS09870	1.20026	0.03921	EW036_RS09870	g000155_1	0.03921
Ec B36	g000182_1	phage minor tail protein G	EW036_RS09875	0.750611	0.189227	EW036_RS09875	g000182_1	0.189227
Ec B36	g000711_1	phage tail assembly protein T	EW036_RS09880	1.1939	0.0561942	EW036_RS09880	g000711_1	0.0561942
Ec B36	g002254	phage tail tape measure protein	EW036_RS09885	1.23381	0.028838	EW036_RS09885	g002254	0.028838
Ec B36	g000380_1	phage tail protein	EW036_RS09890	1.16126	0.0666211	EW036_RS09890	g000380_1	0.0666211
Ec B36	g000158_1	phage minor tail protein L	EW036_RS09895	0.510253	0.449055	EW036_RS09895	g000158_1	0.449055
Ec B36	g000062_1	phage tail protein	EW036_RS09900	1.00027	0.128236	EW036_RS09900	g000062_1	0.128236
Ec B36	g000298_2	tail assembly protein	EW036_RS09905	1.10673	0.0873955	EW036_RS09905	g000298_2	0.0873955
Ec B36	g000063_3	IS66 family insertion sequence hypothetical protein	EW036_RS09910	-0.714838	0.290694	EW036_RS09910	g000063_3	0.290694
Ec B36	g000115	IS66 family insertion sequence element accessory protein TnpB	tnpB	-2.1788	0.00919232	EW036_RS09915	g000115	0.00919232
Ec B36	g000412	IS66-like element ISEc23 family transposase	EW036_RS09920	-0.147742	0.827236	EW036_RS09920	g000412	0.827236
Ec B36	g000058_1	host specificity protein J	EW036_RS09930	0.782748	0.107194	EW036_RS09930	g000058_1	0.107194
Ec B36	g000006_1	hypothetical protein	EW036_RS09935	1.26376	0.00752348	EW036_RS09935	g000006_1	0.00752348
Ec B36	g000808	hypothetical protein	EW036_RS09940	1.19918	0.00855004	EW036_RS09940	g000808	0.00855004
Ec B36	g000119_1	hypothetical protein	EW036_RS09945	1.73617	0.000412646	EW036_RS09945	g000119_1	0.000412646
Ec B36	g002461	iron/manganese ABC transporter permease subunit SitD	sitD	-0.250599	0.532859	EW036_RS09950	g002461	0.532859
Ec B36	g005700	iron/manganese ABC transporter permease subunit SitC	sitC	0.111238	0.807358	EW036_RS09955	g005700	0.807358
Ec B36	g005771	iron/manganese ABC transporter ATP-binding protein SitB	sitB	0.257384	0.547319	EW036_RS09960	g005771	0.547319
Ec B36	g005530	iron/manganese ABC transporter substrate-binding protein SitA	sitA	0.389409	0.434222	EW036_RS09965	g005530	0.434222
Ec B36	g008271	hypothetical protein	EW036_RS09970	1.99715	0.00880891	EW036_RS09970	g008271	0.00880891
Ec B36	g012751	hypothetical protein	EW036_RS09975	-1.23128	0.00199757	EW036_RS09975	g012751	0.00199757
Ec B36	g000856	isocitrate dehydrogenase	EW036_RS09980	2.11702e-05	0.999957	EW036_RS09980	g000856	0.999957
Ec B36	g009290	hypothetical protein	EW036_RS09985	-1.43781	0.0114059	EW036_RS09985	g009290	0.0114059
Ec B36	g007484	DUF1398 domain-containing protein	EW036_RS09990	-1.33316	0.0107285	EW036_RS09990	g007484	0.0107285
Ec B36	g002597	MerR family transcriptional regulator	EW036_RS09995	-0.986292	0.0430807	EW036_RS09995	g002597	0.0430807
Ec B36	g000890	blue light-responsive regulator BluF	bluF	-0.464932	0.520392	EW036_RS10000	g000890	0.520392
Ec B36	g001744	two-component-system connector protein YcgZ	EW036_RS10005	-0.0629243	0.932173	EW036_RS10005	g001744	0.932173
Ec B36	g000810	hypothetical protein	EW036_RS10010	0.840929	0.169457	EW036_RS10010	g000810	0.169457
Ec B36	g000814	biofilm/acid-resistance regulator AriR	EW036_RS10015	1.59141	0.0411015	EW036_RS10015	g000814	0.0411015
Ec B36	g000823	hypothetical protein	EW036_RS10020	0.556407	0.339825	EW036_RS10020	g000823	0.339825
Ec B36	g001778	hypothetical protein	EW036_RS10030	1.66507	0.0115502	EW036_RS10030	g001778	0.0115502
Ec B36	g007960	YmgD family protein	EW036_RS10045	1.3741	0.00468704	EW036_RS10045	g007960	0.00468704
Ec B36	g007868	glycine zipper family protein	EW036_RS10050	1.2856	0.0277706	EW036_RS10050	g007868	0.0277706
Ec B36	g000854	hypothetical protein	EW036_RS10055	0.627788	0.266041	EW036_RS10055	g000854	0.266041
Ec B36	g013127	hypothetical protein	EW036_RS10065	3.54487	2.23107e-05	EW036_RS10065	g013127	2.23107e-05
Ec B36	g003757	cell division topological specificity factor MinE	minE	-0.234324	0.664418	EW036_RS10075	g003757	0.664418
Ec B36	g005805	septum site-determining protein MinD	minD	-0.154459	0.808664	EW036_RS10080	g005805	0.808664
Ec B36	g002637	septum site-determining protein MinC	minC	-0.0204971	0.970877	EW036_RS10085	g002637	0.970877
Ec B36	g000744	hypothetical protein	EW036_RS10090	0.581097	0.224126	EW036_RS10090	g000744	0.224126
Ec B36	g007503	hypothetical protein	EW036_RS10095	-0.0495471	0.950107	EW036_RS10095	g007503	0.950107
Ec B36	g001672	hypothetical protein	EW036_RS10100	0.0858256	0.855989	EW036_RS10100	g001672	0.855989
Ec B36	g001261	fumarylacetoacetate hydrolase family protein	EW036_RS10105	0.105501	0.836425	EW036_RS10105	g001261	0.836425
Ec B36	g001475	YcgN family cysteine cluster protein	EW036_RS10110	0.645373	0.0721726	EW036_RS10110	g001475	0.0721726
Ec B36	g013128	hemolysin E	EW036_RS10115	2.34667	0.00162713	EW036_RS10115	g013128	0.00162713
Ec B36	g000362_1	translesion error-prone DNA polymerase V autoproteolytic subunit	umuD	-0.337351	0.439671	EW036_RS10120	g000362_1	0.439671
Ec B36	g000227_1	Y-family DNA polymerase	EW036_RS10125	0.810732	0.152344	EW036_RS10125	g000227_1	0.152344
Ec B36	g003017	disulfide bond formation protein DsbB	dsbB	-0.306959	0.395498	EW036_RS10130	g003017	0.395498
Ec B36	g002118	Na(+)/H(+) antiporter NhaB	nhaB	-0.545667	0.131363	EW036_RS10135	g002118	0.131363
Ec B36	g006037	fatty acid metabolism transcriptional regulator FadR	fadR	0.406458	0.352744	EW036_RS10140	g006037	0.352744
Ec B36	g004769	SpoVR family protein	EW036_RS10145	1.69904	0.00323938	EW036_RS10145	g004769	0.00323938
Ec B36	g005033	D-amino acid dehydrogenase	EW036_RS10150	0.33731	0.654691	EW036_RS10150	g005033	0.654691
Ec B36	g004470	catabolic alanine racemase DadX	dadX	1.14071	0.0423489	EW036_RS10155	g004470	0.0423489
Ec B36	g004637	potassium/proton antiporter	EW036_RS10160	-0.782639	0.123322	EW036_RS10160	g004637	0.123322
Ec B36	g001119	muramoyltetrapeptide carboxypeptidase	ldcA	-0.853798	0.0105084	EW036_RS10165	g001119	0.0105084
Ec B36	g002828	membrane-bound lytic murein transglycosylase EmtA	emtA	0.204634	0.62909	EW036_RS10170	g002828	0.62909
Ec B36	g002598	flagellar brake protein	EW036_RS10175	1.00816	0.172049	EW036_RS10175	g002598	0.172049
Ec B36	g001731_2	GlsB/YeaQ/YmgE family stress response membrane protein	EW036_RS10180	1.16924	0.0112332	EW036_RS10180	g001731_2	0.0112332
Ec B36	g010144	TonB-dependent receptor	EW036_RS10185	-2.0138	1.26341e-08	EW036_RS10185	g010144	1.26341e-08
Ec B36	g005710	ModD protein	EW036_RS10190	-2.04936	9.60806e-08	EW036_RS10190	g005710	9.60806e-08
Ec B36	g012464	class I SAM-dependent methyltransferase	EW036_RS10195	-1.909	1.88062e-06	EW036_RS10195	g012464	1.88062e-06
Ec B36	g012750	ABC transporter ATP-binding protein	EW036_RS10200	-2.11324	1.88062e-06	EW036_RS10200	g012750	1.88062e-06
Ec B36	g011609	iron ABC transporter permease	EW036_RS10205	-2.17736	8.63382e-08	EW036_RS10205	g011609	8.63382e-08
Ec B36	g011404	iron ABC transporter substrate-binding protein	EW036_RS10210	-2.23718	1.41536e-08	EW036_RS10210	g011404	1.41536e-08
Ec B36	g000244_2	alpha,alpha-trehalase	EW036_RS10220	1.19166	0.0197635	EW036_RS10220	g000244_2	0.0197635
Ec B36	g000479	dihydroxyacetone kinase subunit DhaM	dhaM	-0.339792	0.43784	EW036_RS10225	g000479	0.43784
Ec B36	g002776	dihydroxyacetone kinase ADP-binding subunit DhaL	dhaL	0.0368947	0.951641	EW036_RS10230	g002776	0.951641
Ec B36	g004469	dihydroxyacetone kinase subunit DhaK	dhaK	-0.0155158	0.980477	EW036_RS10235	g004469	0.980477
Ec B36	g002043	PTS-dependent dihydroxyacetone kinase operon transcriptional regulator DhaR	dhaR	0.664452	0.0993191	EW036_RS10240	g002043	0.0993191
Ec B36	g003889	hypothetical protein	EW036_RS10245	0.643666	0.279786	EW036_RS10245	g003889	0.279786
Ec B36	g008582	hypothetical protein	EW036_RS10250	0.821504	0.154247	EW036_RS10250	g008582	0.154247
Ec B36	g010264	RNA-directed DNA polymerase	EW036_RS10255	-0.649094	0.0984494	EW036_RS10255	g010264	0.0984494
Ec B36	g009850	hypothetical protein	EW036_RS10260	-0.563929	0.157982	EW036_RS10260	g009850	0.157982
Ec B36	g006924	hypothetical protein	EW036_RS10265	-0.854026	0.0204006	EW036_RS10265	g006924	0.0204006
Ec B36	g010182	hypothetical protein	EW036_RS10270	-0.417156	0.310217	EW036_RS10270	g010182	0.310217
Ec B36	g008539	hypothetical protein	EW036_RS10275	2.99198	0.000527271	EW036_RS10275	g008539	0.000527271
Ec B36	g003561	hypothetical protein	EW036_RS10280	3.00508	5.01826e-05	EW036_RS10280	g003561	5.01826e-05
Ec B36	g003506	hypothetical protein	EW036_RS10285	2.70951	0.000776687	EW036_RS10285	g003506	0.000776687
Ec B36	g006871	hypothetical protein	EW036_RS10290	2.19218	0.0025835	EW036_RS10290	g006871	0.0025835
Ec B36	g000055_2	transcriptional regulator	EW036_RS10295	2.17616	0.00529141	EW036_RS10295	g000055_2	0.00529141
Ec B36	g007793	hypothetical protein	EW036_RS10300	0.788004	0.055382	EW036_RS10300	g007793	0.055382
Ec B36	g003408	DUF2787 domain-containing protein	EW036_RS10305	2.12613	0.00138692	EW036_RS10305	g003408	0.00138692
Ec B36	g007190	hypothetical protein	EW036_RS10310	2.82717	0.00036183	EW036_RS10310	g007190	0.00036183
Ec B36	g000027_3	DNA repair protein RadC	radC	1.19323	0.0404107	EW036_RS10315	g000027_3	0.0404107
Ec B36	g005490	site-specific integrase	EW036_RS10320	1.30104	0.0128131	EW036_RS10320	g005490	0.0128131
Ec B36	g002821	hypothetical protein	EW036_RS10325	1.00106	0.155126	EW036_RS10325	g002821	0.155126
Ec B36	g003986	AlpA family phage regulatory protein	EW036_RS10330	2.13169	0.0022746	EW036_RS10330	g003986	0.0022746
Ec B36	g003203	hypothetical protein	EW036_RS10335	1.51901	0.0120411	EW036_RS10335	g003203	0.0120411
Ec B36	g005420	hypothetical protein	EW036_RS10340	0.481763	0.274086	EW036_RS10340	g005420	0.274086
Ec B36	g011162	DUF2339 domain-containing protein	EW036_RS10355	0.63139	0.0791535	EW036_RS10355	g011162	0.0791535
Ec B36	g008968	hypothetical protein	EW036_RS10365	0.487185	0.388585	EW036_RS10365	g008968	0.388585
Ec B36	g013129	IS3 family transposase	EW036_RS10375	-0.0573468	0.893166	EW036_RS10375	g013129	0.893166
Ec B36	g003723	IS3 family transposase	EW036_RS10380	-0.222234	0.580502	EW036_RS10380	g003723	0.580502
Ec B36	g004304	DUF4102 domain-containing protein	EW036_RS10385	-0.485726	0.231403	EW036_RS10385	g004304	0.231403
Ec B36	g000450	redox-regulated ATPase YchF	ychF	-0.601873	0.208448	EW036_RS10390	g000450	0.208448
Ec B36	g002885	aminoacyl-tRNA hydrolase	EW036_RS10395	-0.282567	0.48636	EW036_RS10395	g002885	0.48636
Ec B36	g003733	stress-induced protein YchH	ychH	0.24175	0.774871	EW036_RS10400	g003733	0.774871
Ec B36	g004665	C4-dicarboxylic acid transporter DauA	dauA	-1.53899	0.0014935	EW036_RS10405	g004665	0.0014935
Ec B36	g000509	ribose-phosphate pyrophosphokinase	EW036_RS10410	-0.761205	0.195886	EW036_RS10410	g000509	0.195886
Ec B36	g002466	4-(cytidine 5'-diphospho)-2-C-methyl-D-erythritol kinase	ispE	-0.758741	0.136397	EW036_RS10415	g002466	0.136397
Ec B36	g002798	lipoprotein localization protein LolB	lolB	-0.212953	0.581265	EW036_RS10420	g002798	0.581265
Ec B36	g004192	glutamyl-tRNA reductase	hemA	-0.975659	0.0477208	EW036_RS10425	g004192	0.0477208
Ec B36	g000936	peptide chain release factor 1	prfA	-1.28507	0.0122818	EW036_RS10430	g000936	0.0122818
Ec B36	g001139	peptide chain release factor N(5)-glutamine methyltransferase	prmC	-1.5433	0.00461332	EW036_RS10435	g001139	0.00461332
Ec B36	g000730	SirB family protein	EW036_RS10440	-1.70356	0.000305935	EW036_RS10440	g000730	0.000305935
Ec B36	g005806	tetratricopeptide repeat-containing protein	EW036_RS10445	-1.59217	0.000253722	EW036_RS10445	g005806	0.000253722
Ec B36	g005706	3-deoxy-8-phosphooctulonate synthase	kdsA	-1.60347	0.000640758	EW036_RS10450	g005706	0.000640758
Ec B36	g013130	small toxic polypeptide ldrA/ldrC	EW036_RS10455	0.446292	0.410079	EW036_RS10455	g013130	0.410079
Ec B36	g004417	sodium-potassium/proton antiporter ChaA	chaA	0.92333	0.0235673	EW036_RS10460	g004417	0.0235673
Ec B36	g001754	putative cation transport regulator ChaB	chaB	0.377632	0.548167	EW036_RS10465	g001754	0.548167
Ec B36	g002669	gamma-glutamylcyclotransferase	EW036_RS10470	-0.0593682	0.904862	EW036_RS10470	g002669	0.904862
Ec B36	g003518	DsrE/F sulfur relay family protein YchN	ychN	0.474067	0.312886	EW036_RS10475	g003518	0.312886
Ec B36	g004904	inverse autotransporter invasin YchO	ychO	-0.0347357	0.952623	EW036_RS10480	g004904	0.952623
Ec B36	g000039	two-component system response regulator NarL	narL	-0.73556	0.0634724	EW036_RS10485	g000039	0.0634724
Ec B36	g004613	nitrate/nitrite two-component system sensor histidine kinase NarX	narX	-0.510863	0.1764	EW036_RS10490	g004613	0.1764
Ec B36	g000483_1	nitrate transporter NarK	narK	0.206101	0.673297	EW036_RS10495	g000483_1	0.673297
Ec B36	g000495	nitrate reductase subunit alpha	EW036_RS10500	-0.0132835	0.980048	EW036_RS10500	g000495	0.980048
Ec B36	g000469	nitrate reductase subunit beta	narH	0.0568103	0.905836	EW036_RS10505	g000469	0.905836
Ec B36	g000552_1	nitrate reductase molybdenum cofactor assembly chaperone	narJ	0.00848052	0.985173	EW036_RS10510	g000552_1	0.985173
Ec B36	g000290_1	respiratory nitrate reductase subunit gamma	narI	-0.177528	0.654504	EW036_RS10515	g000290_1	0.654504
Ec B36	g011474	ketoacyl-ACP synthase III	EW036_RS10520	0.262407	0.538749	EW036_RS10520	g011474	0.538749
Ec B36	g011430	NAD(P)-dependent oxidoreductase	EW036_RS10525	0.0463543	0.935943	EW036_RS10525	g011430	0.935943
Ec B36	g012504	MBL fold metallo-hydrolase	EW036_RS10530	0.296203	0.614727	EW036_RS10530	g012504	0.614727
Ec B36	g009318	coenzyme F390 synthetase	EW036_RS10535	0.625574	0.255898	EW036_RS10535	g009318	0.255898
Ec B36	g006510	inositol phosphorylceramide synthase	EW036_RS10540	1.34079	0.0478415	EW036_RS10540	g006510	0.0478415
Ec B36	g009862	sterol desaturase family protein	EW036_RS10545	1.1412	0.0489076	EW036_RS10545	g009862	0.0489076
Ec B36	g009948	acyl-CoA desaturase	EW036_RS10550	0.860999	0.0768223	EW036_RS10550	g009948	0.0768223
Ec B36	g005738	formyltetrahydrofolate deformylase	purU	-0.705735	0.0871983	EW036_RS10560	g005738	0.0871983
Ec B36	g000026	YchJ family protein	EW036_RS10565	-0.392229	0.293671	EW036_RS10565	g000026	0.293671
[truncated: 69,678 more rows]
