# Supplementary material for: Integrative omics identifies conserved and pathogen-specific responses of sepsis-causing bacteria
Source: Nat Commun. 2023 Mar 18;14:1530. doi: 10.1038/s41467-023-37200-w (PMC10024524; doi:10.1038/s41467-023-37200-w)
Supplement: Supplementary file 11 — Supplementary Data 8 [file 41467_2023_37200_MOESM11_ESM.xlsx]

## Sheet: Supplementary_Data_8_Trans
Feature	key	logFC	adj.P.Val	Term_description	Term_type
accessory genome	Ec B36	0	1	accessory genome	core-accessory genome
GO:0000003	Ec B36	-0.800659	0.871658	reproduction	GO
GO:0000018	Ec B36	-1.34201	0.154255	regulation of DNA recombination	GO
GO:0000027	Ec B36	-2.86851	0.00408163	ribosomal large subunit assembly	GO
GO:0000028	Ec B36	-2.67296	0.00334448	ribosomal small subunit assembly	GO
GO:0000041	Ec B36	0.771367	0.837264	transition metal ion transport	GO
GO:0000049	Ec B36	-2.34755	0.0049505	tRNA binding	GO
GO:0000050	Ec B36	1.75498	0.00336134	urea cycle	GO
GO:0000096	Ec B36	-0.882112	0.682028	sulfur amino acid metabolic process	GO
GO:0000097	Ec B36	0.616589	0.948138	sulfur amino acid biosynthetic process	GO
GO:0000098	Ec B36	0	1	sulfur amino acid catabolic process	GO
GO:0000099	Ec B36	1.06863	0.396226	sulfur amino acid transmembrane transporter activity	GO
GO:0000101	Ec B36	0.995016	0.488032	sulfur amino acid transport	GO
GO:0000103	Ec B36	1.00496	0.46729	sulfate assimilation	GO
GO:0000104	Ec B36	1.02588	0.440625	succinate dehydrogenase activity	GO
GO:0000105	Ec B36	0	1	histidine biosynthetic process	GO
GO:0000154	Ec B36	-1.86484	0.0131004	rRNA modification	GO
GO:0000155	Ec B36	-0.880289	0.652	phosphorelay sensor kinase activity	GO
GO:0000156	Ec B36	0.839003	0.719687	phosphorelay response regulator activity	GO
GO:0000160	Ec B36	0.665966	0.95916	phosphorelay signal transduction system	GO
GO:0000162	Ec B36	1.39975	0.0996885	tryptophan biosynthetic process	GO
GO:0000166	Ec B36	0.807096	0.966967	nucleotide binding	GO
GO:0000175	Ec B36	-1.46591	0.0883978	3'-5'-exoribonuclease activity	GO
GO:0000228	Ec B36	0	1	nuclear chromosome	GO
GO:0000255	Ec B36	1.67157	0.00930233	allantoin metabolic process	GO
GO:0000256	Ec B36	1.67157	0.00930233	allantoin catabolic process	GO
GO:0000270	Ec B36	-1.26073	0.0880503	peptidoglycan metabolic process	GO
GO:0000271	Ec B36	1.0239	0.439693	polysaccharide biosynthetic process	GO
GO:0000272	Ec B36	1.22979	0.226866	polysaccharide catabolic process	GO
GO:0000278	Ec B36	-0.950042	0.494444	mitotic cell cycle	GO
GO:0000281	Ec B36	0	1	mitotic cytokinesis	GO
GO:0000287	Ec B36	0.718885	0.958333	magnesium ion binding	GO
GO:0000302	Ec B36	0.913241	0.609467	response to reactive oxygen species	GO
GO:0000303	Ec B36	-0.673017	0.903614	response to superoxide	GO
GO:0000305	Ec B36	0.395862	1	response to oxygen radical	GO
GO:0000375	Ec B36	0	1	RNA splicing, via transesterification reactions	GO
GO:0000377	Ec B36	0	1	RNA splicing, via transesterification reactions with bulged adenosine as nucleophile	GO
GO:0000413	Ec B36	-1.47701	0.0874636	protein peptidyl-prolyl isomerization	GO
GO:0000451	Ec B36	-1.28537	0.203931	rRNA 2'-O-methylation	GO
GO:0000453	Ec B36	-1.28537	0.203931	enzyme-directed rRNA 2'-O-methylation	GO
GO:0000455	Ec B36	-1.00266	0.428571	enzyme-directed rRNA pseudouridine synthesis	GO
GO:0000502	Ec B36	0	1	proteasome complex	GO
GO:0000724	Ec B36	0	1	double-strand break repair via homologous recombination	GO
GO:0000725	Ec B36	-2.03814	0.00310559	recombinational repair	GO
GO:0000731	Ec B36	-1.2409	0.215686	DNA synthesis involved in DNA repair	GO
GO:0000819	Ec B36	0.547742	0.964856	sister chromatid segregation	GO
GO:0000820	Ec B36	0.818457	0.714058	regulation of glutamine family amino acid metabolic process	GO
GO:0000821	Ec B36	0.862459	0.626891	regulation of arginine metabolic process	GO
GO:0000902	Ec B36	-1.3342	0.0736196	cell morphogenesis	GO
GO:0000910	Ec B36	-1.44807	0.0321101	cytokinesis	GO
GO:0000917	Ec B36	-1.44995	0.0638978	division septum assembly	GO
GO:0000920	Ec B36	-1.15088	0.319149	septum digestion after cytokinesis	GO
GO:0000966	Ec B36	-1.48362	0.0589681	RNA 5'-end processing	GO
GO:0000976	Ec B36	0.888961	0.675885	transcription regulatory region sequence-specific DNA binding	GO
GO:0000984	Ec B36	1.11011	0.300375	bacterial-type RNA polymerase regulatory region sequence-specific DNA binding	GO
GO:0000985	Ec B36	-1.35929	0.149171	bacterial-type RNA polymerase core promoter sequence-specific DNA binding	GO
GO:0000986	Ec B36	0.97037	0.515915	bacterial-type proximal promoter sequence-specific DNA binding	GO
GO:0000987	Ec B36	0.97037	0.515915	proximal promoter sequence-specific DNA binding	GO
GO:0001000	Ec B36	-1.4385	0.0824468	bacterial-type RNA polymerase core enzyme binding	GO
GO:0001017	Ec B36	1.08562	0.327586	bacterial-type RNA polymerase regulatory region DNA binding	GO
GO:0001046	Ec B36	-1.35929	0.149171	core promoter sequence-specific DNA binding	GO
GO:0001047	Ec B36	-1.25365	0.195335	core promoter binding	GO
GO:0001067	Ec B36	0.840469	0.761488	regulatory region nucleic acid binding	GO
GO:0001072	Ec B36	-0.914228	0.551821	transcription antitermination factor activity, RNA binding	GO
GO:0001098	Ec B36	-1.39876	0.112045	basal transcription machinery binding	GO
GO:0001101	Ec B36	1.49209	0.0276035	response to acid chemical	GO
GO:0001108	Ec B36	-1.39876	0.112045	bacterial-type RNA polymerase holo enzyme binding	GO
GO:0001121	Ec B36	-0.990002	0.450311	bacterial transcription	GO
GO:0001130	Ec B36	-0.528542	0.995146	bacterial-type RNA polymerase transcription factor activity, sequence-specific DNA binding	GO
GO:0001131	Ec B36	-0.938895	0.536741	transcription factor activity, bacterial-type RNA polymerase proximal promoter sequence-specific DNA binding	GO
GO:0001140	Ec B36	-1.09693	0.345304	transcriptional activator activity, bacterial-type RNA polymerase proximal promoter sequence-specific DNA binding	GO
GO:0001141	Ec B36	0.801259	0.715966	transcriptional repressor activity, bacterial-type RNA polymerase proximal promoter sequence-specific DNA binding	GO
GO:0001150	Ec B36	1.33645	0.131783	bacterial-type RNA polymerase enhancer sequence-specific DNA binding	GO
GO:0001158	Ec B36	1.33645	0.131783	enhancer sequence-specific DNA binding	GO
GO:0001216	Ec B36	0.681897	0.933254	bacterial-type RNA polymerase transcriptional activator activity, sequence-specific DNA binding	GO
GO:0001217	Ec B36	-0.536971	0.995122	bacterial-type RNA polymerase transcriptional repressor activity, sequence-specific DNA binding	GO
GO:0001407	Ec B36	1.49151	0.0554622	glycerophosphodiester transmembrane transport	GO
GO:0001505	Ec B36	-1.29323	0.116935	regulation of neurotransmitter levels	GO
GO:0001510	Ec B36	-1.98349	0.00892857	RNA methylation	GO
GO:0001522	Ec B36	0.699473	0.857353	pseudouridine synthesis	GO
GO:0001523	Ec B36	0	1	retinoid metabolic process	GO
GO:0001530	Ec B36	0.764862	0.754622	lipopolysaccharide binding	GO
GO:0001539	Ec B36	1.6872	0.00352526	cilium or flagellum-dependent cell motility	GO
GO:0001558	Ec B36	-1.10352	0.388206	regulation of cell growth	GO
GO:0001654	Ec B36	0	1	eye development	GO
GO:0001666	Ec B36	1.50559	0.0447761	response to hypoxia	GO
GO:0001761	Ec B36	0	1	beta-alanine transmembrane transporter activity	GO
GO:0001762	Ec B36	0	1	beta-alanine transport	GO
GO:0001816	Ec B36	0	1	cytokine production	GO
GO:0001817	Ec B36	0	1	regulation of cytokine production	GO
GO:0001871	Ec B36	-1.50541	0.046683	pattern binding	GO
GO:0001882	Ec B36	-1.55286	0.0251572	nucleoside binding	GO
GO:0001883	Ec B36	-1.38923	0.0473373	purine nucleoside binding	GO
GO:0001889	Ec B36	0	1	liver development	GO
GO:0001896	Ec B36	-0.595703	0.932773	autolysis	GO
GO:0001906	Ec B36	0	1	cell killing	GO
GO:0001932	Ec B36	1.25356	0.190625	regulation of protein phosphorylation	GO
GO:0002054	Ec B36	-1.08089	0.405405	nucleobase binding	GO
GO:0002097	Ec B36	-1.69586	0.018797	tRNA wobble base modification	GO
GO:0002098	Ec B36	-1.62322	0.0415335	tRNA wobble uridine modification	GO
GO:0002143	Ec B36	-1.51201	0.0638298	tRNA wobble position uridine thiolation	GO
GO:0002161	Ec B36	-1.73324	0.025	aminoacyl-tRNA editing activity	GO
GO:0002181	Ec B36	-1.67512	0.0140056	cytoplasmic translation	GO
GO:0002237	Ec B36	0	1	response to molecule of bacterial origin	GO
GO:0002252	Ec B36	0	1	immune effector process	GO
GO:0002376	Ec B36	1.52025	0.0381791	immune system process	GO
GO:0002520	Ec B36	0	1	immune system development	GO
GO:0002682	Ec B36	0.809723	0.734375	regulation of immune system process	GO
GO:0002683	Ec B36	0	1	negative regulation of immune system process	GO
GO:0002684	Ec B36	0	1	positive regulation of immune system process	GO
GO:0002790	Ec B36	0.993932	0.491322	peptide secretion	GO
GO:0002791	Ec B36	1.5398	0.0356589	regulation of peptide secretion	GO
GO:0002793	Ec B36	1.5398	0.0356589	positive regulation of peptide secretion	GO
GO:0002831	Ec B36	0	1	regulation of response to biotic stimulus	GO
GO:0003002	Ec B36	0	1	regionalization	GO
GO:0003006	Ec B36	1.45545	0.0561151	developmental process involved in reproduction	GO
GO:0003008	Ec B36	0.918486	0.567527	system process	GO
GO:0003013	Ec B36	0	1	circulatory system process	GO
GO:0003333	Ec B36	1.22067	0.170362	amino acid transmembrane transport	GO
GO:0003674	Ec B36	0	1	molecular_function	GO
GO:0003676	Ec B36	-1.75539	0.333333	nucleic acid binding	GO
GO:0003677	Ec B36	0.56677	1	DNA binding	GO
GO:0003678	Ec B36	-2.18673	0.00324675	DNA helicase activity	GO
GO:0003681	Ec B36	0	1	bent DNA binding	GO
GO:0003684	Ec B36	-0.532234	0.975904	damaged DNA binding	GO
GO:0003690	Ec B36	0.723481	0.929194	double-stranded DNA binding	GO
GO:0003697	Ec B36	-1.446	0.075	single-stranded DNA binding	GO
GO:0003700	Ec B36	0.976151	0.561001	DNA-binding transcription factor activity	GO
GO:0003712	Ec B36	0	1	transcription coregulator activity	GO
GO:0003714	Ec B36	0	1	transcription corepressor activity	GO
GO:0003723	Ec B36	-2.82018	0.0192308	RNA binding	GO
GO:0003724	Ec B36	-1.95075	0.00291545	RNA helicase activity	GO
GO:0003725	Ec B36	-1.58238	0.0527778	double-stranded RNA binding	GO
GO:0003727	Ec B36	-1.055	0.367347	single-stranded RNA binding	GO
GO:0003729	Ec B36	-1.52735	0.0470085	mRNA binding	GO
GO:0003735	Ec B36	-3.51667	0.0060241	structural constituent of ribosome	GO
GO:0003746	Ec B36	-1.74254	0.0301205	translation elongation factor activity	GO
GO:0003755	Ec B36	-1.47701	0.0874636	peptidyl-prolyl cis-trans isomerase activity	GO
GO:0003756	Ec B36	0	1	protein disulfide isomerase activity	GO
GO:0003774	Ec B36	1.45715	0.0654206	motor activity	GO
GO:0003824	Ec B36	0	1	catalytic activity	GO
GO:0003857	Ec B36	0	1	3-hydroxyacyl-CoA dehydrogenase activity	GO
GO:0003887	Ec B36	-1.14455	0.271028	DNA-directed DNA polymerase activity	GO
GO:0003896	Ec B36	0	1	DNA primase activity	GO
GO:0003899	Ec B36	-1.18985	0.294118	DNA-directed 5'-3' RNA polymerase activity	GO
GO:0003906	Ec B36	-0.868051	0.630319	DNA-(apurinic or apyrimidinic site) endonuclease activity	GO
GO:0003916	Ec B36	-1.55995	0.047619	DNA topoisomerase activity	GO
GO:0003924	Ec B36	-1.99853	0.00395257	GTPase activity	GO
GO:0003941	Ec B36	1.47117	0.0511182	L-serine ammonia-lyase activity	GO
GO:0003954	Ec B36	-2.0327	0.00352113	NADH dehydrogenase activity	GO
GO:0003955	Ec B36	0.555466	0.947899	NAD(P)H dehydrogenase (quinone) activity	GO
GO:0003984	Ec B36	0.860841	0.645367	acetolactate synthase activity	GO
GO:0003985	Ec B36	0	1	acetyl-CoA C-acetyltransferase activity	GO
GO:0003988	Ec B36	1.68028	0.00504202	acetyl-CoA C-acyltransferase activity	GO
GO:0003989	Ec B36	0	1	acetyl-CoA carboxylase activity	GO
GO:0003992	Ec B36	0	1	N2-acetyl-L-ornithine:2-oxoglutarate 5-aminotransferase activity	GO
GO:0003994	Ec B36	0	1	aconitate hydratase activity	GO
GO:0003995	Ec B36	1.57155	0.0302521	acyl-CoA dehydrogenase activity	GO
GO:0004003	Ec B36	-1.76554	0.0262391	ATP-dependent DNA helicase activity	GO
GO:0004004	Ec B36	-1.8482	0.00552486	ATP-dependent RNA helicase activity	GO
GO:0004017	Ec B36	0	1	adenylate kinase activity	GO
GO:0004022	Ec B36	0.883147	0.6375	alcohol dehydrogenase (NAD) activity	GO
GO:0004029	Ec B36	0.919061	0.595016	aldehyde dehydrogenase (NAD) activity	GO
GO:0004030	Ec B36	0.899275	0.591806	aldehyde dehydrogenase [NAD(P)+] activity	GO
GO:0004033	Ec B36	1.12367	0.332353	aldo-keto reductase (NADP) activity	GO
GO:0004040	Ec B36	0	1	amidase activity	GO
GO:0004069	Ec B36	0	1	L-aspartate:2-oxoglutarate aminotransferase activity	GO
GO:0004096	Ec B36	0	1	catalase activity	GO
GO:0004112	Ec B36	0	1	cyclic-nucleotide phosphodiesterase activity	GO
GO:0004124	Ec B36	0	1	cysteine synthase activity	GO
GO:0004175	Ec B36	-1.19541	0.153465	endopeptidase activity	GO
GO:0004176	Ec B36	0	1	ATP-dependent peptidase activity	GO
GO:0004177	Ec B36	0.812019	0.720896	aminopeptidase activity	GO
GO:0004180	Ec B36	-1.28961	0.140845	carboxypeptidase activity	GO
GO:0004185	Ec B36	-1.00351	0.439252	serine-type carboxypeptidase activity	GO
GO:0004222	Ec B36	-0.585505	0.964856	metalloendopeptidase activity	GO
GO:0004252	Ec B36	0	1	serine-type endopeptidase activity	GO
GO:0004300	Ec B36	0	1	enoyl-CoA hydratase activity	GO
GO:0004312	Ec B36	-1.54875	0.0694444	fatty acid synthase activity	GO
GO:0004315	Ec B36	0	1	3-oxoacyl-[acyl-carrier-protein] synthase activity	GO
GO:0004316	Ec B36	0	1	3-oxoacyl-[acyl-carrier-protein] reductase (NADPH) activity	GO
GO:0004322	Ec B36	1.08202	0.396639	ferroxidase activity	GO
GO:0004333	Ec B36	0.728698	0.781513	fumarate hydratase activity	GO
GO:0004359	Ec B36	0	1	glutaminase activity	GO
GO:0004364	Ec B36	0	1	glutathione transferase activity	GO
GO:0004386	Ec B36	-2.54934	0.00403226	helicase activity	GO
GO:0004396	Ec B36	0.766775	0.752941	hexokinase activity	GO
GO:0004422	Ec B36	0	1	hypoxanthine phosphoribosyltransferase activity	GO
GO:0004457	Ec B36	0.896403	0.583193	lactate dehydrogenase activity	GO
GO:0004497	Ec B36	0.878241	0.637329	monooxygenase activity	GO
GO:0004518	Ec B36	-1.41365	0.0275862	nuclease activity	GO
GO:0004519	Ec B36	-0.87924	0.73262	endonuclease activity	GO
GO:0004520	Ec B36	-0.96303	0.465306	endodeoxyribonuclease activity	GO
GO:0004521	Ec B36	0.738981	0.822932	endoribonuclease activity	GO
GO:0004527	Ec B36	-1.71849	0.0136364	exonuclease activity	GO
GO:0004529	Ec B36	0	1	exodeoxyribonuclease activity	GO
GO:0004532	Ec B36	-1.5767	0.0670554	exoribonuclease activity	GO
GO:0004536	Ec B36	-1.07425	0.3125	deoxyribonuclease activity	GO
GO:0004540	Ec B36	-1.08619	0.302521	ribonuclease activity	GO
GO:0004550	Ec B36	1.15307	0.295527	nucleoside diphosphate kinase activity	GO
GO:0004551	Ec B36	0	1	nucleotide diphosphatase activity	GO
GO:0004553	Ec B36	1.4445	0.0475561	hydrolase activity, hydrolyzing O-glycosyl compounds	GO
GO:0004596	Ec B36	0	1	peptide alpha-N-acetyltransferase activity	GO
GO:0004601	Ec B36	0.73503	0.840228	peroxidase activity	GO
GO:0004616	Ec B36	0	1	phosphogluconate dehydrogenase (decarboxylating) activity	GO
GO:0004620	Ec B36	-0.84128	0.638889	phospholipase activity	GO
GO:0004622	Ec B36	-0.989064	0.488943	lysophospholipase activity	GO
GO:0004659	Ec B36	0.59927	0.942636	prenyltransferase activity	GO
GO:0004672	Ec B36	-1.04063	0.359223	protein kinase activity	GO
GO:0004673	Ec B36	-0.880289	0.652	protein histidine kinase activity	GO
GO:0004674	Ec B36	0	1	protein serine/threonine kinase activity	GO
GO:0004713	Ec B36	0	1	protein tyrosine kinase activity	GO
GO:0004721	Ec B36	0.933908	0.566852	phosphoprotein phosphatase activity	GO
GO:0004748	Ec B36	-1.06608	0.422604	ribonucleoside-diphosphate reductase activity, thioredoxin disulfide as acceptor	GO
GO:0004764	Ec B36	0	1	shikimate 3-dehydrogenase (NADP+) activity	GO
GO:0004765	Ec B36	0	1	shikimate kinase activity	GO
GO:0004774	Ec B36	1.37285	0.115016	succinate-CoA ligase activity	GO
GO:0004775	Ec B36	1.37285	0.115016	succinate-CoA ligase (ADP-forming) activity	GO
GO:0004777	Ec B36	0	1	succinate-semialdehyde dehydrogenase (NAD+) activity	GO
GO:0004792	Ec B36	-1.03563	0.444717	thiosulfate sulfurtransferase activity	GO
GO:0004802	Ec B36	0	1	transketolase activity	GO
GO:0004803	Ec B36	0	1	transposase activity	GO
GO:0004812	Ec B36	-1.90439	0.00840336	aminoacyl-tRNA ligase activity	GO
GO:0004857	Ec B36	1.16957	0.240621	enzyme inhibitor activity	GO
GO:0005198	Ec B36	-3.29713	0.00684932	structural molecule activity	GO
GO:0005215	Ec B36	1.70873	0.001001	transporter activity	GO
GO:0005216	Ec B36	1.38518	0.0837696	ion channel activity	GO
GO:0005261	Ec B36	0.615766	0.915023	cation channel activity	GO
GO:0005275	Ec B36	1.0161	0.477311	amine transmembrane transporter activity	GO
GO:0005283	Ec B36	0	1	amino acid:sodium symporter activity	GO
GO:0005287	Ec B36	0	1	high-affinity basic amino acid transmembrane transporter activity	GO
GO:0005290	Ec B36	0	1	L-histidine transmembrane transporter activity	GO
GO:0005291	Ec B36	0	1	high-affinity L-histidine transmembrane transporter activity	GO
GO:0005302	Ec B36	1.21561	0.226562	L-tyrosine transmembrane transporter activity	GO
GO:0005304	Ec B36	0	1	L-valine transmembrane transporter activity	GO
GO:0005310	Ec B36	1.15461	0.301471	dicarboxylic acid transmembrane transporter activity	GO
GO:0005315	Ec B36	0.797711	0.728435	inorganic phosphate transmembrane transporter activity	GO
GO:0005319	Ec B36	-0.671851	0.957983	lipid transporter activity	GO
GO:0005326	Ec B36	1.29057	0.156297	neurotransmitter transporter activity	GO
GO:0005337	Ec B36	0.869348	0.63876	nucleoside transmembrane transporter activity	GO
GO:0005342	Ec B36	1.58225	0.00327511	organic acid transmembrane transporter activity	GO
GO:0005343	Ec B36	0	1	organic acid:sodium symporter activity	GO
GO:0005345	Ec B36	1.49261	0.0462687	purine nucleobase transmembrane transporter activity	GO
GO:0005350	Ec B36	1.36398	0.114062	pyrimidine nucleobase transmembrane transporter activity	GO
GO:0005351	Ec B36	1.09613	0.364706	carbohydrate:proton symporter activity	GO
GO:0005353	Ec B36	0.991475	0.50084	fructose transmembrane transporter activity	GO
GO:0005354	Ec B36	1.47755	0.0495208	galactose transmembrane transporter activity	GO
GO:0005363	Ec B36	0	1	maltose transmembrane transporter activity	GO
GO:0005375	Ec B36	1.41646	0.0907563	copper ion transmembrane transporter activity	GO
GO:0005381	Ec B36	0	1	iron ion transmembrane transporter activity	GO
GO:0005385	Ec B36	0.776127	0.774143	zinc ion transmembrane transporter activity	GO
GO:0005402	Ec B36	1.32746	0.123919	carbohydrate:cation symporter activity	GO
GO:0005416	Ec B36	-1.45072	0.0896359	amino acid:cation symporter activity	GO
GO:0005451	Ec B36	0	1	monovalent cation:proton antiporter activity	GO
GO:0005488	Ec B36	0	1	binding	GO
GO:0005504	Ec B36	-1.00863	0.46683	fatty acid binding	GO
GO:0005506	Ec B36	0.993375	0.476135	iron ion binding	GO
GO:0005507	Ec B36	1.36607	0.0903141	copper ion binding	GO
GO:0005509	Ec B36	0.774106	0.7739	calcium ion binding	GO
GO:0005515	Ec B36	0	1	protein binding	GO
GO:0005524	Ec B36	-1.0728	0.272727	ATP binding	GO
GO:0005525	Ec B36	-1.42474	0.0542169	GTP binding	GO
GO:0005539	Ec B36	-0.628554	0.932945	glycosaminoglycan binding	GO
GO:0005543	Ec B36	0	1	phospholipid binding	GO
GO:0005575	Ec B36	0	1	cellular_component	GO
GO:0005576	Ec B36	0.732091	0.876979	extracellular region	GO
GO:0005615	Ec B36	1.06789	0.397196	extracellular space	GO
GO:0005618	Ec B36	-1.97707	0.0070922	cell wall	GO
GO:0005622	Ec B36	0	1	intracellular	GO
GO:0005623	Ec B36	0	1	cell	GO
GO:0005634	Ec B36	0.931249	0.566088	nucleus	GO
GO:0005654	Ec B36	1.39366	0.0870827	nucleoplasm	GO
GO:0005657	Ec B36	-1.87054	0.00555556	replication fork	GO
GO:0005694	Ec B36	-1.71724	0.0230769	chromosome	GO
GO:0005730	Ec B36	0.691252	0.836975	nucleolus	GO
GO:0005737	Ec B36	0	1	cytoplasm	GO
GO:0005739	Ec B36	1.59676	0.00896287	mitochondrion	GO
GO:0005740	Ec B36	1.46342	0.0442225	mitochondrial envelope	GO
GO:0005743	Ec B36	1.46951	0.0532374	mitochondrial inner membrane	GO
GO:0005746	Ec B36	0.931666	0.547899	mitochondrial respiratory chain	GO
GO:0005759	Ec B36	1.35353	0.10951	mitochondrial matrix	GO
GO:0005773	Ec B36	-1.92151	0.00555556	vacuole	GO
GO:0005774	Ec B36	-1.66852	0.0212766	vacuolar membrane	GO
GO:0005777	Ec B36	1.76059	0.00440529	peroxisome	GO
GO:0005782	Ec B36	0	1	peroxisomal matrix	GO
GO:0005783	Ec B36	0	1	endoplasmic reticulum	GO
GO:0005789	Ec B36	0	1	endoplasmic reticulum membrane	GO
GO:0005794	Ec B36	0	1	Golgi apparatus	GO
GO:0005829	Ec B36	0	1	cytosol	GO
GO:0005840	Ec B36	-3.42019	0.00628931	ribosome	GO
GO:0005856	Ec B36	-0.66465	0.864641	cytoskeleton	GO
GO:0005886	Ec B36	1.17817	0.013986	plasma membrane	GO
GO:0005887	Ec B36	1.23416	0.026026	integral component of plasma membrane	GO
GO:0005911	Ec B36	-0.987016	0.431487	cell-cell junction	GO
GO:0005975	Ec B36	1.68751	0.0010142	carbohydrate metabolic process	GO
GO:0005976	Ec B36	1.05519	0.384533	polysaccharide metabolic process	GO
GO:0005977	Ec B36	0.847086	0.674455	glycogen metabolic process	GO
GO:0005981	Ec B36	0	1	regulation of glycogen catabolic process	GO
GO:0005984	Ec B36	1.43824	0.0667634	disaccharide metabolic process	GO
GO:0005985	Ec B36	0	1	sucrose metabolic process	GO
GO:0005988	Ec B36	0	1	lactose metabolic process	GO
GO:0005990	Ec B36	0	1	lactose catabolic process	GO
GO:0005991	Ec B36	1.3139	0.145736	trehalose metabolic process	GO
GO:0005996	Ec B36	1.79875	0.00108342	monosaccharide metabolic process	GO
GO:0005997	Ec B36	0	1	xylulose metabolic process	GO
GO:0006000	Ec B36	0.909946	0.586047	fructose metabolic process	GO
GO:0006004	Ec B36	1.61393	0.0215827	fucose metabolic process	GO
GO:0006006	Ec B36	-1.17007	0.1875	glucose metabolic process	GO
GO:0006011	Ec B36	0	1	UDP-glucose metabolic process	GO
GO:0006012	Ec B36	0.730269	0.820941	galactose metabolic process	GO
GO:0006015	Ec B36	1.0854	0.394958	5-phosphoribose 1-diphosphate biosynthetic process	GO
GO:0006020	Ec B36	0	1	inositol metabolic process	GO
GO:0006022	Ec B36	-1.24232	0.0993377	aminoglycan metabolic process	GO
GO:0006023	Ec B36	-1.27431	0.117904	aminoglycan biosynthetic process	GO
GO:0006024	Ec B36	-1.27431	0.117904	glycosaminoglycan biosynthetic process	GO
GO:0006026	Ec B36	-0.882824	0.624161	aminoglycan catabolic process	GO
GO:0006027	Ec B36	-0.887729	0.626623	glycosaminoglycan catabolic process	GO
GO:0006040	Ec B36	1.37606	0.0961003	amino sugar metabolic process	GO
GO:0006044	Ec B36	1.62909	0.0155039	N-acetylglucosamine metabolic process	GO
GO:0006046	Ec B36	1.6547	0.00958466	N-acetylglucosamine catabolic process	GO
GO:0006047	Ec B36	0.641579	0.889076	UDP-N-acetylglucosamine metabolic process	GO
GO:0006048	Ec B36	0.641579	0.889076	UDP-N-acetylglucosamine biosynthetic process	GO
GO:0006054	Ec B36	1.44072	0.0604651	N-acetylneuraminate metabolic process	GO
GO:0006059	Ec B36	1.96427	0.00143885	hexitol metabolic process	GO
GO:0006063	Ec B36	1.65999	0.00758725	uronic acid metabolic process	GO
GO:0006064	Ec B36	1.61392	0.0106222	glucuronate catabolic process	GO
GO:0006066	Ec B36	2.00386	0.00113636	alcohol metabolic process	GO
GO:0006067	Ec B36	-0.962146	0.526596	ethanol metabolic process	GO
GO:0006071	Ec B36	1.48331	0.0325521	glycerol metabolic process	GO
GO:0006072	Ec B36	1.43285	0.0766773	glycerol-3-phosphate metabolic process	GO
GO:0006073	Ec B36	1.0168	0.451823	cellular glucan metabolic process	GO
GO:0006081	Ec B36	1.55172	0.0107143	cellular aldehyde metabolic process	GO
GO:0006082	Ec B36	1.50694	0.001	organic acid metabolic process	GO
GO:0006083	Ec B36	1.20264	0.245827	acetate metabolic process	GO
GO:0006084	Ec B36	-1.05072	0.375691	acetyl-CoA metabolic process	GO
GO:0006085	Ec B36	-1.41171	0.108108	acetyl-CoA biosynthetic process	GO
GO:0006089	Ec B36	1.33231	0.128388	lactate metabolic process	GO
GO:0006090	Ec B36	-1.6353	0.0157895	pyruvate metabolic process	GO
GO:0006091	Ec B36	1.13876	0.186983	generation of precursor metabolites and energy	GO
GO:0006094	Ec B36	-0.749282	0.830619	gluconeogenesis	GO
GO:0006096	Ec B36	-1.71808	0.012605	glycolytic process	GO
GO:0006097	Ec B36	1.62789	0.0109034	glyoxylate cycle	GO
GO:0006098	Ec B36	-0.865052	0.61516	pentose-phosphate shunt	GO
GO:0006099	Ec B36	1.7164	0.00385109	tricarboxylic acid cycle	GO
GO:0006101	Ec B36	1.5406	0.0352423	citrate metabolic process	GO
GO:0006103	Ec B36	-0.97997	0.493857	2-oxoglutarate metabolic process	GO
GO:0006104	Ec B36	1.37285	0.115016	succinyl-CoA metabolic process	GO
GO:0006105	Ec B36	-1.18482	0.233766	succinate metabolic process	GO
GO:0006108	Ec B36	1.41238	0.0775194	malate metabolic process	GO
GO:0006109	Ec B36	0.920124	0.592219	regulation of carbohydrate metabolic process	GO
GO:0006112	Ec B36	0.847086	0.674455	energy reserve metabolic process	GO
GO:0006113	Ec B36	0.89921	0.60462	fermentation	GO
GO:0006119	Ec B36	-0.984074	0.457746	oxidative phosphorylation	GO
GO:0006120	Ec B36	-1.31243	0.172872	mitochondrial electron transport, NADH to ubiquinone	GO
GO:0006139	Ec B36	0	1	nucleobase-containing compound metabolic process	GO
GO:0006144	Ec B36	1.37734	0.0961003	purine nucleobase metabolic process	GO
GO:0006145	Ec B36	1.75539	0.00620155	purine nucleobase catabolic process	GO
GO:0006152	Ec B36	1.04384	0.420155	purine nucleoside catabolic process	GO
GO:0006163	Ec B36	-1.84968	0.0111111	purine nucleotide metabolic process	GO
GO:0006164	Ec B36	-2.4005	0.00699301	purine nucleotide biosynthetic process	GO
GO:0006165	Ec B36	-1.4452	0.0504587	nucleoside diphosphate phosphorylation	GO
GO:0006166	Ec B36	1.30286	0.156589	purine ribonucleoside salvage	GO
GO:0006167	Ec B36	-1.48355	0.0589681	AMP biosynthetic process	GO
GO:0006177	Ec B36	-1.08044	0.405405	GMP biosynthetic process	GO
GO:0006188	Ec B36	-2.62039	0.00311526	IMP biosynthetic process	GO
GO:0006189	Ec B36	-2.50692	0.00291545	'de novo' IMP biosynthetic process	GO
GO:0006195	Ec B36	0	1	purine nucleotide catabolic process	GO
GO:0006206	Ec B36	-1.41463	0.0497738	pyrimidine nucleobase metabolic process	GO
GO:0006207	Ec B36	1.31407	0.154206	'de novo' pyrimidine nucleobase biosynthetic process	GO
GO:0006208	Ec B36	-1.80313	0.0191693	pyrimidine nucleobase catabolic process	GO
GO:0006212	Ec B36	-2.05974	0.00291545	uracil catabolic process	GO
GO:0006213	Ec B36	0.763007	0.798825	pyrimidine nucleoside metabolic process	GO
GO:0006220	Ec B36	-1.0211	0.408511	pyrimidine nucleotide metabolic process	GO
GO:0006221	Ec B36	-0.733113	0.897233	pyrimidine nucleotide biosynthetic process	GO
GO:0006222	Ec B36	0.791333	0.738806	UMP biosynthetic process	GO
GO:0006259	Ec B36	-1.368	0.0192308	DNA metabolic process	GO
GO:0006260	Ec B36	-1.80311	0.00617284	DNA replication	GO
GO:0006261	Ec B36	-2.10437	0.00452489	DNA-dependent DNA replication	GO
GO:0006265	Ec B36	-1.55995	0.047619	DNA topological change	GO
GO:0006269	Ec B36	-1.64893	0.0196078	DNA replication, synthesis of RNA primer	GO
GO:0006270	Ec B36	-1.46324	0.0783133	DNA replication initiation	GO
GO:0006271	Ec B36	-1.22434	0.257979	DNA strand elongation involved in DNA replication	GO
GO:0006275	Ec B36	0.734545	0.829412	regulation of DNA replication	GO
GO:0006276	Ec B36	-1.4293	0.116022	plasmid maintenance	GO
GO:0006281	Ec B36	-1.73479	0.0078125	DNA repair	GO
GO:0006282	Ec B36	-0.830024	0.665848	regulation of DNA repair	GO
GO:0006284	Ec B36	-0.691626	0.857143	base-excision repair	GO
GO:0006285	Ec B36	0	1	base-excision repair, AP site formation	GO
GO:0006289	Ec B36	-1.9202	0.0060241	nucleotide-excision repair	GO
GO:0006298	Ec B36	-1.72263	0.0331325	mismatch repair	GO
GO:0006302	Ec B36	-1.63806	0.0495627	double-strand break repair	GO
GO:0006304	Ec B36	-0.525627	0.994169	DNA modification	GO
GO:0006307	Ec B36	0.916563	0.563025	DNA dealkylation involved in DNA repair	GO
GO:0006308	Ec B36	1.00179	0.469897	DNA catabolic process	GO
GO:0006310	Ec B36	-1.34376	0.0736842	DNA recombination	GO
GO:0006313	Ec B36	0	1	transposition, DNA-mediated	GO
GO:0006323	Ec B36	0	1	DNA packaging	GO
GO:0006325	Ec B36	-1.21895	0.260638	chromatin organization	GO
GO:0006351	Ec B36	0.819478	0.901222	transcription, DNA-templated	GO
GO:0006352	Ec B36	0.92595	0.606138	DNA-templated transcription, initiation	GO
GO:0006353	Ec B36	-1.59946	0.0401338	DNA-templated transcription, termination	GO
GO:0006354	Ec B36	-1.33915	0.154255	DNA-templated transcription, elongation	GO
GO:0006355	Ec B36	0.87464	0.810398	regulation of transcription, DNA-templated	GO
GO:0006364	Ec B36	-2.18667	0.00571429	rRNA processing	GO
GO:0006396	Ec B36	-2.32923	0.0126582	RNA processing	GO
GO:0006397	Ec B36	-1.43663	0.110497	mRNA processing	GO
GO:0006399	Ec B36	-2.23095	0.0103093	tRNA metabolic process	GO
GO:0006400	Ec B36	-1.95876	0.00591716	tRNA modification	GO
GO:0006401	Ec B36	-1.36222	0.0940171	RNA catabolic process	GO
GO:0006402	Ec B36	0.770015	0.779856	mRNA catabolic process	GO
GO:0006412	Ec B36	-2.91021	0.0149254	translation	GO
GO:0006413	Ec B36	-1.75184	0.0218069	translational initiation	GO
GO:0006414	Ec B36	-1.67888	0.0234899	translational elongation	GO
GO:0006415	Ec B36	-1.58305	0.0392157	translational termination	GO
GO:0006417	Ec B36	-1.61901	0.0165746	regulation of translation	GO
GO:0006418	Ec B36	-1.94103	0.00408163	tRNA aminoacylation for protein translation	GO
GO:0006446	Ec B36	-1.46818	0.0888889	regulation of translational initiation	GO
GO:0006448	Ec B36	-0.983716	0.5	regulation of translational elongation	GO
GO:0006450	Ec B36	-1.73375	0.0331325	regulation of translational fidelity	GO
GO:0006457	Ec B36	-0.639869	1	protein folding	GO
GO:0006458	Ec B36	-0.639542	0.897222	'de novo' protein folding	GO
GO:0006464	Ec B36	0.856171	0.785714	cellular protein modification process	GO
GO:0006465	Ec B36	0	1	signal peptide processing	GO
GO:0006468	Ec B36	0.924558	0.583333	protein phosphorylation	GO
GO:0006470	Ec B36	0.880756	0.652916	protein dephosphorylation	GO
GO:0006473	Ec B36	1.31944	0.126285	protein acetylation	GO
GO:0006474	Ec B36	0	1	N-terminal protein amino acid acetylation	GO
GO:0006475	Ec B36	1.21678	0.238318	internal protein amino acid acetylation	GO
GO:0006479	Ec B36	0.469927	0.989378	protein methylation	GO
GO:0006486	Ec B36	1.19867	0.267227	protein glycosylation	GO
GO:0006508	Ec B36	-0.910327	0.795181	proteolysis	GO
GO:0006515	Ec B36	0	1	protein quality control for misfolded or incompletely synthesized proteins	GO
GO:0006518	Ec B36	-2.4776	0.0208333	peptide metabolic process	GO
GO:0006520	Ec B36	1.30032	0.0255624	cellular amino acid metabolic process	GO
GO:0006521	Ec B36	0.834179	0.688372	regulation of cellular amino acid metabolic process	GO
GO:0006522	Ec B36	-0.952641	0.494444	alanine metabolic process	GO
GO:0006523	Ec B36	-1.02487	0.446809	alanine biosynthetic process	GO
GO:0006525	Ec B36	1.75875	0.00129366	arginine metabolic process	GO
GO:0006526	Ec B36	2.12006	0.00145138	arginine biosynthetic process	GO
GO:0006527	Ec B36	-1.49971	0.0543131	arginine catabolic process	GO
GO:0006528	Ec B36	0	1	asparagine metabolic process	GO
GO:0006531	Ec B36	-1.39919	0.133333	aspartate metabolic process	GO
GO:0006534	Ec B36	-0.808039	0.781955	cysteine metabolic process	GO
GO:0006535	Ec B36	0	1	cysteine biosynthetic process from serine	GO
GO:0006536	Ec B36	-1.47227	0.0538462	glutamate metabolic process	GO
GO:0006537	Ec B36	-1.13642	0.316527	glutamate biosynthetic process	GO
GO:0006538	Ec B36	1.2611	0.215126	glutamate catabolic process	GO
GO:0006541	Ec B36	-1.1518	0.24812	glutamine metabolic process	GO
GO:0006544	Ec B36	-1.96515	0.00291545	glycine metabolic process	GO
GO:0006546	Ec B36	-1.93046	0.002457	glycine catabolic process	GO
GO:0006547	Ec B36	0	1	histidine metabolic process	GO
GO:0006548	Ec B36	0	1	histidine catabolic process	GO
GO:0006549	Ec B36	-1.02102	0.420195	isoleucine metabolic process	GO
GO:0006551	Ec B36	-1.68318	0.0361111	leucine metabolic process	GO
GO:0006553	Ec B36	1.50882	0.0293725	lysine metabolic process	GO
GO:0006554	Ec B36	1.74064	0.00311526	lysine catabolic process	GO
GO:0006555	Ec B36	-0.971265	0.475	methionine metabolic process	GO
GO:0006558	Ec B36	-1.53592	0.0585106	L-phenylalanine metabolic process	GO
GO:0006560	Ec B36	0	1	proline metabolic process	GO
GO:0006561	Ec B36	0	1	proline biosynthetic process	GO
GO:0006563	Ec B36	1.12134	0.32746	L-serine metabolic process	GO
GO:0006565	Ec B36	1.25314	0.207752	L-serine catabolic process	GO
GO:0006566	Ec B36	1.73429	0.00520833	threonine metabolic process	GO
GO:0006567	Ec B36	1.70964	0.00720461	threonine catabolic process	GO
GO:0006568	Ec B36	1.64755	0.0102941	tryptophan metabolic process	GO
GO:0006570	Ec B36	0	1	tyrosine metabolic process	GO
GO:0006571	Ec B36	0	1	tyrosine biosynthetic process	GO
GO:0006573	Ec B36	0.76224	0.792453	valine metabolic process	GO
GO:0006575	Ec B36	1.04291	0.39239	cellular modified amino acid metabolic process	GO
GO:0006576	Ec B36	1.5861	0.00956938	cellular biogenic amine metabolic process	GO
GO:0006577	Ec B36	1.39223	0.0835735	amino-acid betaine metabolic process	GO
GO:0006579	Ec B36	1.4751	0.0672269	amino-acid betaine catabolic process	GO
GO:0006580	Ec B36	1.49912	0.0449927	ethanolamine metabolic process	GO
GO:0006586	Ec B36	1.64755	0.0102941	indolalkylamine metabolic process	GO
GO:0006591	Ec B36	1.73176	0.0046875	ornithine metabolic process	GO
GO:0006595	Ec B36	1.27943	0.153141	polyamine metabolic process	GO
GO:0006596	Ec B36	1.11335	0.315789	polyamine biosynthetic process	GO
GO:0006598	Ec B36	1.32381	0.15016	polyamine catabolic process	GO
GO:0006605	Ec B36	-0.893067	0.62215	protein targeting	GO
GO:0006612	Ec B36	-1.15804	0.308123	protein targeting to membrane	GO
GO:0006613	Ec B36	-1.47841	0.0638821	cotranslational protein targeting to membrane	GO
GO:0006614	Ec B36	-1.47841	0.0638821	SRP-dependent cotranslational protein targeting to membrane	GO
GO:0006629	Ec B36	1.49105	0.00103734	lipid metabolic process	GO
GO:0006631	Ec B36	1.92771	0.00114416	fatty acid metabolic process	GO
GO:0006633	Ec B36	-1.19574	0.157205	fatty acid biosynthetic process	GO
GO:0006635	Ec B36	1.95221	0.00146843	fatty acid beta-oxidation	GO
GO:0006637	Ec B36	1.07918	0.355619	acyl-CoA metabolic process	GO
GO:0006643	Ec B36	-1.1003	0.248	membrane lipid metabolic process	GO
GO:0006644	Ec B36	-1.07043	0.271523	phospholipid metabolic process	GO
GO:0006650	Ec B36	0.690309	0.878906	glycerophospholipid metabolic process	GO
GO:0006655	Ec B36	0.509093	0.96729	phosphatidylglycerol biosynthetic process	GO
GO:0006664	Ec B36	-1.1003	0.248	glycolipid metabolic process	GO
GO:0006694	Ec B36	1.25282	0.220168	steroid biosynthetic process	GO
GO:0006720	Ec B36	-1.32356	0.13961	isoprenoid metabolic process	GO
GO:0006721	Ec B36	-1.72101	0.0466472	terpenoid metabolic process	GO
GO:0006725	Ec B36	0	1	cellular aromatic compound metabolic process	GO
GO:0006730	Ec B36	-1.09507	0.319876	one-carbon metabolic process	GO
GO:0006732	Ec B36	0.865632	0.761555	coenzyme metabolic process	GO
GO:0006733	Ec B36	-1.77548	0.00591716	oxidoreduction coenzyme metabolic process	GO
GO:0006734	Ec B36	-0.988159	0.442771	NADH metabolic process	GO
GO:0006739	Ec B36	0.571835	0.965763	NADP metabolic process	GO
GO:0006740	Ec B36	-0.697945	0.856678	NADPH regeneration	GO
GO:0006743	Ec B36	-1.81141	0.0201342	ubiquinone metabolic process	GO
GO:0006744	Ec B36	-1.9613	0.00352113	ubiquinone biosynthetic process	GO
GO:0006749	Ec B36	0.864226	0.647951	glutathione metabolic process	GO
GO:0006753	Ec B36	-1.56219	0.0217391	nucleoside phosphate metabolic process	GO
GO:0006754	Ec B36	-1.41966	0.0756303	ATP biosynthetic process	GO
GO:0006757	Ec B36	-1.69454	0.0204082	ATP generation from ADP	GO
GO:0006760	Ec B36	-0.617333	0.948052	folic acid-containing compound metabolic process	GO
GO:0006766	Ec B36	1.16498	0.23269	vitamin metabolic process	GO
GO:0006767	Ec B36	1.18884	0.199095	water-soluble vitamin metabolic process	GO
GO:0006768	Ec B36	0.914738	0.599393	biotin metabolic process	GO
GO:0006771	Ec B36	-1.2587	0.213889	riboflavin metabolic process	GO
GO:0006772	Ec B36	0.826592	0.724784	thiamine metabolic process	GO
GO:0006777	Ec B36	1.02973	0.435414	Mo-molybdopterin cofactor biosynthetic process	GO
GO:0006778	Ec B36	-0.686427	0.916388	porphyrin-containing compound metabolic process	GO
GO:0006779	Ec B36	-1.08472	0.352349	porphyrin-containing compound biosynthetic process	GO
GO:0006782	Ec B36	0	1	protoporphyrinogen IX biosynthetic process	GO
GO:0006783	Ec B36	-0.996807	0.449511	heme biosynthetic process	GO
GO:0006790	Ec B36	0.849919	0.780645	sulfur compound metabolic process	GO
GO:0006791	Ec B36	1.13637	0.330804	sulfur utilization	GO
GO:0006793	Ec B36	1.01011	0.465465	phosphorus metabolic process	GO
GO:0006796	Ec B36	0.972033	0.581162	phosphate-containing compound metabolic process	GO
GO:0006801	Ec B36	-0.492317	0.984043	superoxide metabolic process	GO
GO:0006805	Ec B36	1.78542	0.00441176	xenobiotic metabolic process	GO
GO:0006807	Ec B36	0	1	nitrogen compound metabolic process	GO
GO:0006808	Ec B36	-1.63784	0.012285	regulation of nitrogen utilization	GO
GO:0006810	Ec B36	1.77055	0.001	transport	GO
GO:0006811	Ec B36	1.51379	0.00101317	ion transport	GO
GO:0006812	Ec B36	1.2288	0.0749487	cation transport	GO
GO:0006813	Ec B36	1.14894	0.286458	potassium ion transport	GO
GO:0006814	Ec B36	1.21328	0.214489	sodium ion transport	GO
GO:0006816	Ec B36	0	1	calcium ion transport	GO
GO:0006817	Ec B36	0.899525	0.623672	phosphate ion transport	GO
GO:0006820	Ec B36	1.67059	0.00103199	anion transport	GO
GO:0006824	Ec B36	0	1	cobalt ion transport	GO
GO:0006825	Ec B36	1.2781	0.171875	copper ion transport	GO
GO:0006826	Ec B36	-0.905343	0.614634	iron ion transport	GO
GO:0006828	Ec B36	0	1	manganese ion transport	GO
GO:0006829	Ec B36	0.695824	0.846269	zinc ion transport	GO
GO:0006833	Ec B36	0	1	water transport	GO
GO:0006835	Ec B36	1.57532	0.0142248	dicarboxylic acid transport	GO
GO:0006836	Ec B36	1.41665	0.0724234	neurotransmitter transport	GO
GO:0006855	Ec B36	1.59127	0.00453001	drug transmembrane transport	GO
GO:0006857	Ec B36	1.06992	0.37234	oligopeptide transport	GO
GO:0006863	Ec B36	1.28513	0.183582	purine nucleobase transport	GO
GO:0006865	Ec B36	1.15913	0.224558	amino acid transport	GO
GO:0006869	Ec B36	0.807804	0.781883	lipid transport	GO
GO:0006873	Ec B36	0.741926	0.868892	cellular ion homeostasis	GO
GO:0006874	Ec B36	0	1	cellular calcium ion homeostasis	GO
GO:0006875	Ec B36	0.790214	0.797136	cellular metal ion homeostasis	GO
GO:0006878	Ec B36	1.41395	0.0907563	cellular copper ion homeostasis	GO
GO:0006879	Ec B36	-1.02128	0.408072	cellular iron ion homeostasis	GO
GO:0006884	Ec B36	0	1	cell volume homeostasis	GO
GO:0006885	Ec B36	1.03236	0.4522	regulation of pH	GO
GO:0006886	Ec B36	-1.283	0.155844	intracellular protein transport	GO
GO:0006887	Ec B36	0	1	exocytosis	GO
GO:0006915	Ec B36	0.599227	0.933232	apoptotic process	GO
GO:0006928	Ec B36	1.72261	0.00114286	movement of cell or subcellular component	GO
GO:0006935	Ec B36	1.82399	0.00130208	chemotaxis	GO
GO:0006950	Ec B36	0.881593	0.867868	response to stress	GO
GO:0006952	Ec B36	0.888317	0.633705	defense response	GO
GO:0006955	Ec B36	0.935449	0.541176	immune response	GO
GO:0006970	Ec B36	-1.01049	0.392638	response to osmotic stress	GO
GO:0006972	Ec B36	-1.07029	0.327465	hyperosmotic response	GO
GO:0006974	Ec B36	0.9667	0.581205	cellular response to DNA damage stimulus	GO
GO:0006979	Ec B36	0.909314	0.667742	response to oxidative stress	GO
GO:0006986	Ec B36	0	1	response to unfolded protein	GO
GO:0006995	Ec B36	1.55032	0.0341085	cellular response to nitrogen starvation	GO
GO:0006996	Ec B36	-2.36464	0.0149254	organelle organization	GO
GO:0007005	Ec B36	0	1	mitochondrion organization	GO
GO:0007049	Ec B36	-1.59374	0.008	cell cycle	GO
GO:0007059	Ec B36	-1.42875	0.0774648	chromosome segregation	GO
GO:0007062	Ec B36	0.547742	0.964856	sister chromatid cohesion	GO
GO:0007154	Ec B36	0.803676	0.892857	cell communication	GO
GO:0007155	Ec B36	1.27681	0.129397	cell adhesion	GO
GO:0007165	Ec B36	0.813882	0.8	signal transduction	GO
GO:0007166	Ec B36	1.47835	0.0495208	cell surface receptor signaling pathway	GO
GO:0007167	Ec B36	0	1	enzyme linked receptor protein signaling pathway	GO
GO:0007231	Ec B36	0	1	osmosensory signaling pathway	GO
GO:0007267	Ec B36	1.70522	0.00597015	cell-cell signaling	GO
GO:0007268	Ec B36	0	1	chemical synaptic transmission	GO
GO:0007275	Ec B36	1.6293	0.00481928	multicellular organism development	GO
GO:0007389	Ec B36	0	1	pattern specification process	GO
GO:0007399	Ec B36	1.42095	0.0720461	nervous system development	GO
GO:0007417	Ec B36	1.36079	0.103876	central nervous system development	GO
GO:0007420	Ec B36	0	1	brain development	GO
GO:0007423	Ec B36	0	1	sensory organ development	GO
GO:0007507	Ec B36	0	1	heart development	GO
GO:0007568	Ec B36	1.26444	0.170588	aging	GO
GO:0007584	Ec B36	1.36001	0.106977	response to nutrient	GO
GO:0007610	Ec B36	1.069	0.388179	behavior	GO
GO:0007611	Ec B36	0	1	learning or memory	GO
GO:0008015	Ec B36	0	1	blood circulation	GO
GO:0008026	Ec B36	-2.16165	0.0033557	ATP-dependent helicase activity	GO
GO:0008028	Ec B36	1.49185	0.0369898	monocarboxylic acid transmembrane transporter activity	GO
GO:0008033	Ec B36	-2.00835	0.00689655	tRNA processing	GO
GO:0008047	Ec B36	-1.81894	0.00668896	enzyme activator activity	GO
GO:0008073	Ec B36	1.22514	0.222059	ornithine decarboxylase inhibitor activity	GO
GO:0008080	Ec B36	1.45875	0.0413885	N-acetyltransferase activity	GO
GO:0008081	Ec B36	0.782335	0.776596	phosphoric diester hydrolase activity	GO
GO:0008094	Ec B36	-2.32394	0.004	DNA-dependent ATPase activity	GO
GO:0008104	Ec B36	0.861751	0.713496	protein localization	GO
GO:0008106	Ec B36	0	1	alcohol dehydrogenase (NADP+) activity	GO
GO:0008134	Ec B36	1.36982	0.0896159	transcription factor binding	GO
GO:0008135	Ec B36	-1.78056	0.0194805	translation factor activity, RNA binding	GO
GO:0008137	Ec B36	-2.24736	0.00311526	NADH dehydrogenase (ubiquinone) activity	GO
GO:0008143	Ec B36	0	1	poly(A) binding	GO
GO:0008144	Ec B36	-1.05546	0.5	drug binding	GO
GO:0008150	Ec B36	0	1	biological_process	GO
GO:0008156	Ec B36	0.999336	0.48125	negative regulation of DNA replication	GO
GO:0008168	Ec B36	-1.56964	0.0185185	methyltransferase activity	GO
GO:0008169	Ec B36	-1.71983	0.025	C-methyltransferase activity	GO
GO:0008170	Ec B36	-1.42667	0.0536913	N-methyltransferase activity	GO
GO:0008171	Ec B36	-0.745367	0.798137	O-methyltransferase activity	GO
GO:0008172	Ec B36	0	1	S-methyltransferase activity	GO
GO:0008173	Ec B36	-1.87912	0.0136364	RNA methyltransferase activity	GO
GO:0008175	Ec B36	-1.51928	0.0488599	tRNA methyltransferase activity	GO
GO:0008177	Ec B36	1.20589	0.244409	succinate dehydrogenase (ubiquinone) activity	GO
GO:0008186	Ec B36	-1.92285	0.00555556	RNA-dependent ATPase activity	GO
GO:0008194	Ec B36	-0.837264	0.632653	UDP-glycosyltransferase activity	GO
GO:0008198	Ec B36	1.03779	0.420079	ferrous iron binding	GO
GO:0008199	Ec B36	0	1	ferric iron binding	GO
GO:0008202	Ec B36	1.14472	0.3	steroid metabolic process	GO
GO:0008213	Ec B36	0.469927	0.989378	protein alkylation	GO
GO:0008216	Ec B36	-0.959447	0.487395	spermidine metabolic process	GO
GO:0008219	Ec B36	-0.530819	1	cell death	GO
GO:0008233	Ec B36	-1.10884	0.2	peptidase activity	GO
GO:0008234	Ec B36	0.576931	0.929907	cysteine-type peptidase activity	GO
GO:0008235	Ec B36	0.676247	0.877086	metalloexopeptidase activity	GO
GO:0008236	Ec B36	-1.14815	0.188073	serine-type peptidase activity	GO
GO:0008237	Ec B36	0.579832	0.974392	metallopeptidase activity	GO
GO:0008238	Ec B36	-0.863633	0.733032	exopeptidase activity	GO
GO:0008252	Ec B36	0	1	nucleotidase activity	GO
GO:0008253	Ec B36	0	1	5'-nucleotidase activity	GO
GO:0008270	Ec B36	0.811744	0.848739	zinc ion binding	GO
GO:0008272	Ec B36	-0.536323	0.991254	sulfate transport	GO
GO:0008276	Ec B36	0.600392	0.941085	protein methyltransferase activity	GO
GO:0008283	Ec B36	0	1	cell proliferation	GO
GO:0008284	Ec B36	0	1	positive regulation of cell proliferation	GO
GO:0008289	Ec B36	-0.801732	0.804255	lipid binding	GO
GO:0008295	Ec B36	-0.642111	0.87234	spermidine biosynthetic process	GO
GO:0008296	Ec B36	0	1	3'-5'-exodeoxyribonuclease activity	GO
GO:0008299	Ec B36	-1.29311	0.140575	isoprenoid biosynthetic process	GO
GO:0008320	Ec B36	-1.42075	0.0749186	protein transmembrane transporter activity	GO
GO:0008324	Ec B36	1.40015	0.0083682	cation transmembrane transporter activity	GO
GO:0008360	Ec B36	-1.40736	0.038674	regulation of cell shape	GO
GO:0008361	Ec B36	0	1	regulation of cell size	GO
GO:0008374	Ec B36	1.32661	0.126619	O-acyltransferase activity	GO
GO:0008379	Ec B36	-1.24236	0.242021	thioredoxin peroxidase activity	GO
GO:0008380	Ec B36	0	1	RNA splicing	GO
GO:0008408	Ec B36	-1.96557	0.00395257	3'-5' exonuclease activity	GO
GO:0008409	Ec B36	0	1	5'-3' exonuclease activity	GO
GO:0008410	Ec B36	1.87897	0.00155039	CoA-transferase activity	GO
GO:0008422	Ec B36	0	1	beta-glucosidase activity	GO
GO:0008477	Ec B36	1.16735	0.292437	purine nucleosidase activity	GO
GO:0008483	Ec B36	-0.959577	0.483193	transaminase activity	GO
GO:0008484	Ec B36	1.05043	0.407813	sulfuric ester hydrolase activity	GO
GO:0008509	Ec B36	1.57317	0.00105042	anion transmembrane transporter activity	GO
GO:0008514	Ec B36	1.63075	0.00107527	organic anion transmembrane transporter activity	GO
GO:0008519	Ec B36	1.05208	0.402344	ammonium transmembrane transporter activity	GO
GO:0008565	Ec B36	-1.86012	0.0127796	protein transporter activity	GO
GO:0008610	Ec B36	-1.00578	0.42623	lipid biosynthetic process	GO
GO:0008614	Ec B36	-1.39991	0.127072	pyridoxine metabolic process	GO
GO:0008615	Ec B36	-1.39991	0.127072	pyridoxine biosynthetic process	GO
GO:0008616	Ec B36	-1.54696	0.0694444	queuosine biosynthetic process	GO
GO:0008641	Ec B36	0	1	ubiquitin-like modifier activating enzyme activity	GO
GO:0008643	Ec B36	2.41083	0.0010846	carbohydrate transport	GO
GO:0008645	Ec B36	1.83587	0.0013089	hexose transmembrane transport	GO
GO:0008649	Ec B36	-1.81062	0.0075188	rRNA methyltransferase activity	GO
GO:0008652	Ec B36	1.36226	0.0233051	cellular amino acid biosynthetic process	GO
GO:0008653	Ec B36	1.00444	0.460261	lipopolysaccharide metabolic process	GO
GO:0008654	Ec B36	-1.30889	0.0769231	phospholipid biosynthetic process	GO
GO:0008655	Ec B36	-1.24634	0.222222	pyrimidine-containing compound salvage	GO
GO:0008658	Ec B36	-1.25342	0.195335	penicillin binding	GO
GO:0008706	Ec B36	0	1	6-phospho-beta-glucosidase activity	GO
GO:0008713	Ec B36	-0.716234	0.796069	ADP-heptose-lipopolysaccharide heptosyltransferase activity	GO
GO:0008745	Ec B36	0.582232	0.950479	N-acetylmuramoyl-L-alanine amidase activity	GO
GO:0008757	Ec B36	-1.76171	0.0121951	S-adenosylmethionine-dependent methyltransferase activity	GO
GO:0008800	Ec B36	0	1	beta-lactamase activity	GO
GO:0008815	Ec B36	0	1	citrate (pro-3S)-lyase activity	GO
GO:0008861	Ec B36	1.03412	0.452101	formate C-acetyltransferase activity	GO
GO:0008875	Ec B36	0	1	gluconate dehydrogenase activity	GO
GO:0008920	Ec B36	-0.716234	0.796069	lipopolysaccharide heptosyltransferase activity	GO
GO:0008932	Ec B36	-1.0742	0.361345	lytic endotransglycosylase activity	GO
GO:0008933	Ec B36	-0.685266	0.865889	lytic transglycosylase activity	GO
GO:0008940	Ec B36	1.27647	0.187597	nitrate reductase activity	GO
GO:0008948	Ec B36	0	1	oxaloacetate decarboxylase activity	GO
GO:0008955	Ec B36	-1.4634	0.0812325	peptidoglycan glycosyltransferase activity	GO
GO:0008965	Ec B36	0.794763	0.72437	phosphoenolpyruvate-protein phosphotransferase activity	GO
GO:0008982	Ec B36	1.81951	0.00132626	protein-N(PI)-phosphohistidine-sugar phosphotransferase activity	GO
GO:0008990	Ec B36	0	1	rRNA (guanine-N2-)-methyltransferase activity	GO
GO:0008993	Ec B36	0	1	rhamnulokinase activity	GO
GO:0009002	Ec B36	-1.28345	0.172012	serine-type D-Ala-D-Ala carboxypeptidase activity	GO
GO:0009013	Ec B36	0	1	succinate-semialdehyde dehydrogenase [NAD(P)+] activity	GO
GO:0009052	Ec B36	0.704895	0.843411	pentose-phosphate shunt, non-oxidative branch	GO
GO:0009055	Ec B36	1.47772	0.0137143	electron transfer activity	GO
GO:0009056	Ec B36	1.74419	0.001001	catabolic process	GO
GO:0009057	Ec B36	-0.762577	0.95935	macromolecule catabolic process	GO
GO:0009058	Ec B36	0	1	biosynthetic process	GO
GO:0009059	Ec B36	-1.49455	0.5	macromolecule biosynthetic process	GO
GO:0009060	Ec B36	1.45054	0.0333333	aerobic respiration	GO
GO:0009061	Ec B36	1.51588	0.0240385	anaerobic respiration	GO
GO:0009062	Ec B36	2.159	0.0013587	fatty acid catabolic process	GO
GO:0009063	Ec B36	1.71847	0.00114416	cellular amino acid catabolic process	GO
GO:0009064	Ec B36	1.52167	0.0142349	glutamine family amino acid metabolic process	GO
GO:0009065	Ec B36	1.13828	0.299479	glutamine family amino acid catabolic process	GO
GO:0009066	Ec B36	1.53006	0.00813008	aspartate family amino acid metabolic process	GO
GO:0009067	Ec B36	-1.21188	0.15625	aspartate family amino acid biosynthetic process	GO
GO:0009068	Ec B36	1.93322	0.001321	aspartate family amino acid catabolic process	GO
GO:0009069	Ec B36	-1.21878	0.114286	serine family amino acid metabolic process	GO
GO:0009070	Ec B36	0.983041	0.5	serine family amino acid biosynthetic process	GO
GO:0009071	Ec B36	0.93361	0.573864	serine family amino acid catabolic process	GO
GO:0009072	Ec B36	0.696297	0.909661	aromatic amino acid family metabolic process	GO
GO:0009073	Ec B36	-0.516291	1	aromatic amino acid family biosynthetic process	GO
GO:0009074	Ec B36	1.1833	0.266773	aromatic amino acid family catabolic process	GO
GO:0009078	Ec B36	-0.952641	0.494444	pyruvate family amino acid metabolic process	GO
GO:0009079	Ec B36	-1.02487	0.446809	pyruvate family amino acid biosynthetic process	GO
GO:0009081	Ec B36	1.03905	0.415918	branched-chain amino acid metabolic process	GO
GO:0009082	Ec B36	0.826593	0.713351	branched-chain amino acid biosynthetic process	GO
GO:0009083	Ec B36	0	1	branched-chain amino acid catabolic process	GO
GO:0009084	Ec B36	1.87925	0.00132626	glutamine family amino acid biosynthetic process	GO
GO:0009085	Ec B36	0.794497	0.76513	lysine biosynthetic process	GO
GO:0009086	Ec B36	-0.688729	0.909699	methionine biosynthetic process	GO
GO:0009088	Ec B36	-0.986557	0.448179	threonine biosynthetic process	GO
GO:0009089	Ec B36	0.864002	0.666667	lysine biosynthetic process via diaminopimelate	GO
GO:0009090	Ec B36	0	1	homoserine biosynthetic process	GO
GO:0009092	Ec B36	-1.08124	0.335277	homoserine metabolic process	GO
GO:0009093	Ec B36	0	1	cysteine catabolic process	GO
GO:0009094	Ec B36	0	1	L-phenylalanine biosynthetic process	GO
GO:0009095	Ec B36	0	1	aromatic amino acid family biosynthetic process, prephenate pathway	GO
GO:0009097	Ec B36	-1.02102	0.420195	isoleucine biosynthetic process	GO
GO:0009098	Ec B36	-1.38244	0.135359	leucine biosynthetic process	GO
GO:0009099	Ec B36	-1.17139	0.25656	valine biosynthetic process	GO
GO:0009100	Ec B36	1.37642	0.11215	glycoprotein metabolic process	GO
GO:0009101	Ec B36	1.06471	0.392971	glycoprotein biosynthetic process	GO
GO:0009102	Ec B36	0.976412	0.498507	biotin biosynthetic process	GO
GO:0009103	Ec B36	1.01443	0.450472	lipopolysaccharide biosynthetic process	GO
GO:0009108	Ec B36	-1.35952	0.0434783	coenzyme biosynthetic process	GO
GO:0009109	Ec B36	1.98049	0.00155763	coenzyme catabolic process	GO
GO:0009110	Ec B36	-0.531021	1	vitamin biosynthetic process	GO
GO:0009111	Ec B36	1.85695	0.00155763	vitamin catabolic process	GO
GO:0009112	Ec B36	1.18559	0.217548	nucleobase metabolic process	GO
GO:0009113	Ec B36	-1.18046	0.296919	purine nucleobase biosynthetic process	GO
GO:0009116	Ec B36	-0.948697	0.571429	nucleoside metabolic process	GO
GO:0009117	Ec B36	-1.56284	0.0217391	nucleotide metabolic process	GO
GO:0009119	Ec B36	-1.10709	0.246305	ribonucleoside metabolic process	GO
GO:0009123	Ec B36	-2.08224	0.0075188	nucleoside monophosphate metabolic process	GO
GO:0009124	Ec B36	-2.04322	0.00649351	nucleoside monophosphate biosynthetic process	GO
GO:0009126	Ec B36	-2.24233	0.00621118	purine nucleoside monophosphate metabolic process	GO
GO:0009127	Ec B36	-2.30734	0.00526316	purine nucleoside monophosphate biosynthetic process	GO
GO:0009129	Ec B36	0.547353	0.978693	pyrimidine nucleoside monophosphate metabolic process	GO
GO:0009130	Ec B36	-0.650057	0.929712	pyrimidine nucleoside monophosphate biosynthetic process	GO
GO:0009132	Ec B36	-1.50555	0.0368664	nucleoside diphosphate metabolic process	GO
GO:0009135	Ec B36	-1.82529	0.0170213	purine nucleoside diphosphate metabolic process	GO
GO:0009141	Ec B36	-1.35191	0.0807453	nucleoside triphosphate metabolic process	GO
GO:0009142	Ec B36	-1.26655	0.110092	nucleoside triphosphate biosynthetic process	GO
GO:0009143	Ec B36	0	1	nucleoside triphosphate catabolic process	GO
GO:0009144	Ec B36	-1.40431	0.05	purine nucleoside triphosphate metabolic process	GO
GO:0009145	Ec B36	-1.49594	0.056	purine nucleoside triphosphate biosynthetic process	GO
GO:0009147	Ec B36	-1.79884	0.0180723	pyrimidine nucleoside triphosphate metabolic process	GO
GO:0009148	Ec B36	-1.53778	0.0560224	pyrimidine nucleoside triphosphate biosynthetic process	GO
GO:0009150	Ec B36	-1.88916	0.0104167	purine ribonucleotide metabolic process	GO
GO:0009151	Ec B36	0	1	purine deoxyribonucleotide metabolic process	GO
GO:0009152	Ec B36	-2.4616	0.00628931	purine ribonucleotide biosynthetic process	GO
GO:0009156	Ec B36	-2.03338	0.00617284	ribonucleoside monophosphate biosynthetic process	GO
GO:0009157	Ec B36	-1.02913	0.447174	deoxyribonucleoside monophosphate biosynthetic process	GO
GO:0009161	Ec B36	-2.03415	0.00694444	ribonucleoside monophosphate metabolic process	GO
GO:0009162	Ec B36	-1.02913	0.447174	deoxyribonucleoside monophosphate metabolic process	GO
GO:0009163	Ec B36	-0.928985	0.578723	nucleoside biosynthetic process	GO
GO:0009164	Ec B36	0.909997	0.604412	nucleoside catabolic process	GO
GO:0009165	Ec B36	-2.14433	0.0125	nucleotide biosynthetic process	GO
GO:0009166	Ec B36	-1.50104	0.0510638	nucleotide catabolic process	GO
GO:0009167	Ec B36	-2.24233	0.00621118	purine ribonucleoside monophosphate metabolic process	GO
GO:0009168	Ec B36	-2.30734	0.00526316	purine ribonucleoside monophosphate biosynthetic process	GO
GO:0009173	Ec B36	0.771121	0.780882	pyrimidine ribonucleoside monophosphate metabolic process	GO
GO:0009174	Ec B36	0.791333	0.738806	pyrimidine ribonucleoside monophosphate biosynthetic process	GO
GO:0009176	Ec B36	-1.02913	0.447174	pyrimidine deoxyribonucleoside monophosphate metabolic process	GO
GO:0009177	Ec B36	-1.02913	0.447174	pyrimidine deoxyribonucleoside monophosphate biosynthetic process	GO
GO:0009179	Ec B36	-1.82529	0.0170213	purine ribonucleoside diphosphate metabolic process	GO
GO:0009185	Ec B36	-1.7937	0.0131004	ribonucleoside diphosphate metabolic process	GO
GO:0009187	Ec B36	0.808345	0.73053	cyclic nucleotide metabolic process	GO
GO:0009199	Ec B36	-1.50562	0.0294118	ribonucleoside triphosphate metabolic process	GO
GO:0009200	Ec B36	-1.50887	0.0745856	deoxyribonucleoside triphosphate metabolic process	GO
GO:0009201	Ec B36	-1.51587	0.0510638	ribonucleoside triphosphate biosynthetic process	GO
GO:0009205	Ec B36	-1.47732	0.0414747	purine ribonucleoside triphosphate metabolic process	GO
GO:0009206	Ec B36	-1.49594	0.056	purine ribonucleoside triphosphate biosynthetic process	GO
GO:0009208	Ec B36	-1.41042	0.108108	pyrimidine ribonucleoside triphosphate metabolic process	GO
GO:0009211	Ec B36	-1.53244	0.0560224	pyrimidine deoxyribonucleoside triphosphate metabolic process	GO
GO:0009215	Ec B36	0	1	purine deoxyribonucleoside triphosphate metabolic process	GO
GO:0009218	Ec B36	-0.654459	0.92953	pyrimidine ribonucleotide metabolic process	GO
GO:0009219	Ec B36	-1.33087	0.166667	pyrimidine deoxyribonucleotide metabolic process	GO
GO:0009220	Ec B36	0.584993	0.954479	pyrimidine ribonucleotide biosynthetic process	GO
GO:0009221	Ec B36	-0.946167	0.542553	pyrimidine deoxyribonucleotide biosynthetic process	GO
GO:0009225	Ec B36	0.84936	0.700935	nucleotide-sugar metabolic process	GO
GO:0009226	Ec B36	0.918626	0.588905	nucleotide-sugar biosynthetic process	GO
GO:0009228	Ec B36	-0.724588	0.81677	thiamine biosynthetic process	GO
GO:0009229	Ec B36	-0.686179	0.888554	thiamine diphosphate biosynthetic process	GO
GO:0009231	Ec B36	-1.2587	0.213889	riboflavin biosynthetic process	GO
GO:0009233	Ec B36	0	1	menaquinone metabolic process	GO
GO:0009234	Ec B36	0	1	menaquinone biosynthetic process	GO
GO:0009235	Ec B36	-0.960491	0.486111	cobalamin metabolic process	GO
GO:0009236	Ec B36	-1.03667	0.395028	cobalamin biosynthetic process	GO
GO:0009237	Ec B36	1.53424	0.0367107	siderophore metabolic process	GO
GO:0009238	Ec B36	1.60023	0.0155763	enterobactin metabolic process	GO
GO:0009239	Ec B36	1.53919	0.0375	enterobactin biosynthetic process	GO
GO:0009240	Ec B36	-1.04556	0.372222	isopentenyl diphosphate biosynthetic process	GO
GO:0009242	Ec B36	1.46258	0.0533141	colanic acid biosynthetic process	GO
GO:0009243	Ec B36	1.06637	0.40155	O antigen biosynthetic process	GO
GO:0009244	Ec B36	-1.51019	0.0488722	lipopolysaccharide core region biosynthetic process	GO
GO:0009245	Ec B36	-1.9508	0.0037594	lipid A biosynthetic process	GO
GO:0009246	Ec B36	-2.14007	0.00325733	enterobacterial common antigen biosynthetic process	GO
GO:0009247	Ec B36	-1.50434	0.044898	glycolipid biosynthetic process	GO
GO:0009249	Ec B36	0	1	protein lipoylation	GO
GO:0009250	Ec B36	0	1	glucan biosynthetic process	GO
GO:0009251	Ec B36	0.60283	0.934375	glucan catabolic process	GO
GO:0009252	Ec B36	-1.27431	0.117904	peptidoglycan biosynthetic process	GO
GO:0009253	Ec B36	-0.896672	0.610224	peptidoglycan catabolic process	GO
GO:0009254	Ec B36	-0.857969	0.654952	peptidoglycan turnover	GO
GO:0009259	Ec B36	-1.7587	0.0126582	ribonucleotide metabolic process	GO
GO:0009260	Ec B36	-2.2148	0.0078125	ribonucleotide biosynthetic process	GO
GO:0009261	Ec B36	-1.20906	0.277641	ribonucleotide catabolic process	GO
GO:0009262	Ec B36	-1.65776	0.0334448	deoxyribonucleotide metabolic process	GO
GO:0009263	Ec B36	-1.44458	0.0684039	deoxyribonucleotide biosynthetic process	GO
GO:0009264	Ec B36	0	1	deoxyribonucleotide catabolic process	GO
GO:0009265	Ec B36	-1.32323	0.165746	2'-deoxyribonucleotide biosynthetic process	GO
GO:0009266	Ec B36	-1.03634	0.277778	response to temperature stimulus	GO
GO:0009267	Ec B36	1.00167	0.464923	cellular response to starvation	GO
GO:0009268	Ec B36	1.12365	0.289277	response to pH	GO
GO:0009273	Ec B36	-1.3267	0.0803571	peptidoglycan-based cell wall biogenesis	GO
GO:0009274	Ec B36	1.05527	0.409712	peptidoglycan-based cell wall	GO
GO:0009276	Ec B36	1.08171	0.382946	Gram-negative-bacterium-type cell wall	GO
GO:0009279	Ec B36	1.03721	0.41989	cell outer membrane	GO
GO:0009288	Ec B36	1.66103	0.00924703	bacterial-type flagellum	GO
GO:0009289	Ec B36	1.36349	0.0964674	pilus	GO
GO:0009292	Ec B36	1.55126	0.0333839	genetic transfer	GO
GO:0009294	Ec B36	1.55126	0.0333839	DNA mediated transformation	GO
GO:0009295	Ec B36	-1.12378	0.278195	nucleoid	GO
GO:0009297	Ec B36	1.29675	0.174627	pilus assembly	GO
GO:0009306	Ec B36	0.839799	0.703504	protein secretion	GO
GO:0009308	Ec B36	1.57166	0.00948992	amine metabolic process	GO
GO:0009309	Ec B36	1.21977	0.206117	amine biosynthetic process	GO
GO:0009310	Ec B36	1.68331	0.00792602	amine catabolic process	GO
GO:0009311	Ec B36	-1.18708	0.159509	oligosaccharide metabolic process	GO
GO:0009312	Ec B36	-1.93313	0.0105263	oligosaccharide biosynthetic process	GO
GO:0009313	Ec B36	1.46127	0.0641791	oligosaccharide catabolic process	GO
GO:0009314	Ec B36	-1.81407	0.0125	response to radiation	GO
GO:0009325	Ec B36	1.27647	0.187597	nitrate reductase complex	GO
GO:0009326	Ec B36	1.52634	0.0420168	formate dehydrogenase complex	GO
GO:0009346	Ec B36	0	1	citrate lyase complex	GO
GO:0009360	Ec B36	-1.49064	0.0845481	DNA polymerase III complex	GO
GO:0009361	Ec B36	1.39354	0.110924	succinate-CoA ligase complex (ADP-forming)	GO
GO:0009372	Ec B36	-0.894604	0.572482	quorum sensing	GO
GO:0009375	Ec B36	-2.33119	0.00276243	ferredoxin hydrogenase complex	GO
GO:0009376	Ec B36	0	1	HslUV protease complex	GO
GO:0009389	Ec B36	1.22456	0.2125	dimethyl sulfoxide reductase activity	GO
GO:0009390	Ec B36	1.22456	0.2125	dimethyl sulfoxide reductase complex	GO
GO:0009394	Ec B36	-1.50732	0.0728863	2'-deoxyribonucleotide metabolic process	GO
GO:0009395	Ec B36	0	1	phospholipid catabolic process	GO
GO:0009396	Ec B36	0	1	folic acid-containing compound biosynthetic process	GO
GO:0009399	Ec B36	-2.02382	0.00265957	nitrogen fixation	GO
GO:0009401	Ec B36	2.33296	0.00118906	phosphoenolpyruvate-dependent sugar phosphotransferase system	GO
GO:0009403	Ec B36	0.634131	0.916279	toxin biosynthetic process	GO
GO:0009404	Ec B36	1.33044	0.125	toxin metabolic process	GO
GO:0009405	Ec B36	0.994142	0.458234	pathogenesis	GO
GO:0009407	Ec B36	1.47365	0.0672269	toxin catabolic process	GO
GO:0009408	Ec B36	-0.90185	0.701389	response to heat	GO
GO:0009409	Ec B36	-0.97782	0.509174	response to cold	GO
GO:0009410	Ec B36	1.7915	0.00143885	response to xenobiotic stimulus	GO
GO:0009411	Ec B36	-1.11683	0.302013	response to UV	GO
GO:0009414	Ec B36	0	1	response to water deprivation	GO
GO:0009415	Ec B36	0	1	response to water	GO
GO:0009416	Ec B36	0.74676	0.84379	response to light stimulus	GO
GO:0009423	Ec B36	-1.25433	0.186747	chorismate biosynthetic process	GO
GO:0009424	Ec B36	1.24973	0.203338	bacterial-type flagellum hook	GO
GO:0009425	Ec B36	1.79671	0.00142248	bacterial-type flagellum basal body	GO
GO:0009432	Ec B36	-2.09301	0.004	SOS response	GO
GO:0009435	Ec B36	-1.28334	0.179558	NAD biosynthetic process	GO
GO:0009436	Ec B36	1.63701	0.010084	glyoxylate catabolic process	GO
GO:0009437	Ec B36	1.76653	0.00441176	carnitine metabolic process	GO
GO:0009438	Ec B36	1.11372	0.323864	methylglyoxal metabolic process	GO
GO:0009441	Ec B36	1.47773	0.0495208	glycolate metabolic process	GO
GO:0009442	Ec B36	1.5716	0.0239617	allantoin assimilation pathway	GO
GO:0009445	Ec B36	1.24789	0.19375	putrescine metabolic process	GO
GO:0009446	Ec B36	0	1	putrescine biosynthetic process	GO
GO:0009447	Ec B36	1.34172	0.151261	putrescine catabolic process	GO
GO:0009448	Ec B36	1.68796	0.00504202	gamma-aminobutyric acid metabolic process	GO
GO:0009450	Ec B36	1.68796	0.00504202	gamma-aminobutyric acid catabolic process	GO
GO:0009451	Ec B36	-1.9236	0.00806452	RNA modification	GO
GO:0009453	Ec B36	1.64147	0.00958466	energy taxis	GO
GO:0009454	Ec B36	1.61622	0.0151261	aerotaxis	GO
GO:0009506	Ec B36	-1.10915	0.322222	plasmodesma	GO
GO:0009507	Ec B36	1.38901	0.0490082	chloroplast	GO
GO:0009526	Ec B36	1.59878	0.0160214	plastid envelope	GO
GO:0009532	Ec B36	1.02837	0.419034	plastid stroma	GO
GO:0009534	Ec B36	1.24449	0.215504	chloroplast thylakoid	GO
GO:0009536	Ec B36	1.19888	0.182832	plastid	GO
GO:0009570	Ec B36	1.02837	0.419034	chloroplast stroma	GO
GO:0009579	Ec B36	0.87649	0.642647	thylakoid	GO
GO:0009581	Ec B36	0.751214	0.764706	detection of external stimulus	GO
GO:0009582	Ec B36	0.751214	0.764706	detection of abiotic stimulus	GO
GO:0009583	Ec B36	0.751214	0.764706	detection of light stimulus	GO
GO:0009605	Ec B36	1.25522	0.0748945	response to external stimulus	GO
GO:0009607	Ec B36	1.40246	0.0680359	response to biotic stimulus	GO
GO:0009611	Ec B36	0	1	response to wounding	GO
GO:0009615	Ec B36	0	1	response to virus	GO
GO:0009617	Ec B36	1.26729	0.169118	response to bacterium	GO
GO:0009628	Ec B36	-1.43149	0.0454545	response to abiotic stimulus	GO
GO:0009635	Ec B36	-1.00734	0.413889	response to herbicide	GO
GO:0009636	Ec B36	1.25424	0.088172	response to toxic substance	GO
GO:0009637	Ec B36	0	1	response to blue light	GO
GO:0009651	Ec B36	-1.62402	0.0324675	response to salt stress	GO
GO:0009653	Ec B36	-1.31871	0.0860927	anatomical structure morphogenesis	GO
GO:0009657	Ec B36	0.640049	0.910078	plastid organization	GO
GO:0009658	Ec B36	-0.832624	0.660934	chloroplast organization	GO
GO:0009679	Ec B36	0	1	hexose:proton symporter activity	GO
GO:0009698	Ec B36	0	1	phenylpropanoid metabolic process	GO
GO:0009699	Ec B36	0	1	phenylpropanoid biosynthetic process	GO
GO:0009712	Ec B36	1.56801	0.0298507	catechol-containing compound metabolic process	GO
GO:0009713	Ec B36	1.50651	0.0455235	catechol-containing compound biosynthetic process	GO
GO:0009719	Ec B36	1.33725	0.105606	response to endogenous stimulus	GO
GO:0009725	Ec B36	1.46089	0.0532374	response to hormone	GO
GO:0009737	Ec B36	-0.598312	0.909091	response to abscisic acid	GO
GO:0009743	Ec B36	1.23832	0.212443	response to carbohydrate	GO
GO:0009746	Ec B36	1.56943	0.0302521	response to hexose	GO
GO:0009790	Ec B36	1.60526	0.014377	embryo development	GO
GO:0009791	Ec B36	1.56528	0.025	post-embryonic development	GO
GO:0009793	Ec B36	1.55989	0.0302521	embryo development ending in seed dormancy	GO
GO:0009820	Ec B36	0	1	alkaloid metabolic process	GO
GO:0009850	Ec B36	0	1	auxin metabolic process	GO
GO:0009852	Ec B36	0	1	auxin catabolic process	GO
GO:0009881	Ec B36	1.05838	0.42521	photoreceptor activity	GO
GO:0009887	Ec B36	0	1	animal organ morphogenesis	GO
GO:0009888	Ec B36	1.60062	0.0106222	tissue development	GO
GO:0009889	Ec B36	0.644972	1	regulation of biosynthetic process	GO
GO:0009890	Ec B36	-0.883723	0.827586	negative regulation of biosynthetic process	GO
GO:0009891	Ec B36	0.777804	0.888532	positive regulation of biosynthetic process	GO
GO:0009892	Ec B36	-1.00728	0.468085	negative regulation of metabolic process	GO
GO:0009893	Ec B36	0.914655	0.68	positive regulation of metabolic process	GO
GO:0009894	Ec B36	0.799603	0.763021	regulation of catabolic process	GO
GO:0009895	Ec B36	-0.951142	0.498599	negative regulation of catabolic process	GO
GO:0009896	Ec B36	1.01661	0.465116	positive regulation of catabolic process	GO
GO:0009897	Ec B36	0.737226	0.846054	external side of plasma membrane	GO
GO:0009898	Ec B36	0.828945	0.737387	cytoplasmic side of plasma membrane	GO
GO:0009914	Ec B36	0	1	hormone transport	GO
GO:0009927	Ec B36	-1.18894	0.309582	histidine phosphotransfer kinase activity	GO
GO:0009941	Ec B36	1.26445	0.170455	chloroplast envelope	GO
GO:0009966	Ec B36	1.17533	0.256065	regulation of signal transduction	GO
GO:0009967	Ec B36	1.47502	0.0511628	positive regulation of signal transduction	GO
GO:0009968	Ec B36	0.722705	0.827103	negative regulation of signal transduction	GO
GO:0009982	Ec B36	-1.17424	0.246988	pseudouridine synthase activity	GO
GO:0009986	Ec B36	-0.875194	0.73399	cell surface	GO
GO:0009991	Ec B36	0.866325	0.717439	response to extracellular stimulus	GO
GO:0009992	Ec B36	0	1	cellular water homeostasis	GO
GO:0010033	Ec B36	1.13267	0.273649	response to organic substance	GO
GO:0010035	Ec B36	0.981436	0.521972	response to inorganic substance	GO
GO:0010038	Ec B36	0.673406	0.966857	response to metal ion	GO
GO:0010039	Ec B36	0.890517	0.622642	response to iron ion	GO
GO:0010041	Ec B36	-0.571324	0.958564	response to iron(III) ion	GO
GO:0010043	Ec B36	1.33188	0.135821	response to zinc ion	GO
GO:0010045	Ec B36	0	1	response to nickel cation	GO
GO:0010106	Ec B36	-1.33853	0.154062	cellular response to iron ion starvation	GO
GO:0010124	Ec B36	0	1	phenylacetate catabolic process	GO
GO:0010154	Ec B36	1.55989	0.0302521	fruit development	GO
GO:0010165	Ec B36	-2.13458	0.00324675	response to X-ray	GO
GO:0010178	Ec B36	0	1	IAA-amino acid conjugate hydrolase activity	GO
GO:0010181	Ec B36	-0.993326	0.449541	FMN binding	GO
GO:0010212	Ec B36	-2.05232	0.004	response to ionizing radiation	GO
GO:0010243	Ec B36	0.738844	0.844761	response to organonitrogen compound	GO
GO:0010259	Ec B36	1.48565	0.0605042	multicellular organism aging	GO
GO:0010272	Ec B36	1.50493	0.0434109	response to silver ion	GO
GO:0010273	Ec B36	1.49865	0.0415335	detoxification of copper ion	GO
GO:0010438	Ec B36	0	1	cellular response to sulfur starvation	GO
GO:0010446	Ec B36	1.13703	0.331092	response to alkaline pH	GO
GO:0010447	Ec B36	1.03673	0.412073	response to acidic pH	GO
GO:0010467	Ec B36	-1.71995	0.333333	gene expression	GO
GO:0010468	Ec B36	0.647722	1	regulation of gene expression	GO
GO:0010501	Ec B36	-1.75642	0.00840336	RNA secondary structure unwinding	GO
GO:0010556	Ec B36	0.695786	0.991911	regulation of macromolecule biosynthetic process	GO
GO:0010557	Ec B36	0.774824	0.896885	positive regulation of macromolecule biosynthetic process	GO
GO:0010558	Ec B36	-0.884989	0.803571	negative regulation of macromolecule biosynthetic process	GO
GO:0010562	Ec B36	-0.825126	0.679558	positive regulation of phosphorus metabolic process	GO
GO:0010563	Ec B36	-1.13504	0.34398	negative regulation of phosphorus metabolic process	GO
GO:0010564	Ec B36	-1.17041	0.289894	regulation of cell cycle process	GO
GO:0010565	Ec B36	-1.03958	0.381107	regulation of cellular ketone metabolic process	GO
GO:0010604	Ec B36	0.896684	0.690928	positive regulation of macromolecule metabolic process	GO
GO:0010605	Ec B36	-1.01149	0.392157	negative regulation of macromolecule metabolic process	GO
GO:0010608	Ec B36	-1.75157	0.0125786	posttranscriptional regulation of gene expression	GO
GO:0010628	Ec B36	0.763232	0.903743	positive regulation of gene expression	GO
GO:0010629	Ec B36	-1.06411	0.296296	negative regulation of gene expression	GO
GO:0010639	Ec B36	0	1	negative regulation of organelle organization	GO
GO:0010646	Ec B36	1.41378	0.0573664	regulation of cell communication	GO
GO:0010647	Ec B36	1.92024	0.00151745	positive regulation of cell communication	GO
GO:0010648	Ec B36	0.739761	0.810319	negative regulation of cell communication	GO
GO:0010675	Ec B36	1.02549	0.462822	regulation of cellular carbohydrate metabolic process	GO
GO:0010676	Ec B36	0	1	positive regulation of cellular carbohydrate metabolic process	GO
GO:0010817	Ec B36	1.68582	0.00882353	regulation of hormone levels	GO
GO:0010876	Ec B36	0.797949	0.8	lipid localization	GO
GO:0010906	Ec B36	0	1	regulation of glucose metabolic process	GO
GO:0010907	Ec B36	0	1	positive regulation of glucose metabolic process	GO
GO:0010921	Ec B36	0	1	regulation of phosphatase activity	GO
GO:0010941	Ec B36	0.606569	0.924127	regulation of cell death	GO
GO:0010959	Ec B36	1.21842	0.238318	regulation of metal ion transport	GO
GO:0010967	Ec B36	1.36187	0.0925645	regulation of polyamine biosynthetic process	GO
GO:0012501	Ec B36	-0.653766	0.932331	programmed cell death	GO
GO:0012505	Ec B36	1.04452	0.431267	endomembrane system	GO
GO:0012506	Ec B36	0	1	vesicle membrane	GO
GO:0014070	Ec B36	0.950717	0.534508	response to organic cyclic compound	GO
GO:0014823	Ec B36	0	1	response to activity	GO
GO:0015031	Ec B36	0.772312	0.858286	protein transport	GO
GO:0015035	Ec B36	-1.46556	0.0551948	protein disulfide oxidoreductase activity	GO
GO:0015036	Ec B36	-1.36159	0.0827068	disulfide oxidoreductase activity	GO
GO:0015074	Ec B36	0	1	DNA integration	GO
GO:0015075	Ec B36	1.57157	0.00102249	ion transmembrane transporter activity	GO
GO:0015077	Ec B36	1.18324	0.207719	monovalent inorganic cation transmembrane transporter activity	GO
GO:0015078	Ec B36	1.21046	0.174269	proton transmembrane transporter activity	GO
GO:0015079	Ec B36	1.20547	0.227606	potassium ion transmembrane transporter activity	GO
GO:0015081	Ec B36	0.927619	0.586648	sodium ion transmembrane transporter activity	GO
GO:0015087	Ec B36	0	1	cobalt ion transmembrane transporter activity	GO
GO:0015099	Ec B36	1.18475	0.28062	nickel cation transmembrane transporter activity	GO
GO:0015101	Ec B36	1.40117	0.0706806	organic cation transmembrane transporter activity	GO
GO:0015103	Ec B36	0.986743	0.493455	inorganic anion transmembrane transporter activity	GO
GO:0015114	Ec B36	1.23651	0.236975	phosphate ion transmembrane transporter activity	GO
GO:0015116	Ec B36	-0.571438	0.958564	sulfate transmembrane transporter activity	GO
GO:0015125	Ec B36	0.73365	0.832353	bile acid transmembrane transporter activity	GO
GO:0015128	Ec B36	0	1	gluconate transmembrane transporter activity	GO
GO:0015138	Ec B36	0.673575	0.852101	fumarate transmembrane transporter activity	GO
GO:0015141	Ec B36	0.673575	0.852101	succinate transmembrane transporter activity	GO
GO:0015144	Ec B36	2.3378	0.00113636	carbohydrate transmembrane transporter activity	GO
GO:0015145	Ec B36	1.88518	0.00128535	monosaccharide transmembrane transporter activity	GO
GO:0015146	Ec B36	1.75342	0.00587372	pentose transmembrane transporter activity	GO
GO:0015149	Ec B36	1.53104	0.0250696	hexose transmembrane transporter activity	GO
GO:0015150	Ec B36	0	1	fucose transmembrane transporter activity	GO
GO:0015154	Ec B36	1.47528	0.0511628	disaccharide transmembrane transporter activity	GO
GO:0015155	Ec B36	0	1	lactose transmembrane transporter activity	GO
GO:0015157	Ec B36	1.53965	0.0359375	oligosaccharide transmembrane transporter activity	GO
GO:0015166	Ec B36	1.10719	0.34375	polyol transmembrane transporter activity	GO
GO:0015168	Ec B36	0	1	glycerol transmembrane transporter activity	GO
GO:0015169	Ec B36	1.49039	0.0554622	glycerol-3-phosphate transmembrane transporter activity	GO
GO:0015171	Ec B36	1.27147	0.128505	amino acid transmembrane transporter activity	GO
GO:0015173	Ec B36	1.43292	0.0677233	aromatic amino acid transmembrane transporter activity	GO
GO:0015174	Ec B36	0.648106	0.892523	basic amino acid transmembrane transporter activity	GO
GO:0015175	Ec B36	0.828917	0.730117	neutral amino acid transmembrane transporter activity	GO
GO:0015179	Ec B36	1.61999	0.00595948	L-amino acid transmembrane transporter activity	GO
GO:0015180	Ec B36	0	1	L-alanine transmembrane transporter activity	GO
GO:0015181	Ec B36	0	1	arginine transmembrane transporter activity	GO
GO:0015184	Ec B36	1.35809	0.107195	L-cystine transmembrane transporter activity	GO
GO:0015187	Ec B36	0	1	glycine transmembrane transporter activity	GO
GO:0015188	Ec B36	0	1	L-isoleucine transmembrane transporter activity	GO
GO:0015190	Ec B36	0	1	L-leucine transmembrane transporter activity	GO
GO:0015191	Ec B36	0	1	L-methionine transmembrane transporter activity	GO
GO:0015192	Ec B36	1.20232	0.250746	L-phenylalanine transmembrane transporter activity	GO
GO:0015195	Ec B36	1.48184	0.0495208	L-threonine transmembrane transporter activity	GO
GO:0015196	Ec B36	1.52253	0.0364188	L-tryptophan transmembrane transporter activity	GO
GO:0015199	Ec B36	-0.768229	0.761905	amino-acid betaine transmembrane transporter activity	GO
GO:0015203	Ec B36	1.77071	0.00576369	polyamine transmembrane transporter activity	GO
GO:0015205	Ec B36	1.4728	0.0499266	nucleobase transmembrane transporter activity	GO
GO:0015211	Ec B36	0	1	purine nucleoside transmembrane transporter activity	GO
GO:0015212	Ec B36	0	1	cytidine transmembrane transporter activity	GO
GO:0015213	Ec B36	0	1	uridine transmembrane transporter activity	GO
GO:0015214	Ec B36	0	1	pyrimidine nucleoside transmembrane transporter activity	GO
GO:0015221	Ec B36	0	1	lipopolysaccharide transmembrane transporter activity	GO
GO:0015232	Ec B36	-1.35903	0.15	heme transporter activity	GO
GO:0015238	Ec B36	1.30714	0.0988095	drug transmembrane transporter activity	GO
GO:0015252	Ec B36	0	1	proton channel activity	GO
GO:0015267	Ec B36	1.6527	0.00365408	channel activity	GO
GO:0015276	Ec B36	1.74474	0.00336134	ligand-gated ion channel activity	GO
GO:0015288	Ec B36	1.6352	0.0110803	porin activity	GO
GO:0015291	Ec B36	1.57513	0.00215285	secondary active transmembrane transporter activity	GO
GO:0015293	Ec B36	1.50022	0.0151869	symporter activity	GO
GO:0015294	Ec B36	1.2018	0.197619	solute:cation symporter activity	GO
GO:0015295	Ec B36	1.27809	0.129397	solute:proton symporter activity	GO
GO:0015297	Ec B36	1.60044	0.00896287	antiporter activity	GO
GO:0015298	Ec B36	1.06481	0.389972	solute:cation antiporter activity	GO
GO:0015299	Ec B36	0.729868	0.834068	solute:proton antiporter activity	GO
GO:0015301	Ec B36	1.31603	0.151757	anion:anion antiporter activity	GO
GO:0015307	Ec B36	0	1	drug:proton antiporter activity	GO
GO:0015315	Ec B36	0	1	organophosphate:inorganic phosphate antiporter activity	GO
GO:0015318	Ec B36	1.51594	0.00103199	inorganic molecular entity transmembrane transporter activity	GO
GO:0015343	Ec B36	-1.10956	0.296417	siderophore transmembrane transporter activity	GO
GO:0015344	Ec B36	1.17968	0.291473	siderophore uptake transmembrane transporter activity	GO
GO:0015370	Ec B36	1.05989	0.402124	solute:sodium symporter activity	GO
GO:0015385	Ec B36	0	1	sodium:proton antiporter activity	GO
GO:0015386	Ec B36	0	1	potassium:proton antiporter activity	GO
GO:0015399	Ec B36	1.20138	0.165746	primary active transmembrane transporter activity	GO
GO:0015405	Ec B36	0.762359	0.845783	P-P-bond-hydrolysis-driven transmembrane transporter activity	GO
GO:0015407	Ec B36	1.47238	0.0511182	monosaccharide-transporting ATPase activity	GO
GO:0015417	Ec B36	1.53871	0.0375	polyamine-transporting ATPase activity	GO
GO:0015419	Ec B36	0.922332	0.567093	ATPase-coupled sulfate transmembrane transporter activity	GO
GO:0015420	Ec B36	0	1	cobalamin-transporting ATPase activity	GO
GO:0015422	Ec B36	0	1	oligosaccharide-transporting ATPase activity	GO
GO:0015423	Ec B36	0	1	maltose-transporting ATPase activity	GO
GO:0015424	Ec B36	-0.868773	0.62465	amino acid-transporting ATPase activity	GO
GO:0015426	Ec B36	-0.85175	0.651596	polar-amino acid-transporting ATPase activity	GO
GO:0015430	Ec B36	0	1	glycerol-3-phosphate-transporting ATPase activity	GO
GO:0015437	Ec B36	0	1	lipopolysaccharide-transporting ATPase activity	GO
GO:0015450	Ec B36	-1.26655	0.174927	P-P-bond-hydrolysis-driven protein transmembrane transporter activity	GO
GO:0015451	Ec B36	0	1	decarboxylation-driven active transmembrane transporter activity	GO
GO:0015473	Ec B36	1.42652	0.0814696	fimbrial usher porin activity	GO
GO:0015489	Ec B36	0	1	putrescine transmembrane transporter activity	GO
GO:0015491	Ec B36	1.14634	0.302985	cation:cation antiporter activity	GO
GO:0015517	Ec B36	0	1	galactose:proton symporter activity	GO
GO:0015528	Ec B36	0	1	lactose:proton symporter activity	GO
GO:0015546	Ec B36	1.1503	0.305882	sulfathiazole transmembrane transporter activity	GO
GO:0015556	Ec B36	1.26214	0.191589	C4-dicarboxylate transmembrane transporter activity	GO
GO:0015562	Ec B36	1.22798	0.196636	efflux transmembrane transporter activity	GO
GO:0015565	Ec B36	1.51538	0.0470588	threonine efflux transmembrane transporter activity	GO
GO:0015568	Ec B36	0	1	L-idonate transmembrane transporter activity	GO
GO:0015578	Ec B36	1.62967	0.010084	mannose transmembrane transporter activity	GO
GO:0015591	Ec B36	1.53857	0.0356589	D-ribose transmembrane transporter activity	GO
GO:0015592	Ec B36	0	1	methylgalactoside transmembrane transporter activity	GO
GO:0015595	Ec B36	1.3025	0.167732	spermidine-importing ATPase activity	GO
GO:0015603	Ec B36	0	1	iron chelate transmembrane transporter activity	GO
GO:0015605	Ec B36	1.27289	0.176012	organophosphate ester transmembrane transporter activity	GO
GO:0015606	Ec B36	1.5136	0.04375	spermidine transmembrane transporter activity	GO
GO:0015616	Ec B36	-1.62925	0.014742	DNA translocase activity	GO
GO:0015620	Ec B36	-1.59884	0.0398936	ferric-enterobactin transmembrane transporter activity	GO
GO:0015627	Ec B36	0	1	type II protein secretion system complex	GO
GO:0015628	Ec B36	0	1	protein secretion by the type II secretion system	GO
GO:0015630	Ec B36	0	1	microtubule cytoskeleton	GO
GO:0015651	Ec B36	0.999751	0.465672	quaternary ammonium group transmembrane transporter activity	GO
GO:0015658	Ec B36	0	1	branched-chain amino acid transmembrane transporter activity	GO
GO:0015662	Ec B36	0.88308	0.621406	ATPase activity, coupled to transmembrane movement of ions, phosphorylative mechanism	GO
GO:0015672	Ec B36	1.15624	0.230769	monovalent inorganic cation transport	GO
GO:0015675	Ec B36	1.10818	0.342187	nickel cation transport	GO
GO:0015682	Ec B36	-1.5317	0.0585106	ferric iron transport	GO
GO:0015684	Ec B36	0	1	ferrous iron transport	GO
GO:0015685	Ec B36	-1.35234	0.157434	ferric-enterobactin transport	GO
GO:0015688	Ec B36	-1.06185	0.35241	iron chelate transport	GO
GO:0015689	Ec B36	0	1	molybdate ion transport	GO
GO:0015695	Ec B36	1.35277	0.0957309	organic cation transport	GO
GO:0015696	Ec B36	1.24465	0.161954	ammonium transport	GO
GO:0015697	Ec B36	1.11246	0.336691	quaternary ammonium group transport	GO
GO:0015698	Ec B36	0.627718	0.94898	inorganic anion transport	GO
GO:0015706	Ec B36	0	1	nitrate transport	GO
GO:0015711	Ec B36	1.74196	0.00105042	organic anion transport	GO
GO:0015716	Ec B36	1.52393	0.0420168	organic phosphonate transport	GO
GO:0015718	Ec B36	1.41168	0.0598504	monocarboxylic acid transport	GO
GO:0015721	Ec B36	0.639212	0.928876	bile acid and bile salt transport	GO
GO:0015726	Ec B36	0	1	L-idonate transmembrane transport	GO
GO:0015740	Ec B36	1.53004	0.0244957	C4-dicarboxylate transport	GO
GO:0015741	Ec B36	0.673575	0.852101	fumarate transport	GO
GO:0015744	Ec B36	0.763855	0.803125	succinate transport	GO
GO:0015748	Ec B36	1.37762	0.0894886	organophosphate ester transport	GO
GO:0015749	Ec B36	2.25588	0.00121803	monosaccharide transmembrane transport	GO
GO:0015750	Ec B36	1.85172	0.00142045	pentose transmembrane transport	GO
GO:0015751	Ec B36	1.41436	0.075969	arabinose transmembrane transport	GO
GO:0015752	Ec B36	1.52537	0.0390625	D-ribose transmembrane transport	GO
GO:0015755	Ec B36	1.20042	0.250799	fructose transmembrane transport	GO
GO:0015756	Ec B36	0	1	fucose transmembrane transport	GO
GO:0015757	Ec B36	1.6769	0.0078125	galactose transmembrane transport	GO
GO:0015761	Ec B36	1.62967	0.010084	mannose transmembrane transport	GO
GO:0015765	Ec B36	0	1	methylgalactoside transport	GO
GO:0015766	Ec B36	1.27759	0.174455	disaccharide transport	GO
GO:0015767	Ec B36	0	1	lactose transport	GO
GO:0015768	Ec B36	1.55203	0.0239617	maltose transport	GO
GO:0015771	Ec B36	0	1	trehalose transport	GO
GO:0015772	Ec B36	1.46176	0.0641791	oligosaccharide transport	GO
GO:0015774	Ec B36	1.62729	0.0155039	polysaccharide transport	GO
GO:0015791	Ec B36	1.42176	0.0667678	polyol transport	GO
GO:0015793	Ec B36	0	1	glycerol transport	GO
GO:0015794	Ec B36	1.55086	0.0239617	glycerol-3-phosphate transmembrane transport	GO
GO:0015800	Ec B36	0.715543	0.829457	acidic amino acid transport	GO
GO:0015801	Ec B36	1.5757	0.0156919	aromatic amino acid transport	GO
GO:0015802	Ec B36	1.8087	0.00144092	basic amino acid transport	GO
GO:0015803	Ec B36	0	1	branched-chain amino acid transport	GO
GO:0015804	Ec B36	1.09444	0.332533	neutral amino acid transport	GO
GO:0015807	Ec B36	1.40202	0.0595948	L-amino acid transport	GO
GO:0015808	Ec B36	0.70433	0.840299	L-alanine transport	GO
GO:0015809	Ec B36	1.94658	0.00143885	arginine transport	GO
GO:0015811	Ec B36	1.35809	0.107195	L-cystine transport	GO
GO:0015813	Ec B36	0	1	L-glutamate transmembrane transport	GO
GO:0015816	Ec B36	0	1	glycine transport	GO
GO:0015818	Ec B36	0	1	isoleucine transport	GO
GO:0015820	Ec B36	0	1	leucine transport	GO
GO:0015821	Ec B36	0	1	methionine transport	GO
GO:0015822	Ec B36	0	1	ornithine transport	GO
GO:0015823	Ec B36	1.1631	0.294385	phenylalanine transport	GO
GO:0015824	Ec B36	0	1	proline transport	GO
GO:0015826	Ec B36	1.51422	0.0387597	threonine transport	GO
GO:0015827	Ec B36	1.40871	0.0965732	tryptophan transport	GO
GO:0015828	Ec B36	1.21561	0.226562	tyrosine transport	GO
GO:0015829	Ec B36	0	1	valine transport	GO
GO:0015833	Ec B36	0.887303	0.679825	peptide transport	GO
GO:0015837	Ec B36	1.23932	0.222045	amine transport	GO
GO:0015838	Ec B36	0.742326	0.813354	amino-acid betaine transport	GO
GO:0015846	Ec B36	1.72461	0.00138504	polyamine transport	GO
GO:0015847	Ec B36	1.45046	0.0660793	putrescine transport	GO
GO:0015848	Ec B36	1.42474	0.0856698	spermidine transport	GO
GO:0015849	Ec B36	1.80713	0.00104603	organic acid transport	GO
GO:0015850	Ec B36	1.37288	0.0730816	organic hydroxy compound transport	GO
GO:0015851	Ec B36	1.49822	0.0402878	nucleobase transport	GO
GO:0015855	Ec B36	1.30064	0.1625	pyrimidine nucleobase transport	GO
GO:0015857	Ec B36	1.38176	0.111821	uracil transport	GO
GO:0015858	Ec B36	0.869348	0.63876	nucleoside transport	GO
GO:0015860	Ec B36	0	1	purine nucleoside transmembrane transport	GO
GO:0015864	Ec B36	0	1	pyrimidine nucleoside transport	GO
GO:0015879	Ec B36	0.878374	0.624601	carnitine transport	GO
GO:0015882	Ec B36	0	1	L-ascorbic acid transmembrane transport	GO
GO:0015886	Ec B36	0	1	heme transport	GO
GO:0015889	Ec B36	0	1	cobalamin transport	GO
GO:0015891	Ec B36	-0.985029	0.451299	siderophore transport	GO
GO:0015893	Ec B36	1.41799	0.0161638	drug transport	GO
GO:0015906	Ec B36	1.1503	0.305882	sulfathiazole transport	GO
GO:0015914	Ec B36	0.797122	0.742991	phospholipid transport	GO
GO:0015920	Ec B36	0.649837	0.899848	lipopolysaccharide transport	GO
GO:0015926	Ec B36	1.45251	0.0671642	glucosidase activity	GO
GO:0015931	Ec B36	1.14783	0.307914	nucleobase-containing compound transport	GO
GO:0015932	Ec B36	0.602746	0.915888	nucleobase-containing compound transmembrane transporter activity	GO
GO:0015934	Ec B36	-3.03617	0.00454545	large ribosomal subunit	GO
GO:0015935	Ec B36	-2.66823	0.00420168	small ribosomal subunit	GO
GO:0015936	Ec B36	0	1	coenzyme A metabolic process	GO
GO:0015939	Ec B36	-1.43879	0.107735	pantothenate metabolic process	GO
GO:0015940	Ec B36	0	1	pantothenate biosynthetic process	GO
GO:0015942	Ec B36	1.31922	0.145313	formate metabolic process	GO
GO:0015944	Ec B36	1.52634	0.0420168	formate oxidation	GO
GO:0015949	Ec B36	-1.64956	0.0244898	nucleobase-containing small molecule interconversion	GO
GO:0015976	Ec B36	0.693278	0.849254	carbon utilization	GO
GO:0015980	Ec B36	1.42143	0.0117899	energy derivation by oxidation of organic compounds	GO
GO:0015985	Ec B36	0	1	energy coupled proton transport, down electrochemical gradient	GO
GO:0015986	Ec B36	0	1	ATP synthesis coupled proton transport	GO
GO:0015988	Ec B36	0.659184	0.896875	energy coupled proton transmembrane transport, against electrochemical gradient	GO
GO:0015990	Ec B36	0.659184	0.896875	electron transport coupled proton transport	GO
GO:0016020	Ec B36	1.20183	0.00599401	membrane	GO
GO:0016021	Ec B36	1.36933	0.000999001	integral component of membrane	GO
GO:0016032	Ec B36	-0.685673	0.913621	viral process	GO
GO:0016036	Ec B36	-1.05038	0.36747	cellular response to phosphate starvation	GO
GO:0016042	Ec B36	2.00525	0.00127877	lipid catabolic process	GO
GO:0016043	Ec B36	-1.16781	0.333333	cellular component organization	GO
GO:0016049	Ec B36	-1.02126	0.41989	cell growth	GO
GO:0016051	Ec B36	0.936023	0.609677	carbohydrate biosynthetic process	GO
GO:0016052	Ec B36	1.88478	0.00107181	carbohydrate catabolic process	GO
GO:0016053	Ec B36	1.04011	0.391393	organic acid biosynthetic process	GO
GO:0016054	Ec B36	2.11478	0.00105485	organic acid catabolic process	GO
GO:0016070	Ec B36	-1.08766	0.25	RNA metabolic process	GO
GO:0016071	Ec B36	-1.20495	0.192857	mRNA metabolic process	GO
GO:0016072	Ec B36	-2.20895	0.00609756	rRNA metabolic process	GO
GO:0016101	Ec B36	0	1	diterpenoid metabolic process	GO
GO:0016108	Ec B36	0	1	tetraterpenoid metabolic process	GO
GO:0016109	Ec B36	0	1	tetraterpenoid biosynthetic process	GO
GO:0016114	Ec B36	-1.66013	0.0421687	terpenoid biosynthetic process	GO
GO:0016116	Ec B36	0	1	carotenoid metabolic process	GO
GO:0016117	Ec B36	0	1	carotenoid biosynthetic process	GO
GO:0016125	Ec B36	0	1	sterol metabolic process	GO
GO:0016137	Ec B36	0	1	glycoside metabolic process	GO
GO:0016151	Ec B36	-1.09537	0.318937	nickel cation binding	GO
GO:0016163	Ec B36	0	1	nitrogenase activity	GO
GO:0016192	Ec B36	1.30572	0.173109	vesicle-mediated transport	GO
GO:0016208	Ec B36	1.37336	0.0992248	AMP binding	GO
GO:0016209	Ec B36	0.482927	0.992188	antioxidant activity	GO
GO:0016226	Ec B36	-1.7345	0.0234899	iron-sulfur cluster assembly	GO
GO:0016229	Ec B36	1.47945	0.0638655	steroid dehydrogenase activity	GO
GO:0016289	Ec B36	0.967114	0.514729	CoA hydrolase activity	GO
GO:0016298	Ec B36	-0.848679	0.606414	lipase activity	GO
GO:0016300	Ec B36	-0.680082	0.837838	tRNA (uracil) methyltransferase activity	GO
GO:0016301	Ec B36	1.36942	0.0168421	kinase activity	GO
GO:0016310	Ec B36	1.18947	0.120207	phosphorylation	GO
GO:0016311	Ec B36	-0.551172	1	dephosphorylation	GO
GO:0016405	Ec B36	1.4569	0.0542636	CoA-ligase activity	GO
GO:0016407	Ec B36	1.39421	0.0576687	acetyltransferase activity	GO
GO:0016408	Ec B36	1.35525	0.113433	C-acyltransferase activity	GO
GO:0016410	Ec B36	1.23522	0.19016	N-acyltransferase activity	GO
GO:0016413	Ec B36	1.31338	0.154688	O-acetyltransferase activity	GO
GO:0016417	Ec B36	0	1	S-acyltransferase activity	GO
GO:0016421	Ec B36	0	1	CoA carboxylase activity	GO
GO:0016434	Ec B36	-1.19966	0.263298	rRNA (cytosine) methyltransferase activity	GO
GO:0016435	Ec B36	-1.55643	0.0666667	rRNA (guanine) methyltransferase activity	GO
GO:0016441	Ec B36	-1.42794	0.0958231	posttranscriptional gene silencing	GO
GO:0016453	Ec B36	1.22477	0.227618	C-acetyltransferase activity	GO
GO:0016458	Ec B36	-0.953949	0.494444	gene silencing	GO
GO:0016462	Ec B36	-1.16754	0.0833333	pyrophosphatase activity	GO
GO:0016469	Ec B36	0.53041	0.965099	proton-transporting two-sector ATPase complex	GO
GO:0016477	Ec B36	0	1	cell migration	GO
GO:0016485	Ec B36	-1.15076	0.276398	protein processing	GO
GO:0016491	Ec B36	1.23782	0.0272727	oxidoreductase activity	GO
GO:0016530	Ec B36	0.953937	0.521008	metallochaperone activity	GO
GO:0016569	Ec B36	0	1	covalent chromatin modification	GO
GO:0016570	Ec B36	0	1	histone modification	GO
GO:0016597	Ec B36	1.64757	0.010568	amino acid binding	GO
GO:0016604	Ec B36	0.484249	0.988235	nuclear body	GO
GO:0016614	Ec B36	1.49377	0.0109649	oxidoreductase activity, acting on CH-OH group of donors	GO
GO:0016615	Ec B36	1.02768	0.462185	malate dehydrogenase activity	GO
GO:0016616	Ec B36	1.40939	0.03125	oxidoreductase activity, acting on the CH-OH group of donors, NAD or NADP as acceptor	GO
GO:0016620	Ec B36	1.35232	0.0994764	oxidoreductase activity, acting on the aldehyde or oxo group of donors, NAD or NADP as acceptor	GO
GO:0016624	Ec B36	0	1	oxidoreductase activity, acting on the aldehyde or oxo group of donors, disulfide as acceptor	GO
GO:0016627	Ec B36	1.30348	0.125802	oxidoreductase activity, acting on the CH-CH group of donors	GO
GO:0016628	Ec B36	1.26167	0.176978	oxidoreductase activity, acting on the CH-CH group of donors, NAD or NADP as acceptor	GO
GO:0016634	Ec B36	-1.30761	0.174447	oxidoreductase activity, acting on the CH-CH group of donors, oxygen as acceptor	GO
GO:0016635	Ec B36	0.641605	0.895639	oxidoreductase activity, acting on the CH-CH group of donors, quinone or related compound as acceptor	GO
GO:0016638	Ec B36	-1.6739	0.0361111	oxidoreductase activity, acting on the CH-NH2 group of donors	GO
GO:0016639	Ec B36	-1.43016	0.0958231	oxidoreductase activity, acting on the CH-NH2 group of donors, NAD or NADP as acceptor	GO
GO:0016645	Ec B36	-0.978282	0.485623	oxidoreductase activity, acting on the CH-NH group of donors	GO
GO:0016646	Ec B36	-0.960929	0.504886	oxidoreductase activity, acting on the CH-NH group of donors, NAD or NADP as acceptor	GO
GO:0016651	Ec B36	-1.57452	0.0177515	oxidoreductase activity, acting on NAD(P)H	GO
GO:0016652	Ec B36	0	1	oxidoreductase activity, acting on NAD(P)H, NAD(P) as acceptor	GO
GO:0016655	Ec B36	-1.87667	0.0042735	oxidoreductase activity, acting on NAD(P)H, quinone or similar compound as acceptor	GO
GO:0016657	Ec B36	-1.35186	0.154791	oxidoreductase activity, acting on NAD(P)H, nitrogenous group as acceptor	GO
GO:0016661	Ec B36	1.17585	0.256065	oxidoreductase activity, acting on other nitrogenous compounds as donors	GO
GO:0016662	Ec B36	1.6385	0.00895522	oxidoreductase activity, acting on other nitrogenous compounds as donors, cytochrome as acceptor	GO
GO:0016667	Ec B36	0.537438	0.994994	oxidoreductase activity, acting on a sulfur group of donors	GO
GO:0016668	Ec B36	-1.24395	0.192771	oxidoreductase activity, acting on a sulfur group of donors, NAD(P) as acceptor	GO
GO:0016671	Ec B36	0.601158	0.932353	oxidoreductase activity, acting on a sulfur group of donors, disulfide as acceptor	GO
GO:0016675	Ec B36	1.19795	0.270588	oxidoreductase activity, acting on a heme group of donors	GO
GO:0016679	Ec B36	1.1711	0.273134	oxidoreductase activity, acting on diphenols and related substances as donors	GO
GO:0016682	Ec B36	1.05511	0.409712	oxidoreductase activity, acting on diphenols and related substances as donors, oxygen as acceptor	GO
GO:0016684	Ec B36	0.731584	0.852063	oxidoreductase activity, acting on peroxide as acceptor	GO
GO:0016695	Ec B36	1.3627	0.123003	oxidoreductase activity, acting on hydrogen as donor	GO
GO:0016701	Ec B36	0	1	oxidoreductase activity, acting on single donors with incorporation of molecular oxygen	GO
GO:0016702	Ec B36	0	1	oxidoreductase activity, acting on single donors with incorporation of molecular oxygen, incorporation of two atoms of oxygen	GO
GO:0016705	Ec B36	0.940328	0.544787	oxidoreductase activity, acting on paired donors, with incorporation or reduction of molecular oxygen	GO
GO:0016706	Ec B36	0	1	oxidoreductase activity, acting on paired donors, with incorporation or reduction of molecular oxygen, 2-oxoglutarate as one donor, and incorporation of one atom each of oxygen into both donors	GO
GO:0016709	Ec B36	1.48174	0.0495208	oxidoreductase activity, acting on paired donors, with incorporation or reduction of molecular oxygen, NAD(P)H as one donor, and incorporation of one atom of oxygen	GO
GO:0016722	Ec B36	-0.764888	0.767507	oxidoreductase activity, oxidizing metal ions	GO
GO:0016724	Ec B36	1.08202	0.396639	oxidoreductase activity, oxidizing metal ions, oxygen as acceptor	GO
GO:0016725	Ec B36	0.937382	0.563235	oxidoreductase activity, acting on CH or CH2 groups	GO
GO:0016726	Ec B36	1.38067	0.122689	oxidoreductase activity, acting on CH or CH2 groups, NAD or NADP as acceptor	GO
GO:0016728	Ec B36	-1.21161	0.260638	oxidoreductase activity, acting on CH or CH2 groups, disulfide as acceptor	GO
GO:0016730	Ec B36	0	1	oxidoreductase activity, acting on iron-sulfur proteins as donors	GO
GO:0016732	Ec B36	0	1	oxidoreductase activity, acting on iron-sulfur proteins as donors, dinitrogen as acceptor	GO
GO:0016740	Ec B36	1.05997	0.28028	transferase activity	GO
GO:0016741	Ec B36	-1.50241	0.00699301	transferase activity, transferring one-carbon groups	GO
GO:0016742	Ec B36	-1.77727	0.00552486	hydroxymethyl-, formyl- and related transferase activity	GO
GO:0016743	Ec B36	1.25027	0.190625	carboxyl- or carbamoyltransferase activity	GO
GO:0016744	Ec B36	1.32491	0.123348	transferase activity, transferring aldehyde or ketonic groups	GO
GO:0016746	Ec B36	1.34145	0.0568562	transferase activity, transferring acyl groups	GO
GO:0016747	Ec B36	1.18275	0.21968	transferase activity, transferring acyl groups other than amino-acyl groups	GO
GO:0016748	Ec B36	-0.804399	0.710074	succinyltransferase activity	GO
GO:0016755	Ec B36	0.686469	0.873437	transferase activity, transferring amino-acyl groups	GO
GO:0016757	Ec B36	0.775591	0.850642	transferase activity, transferring glycosyl groups	GO
GO:0016758	Ec B36	0.785023	0.780105	transferase activity, transferring hexosyl groups	GO
GO:0016763	Ec B36	-1.40318	0.0892857	transferase activity, transferring pentosyl groups	GO
GO:0016765	Ec B36	-0.750823	0.912844	transferase activity, transferring alkyl or aryl (other than methyl) groups	GO
GO:0016769	Ec B36	-0.941648	0.55102	transferase activity, transferring nitrogenous groups	GO
GO:0016772	Ec B36	1.22506	0.0604508	transferase activity, transferring phosphorus-containing groups	GO
GO:0016773	Ec B36	1.51985	0.00322581	phosphotransferase activity, alcohol group as acceptor	GO
GO:0016774	Ec B36	1.48301	0.0489209	phosphotransferase activity, carboxyl group as acceptor	GO
GO:0016775	Ec B36	-0.691251	0.963303	phosphotransferase activity, nitrogenous group as acceptor	GO
GO:0016776	Ec B36	0.595343	0.962865	phosphotransferase activity, phosphate group as acceptor	GO
GO:0016778	Ec B36	-1.00961	0.465426	diphosphotransferase activity	GO
GO:0016779	Ec B36	-0.959795	0.585938	nucleotidyltransferase activity	GO
GO:0016780	Ec B36	1.22117	0.206199	phosphotransferase activity, for other substituted phosphate groups	GO
GO:0016782	Ec B36	1.04708	0.396277	transferase activity, transferring sulfur-containing groups	GO
GO:0016783	Ec B36	-1.39895	0.076412	sulfurtransferase activity	GO
GO:0016787	Ec B36	0.516236	1	hydrolase activity	GO
GO:0016788	Ec B36	-0.686134	1	hydrolase activity, acting on ester bonds	GO
GO:0016790	Ec B36	0.681987	0.873529	thiolester hydrolase activity	GO
GO:0016791	Ec B36	-0.601504	0.993711	phosphatase activity	GO
GO:0016796	Ec B36	-1.63801	0.0225564	exonuclease activity, active with either ribo- or deoxyribonucleic acids and producing 5'-phosphomonoesters	GO
GO:0016798	Ec B36	1.42471	0.0490798	hydrolase activity, acting on glycosyl bonds	GO
GO:0016799	Ec B36	0.672411	0.894049	hydrolase activity, hydrolyzing N-glycosyl compounds	GO
GO:0016801	Ec B36	0	1	hydrolase activity, acting on ether bonds	GO
GO:0016803	Ec B36	0	1	ether hydrolase activity	GO
GO:0016805	Ec B36	0	1	dipeptidase activity	GO
GO:0016807	Ec B36	0.684906	0.842017	cysteine-type carboxypeptidase activity	GO
GO:0016810	Ec B36	0.927297	0.585366	hydrolase activity, acting on carbon-nitrogen (but not peptide) bonds	GO
GO:0016811	Ec B36	1.05575	0.38191	hydrolase activity, acting on carbon-nitrogen (but not peptide) bonds, in linear amides	GO
GO:0016812	Ec B36	0.5812	0.945372	hydrolase activity, acting on carbon-nitrogen (but not peptide) bonds, in cyclic amides	GO
GO:0016813	Ec B36	0.660307	0.882171	hydrolase activity, acting on carbon-nitrogen (but not peptide) bonds, in linear amidines	GO
GO:0016814	Ec B36	0.725064	0.839489	hydrolase activity, acting on carbon-nitrogen (but not peptide) bonds, in cyclic amidines	GO
GO:0016817	Ec B36	-1.13229	0.128205	hydrolase activity, acting on acid anhydrides	GO
GO:0016818	Ec B36	-1.13883	0.097561	hydrolase activity, acting on acid anhydrides, in phosphorus-containing anhydrides	GO
GO:0016822	Ec B36	0	1	hydrolase activity, acting on acid carbon-carbon bonds	GO
GO:0016823	Ec B36	0	1	hydrolase activity, acting on acid carbon-carbon bonds, in ketonic substances	GO
GO:0016825	Ec B36	-1.14815	0.188073	hydrolase activity, acting on acid phosphorus-nitrogen bonds	GO
GO:0016829	Ec B36	1.74396	0.00104384	lyase activity	GO
GO:0016830	Ec B36	1.97047	0.00116144	carbon-carbon lyase activity	GO
GO:0016831	Ec B36	1.00323	0.466837	carboxy-lyase activity	GO
GO:0016832	Ec B36	1.98884	0.0013587	aldehyde-lyase activity	GO
GO:0016833	Ec B36	1.75768	0.00284091	oxo-acid-lyase activity	GO
GO:0016835	Ec B36	1.41054	0.0385514	carbon-oxygen lyase activity	GO
GO:0016836	Ec B36	1.51786	0.0168067	hydro-lyase activity	GO
GO:0016838	Ec B36	0	1	carbon-oxygen lyase activity, acting on phosphates	GO
GO:0016840	Ec B36	1.64883	0.0115274	carbon-nitrogen lyase activity	GO
GO:0016841	Ec B36	1.53824	0.0373134	ammonia-lyase activity	GO
GO:0016842	Ec B36	1.27273	0.205042	amidine-lyase activity	GO
GO:0016846	Ec B36	-0.812382	0.717391	carbon-sulfur lyase activity	GO
GO:0016853	Ec B36	1.22947	0.11701	isomerase activity	GO
GO:0016854	Ec B36	1.72405	0.0052356	racemase and epimerase activity	GO
GO:0016855	Ec B36	1.25845	0.2	racemase and epimerase activity, acting on amino acids and derivatives	GO
GO:0016857	Ec B36	1.57646	0.0174165	racemase and epimerase activity, acting on carbohydrates and derivatives	GO
GO:0016859	Ec B36	-1.25828	0.180758	cis-trans isomerase activity	GO
GO:0016860	Ec B36	1.52283	0.0294118	intramolecular oxidoreductase activity	GO
GO:0016861	Ec B36	1.67158	0.00138504	intramolecular oxidoreductase activity, interconverting aldoses and ketoses	GO
GO:0016863	Ec B36	0	1	intramolecular oxidoreductase activity, transposing C=C bonds	GO
GO:0016864	Ec B36	0	1	intramolecular oxidoreductase activity, transposing S-S bonds	GO
GO:0016866	Ec B36	-1.27588	0.123853	intramolecular transferase activity	GO
GO:0016868	Ec B36	1.10087	0.359701	intramolecular transferase activity, phosphotransferases	GO
GO:0016874	Ec B36	-1.39979	0.0333333	ligase activity	GO
GO:0016875	Ec B36	-1.90439	0.00840336	ligase activity, forming carbon-oxygen bonds	GO
GO:0016877	Ec B36	1.60648	0.015625	ligase activity, forming carbon-sulfur bonds	GO
GO:0016878	Ec B36	1.65535	0.00881057	acid-thiol ligase activity	GO
GO:0016879	Ec B36	-1.82816	0.0121951	ligase activity, forming carbon-nitrogen bonds	GO
GO:0016880	Ec B36	-1.92898	0.00265957	acid-ammonia (or amide) ligase activity	GO
GO:0016881	Ec B36	-1.1655	0.221831	acid-amino acid ligase activity	GO
GO:0016882	Ec B36	-1.16223	0.300532	cyclo-ligase activity	GO
GO:0016884	Ec B36	-1.08268	0.353591	carbon-nitrogen ligase activity, with glutamine as amido-N-donor	GO
GO:0016885	Ec B36	0	1	ligase activity, forming carbon-carbon bonds	GO
GO:0016886	Ec B36	1.21006	0.252101	ligase activity, forming phosphoric ester bonds	GO
GO:0016887	Ec B36	-0.962461	0.480769	ATPase activity	GO
GO:0016888	Ec B36	0.739347	0.827941	endodeoxyribonuclease activity, producing 5'-phosphomonoesters	GO
GO:0016891	Ec B36	-1.61089	0.037234	endoribonuclease activity, producing 5'-phosphomonoesters	GO
GO:0016893	Ec B36	-0.883493	0.641196	endonuclease activity, active with either ribo- or deoxyribonucleic acids and producing 5'-phosphomonoesters	GO
GO:0016895	Ec B36	0	1	exodeoxyribonuclease activity, producing 5'-phosphomonoesters	GO
GO:0016896	Ec B36	-1.5767	0.0670554	exoribonuclease activity, producing 5'-phosphomonoesters	GO
GO:0016901	Ec B36	1.24624	0.19375	oxidoreductase activity, acting on the CH-OH group of donors, quinone or similar compound as acceptor	GO
GO:0016903	Ec B36	1.6029	0.00637755	oxidoreductase activity, acting on the aldehyde or oxo group of donors	GO
GO:0016987	Ec B36	0.665106	0.886581	sigma factor activity	GO
GO:0016989	Ec B36	0	1	sigma factor antagonist activity	GO
GO:0016998	Ec B36	0.943319	0.551562	cell wall macromolecule catabolic process	GO
GO:0016999	Ec B36	2.02478	0.00114416	antibiotic metabolic process	GO
GO:0017000	Ec B36	0.815102	0.738752	antibiotic biosynthetic process	GO
GO:0017001	Ec B36	1.79774	0.00131234	antibiotic catabolic process	GO
GO:0017003	Ec B36	1.00033	0.487395	protein-heme linkage	GO
GO:0017004	Ec B36	0.613058	0.923529	cytochrome complex assembly	GO
GO:0017006	Ec B36	1.00033	0.487395	protein-tetrapyrrole linkage	GO
GO:0017038	Ec B36	-1.59924	0.0398936	protein import	GO
GO:0017076	Ec B36	-1.05152	0.4	purine nucleotide binding	GO
GO:0017110	Ec B36	0	1	nucleoside-diphosphatase activity	GO
GO:0017111	Ec B36	-1.09575	0.191489	nucleoside-triphosphatase activity	GO
GO:0017144	Ec B36	1.39832	0.00717949	drug metabolic process	GO
GO:0017148	Ec B36	-1.67252	0.0316901	negative regulation of translation	GO
GO:0017171	Ec B36	-1.14815	0.188073	serine hydrolase activity	GO
GO:0018065	Ec B36	-1.36645	0.140056	protein-cofactor linkage	GO
GO:0018104	Ec B36	0.684906	0.842017	peptidoglycan-protein cross-linking	GO
GO:0018106	Ec B36	-0.880289	0.652	peptidyl-histidine phosphorylation	GO
GO:0018108	Ec B36	0	1	peptidyl-tyrosine phosphorylation	GO
GO:0018117	Ec B36	0	1	protein adenylylation	GO
GO:0018130	Ec B36	-0.9235	1	heterocycle biosynthetic process	GO
GO:0018175	Ec B36	0	1	protein nucleotidylation	GO
GO:0018189	Ec B36	0	1	pyrroloquinoline quinone biosynthetic process	GO
GO:0018193	Ec B36	-0.853673	0.858268	peptidyl-amino acid modification	GO
GO:0018198	Ec B36	-0.880948	0.591837	peptidyl-cysteine modification	GO
GO:0018202	Ec B36	-0.880289	0.652	peptidyl-histidine modification	GO
GO:0018205	Ec B36	0.865349	0.694722	peptidyl-lysine modification	GO
GO:0018208	Ec B36	-1.47701	0.0874636	peptidyl-proline modification	GO
GO:0018209	Ec B36	1.11232	0.332813	peptidyl-serine modification	GO
GO:0018212	Ec B36	0	1	peptidyl-tyrosine modification	GO
GO:0018393	Ec B36	1.21678	0.238318	internal peptidyl-lysine acetylation	GO
GO:0018394	Ec B36	1.44849	0.0804249	peptidyl-lysine acetylation	GO
GO:0018455	Ec B36	0.883147	0.6375	alcohol dehydrogenase [NAD(P)+] activity	GO
GO:0018918	Ec B36	0	1	gallate metabolic process	GO
GO:0018958	Ec B36	1.5169	0.0381791	phenol-containing compound metabolic process	GO
GO:0018962	Ec B36	1.65881	0.00798722	3-phenylpropionate metabolic process	GO
GO:0018995	Ec B36	-1.08814	0.335277	host	GO
GO:0019001	Ec B36	-1.33439	0.038961	guanyl nucleotide binding	GO
GO:0019003	Ec B36	-1.45426	0.0797872	GDP binding	GO
GO:0019042	Ec B36	0	1	viral latency	GO
GO:0019058	Ec B36	-0.440562	1	viral life cycle	GO
GO:0019104	Ec B36	0	1	DNA N-glycosylase activity	GO
GO:0019172	Ec B36	1.40015	0.0996885	glyoxalase III activity	GO
GO:0019184	Ec B36	1.42347	0.0706052	nonribosomal peptide biosynthetic process	GO
GO:0019197	Ec B36	0	1	phosphoenolpyruvate-dependent sugar phosphotransferase complex	GO
GO:0019200	Ec B36	1.21537	0.212042	carbohydrate kinase activity	GO
GO:0019202	Ec B36	0	1	amino acid kinase activity	GO
GO:0019203	Ec B36	-0.893583	0.616613	carbohydrate phosphatase activity	GO
GO:0019205	Ec B36	0.840841	0.696662	nucleobase-containing compound kinase activity	GO
GO:0019206	Ec B36	0	1	nucleoside kinase activity	GO
GO:0019213	Ec B36	1.75854	0.0030349	deacetylase activity	GO
GO:0019216	Ec B36	-1.02375	0.405248	regulation of lipid metabolic process	GO
GO:0019217	Ec B36	-1.49001	0.0540541	regulation of fatty acid metabolic process	GO
GO:0019219	Ec B36	0.771279	0.953347	regulation of nucleobase-containing compound metabolic process	GO
GO:0019220	Ec B36	0.649965	0.916667	regulation of phosphate metabolic process	GO
GO:0019222	Ec B36	0.628612	1	regulation of metabolic process	GO
GO:0019238	Ec B36	-1.03533	0.40056	cyclohydrolase activity	GO
GO:0019239	Ec B36	1.28019	0.162554	deaminase activity	GO
GO:0019243	Ec B36	0.641001	0.901366	methylglyoxal catabolic process to D-lactate via S-lactoyl-glutathione	GO
GO:0019249	Ec B36	1.40015	0.0996885	lactate biosynthetic process	GO
GO:0019262	Ec B36	1.31285	0.151757	N-acetylneuraminate catabolic process	GO
GO:0019284	Ec B36	0	1	L-methionine salvage from S-adenosylmethionine	GO
GO:0019288	Ec B36	-1.4801	0.070028	isopentenyl diphosphate biosynthetic process, methylerythritol 4-phosphate pathway	GO
GO:0019290	Ec B36	1.48308	0.0489209	siderophore biosynthetic process	GO
GO:0019299	Ec B36	1.2046	0.244118	rhamnose metabolic process	GO
GO:0019301	Ec B36	1.35096	0.127726	rhamnose catabolic process	GO
GO:0019317	Ec B36	1.50312	0.0462687	fucose catabolic process	GO
GO:0019318	Ec B36	1.24688	0.149826	hexose metabolic process	GO
GO:0019319	Ec B36	-0.980131	0.457792	hexose biosynthetic process	GO
GO:0019320	Ec B36	1.3107	0.130378	hexose catabolic process	GO
GO:0019321	Ec B36	2.15347	0.001321	pentose metabolic process	GO
GO:0019323	Ec B36	1.78631	0.00435414	pentose catabolic process	GO
GO:0019324	Ec B36	1.6915	0.00504202	L-lyxose metabolic process	GO
GO:0019336	Ec B36	0	1	phenol-containing compound catabolic process	GO
GO:0019344	Ec B36	1.25167	0.197269	cysteine biosynthetic process	GO
GO:0019346	Ec B36	0	1	transsulfuration	GO
GO:0019350	Ec B36	0	1	teichoic acid biosynthetic process	GO
GO:0019355	Ec B36	-1.6088	0.022113	nicotinamide nucleotide biosynthetic process from aspartate	GO
GO:0019359	Ec B36	-1.6836	0.0158103	nicotinamide nucleotide biosynthetic process	GO
GO:0019362	Ec B36	-1.71334	0.0097561	pyridine nucleotide metabolic process	GO
GO:0019363	Ec B36	-1.65114	0.0210084	pyridine nucleotide biosynthetic process	GO
GO:0019380	Ec B36	1.65881	0.00798722	3-phenylpropionate catabolic process	GO
GO:0019388	Ec B36	0.542362	0.959375	galactose catabolic process	GO
GO:0019392	Ec B36	1.75784	0.00465116	glucarate metabolic process	GO
GO:0019394	Ec B36	1.75784	0.00465116	glucarate catabolic process	GO
GO:0019395	Ec B36	1.99886	0.00142045	fatty acid oxidation	GO
GO:0019396	Ec B36	0	1	gallate catabolic process	GO
GO:0019400	Ec B36	1.9691	0.00125628	alditol metabolic process	GO
GO:0019402	Ec B36	1.87881	0.00159744	galactitol metabolic process	GO
GO:0019405	Ec B36	1.88617	0.00139276	alditol catabolic process	GO
GO:0019407	Ec B36	1.817	0.003125	hexitol catabolic process	GO
GO:0019413	Ec B36	-1.11774	0.363636	acetate biosynthetic process	GO
GO:0019430	Ec B36	-0.492317	0.984043	removal of superoxide radicals	GO
GO:0019438	Ec B36	-0.992048	1	aromatic compound biosynthetic process	GO
GO:0019439	Ec B36	1.19717	0.161605	aromatic compound catabolic process	GO
GO:0019448	Ec B36	0	1	L-cysteine catabolic process	GO
GO:0019464	Ec B36	0	1	glycine decarboxylation via glycine cleavage system	GO
GO:0019477	Ec B36	1.83553	0.0015625	L-lysine catabolic process	GO
GO:0019478	Ec B36	0	1	D-amino acid catabolic process	GO
GO:0019509	Ec B36	0	1	L-methionine salvage from methylthioadenosine	GO
GO:0019512	Ec B36	0	1	lactose catabolic process via tagatose-6-phosphate	GO
GO:0019520	Ec B36	1.40022	0.0827286	aldonic acid metabolic process	GO
GO:0019521	Ec B36	0.684871	0.856698	D-gluconate metabolic process	GO
GO:0019523	Ec B36	0	1	L-idonate metabolic process	GO
GO:0019534	Ec B36	0	1	toxin transmembrane transporter activity	GO
GO:0019538	Ec B36	-1.51543	0.166667	protein metabolic process	GO
GO:0019540	Ec B36	1.53919	0.0375	siderophore biosynthetic process from catechol	GO
GO:0019541	Ec B36	1.73905	0.0042796	propionate metabolic process	GO
GO:0019543	Ec B36	1.59947	0.0184874	propionate catabolic process	GO
GO:0019544	Ec B36	-2.02124	0.002457	arginine catabolic process to glutamate	GO
GO:0019545	Ec B36	-1.77435	0.00797872	arginine catabolic process to succinate	GO
GO:0019546	Ec B36	0	1	arginine deiminase pathway	GO
GO:0019556	Ec B36	0	1	histidine catabolic process to glutamate and formamide	GO
GO:0019557	Ec B36	0	1	histidine catabolic process to glutamate and formate	GO
GO:0019563	Ec B36	1.35806	0.0955994	glycerol catabolic process	GO
GO:0019566	Ec B36	1.72905	0.0046729	arabinose metabolic process	GO
GO:0019568	Ec B36	1.72905	0.0046729	arabinose catabolic process	GO
GO:0019569	Ec B36	0	1	L-arabinose catabolic process to xylulose 5-phosphate	GO
GO:0019571	Ec B36	0	1	D-arabinose catabolic process	GO
GO:0019572	Ec B36	1.29604	0.178151	L-arabinose catabolic process	GO
GO:0019577	Ec B36	1.87732	0.00155763	aldaric acid metabolic process	GO
GO:0019579	Ec B36	1.87732	0.00155763	aldaric acid catabolic process	GO
GO:0019580	Ec B36	1.85952	0.00159744	galactarate metabolic process	GO
GO:0019583	Ec B36	1.455	0.0756303	galactonate metabolic process	GO
GO:0019584	Ec B36	1.455	0.0756303	galactonate catabolic process	GO
GO:0019585	Ec B36	1.61392	0.0106222	glucuronate metabolic process	GO
GO:0019586	Ec B36	1.53169	0.0390625	galacturonate metabolic process	GO
GO:0019614	Ec B36	0	1	catechol-containing compound catabolic process	GO
GO:0019619	Ec B36	0	1	3,4-dihydroxybenzoate catabolic process	GO
GO:0019626	Ec B36	1.77865	0.00465116	short-chain fatty acid catabolic process	GO
GO:0019627	Ec B36	1.75498	0.00336134	urea metabolic process	GO
GO:0019629	Ec B36	1.59947	0.0184874	propionate catabolic process, 2-methylcitrate cycle	GO
GO:0019632	Ec B36	0	1	shikimate metabolic process	GO
GO:0019634	Ec B36	1.69305	0.00455235	organic phosphonate metabolic process	GO
GO:0019637	Ec B36	0.708916	0.984725	organophosphate metabolic process	GO
GO:0019645	Ec B36	1.40015	0.0756063	anaerobic electron transport chain	GO
GO:0019646	Ec B36	-1.03187	0.380556	aerobic electron transport chain	GO
GO:0019660	Ec B36	0	1	glycolytic fermentation	GO
GO:0019673	Ec B36	0	1	GDP-mannose metabolic process	GO
GO:0019674	Ec B36	-1.01818	0.420561	NAD metabolic process	GO
GO:0019682	Ec B36	-1.40386	0.0814332	glyceraldehyde-3-phosphate metabolic process	GO
GO:0019692	Ec B36	-1.52107	0.0590062	deoxyribose phosphate metabolic process	GO
GO:0019693	Ec B36	-1.74482	0.0142857	ribose phosphate metabolic process	GO
GO:0019694	Ec B36	1.50205	0.0470588	alkanesulfonate metabolic process	GO
GO:0019695	Ec B36	0	1	choline metabolic process	GO
GO:0019698	Ec B36	1.51226	0.0387597	D-galacturonate catabolic process	GO
GO:0019700	Ec B36	1.67615	0.0078125	organic phosphonate catabolic process	GO
GO:0019720	Ec B36	1.02973	0.435414	Mo-molybdopterin cofactor metabolic process	GO
GO:0019725	Ec B36	0.578417	0.997748	cellular homeostasis	GO
GO:0019740	Ec B36	-2.48792	0.00311526	nitrogen utilization	GO
GO:0019748	Ec B36	1.50987	0.0203822	secondary metabolic process	GO
GO:0019751	Ec B36	1.84236	0.00241838	polyol metabolic process	GO
GO:0019752	Ec B36	1.53979	0.001001	carboxylic acid metabolic process	GO
GO:0019825	Ec B36	0	1	oxygen binding	GO
GO:0019826	Ec B36	0	1	oxygen sensor activity	GO
GO:0019829	Ec B36	0.658362	0.916193	cation-transporting ATPase activity	GO
GO:0019835	Ec B36	0.712185	0.808403	cytolysis	GO
GO:0019842	Ec B36	0.982058	0.501714	vitamin binding	GO
GO:0019843	Ec B36	-3.20489	0.0060241	rRNA binding	GO
GO:0019852	Ec B36	1.99029	0.00151745	L-ascorbic acid metabolic process	GO
GO:0019854	Ec B36	1.89543	0.00168067	L-ascorbic acid catabolic process	GO
GO:0019856	Ec B36	1.3512	0.107914	pyrimidine nucleobase biosynthetic process	GO
GO:0019860	Ec B36	-2.0689	0.00310559	uracil metabolic process	GO
GO:0019866	Ec B36	1.65743	0.0142045	organelle inner membrane	GO
GO:0019867	Ec B36	1.06514	0.378556	outer membrane	GO
GO:0019877	Ec B36	-1.43864	0.0884521	diaminopimelate biosynthetic process	GO
GO:0019897	Ec B36	-0.988919	0.424	extrinsic component of plasma membrane	GO
GO:0019898	Ec B36	-0.888807	0.672489	extrinsic component of membrane	GO
GO:0019899	Ec B36	0.696528	0.912718	enzyme binding	GO
GO:0019900	Ec B36	1.34171	0.151261	kinase binding	GO
GO:0019901	Ec B36	1.34171	0.151261	protein kinase binding	GO
GO:0019904	Ec B36	0.78554	0.772981	protein domain specific binding	GO
GO:0019954	Ec B36	-1.52425	0.052	asexual reproduction	GO
GO:0020012	Ec B36	0	1	evasion or tolerance of host immune response	GO
GO:0020037	Ec B36	1.07342	0.355414	heme binding	GO
GO:0022008	Ec B36	-1.01916	0.452088	neurogenesis	GO
GO:0022402	Ec B36	-1.51083	0.0304878	cell cycle process	GO
GO:0022411	Ec B36	-1.58441	0.0378151	cellular component disassembly	GO
GO:0022414	Ec B36	0.766316	0.833333	reproductive process	GO
GO:0022603	Ec B36	-1.4098	0.054878	regulation of anatomical structure morphogenesis	GO
GO:0022604	Ec B36	-1.40736	0.038674	regulation of cell morphogenesis	GO
GO:0022607	Ec B36	-1.36745	0.04	cellular component assembly	GO
GO:0022610	Ec B36	1.35863	0.0835322	biological adhesion	GO
GO:0022611	Ec B36	0.808266	0.722045	dormancy process	GO
GO:0022613	Ec B36	-3.04205	0.0104167	ribonucleoprotein complex biogenesis	GO
GO:0022616	Ec B36	-1.22434	0.257979	DNA strand elongation	GO
GO:0022618	Ec B36	-3.26772	0.0060241	ribonucleoprotein complex assembly	GO
GO:0022625	Ec B36	-3.05303	0.00458716	cytosolic large ribosomal subunit	GO
GO:0022626	Ec B36	-3.42738	0.00613497	cytosolic ribosome	GO
GO:0022627	Ec B36	-2.66823	0.00420168	cytosolic small ribosomal subunit	GO
GO:0022803	Ec B36	1.6527	0.00365408	passive transmembrane transporter activity	GO
GO:0022804	Ec B36	1.75264	0.00102564	active transmembrane transporter activity	GO
GO:0022821	Ec B36	0	1	potassium ion antiporter activity	GO
GO:0022829	Ec B36	1.6352	0.0110803	wide pore channel activity	GO
GO:0022834	Ec B36	1.74068	0.00620155	ligand-gated channel activity	GO
GO:0022836	Ec B36	1.49694	0.0431655	gated channel activity	GO
GO:0022838	Ec B36	1.20664	0.249221	substrate-specific channel activity	GO
GO:0022853	Ec B36	1.36206	0.0333333	active ion transmembrane transporter activity	GO
GO:0022857	Ec B36	1.76047	0.001001	transmembrane transporter activity	GO
GO:0022858	Ec B36	0	1	alanine transmembrane transporter activity	GO
GO:0022870	Ec B36	1.62967	0.010084	protein-N(PI)-phosphohistidine-mannose phosphotransferase system transporter activity	GO
GO:0022877	Ec B36	1.20042	0.250799	protein-N(PI)-phosphohistidine-fructose phosphotransferase system transporter activity	GO
GO:0022884	Ec B36	-1.02581	0.411538	macromolecule transmembrane transporter activity	GO
GO:0022885	Ec B36	1.26105	0.215126	bacteriocin transmembrane transporter activity	GO
GO:0022889	Ec B36	1.30718	0.157815	serine transmembrane transporter activity	GO
GO:0022890	Ec B36	1.24595	0.108696	inorganic cation transmembrane transporter activity	GO
GO:0022898	Ec B36	1.31663	0.14871	regulation of transmembrane transporter activity	GO
GO:0022900	Ec B36	1.25499	0.108315	electron transport chain	GO
GO:0022904	Ec B36	1.11622	0.287454	respiratory electron transport chain	GO
GO:0023014	Ec B36	0.703396	0.889179	signal transduction by protein phosphorylation	GO
GO:0023051	Ec B36	1.57238	0.0159151	regulation of signaling	GO
GO:0023052	Ec B36	0.927045	0.614967	signaling	GO
GO:0023056	Ec B36	1.93207	0.00149254	positive regulation of signaling	GO
GO:0023057	Ec B36	0.739761	0.810319	negative regulation of signaling	GO
GO:0023061	Ec B36	0	1	signal release	GO
GO:0030001	Ec B36	1.02994	0.433628	metal ion transport	GO
GO:0030003	Ec B36	0.746456	0.858343	cellular cation homeostasis	GO
GO:0030004	Ec B36	1.13458	0.326471	cellular monovalent inorganic cation homeostasis	GO
GO:0030030	Ec B36	1.62504	0.0059312	cell projection organization	GO
GO:0030031	Ec B36	1.38665	0.067602	cell projection assembly	GO
GO:0030054	Ec B36	-0.987016	0.431487	cell junction	GO
GO:0030072	Ec B36	0	1	peptide hormone secretion	GO
GO:0030073	Ec B36	0	1	insulin secretion	GO
GO:0030091	Ec B36	0.84138	0.685888	protein repair	GO
GO:0030097	Ec B36	0	1	hemopoiesis	GO
GO:0030104	Ec B36	-0.881614	0.594595	water homeostasis	GO
GO:0030141	Ec B36	1.11704	0.366387	secretory granule	GO
GO:0030145	Ec B36	0.988363	0.483333	manganese ion binding	GO
GO:0030151	Ec B36	1.49306	0.0440061	molybdenum ion binding	GO
GO:0030154	Ec B36	0.716299	0.876359	cell differentiation	GO
GO:0030162	Ec B36	1.04619	0.406386	regulation of proteolysis	GO
GO:0030163	Ec B36	-1.48974	0.056338	protein catabolic process	GO
GO:0030170	Ec B36	0.948384	0.554231	pyridoxal phosphate binding	GO
GO:0030174	Ec B36	-1.30598	0.178191	regulation of DNA-dependent DNA replication initiation	GO
GO:0030182	Ec B36	0	1	neuron differentiation	GO
GO:0030203	Ec B36	-1.23852	0.10596	glycosaminoglycan metabolic process	GO
GO:0030234	Ec B36	-1.12433	0.203704	enzyme regulator activity	GO
GO:0030243	Ec B36	0	1	cellulose metabolic process	GO
GO:0030244	Ec B36	0	1	cellulose biosynthetic process	GO
GO:0030246	Ec B36	1.47621	0.0331633	carbohydrate binding	GO
GO:0030247	Ec B36	-1.54662	0.0558511	polysaccharide binding	GO
GO:0030258	Ec B36	1.75836	0.00267023	lipid modification	GO
GO:0030260	Ec B36	0.732586	0.842187	entry into host cell	GO
GO:0030261	Ec B36	0	1	chromosome condensation	GO
GO:0030288	Ec B36	1.33042	0.0219665	outer membrane-bounded periplasmic space	GO
GO:0030312	Ec B36	-1.15548	0.163265	external encapsulating structure	GO
GO:0030313	Ec B36	1.30381	0.0214944	cell envelope	GO
GO:0030395	Ec B36	0	1	lactose binding	GO
GO:0030420	Ec B36	0	1	establishment of competence for transformation	GO
GO:0030424	Ec B36	0	1	axon	GO
GO:0030425	Ec B36	0	1	dendrite	GO
GO:0030428	Ec B36	0	1	cell septum	GO
GO:0030430	Ec B36	1.34907	0.146218	host cell cytoplasm	GO
GO:0030435	Ec B36	0	1	sporulation resulting in formation of a cellular spore	GO
GO:0030447	Ec B36	-1.71863	0.00737101	filamentous growth	GO
GO:0030488	Ec B36	-1.67224	0.025974	tRNA methylation	GO
GO:0030490	Ec B36	-1.74233	0.025	maturation of SSU-rRNA	GO
GO:0030522	Ec B36	0	1	intracellular receptor signaling pathway	GO
GO:0030551	Ec B36	0	1	cyclic nucleotide binding	GO
GO:0030554	Ec B36	-1.06885	0.272727	adenyl nucleotide binding	GO
GO:0030587	Ec B36	-1.18875	0.258333	sorocarp development	GO
GO:0030632	Ec B36	-0.986839	0.488943	D-alanine biosynthetic process	GO
GO:0030641	Ec B36	0.938716	0.550746	regulation of cellular pH	GO
GO:0030682	Ec B36	0	1	evasion or tolerance of host defense response	GO
GO:0030694	Ec B36	1.4248	0.087395	bacterial-type flagellum basal body, rod	GO
GO:0030894	Ec B36	-1.87054	0.00555556	replisome	GO
GO:0030955	Ec B36	0.67714	0.879412	potassium ion binding	GO
GO:0030964	Ec B36	-1.77986	0.0191693	NADH dehydrogenase complex	GO
GO:0030976	Ec B36	0.972969	0.506608	thiamine pyrophosphate binding	GO
GO:0031071	Ec B36	0	1	cysteine desulfurase activity	GO
GO:0031072	Ec B36	0	1	heat shock protein binding	GO
GO:0031090	Ec B36	1.70406	0.00357569	organelle membrane	GO
GO:0031118	Ec B36	-1.00266	0.428571	rRNA pseudouridine synthesis	GO
GO:0031119	Ec B36	-0.888647	0.59944	tRNA pseudouridine synthesis	GO
GO:0031123	Ec B36	-1.66401	0.0388889	RNA 3'-end processing	GO
GO:0031163	Ec B36	-1.7345	0.0234899	metallo-sulfur cluster assembly	GO
GO:0031167	Ec B36	-1.81062	0.0075188	rRNA methylation	GO
GO:0031224	Ec B36	1.35322	0.000999001	intrinsic component of membrane	GO
GO:0031225	Ec B36	-0.934731	0.534161	anchored component of membrane	GO
GO:0031226	Ec B36	1.24514	0.0170341	intrinsic component of plasma membrane	GO
GO:0031230	Ec B36	0.721525	0.873533	intrinsic component of cell outer membrane	GO
GO:0031232	Ec B36	1.16291	0.294118	extrinsic component of external side of plasma membrane	GO
GO:0031233	Ec B36	0.664842	0.919098	intrinsic component of external side of plasma membrane	GO
GO:0031234	Ec B36	-1.09181	0.305296	extrinsic component of cytoplasmic side of plasma membrane	GO
GO:0031235	Ec B36	1.27689	0.187597	intrinsic component of the cytoplasmic side of the plasma membrane	GO
GO:0031236	Ec B36	1.16291	0.294118	extrinsic component of periplasmic side of plasma membrane	GO
GO:0031237	Ec B36	0.876591	0.657061	intrinsic component of periplasmic side of plasma membrane	GO
GO:0031241	Ec B36	-1.30981	0.13738	periplasmic side of cell outer membrane	GO
GO:0031246	Ec B36	-1.29521	0.151603	intrinsic component of periplasmic side of cell outer membrane	GO
GO:0031279	Ec B36	-0.554122	0.941489	regulation of cyclase activity	GO
GO:0031280	Ec B36	-0.554122	0.941489	negative regulation of cyclase activity	GO
GO:0031320	Ec B36	1.28873	0.188235	hexitol dehydrogenase activity	GO
GO:0031323	Ec B36	0.678468	0.997988	regulation of cellular metabolic process	GO
GO:0031324	Ec B36	-0.929867	0.7	negative regulation of cellular metabolic process	GO
GO:0031325	Ec B36	0.926918	0.629202	positive regulation of cellular metabolic process	GO
GO:0031326	Ec B36	0.660367	0.99696	regulation of cellular biosynthetic process	GO
GO:0031327	Ec B36	-0.890622	0.781818	negative regulation of cellular biosynthetic process	GO
GO:0031328	Ec B36	0.7698	0.900428	positive regulation of cellular biosynthetic process	GO
GO:0031329	Ec B36	0.68571	0.891365	regulation of cellular catabolic process	GO
GO:0031330	Ec B36	-1.15096	0.339066	negative regulation of cellular catabolic process	GO
GO:0031331	Ec B36	1.10723	0.351438	positive regulation of cellular catabolic process	GO
GO:0031333	Ec B36	-1.35193	0.152778	negative regulation of protein complex assembly	GO
GO:0031334	Ec B36	-0.592364	0.944606	positive regulation of protein complex assembly	GO
GO:0031344	Ec B36	-0.835448	0.71028	regulation of cell projection organization	GO
GO:0031347	Ec B36	0.873201	0.65	regulation of defense response	GO
GO:0031348	Ec B36	0	1	negative regulation of defense response	GO
GO:0031349	Ec B36	-0.724964	0.788698	positive regulation of defense response	GO
GO:0031365	Ec B36	-0.932587	0.549724	N-terminal protein amino acid modification	GO
GO:0031399	Ec B36	1.3381	0.129851	regulation of protein modification process	GO
GO:0031400	Ec B36	0	1	negative regulation of protein modification process	GO
GO:0031401	Ec B36	1.46529	0.0607029	positive regulation of protein modification process	GO
GO:0031406	Ec B36	1.51277	0.022646	carboxylic acid binding	GO
GO:0031410	Ec B36	0.854057	0.68125	cytoplasmic vesicle	GO
GO:0031419	Ec B36	0	1	cobalamin binding	GO
GO:0031420	Ec B36	-0.697236	0.863636	alkali metal ion binding	GO
GO:0031460	Ec B36	-0.721168	0.849398	glycine betaine transport	GO
GO:0031469	Ec B36	0	1	polyhedral organelle	GO
GO:0031471	Ec B36	0	1	ethanolamine degradation polyhedral organelle	GO
GO:0031522	Ec B36	-1.48497	0.0565111	cell envelope Sec protein transport complex	GO
GO:0031554	Ec B36	-1.33126	0.120805	regulation of DNA-templated transcription, termination	GO
GO:0031564	Ec B36	-1.62332	0.0390879	transcription antitermination	GO
GO:0031589	Ec B36	1.25024	0.178336	cell-substrate adhesion	GO
GO:0031597	Ec B36	0	1	cytosolic proteasome complex	GO
GO:0031640	Ec B36	0	1	killing of cells of other organism	GO
GO:0031647	Ec B36	-1.72263	0.0331325	regulation of protein stability	GO
GO:0031667	Ec B36	1.28909	0.113984	response to nutrient levels	GO
GO:0031668	Ec B36	-0.863595	0.859649	cellular response to extracellular stimulus	GO
GO:0031669	Ec B36	0.991345	0.479142	cellular response to nutrient levels	GO
GO:0031670	Ec B36	0	1	cellular response to nutrient	GO
GO:0031907	Ec B36	0	1	microbody lumen	GO
GO:0031966	Ec B36	1.45774	0.0497159	mitochondrial membrane	GO
GO:0031967	Ec B36	1.60199	0.00738916	organelle envelope	GO
GO:0031974	Ec B36	1.3349	0.1025	membrane-enclosed lumen	GO
GO:0031975	Ec B36	1.41923	0.00101833	envelope	GO
GO:0031976	Ec B36	1.24449	0.215504	plastid thylakoid	GO
GO:0031981	Ec B36	1.11025	0.328691	nuclear lumen	GO
GO:0031982	Ec B36	0.998931	0.465672	vesicle	GO
GO:0031984	Ec B36	1.2957	0.168437	organelle subcompartment	GO
GO:0032024	Ec B36	0	1	positive regulation of insulin secretion	GO
GO:0032026	Ec B36	0	1	response to magnesium ion	GO
GO:0032048	Ec B36	0.914518	0.563025	cardiolipin metabolic process	GO
GO:0032101	Ec B36	0.85317	0.672059	regulation of response to external stimulus	GO
GO:0032102	Ec B36	0	1	negative regulation of response to external stimulus	GO
GO:0032103	Ec B36	0	1	positive regulation of response to external stimulus	GO
GO:0032153	Ec B36	-1.95049	0.0137615	cell division site	GO
GO:0032196	Ec B36	1.03104	0.432907	transposition	GO
GO:0032259	Ec B36	-1.73865	0.0123457	methylation	GO
GO:0032261	Ec B36	-0.629612	0.904762	purine nucleotide salvage	GO
GO:0032262	Ec B36	0	1	pyrimidine nucleotide salvage	GO
GO:0032268	Ec B36	-1.05361	0.326389	regulation of cellular protein metabolic process	GO
GO:0032269	Ec B36	-1.47303	0.0672269	negative regulation of cellular protein metabolic process	GO
GO:0032270	Ec B36	0.963834	0.529948	positive regulation of cellular protein metabolic process	GO
GO:0032271	Ec B36	0	1	regulation of protein polymerization	GO
GO:0032272	Ec B36	0	1	negative regulation of protein polymerization	GO
GO:0032324	Ec B36	0	1	molybdopterin cofactor biosynthetic process	GO
GO:0032328	Ec B36	0.754006	0.810294	alanine transport	GO
GO:0032329	Ec B36	1.24531	0.2	serine transport	GO
GO:0032355	Ec B36	0	1	response to estradiol	GO
GO:0032392	Ec B36	-2.18673	0.00324675	DNA geometric change	GO
GO:0032409	Ec B36	1.31663	0.14871	regulation of transporter activity	GO
GO:0032411	Ec B36	1.41534	0.0907563	positive regulation of transporter activity	GO
GO:0032412	Ec B36	1.31663	0.14871	regulation of ion transmembrane transporter activity	GO
GO:0032465	Ec B36	-1.17041	0.289894	regulation of cytokinesis	GO
GO:0032496	Ec B36	0	1	response to lipopolysaccharide	GO
GO:0032501	Ec B36	1.45976	0.0295858	multicellular organismal process	GO
GO:0032502	Ec B36	0.825718	0.819549	developmental process	GO
GO:0032504	Ec B36	0	1	multicellular organism reproduction	GO
GO:0032505	Ec B36	-1.32726	0.105042	reproduction of a single-celled organism	GO
GO:0032506	Ec B36	-1.53586	0.0465116	cytokinetic process	GO
GO:0032508	Ec B36	-2.12145	0.00319489	DNA duplex unwinding	GO
GO:0032526	Ec B36	0	1	response to retinoic acid	GO
GO:0032535	Ec B36	0	1	regulation of cellular component size	GO
GO:0032549	Ec B36	-1.47591	0.0245399	ribonucleoside binding	GO
GO:0032550	Ec B36	-1.38599	0.0432099	purine ribonucleoside binding	GO
GO:0032553	Ec B36	-1.14399	0.25	ribonucleotide binding	GO
GO:0032555	Ec B36	-1.0581	0.6	purine ribonucleotide binding	GO
GO:0032559	Ec B36	-1.05527	0.3	adenyl ribonucleotide binding	GO
GO:0032561	Ec B36	-1.31563	0.0440252	guanyl ribonucleotide binding	GO
GO:0032774	Ec B36	0.76544	0.955193	RNA biosynthetic process	GO
GO:0032781	Ec B36	-1.51462	0.044226	positive regulation of ATPase activity	GO
GO:0032787	Ec B36	1.69842	0.0010352	monocarboxylic acid metabolic process	GO
GO:0032870	Ec B36	0.793178	0.733227	cellular response to hormone stimulus	GO
GO:0032879	Ec B36	1.77323	0.00238095	regulation of localization	GO
GO:0032880	Ec B36	1.5651	0.016692	regulation of protein localization	GO
GO:0032881	Ec B36	0.385643	1	regulation of polysaccharide metabolic process	GO
GO:0032885	Ec B36	0	1	regulation of polysaccharide biosynthetic process	GO
GO:0032890	Ec B36	1.28785	0.188235	regulation of organic acid transport	GO
GO:0032892	Ec B36	1.28785	0.188235	positive regulation of organic acid transport	GO
GO:0032940	Ec B36	0.98457	0.496697	secretion by cell	GO
GO:0032973	Ec B36	0.810021	0.722045	amino acid export across plasma membrane	GO
GO:0032984	Ec B36	-1.58441	0.0378151	protein-containing complex disassembly	GO
GO:0032989	Ec B36	-1.4048	0.0542169	cellular component morphogenesis	GO
GO:0032991	Ec B36	-1.36559	0.333333	protein-containing complex	GO
GO:0032993	Ec B36	-0.864434	0.767123	protein-DNA complex	GO
GO:0033013	Ec B36	-0.717103	0.923077	tetrapyrrole metabolic process	GO
GO:0033014	Ec B36	-1.02387	0.398496	tetrapyrrole biosynthetic process	GO
GO:0033036	Ec B36	1.07877	0.341077	macromolecule localization	GO
GO:0033037	Ec B36	1.62729	0.0155039	polysaccharide localization	GO
GO:0033043	Ec B36	-0.683216	0.85	regulation of organelle organization	GO
GO:0033178	Ec B36	0.558023	0.963259	proton-transporting two-sector ATPase complex, catalytic domain	GO
GO:0033202	Ec B36	-1.50898	0.044226	DNA helicase complex	GO
GO:0033212	Ec B36	-1.2004	0.220736	iron assimilation	GO
GO:0033214	Ec B36	-0.939581	0.536741	iron assimilation by chelation and transport	GO
GO:0033218	Ec B36	-0.522075	0.995413	amide binding	GO
GO:0033228	Ec B36	0.417224	1	cysteine export across plasma membrane	GO
GO:0033229	Ec B36	0	1	cysteine transmembrane transporter activity	GO
GO:0033238	Ec B36	1.37549	0.086771	regulation of cellular amine metabolic process	GO
GO:0033283	Ec B36	0.743853	0.825	organic acid-transporting ATPase activity	GO
GO:0033284	Ec B36	-0.868773	0.62465	carboxylic acid-transporting ATPase activity	GO
GO:0033293	Ec B36	-1.18421	0.233766	monocarboxylic acid binding	GO
GO:0033353	Ec B36	0	1	S-adenosylmethionine cycle	GO
GO:0033365	Ec B36	1.02591	0.453271	protein localization to organelle	GO
GO:0033499	Ec B36	0.722656	0.818605	galactose catabolic process via UDP-galactose	GO
GO:0033500	Ec B36	1.59502	0.0217054	carbohydrate homeostasis	GO
GO:0033554	Ec B36	0.86909	0.861895	cellular response to stress	GO
GO:0033592	Ec B36	0	1	RNA strand annealing activity	GO
GO:0033643	Ec B36	-1.08814	0.335277	host cell part	GO
GO:0033644	Ec B36	0.858259	0.678125	host cell membrane	GO
GO:0033646	Ec B36	1.34907	0.146218	host intracellular part	GO
GO:0033692	Ec B36	0.970112	0.534292	cellular polysaccharide biosynthetic process	GO
GO:0033748	Ec B36	1.3627	0.123003	hydrogenase (acceptor) activity	GO
GO:0033764	Ec B36	1.47945	0.0638655	steroid dehydrogenase activity, acting on the CH-OH group of donors, NAD or NADP as acceptor	GO
GO:0033865	Ec B36	0.954523	0.545575	nucleoside bisphosphate metabolic process	GO
GO:0033866	Ec B36	-1.78577	0.0218069	nucleoside bisphosphate biosynthetic process	GO
GO:0033875	Ec B36	0.954523	0.545575	ribonucleoside bisphosphate metabolic process	GO
GO:0033993	Ec B36	1.40676	0.0713202	response to lipid	GO
GO:0034030	Ec B36	-1.78577	0.0218069	ribonucleoside bisphosphate biosynthetic process	GO
GO:0034032	Ec B36	0.954523	0.545575	purine nucleoside bisphosphate metabolic process	GO
GO:0034033	Ec B36	-1.78577	0.0218069	purine nucleoside bisphosphate biosynthetic process	GO
GO:0034040	Ec B36	-1.28543	0.203931	lipid-transporting ATPase activity	GO
GO:0034061	Ec B36	-1.14455	0.271028	DNA polymerase activity	GO
GO:0034062	Ec B36	-1.18985	0.294118	5'-3' RNA polymerase activity	GO
GO:0034097	Ec B36	0	1	response to cytokine	GO
GO:0034192	Ec B36	0	1	D-galactonate metabolic process	GO
GO:0034194	Ec B36	0	1	D-galactonate catabolic process	GO
GO:0034212	Ec B36	1.05537	0.409712	peptide N-acetyltransferase activity	GO
GO:0034214	Ec B36	0.73819	0.824383	protein hexamerization	GO
GO:0034219	Ec B36	2.41452	0.00112994	carbohydrate transmembrane transport	GO
GO:0034220	Ec B36	1.54761	0.00102145	ion transmembrane transport	GO
GO:0034227	Ec B36	-1.56419	0.0638889	tRNA thio-modification	GO
GO:0034248	Ec B36	-1.67735	0.0121951	regulation of cellular amide metabolic process	GO
GO:0034249	Ec B36	-1.72902	0.0178571	negative regulation of cellular amide metabolic process	GO
GO:0034250	Ec B36	-1.3104	0.124224	positive regulation of cellular amide metabolic process	GO
GO:0034284	Ec B36	1.56943	0.0302521	response to monosaccharide	GO
GO:0034308	Ec B36	1.71566	0.00255102	primary alcohol metabolic process	GO
GO:0034309	Ec B36	0.798606	0.730233	primary alcohol biosynthetic process	GO
GO:0034310	Ec B36	1.67291	0.00278552	primary alcohol catabolic process	GO
GO:0034311	Ec B36	0.901898	0.578151	diol metabolic process	GO
GO:0034313	Ec B36	0	1	diol catabolic process	GO
GO:0034357	Ec B36	0	1	photosynthetic membrane	GO
GO:0034404	Ec B36	-1.31756	0.0440252	nucleobase-containing small molecule biosynthetic process	GO
GO:0034440	Ec B36	1.99886	0.00142045	lipid oxidation	GO
GO:0034470	Ec B36	-2.31248	0.0121951	ncRNA processing	GO
GO:0034471	Ec B36	-1.48362	0.0589681	ncRNA 5'-end processing	GO
GO:0034599	Ec B36	-0.569241	1	cellular response to oxidative stress	GO
GO:0034605	Ec B36	-0.727389	0.810559	cellular response to heat	GO
GO:0034613	Ec B36	-1.13492	0.24424	cellular protein localization	GO
GO:0034614	Ec B36	0.545548	0.992519	cellular response to reactive oxygen species	GO
GO:0034618	Ec B36	1.87046	0.00155039	arginine binding	GO
GO:0034620	Ec B36	0	1	cellular response to unfolded protein	GO
GO:0034622	Ec B36	-2.83793	0.00763359	cellular protein-containing complex assembly	GO
GO:0034627	Ec B36	-1.6088	0.022113	'de novo' NAD biosynthetic process	GO
GO:0034628	Ec B36	-1.6088	0.022113	'de novo' NAD biosynthetic process from aspartate	GO
GO:0034637	Ec B36	0.984842	0.512061	cellular carbohydrate biosynthetic process	GO
GO:0034639	Ec B36	1.34851	0.125581	L-amino acid efflux transmembrane transporter activity	GO
GO:0034641	Ec B36	0	1	cellular nitrogen compound metabolic process	GO
GO:0034644	Ec B36	-0.677	0.832447	cellular response to UV	GO
GO:0034645	Ec B36	-1.52032	0.5	cellular macromolecule biosynthetic process	GO
GO:0034654	Ec B36	-1.0608	0.5	nucleobase-containing compound biosynthetic process	GO
GO:0034655	Ec B36	-1.20162	0.1	nucleobase-containing compound catabolic process	GO
GO:0034656	Ec B36	0.893882	0.628777	nucleobase-containing small molecule catabolic process	GO
GO:0034660	Ec B36	-2.51309	0.0149254	ncRNA metabolic process	GO
GO:0034702	Ec B36	1.35596	0.137815	ion channel complex	GO
GO:0034754	Ec B36	0	1	cellular hormone metabolic process	GO
GO:0034755	Ec B36	-0.806571	0.747604	iron ion transmembrane transport	GO
GO:0034762	Ec B36	1.44463	0.0589928	regulation of transmembrane transport	GO
GO:0034763	Ec B36	1.40195	0.107563	negative regulation of transmembrane transport	GO
GO:0034764	Ec B36	1.32596	0.148562	positive regulation of transmembrane transport	GO
GO:0034765	Ec B36	1.07397	0.389706	regulation of ion transmembrane transport	GO
GO:0034766	Ec B36	0	1	negative regulation of ion transmembrane transport	GO
GO:0034767	Ec B36	1.32596	0.148562	positive regulation of ion transmembrane transport	GO
GO:0035295	Ec B36	0	1	tube development	GO
GO:0035303	Ec B36	1.05606	0.430252	regulation of dephosphorylation	GO
GO:0035326	Ec B36	1.33645	0.131783	enhancer binding	GO
GO:0035383	Ec B36	1.07918	0.355619	thioester metabolic process	GO
GO:0035384	Ec B36	-1.4998	0.0745856	thioester biosynthetic process	GO
GO:0035429	Ec B36	1.30107	0.17479	gluconate transmembrane transport	GO
GO:0035434	Ec B36	1.41646	0.0907563	copper ion transmembrane transport	GO
GO:0035435	Ec B36	0.934901	0.555387	phosphate ion transmembrane transport	GO
GO:0035438	Ec B36	0	1	cyclic-di-GMP binding	GO
GO:0035442	Ec B36	1.20093	0.232221	dipeptide transmembrane transport	GO
GO:0035443	Ec B36	-0.533461	0.977591	tripeptide transmembrane transport	GO
GO:0035444	Ec B36	1.18475	0.28062	nickel cation transmembrane transport	GO
GO:0035461	Ec B36	1.8736	0.00151745	vitamin transmembrane transport	GO
GO:0035510	Ec B36	0.916563	0.563025	DNA dealkylation	GO
GO:0035556	Ec B36	0.721424	0.911697	intracellular signal transduction	GO
GO:0035592	Ec B36	1.10341	0.339489	establishment of protein localization to extracellular region	GO
GO:0035639	Ec B36	-1.10991	0.285714	purine ribonucleoside triphosphate binding	GO
GO:0035672	Ec B36	1.08876	0.359838	oligopeptide transmembrane transport	GO
GO:0035673	Ec B36	1.18503	0.250356	oligopeptide transmembrane transporter activity	GO
GO:0035690	Ec B36	-0.74979	0.912844	cellular response to drug	GO
GO:0035725	Ec B36	0	1	sodium ion transmembrane transport	GO
GO:0035821	Ec B36	0.859734	0.666667	modification of morphology or physiology of other organism	GO
GO:0035966	Ec B36	0	1	response to topologically incorrect protein	GO
GO:0035967	Ec B36	0	1	cellular response to topologically incorrect protein	GO
GO:0035999	Ec B36	-0.908035	0.593085	tetrahydrofolate interconversion	GO
GO:0036094	Ec B36	0.870643	0.912088	small molecule binding	GO
GO:0036103	Ec B36	0	1	Kdo2-lipid A metabolic process	GO
GO:0036104	Ec B36	0	1	Kdo2-lipid A biosynthetic process	GO
GO:0036211	Ec B36	0.856171	0.785714	protein modification process	GO
GO:0036245	Ec B36	-0.796067	0.722689	cellular response to menadione	GO
GO:0036293	Ec B36	1.44039	0.0589928	response to decreased oxygen levels	GO
GO:0036294	Ec B36	1.3578	0.137815	cellular response to decreased oxygen levels	GO
GO:0036361	Ec B36	1.22811	0.230032	racemase activity, acting on amino acids and derivatives	GO
GO:0036376	Ec B36	0	1	sodium ion export across plasma membrane	GO
GO:0036397	Ec B36	1.52634	0.0420168	formate dehydrogenase (quinone) activity	GO
GO:0036405	Ec B36	-1.01093	0.420168	anchored component of cell outer membrane	GO
GO:0036442	Ec B36	0	1	proton-exporting ATPase activity	GO
GO:0036460	Ec B36	-0.895694	0.566667	cellular response to cell envelope stress	GO
GO:0036477	Ec B36	1.42879	0.0782748	somatodendritic compartment	GO
GO:0038023	Ec B36	1.29685	0.14964	signaling receptor activity	GO
GO:0040007	Ec B36	-2.36287	0.0114943	growth	GO
GO:0040008	Ec B36	-0.741077	0.814935	regulation of growth	GO
GO:0040011	Ec B36	1.82155	0.00111483	locomotion	GO
GO:0040012	Ec B36	1.35132	0.095176	regulation of locomotion	GO
GO:0040013	Ec B36	0.805958	0.74743	negative regulation of locomotion	GO
GO:0040017	Ec B36	0.720835	0.796639	positive regulation of locomotion	GO
GO:0040029	Ec B36	-1.44625	0.0896359	regulation of gene expression, epigenetic	GO
GO:0042026	Ec B36	-0.701715	0.847826	protein refolding	GO
GO:0042044	Ec B36	0	1	fluid transport	GO
GO:0042120	Ec B36	1.35725	0.137815	alginic acid metabolic process	GO
GO:0042121	Ec B36	1.35725	0.137815	alginic acid biosynthetic process	GO
GO:0042126	Ec B36	-1.36968	0.109155	nitrate metabolic process	GO
GO:0042127	Ec B36	0	1	regulation of cell proliferation	GO
GO:0042128	Ec B36	-1.36968	0.109155	nitrate assimilation	GO
GO:0042133	Ec B36	-1.33009	0.110204	neurotransmitter metabolic process	GO
GO:0042135	Ec B36	1.12077	0.333813	neurotransmitter catabolic process	GO
GO:0042136	Ec B36	1.10734	0.378151	neurotransmitter biosynthetic process	GO
GO:0042157	Ec B36	1.2562	0.203101	lipoprotein metabolic process	GO
GO:0042158	Ec B36	1.28331	0.193277	lipoprotein biosynthetic process	GO
GO:0042165	Ec B36	0	1	neurotransmitter binding	GO
GO:0042168	Ec B36	-0.626907	0.955272	heme metabolic process	GO
GO:0042170	Ec B36	1.50401	0.0449612	plastid membrane	GO
GO:0042175	Ec B36	0	1	nuclear outer membrane-endoplasmic reticulum membrane network	GO
GO:0042178	Ec B36	1.8107	0.00311526	xenobiotic catabolic process	GO
GO:0042180	Ec B36	0.855302	0.694048	cellular ketone metabolic process	GO
GO:0042181	Ec B36	-1.64786	0.0213675	ketone biosynthetic process	GO
GO:0042182	Ec B36	1.38298	0.0838068	ketone catabolic process	GO
GO:0042219	Ec B36	1.53511	0.0364188	cellular modified amino acid catabolic process	GO
GO:0042221	Ec B36	1.12433	0.137137	response to chemical	GO
GO:0042254	Ec B36	-3.09708	0.0102041	ribosome biogenesis	GO
GO:0042255	Ec B36	-3.3263	0.00613497	ribosome assembly	GO
GO:0042273	Ec B36	-2.89356	0.00416667	ribosomal large subunit biogenesis	GO
GO:0042274	Ec B36	-2.66877	0.004	ribosomal small subunit biogenesis	GO
GO:0042277	Ec B36	0.463202	0.997159	peptide binding	GO
GO:0042278	Ec B36	0.888022	0.650266	purine nucleoside metabolic process	GO
GO:0042304	Ec B36	-1.49001	0.0540541	regulation of fatty acid biosynthetic process	GO
GO:0042325	Ec B36	0.737936	0.814871	regulation of phosphorylation	GO
GO:0042327	Ec B36	-1.15354	0.319149	positive regulation of phosphorylation	GO
GO:0042330	Ec B36	1.83807	0.0013089	taxis	GO
GO:0042354	Ec B36	1.56124	0.0318665	L-fucose metabolic process	GO
GO:0042355	Ec B36	1.51325	0.04375	L-fucose catabolic process	GO
GO:0042357	Ec B36	-0.686179	0.888554	thiamine diphosphate metabolic process	GO
GO:0042364	Ec B36	-0.467686	1	water-soluble vitamin biosynthetic process	GO
GO:0042365	Ec B36	1.85695	0.00155763	water-soluble vitamin catabolic process	GO
GO:0042391	Ec B36	1.05193	0.40625	regulation of membrane potential	GO
GO:0042398	Ec B36	-0.900113	0.62449	cellular modified amino acid biosynthetic process	GO
GO:0042401	Ec B36	1.21977	0.206117	cellular biogenic amine biosynthetic process	GO
GO:0042402	Ec B36	1.69844	0.00667557	cellular biogenic amine catabolic process	GO
GO:0042413	Ec B36	1.4751	0.0672269	carnitine catabolic process	GO
GO:0042430	Ec B36	1.64755	0.0102941	indole-containing compound metabolic process	GO
GO:0042435	Ec B36	1.39975	0.0996885	indole-containing compound biosynthetic process	GO
GO:0042439	Ec B36	1.49912	0.0449927	ethanolamine-containing compound metabolic process	GO
GO:0042440	Ec B36	-1.02769	0.384615	pigment metabolic process	GO
GO:0042445	Ec B36	1.29868	0.1625	hormone metabolic process	GO
GO:0042446	Ec B36	0	1	hormone biosynthetic process	GO
GO:0042447	Ec B36	0	1	hormone catabolic process	GO
GO:0042450	Ec B36	1.72808	0.00620155	arginine biosynthetic process via ornithine	GO
GO:0042451	Ec B36	0.991973	0.481268	purine nucleoside biosynthetic process	GO
GO:0042454	Ec B36	-0.727919	0.845481	ribonucleoside catabolic process	GO
GO:0042455	Ec B36	-0.961728	0.491667	ribonucleoside biosynthetic process	GO
GO:0042493	Ec B36	1.28832	0.0468262	response to drug	GO
GO:0042537	Ec B36	1.50732	0.0345821	benzene-containing compound metabolic process	GO
GO:0042538	Ec B36	-1.52661	0.034398	hyperosmotic salinity response	GO
GO:0042542	Ec B36	0.759139	0.816976	response to hydrogen peroxide	GO
GO:0042546	Ec B36	-1.48674	0.0414747	cell wall biogenesis	GO
GO:0042558	Ec B36	-0.583932	0.969799	pteridine-containing compound metabolic process	GO
GO:0042559	Ec B36	0	1	pteridine-containing compound biosynthetic process	GO
GO:0042573	Ec B36	0	1	retinoic acid metabolic process	GO
GO:0042575	Ec B36	-1.24108	0.192547	DNA polymerase complex	GO
GO:0042578	Ec B36	0.452132	1	phosphoric ester hydrolase activity	GO
GO:0042579	Ec B36	1.76059	0.00440529	microbody	GO
[truncated: 63,821 more rows]
