# Supplementary material for: Integrative omics identifies conserved and pathogen-specific responses of sepsis-causing bacteria
Source: Nat Commun. 2023 Mar 18;14:1530. doi: 10.1038/s41467-023-37200-w (PMC10024524; doi:10.1038/s41467-023-37200-w)
Supplement: Supplementary file 12 — Supplementary Data 9 [file 41467_2023_37200_MOESM12_ESM.xlsx]

## Sheet: MS1-DDA - Escherichia coli
species	strain	experiment	entity_id	core_entity_id	logFC	FDR	gene_name	annotation_description	seq_id	core_consensus_annotation	is_genus_core	is_species_core	is_inter_species_core	additional_id	is_significant
Escherichia coli	B36	Proteomics_MS1 DDA	EW036_RS17080	g004685	-6.76	1.55e-06	EW036_RS17080	hydroxylamine reductase		hydroxylamine reductase	yes	yes	no	EW036_RS17080	yes
Escherichia coli	B36	Proteomics_MS1 DDA	EW036_RS10510	g000552_1	-5.87	2.95e-06	narJ	nitrate reductase molybdenum cofactor assembly chaperone		nitrate reductase molybdenum cofactor assembly chaperone	yes	yes	no	EW036_RS10510	yes
Escherichia coli	B36	Proteomics_MS1 DDA	EW036_RS17085	g001097	-5.5	1.57e-05	EW036_RS17085	NADH oxidoreductase		NADH oxidoreductase	yes	yes	no	EW036_RS17085	yes
Escherichia coli	B36	Proteomics_MS1 DDA	EW036_RS22820	g002715	-4.59	2.95e-06	ytfE	iron-sulfur cluster repair protein YtfE		iron-sulfur cluster repair protein YtfE	yes	yes	no	EW036_RS22820	yes
Escherichia coli	B36	Proteomics_MS1 DDA	EW036_RS07130	g000505	-4.09	6.58e-07	EW036_RS07130	phosphoribosylformylglycinamidine cyclo-ligase		phosphoribosylformylglycinamidine cyclo-ligase	yes	yes	yes	EW036_RS07130	yes
Escherichia coli	B36	Proteomics_MS1 DDA	EW036_RS02175	g001033_1	-4	0.00214	EW036_RS02175	nitrite reductase large subunit		nitrite reductase large subunit	yes	yes	no	EW036_RS02175	yes
Escherichia coli	B36	Proteomics_MS1 DDA	EW036_RS10495	g000483_1	-3.94	1.16e-05	EW036_RS10495	nitrate transporter NarK		NarK family nitrate/nitrite MFS transporter	yes	yes	no	EW036_RS10495	yes
Escherichia coli	B36	Proteomics_MS1 DDA	EW036_RS06880	g001936	-3.81	6.24e-06	EW036_RS06880	NO-inducible flavohemoprotein		NO-inducible flavohemoprotein	yes	yes	no	EW036_RS06880	yes
Escherichia coli	B36	Proteomics_MS1 DDA	EW036_RS03195	g004561	-3.21	0.00125	EW036_RS03195	DEAD/DEAH family ATP-dependent RNA helicase		DEAD/DEAH family ATP-dependent RNA helicase	yes	yes	no	EW036_RS03195	yes
Escherichia coli	B36	Proteomics_MS1 DDA	EW036_RS24095	g004734	-3.14	1.11e-07	purH	bifunctional phosphoribosylaminoimidazolecarboxamide formyltransferase/IMP cyclohydrolase		bifunctional phosphoribosylaminoimidazolecarboxamide formyltransferase/IMP cyclohydrolase	yes	yes	no	EW036_RS24095	yes
Escherichia coli	B36	Proteomics_MS1 DDA	EW036_RS13500	g001945	-3.08	4.3e-08	EW036_RS13500	formate-dependent phosphoribosylglycinamide formyltransferase		formate-dependent phosphoribosylglycinamide formyltransferase	yes	yes	no	EW036_RS13500	yes
Escherichia coli	B36	Proteomics_MS1 DDA	EW036_RS07940	g004780	-2.95	7.12e-08	EW036_RS07940	amidophosphoribosyltransferase		amidophosphoribosyltransferase	yes	yes	no	EW036_RS07940	yes
Escherichia coli	B36	Proteomics_MS1 DDA	EW036_RS02170	g001644	-2.66	0.00153	nirD	nitrite reductase small subunit NirD		nitrite reductase small subunit NirD	yes	yes	no	EW036_RS02170	yes
Escherichia coli	B36	Proteomics_MS1 DDA	EW036_RS18780	g002262	-2.6	0.00129	EW036_RS18780	5-(carboxyamino)imidazole ribonucleotide synthase		5-(carboxyamino)imidazole ribonucleotide synthase	yes	yes	no	EW036_RS18780	yes
Escherichia coli	B36	Proteomics_MS1 DDA	EW036_RS07185	g006055	-2.38	4.3e-08	EW036_RS07185	phosphoribosylaminoimidazolesuccinocarboxamide synthase		phosphoribosylaminoimidazolesuccinocarboxamide synthase	yes	yes	no	EW036_RS07185	yes
Escherichia coli	B36	Proteomics_MS1 DDA	EW036_RS06855	g005051	-2.34	1.11e-07	EW036_RS06855	phosphoribosylformylglycinamidine synthase		phosphoribosylformylglycinamidine synthase	yes	yes	no	EW036_RS06855	yes
Escherichia coli	B36	Proteomics_MS1 DDA	EW036_RS24100	g001862	-2.32	7.12e-08	purD	phosphoribosylamine--glycine ligase		phosphoribosylamine--glycine ligase	yes	yes	no	EW036_RS24100	yes
Escherichia coli	B36	Proteomics_MS1 DDA	EW036_RS16995	g000491	-2.29	0.00596	ftsK	DNA translocase FtsK		DNA translocase FtsK	yes	yes	no	EW036_RS16995	yes
Escherichia coli	B36	Proteomics_MS1 DDA	EW036_RS04320	g005354	-2.26	0.000919	EW036_RS04320	KpsF/GutQ family sugar-phosphate isomerase		KpsF/GutQ family sugar-phosphate isomerase	no	no	no	EW036_RS04320	yes
Escherichia coli	B36	Proteomics_MS1 DDA	EW036_RS10490	g004613	-2.13	3.05e-05	narX	nitrate/nitrite two-component system sensor histidine kinase NarX		nitrate/nitrite two-component system sensor histidine kinase NarX	yes	yes	no	EW036_RS10490	yes
Escherichia coli	B36	Proteomics_MS1 DDA	EW036_RS18745	g003946	-2.12	0.000105	ybcJ	ribosome-associated protein YbcJ		ribosome-associated protein YbcJ	yes	yes	no	EW036_RS18745	yes
Escherichia coli	B36	Proteomics_MS1 DDA	EW036_RS06200	g002550_1	-2.1	0.0159	EW036_RS06200	formate hydrogenlyase subunit HycG		NADH-quinone oxidoreductase subunit B family protein	yes	yes	no	EW036_RS06200	yes
Escherichia coli	B36	Proteomics_MS1 DDA	EW036_RS18775	g000662	-2.05	5.39e-06	purE	5-(carboxyamino)imidazole ribonucleotide mutase		5-(carboxyamino)imidazole ribonucleotide mutase	yes	yes	yes	EW036_RS18775	yes
Escherichia coli	B36	Proteomics_MS1 DDA	EW036_RS02700	g008187	-2	0.0323	fis	DNA-binding transcriptional regulator Fis		DNA-binding transcriptional regulator Fis	yes	yes	no	EW036_RS02700	yes
Escherichia coli	B36	Proteomics_MS1 DDA	EW036_RS06970	g000370_1	-1.99	0.0283	iscA	iron-sulfur cluster assembly protein IscA		iron-sulfur cluster assembly protein IscA	yes	yes	no	EW036_RS06970	yes
Escherichia coli	B36	Proteomics_MS1 DDA	EW036_RS00135	g004658	-1.97	0.00375	ilvB	acetolactate synthase large subunit		acetolactate synthase large subunit	yes	yes	no	EW036_RS00135	yes
Escherichia coli	B36	Proteomics_MS1 DDA	EW036_RS10515	g000290_1	-1.97	0.000937	narI	respiratory nitrate reductase subunit gamma		respiratory nitrate reductase subunit gamma	yes	yes	no	EW036_RS10515	yes
Escherichia coli	B36	Proteomics_MS1 DDA	EW036_RS12135	g003963	-1.97	1.16e-05	ydfZ	putative selenium delivery protein YdfZ		putative selenium delivery protein YdfZ	yes	yes	no	EW036_RS12135	yes
Escherichia coli	B36	Proteomics_MS1 DDA	EW036_RS07875	g000807	-1.92	0.0829	EW036_RS07875	YfcL family protein		YfcL family protein	yes	yes	no	EW036_RS07875	no
Escherichia coli	B36	Proteomics_MS1 DDA	EW036_RS10505	g000469	-1.92	1.05e-06	narH	nitrate reductase subunit beta		nitrate reductase subunit beta	yes	yes	no	EW036_RS10505	yes
Escherichia coli	B36	Proteomics_MS1 DDA	EW036_RS05120	g004219	-1.87	6.93e-06	EW036_RS05120	D-3-phosphoglycerate dehydrogenase		phosphoglycerate dehydrogenase	yes	yes	no	EW036_RS05120	yes
Escherichia coli	B36	Proteomics_MS1 DDA	EW036_RS03620	g002797	-1.86	0.00804	EW036_RS03620	PadR family transcriptional regulator		PadR family transcriptional regulator	yes	yes	no	EW036_RS03620	yes
Escherichia coli	B36	Proteomics_MS1 DDA	EW036_RS10500	g000495	-1.85	9.62e-07	EW036_RS10500	nitrate reductase subunit alpha		nitrate reductase subunit alpha	yes	yes	no	EW036_RS10500	yes
Escherichia coli	B36	Proteomics_MS1 DDA	EW036_RS16715	g007890	-1.81	0.00166	EW036_RS16715	XRE family transcriptional regulator		helix-turn-helix transcriptional regulator	no	no	no	EW036_RS16715	yes
Escherichia coli	B36	Proteomics_MS1 DDA	EW036_RS15890	g005433	-1.81	0.0016	EW036_RS15890	D-alanyl-D-alanine endopeptidase		D-alanyl-D-alanine endopeptidase	yes	yes	no	EW036_RS15890	yes
Escherichia coli	B36	Proteomics_MS1 DDA	EW036_RS07125	g001285	-1.76	0.0159	EW036_RS07125	phosphoribosylglycinamide formyltransferase		phosphoribosylglycinamide formyltransferase	yes	yes	no	EW036_RS07125	yes
Escherichia coli	B36	Proteomics_MS1 DDA	EW036_RS14115	g002728	-1.75	0.0963	uvrY	two-component system response regulator UvrY		UvrY/SirA/GacA family response regulator transcription factor	yes	yes	no	EW036_RS14115	no
Escherichia coli	B36	Proteomics_MS1 DDA	EW036_RS22650	g005466	-1.72	0.0101	pyrB	aspartate carbamoyltransferase		aspartate carbamoyltransferase	yes	yes	no	EW036_RS22650	yes
Escherichia coli	B36	Proteomics_MS1 DDA	EW036_RS24115	g000708	-1.68	0.354	zraP	zinc resistance sensor/chaperone ZraP		zinc resistance sensor/chaperone ZraP	yes	yes	no	EW036_RS24115	no
Escherichia coli	B36	Proteomics_MS1 DDA	EW036_RS13495	g001619	-1.68	0.00593	EW036_RS13495	DNA damage-inducible protein YebG		LexA family transcriptional regulator	yes	yes	no	EW036_RS13495	yes
Escherichia coli	B36	Proteomics_MS1 DDA	EW036_RS09550	g004205	-1.65	0.00635	lolE	lipoprotein-releasing ABC transporter permease subunit LolE		lipoprotein-releasing ABC transporter permease subunit LolE	yes	yes	no	EW036_RS09550	yes
Escherichia coli	B36	Proteomics_MS1 DDA	EW036_RS24790	g004887	-1.63	1.31e-06	EW036_RS24790	glutamate--ammonia ligase		glutamate--ammonia ligase	yes	yes	no	EW036_RS24790	yes
Escherichia coli	B36	Proteomics_MS1 DDA	EW036_RS18130	g004675	-1.61	0.0127	EW036_RS18130	asparagine synthase B		asparagine synthase B	yes	yes	no	EW036_RS18130	yes
Escherichia coli	B36	Proteomics_MS1 DDA	EW036_RS09300	g001114	-1.59	0.113	EW036_RS09300	Gfo/Idh/MocA family oxidoreductase		Gfo/Idh/MocA family oxidoreductase	yes	yes	no	EW036_RS09300	no
Escherichia coli	B36	Proteomics_MS1 DDA	EW036_RS08750	g005283	-1.59	0.0016	pyrD	quinone-dependent dihydroorotate dehydrogenase		quinone-dependent dihydroorotate dehydrogenase	yes	yes	no	EW036_RS08750	yes
Escherichia coli	B36	Proteomics_MS1 DDA	EW036_RS25505	g002326	-1.56	0.0478	EW036_RS25505	aspartate--ammonia ligase		aspartate--ammonia ligase	yes	yes	no	EW036_RS25505	yes
Escherichia coli	B36	Proteomics_MS1 DDA	EW036_RS04305	g005992	-1.56	0.0269	kdsB	3-deoxy-manno-octulosonate cytidylyltransferase		3-deoxy-manno-octulosonate cytidylyltransferase	no	no	no	EW036_RS04305	yes
Escherichia coli	B36	Proteomics_MS1 DDA	EW036_RS17630	g005895	-1.56	0.0211	EW036_RS17630	molybdate ABC transporter substrate-binding protein		molybdate ABC transporter substrate-binding protein	yes	yes	no	EW036_RS17630	yes
Escherichia coli	B36	Proteomics_MS1 DDA	EW036_RS19345	g003530	-1.55	0.00798	EW036_RS19345	HNH nuclease family protein		HNH nuclease family protein	yes	yes	no	EW036_RS19345	yes
Escherichia coli	B36	Proteomics_MS1 DDA	EW036_RS25360	g010621	-1.47	0.00223	EW036_RS25360	ketol-acid reductoisomerase		ketol-acid reductoisomerase	yes	yes	no	EW036_RS25360	yes
Escherichia coli	B36	Proteomics_MS1 DDA	EW036_RS12585	g004338	-1.4	0.00112	EW036_RS12585	cyclopropane fatty acyl phospholipid synthase		cyclopropane fatty acyl phospholipid synthase	yes	yes	no	EW036_RS12585	yes
Escherichia coli	B36	Proteomics_MS1 DDA	EW036_RS22655	g003214	-1.37	0.0501	pyrI	aspartate carbamoyltransferase regulatory subunit		aspartate carbamoyltransferase regulatory subunit	yes	yes	no	EW036_RS22655	no
Escherichia coli	B36	Proteomics_MS1 DDA	EW036_RS10170	g002828	-1.35	0.128	emtA	membrane-bound lytic murein transglycosylase EmtA		membrane-bound lytic murein transglycosylase EmtA	yes	yes	no	EW036_RS10170	no
Escherichia coli	B36	Proteomics_MS1 DDA	EW036_RS19145	g001626_2	-1.34	0.145	EW036_RS19145	P-II family nitrogen regulator		P-II family nitrogen regulator	yes	yes	no	EW036_RS19145	no
Escherichia coli	B36	Proteomics_MS1 DDA	EW036_RS01970	g005160	-1.34	0.0159	feoB	Fe(2+) transporter permease subunit FeoB		Fe(2+) transporter permease subunit FeoB	yes	yes	no	EW036_RS01970	yes
Escherichia coli	B36	Proteomics_MS1 DDA	EW036_RS12520	g000410_1	-1.34	0.0132	EW036_RS12520	N-ethylmaleimide reductase		alkene reductase	yes	yes	no	EW036_RS12520	yes
Escherichia coli	B36	Proteomics_MS1 DDA	EW036_RS13250	g003503	-1.33	0.0439	EW036_RS13250	DUF1971 domain-containing protein		DUF1971 domain-containing protein	yes	yes	no	EW036_RS13250	yes
Escherichia coli	B36	Proteomics_MS1 DDA	EW036_RS20785	g003439	-1.3	0.0487	panD	aspartate 1-decarboxylase		aspartate 1-decarboxylase	yes	yes	no	EW036_RS20785	yes
Escherichia coli	B36	Proteomics_MS1 DDA	EW036_RS20900	g000799	-1.3	0.0457	EW036_RS20900	bacteriocin immunity protein		bacteriocin immunity protein	no	no	no	EW036_RS20900	yes
Escherichia coli	B36	Proteomics_MS1 DDA	EW036_RS21725	g000676	-1.28	0.023	EW036_RS21725	DUF2501 domain-containing protein		DUF2501 domain-containing protein	yes	yes	no	EW036_RS21725	yes
Escherichia coli	B36	Proteomics_MS1 DDA	EW036_RS22690	g000942	-1.21	0.0219	nrdD	anaerobic ribonucleoside-triphosphate reductase		anaerobic ribonucleoside-triphosphate reductase	yes	yes	yes	EW036_RS22690	yes
Escherichia coli	B36	Proteomics_MS1 DDA	EW036_RS08135	g001117	-1.21	0.00798	rbn	ribonuclease BN		ribonuclease Z	yes	yes	no	EW036_RS08135	yes
Escherichia coli	B36	Proteomics_MS1 DDA	EW036_RS23420	g004797	-1.19	0.125	proP	proline/glycine betaine transporter ProP		glycine betaine/L-proline transporter ProP	yes	yes	no	EW036_RS23420	no
Escherichia coli	B36	Proteomics_MS1 DDA	EW036_RS03835	g004571	-1.19	0.0159	parE	DNA topoisomerase IV subunit B		DNA topoisomerase IV subunit B	yes	yes	no	EW036_RS03835	yes
Escherichia coli	B36	Proteomics_MS1 DDA	EW036_RS25390	g000982	-1.19	0.000708	EW036_RS25390	acetolactate synthase 2 catalytic subunit		acetolactate synthase 2 catalytic subunit	yes	yes	no	EW036_RS25390	yes
Escherichia coli	B36	Proteomics_MS1 DDA	EW036_RS16125	g002104	-1.16	0.0721	yejF	microcin C ABC transporter ATP-binding protein YejF		microcin C ABC transporter ATP-binding protein YejF	yes	yes	no	EW036_RS16125	no
Escherichia coli	B36	Proteomics_MS1 DDA	EW036_RS05525	g004195	-1.16	0.0294	EW036_RS05525	N-acetylmuramoyl-L-alanine amidase		N-acetylmuramoyl-L-alanine amidase	yes	yes	no	EW036_RS05525	yes
Escherichia coli	B36	Proteomics_MS1 DDA	EW036_RS06885	g000872	-1.15	1.31e-06	EW036_RS06885	serine hydroxymethyltransferase		serine hydroxymethyltransferase	yes	yes	yes	EW036_RS06885	yes
Escherichia coli	B36	Proteomics_MS1 DDA	EW036_RS19555	g008325	-1.12	0.225	EW036_RS19555	formaldehyde-responsive transcriptional repressor FrmR		formaldehyde-responsive transcriptional repressor FrmR	yes	yes	no	EW036_RS19555	no
Escherichia coli	B36	Proteomics_MS1 DDA	EW036_RS09270	g005211	-1.12	0.000673	EW036_RS09270	dihydroorotase		dihydroorotase	yes	yes	no	EW036_RS09270	yes
Escherichia coli	B36	Proteomics_MS1 DDA	EW036_RS25655	g000097	-1.11	0.143	EW036_RS25655	6-phosphogluconate phosphatase		6-phosphogluconate phosphatase	yes	yes	no	EW036_RS25655	no
Escherichia coli	B36	Proteomics_MS1 DDA	EW036_RS13780	g001752	-1.11	0.00479	EW036_RS13780	DUF2492 family protein		YecH family protein	yes	yes	no	EW036_RS13780	yes
Escherichia coli	B36	Proteomics_MS1 DDA	EW036_RS02855	g003187	-1.1	0.178	argR	transcriptional regulator ArgR		transcriptional regulator ArgR	yes	yes	no	EW036_RS02855	no
Escherichia coli	B36	Proteomics_MS1 DDA	EW036_RS25370	g004758	-1.1	1.57e-05	ilvA	threonine ammonia-lyase, biosynthetic		threonine ammonia-lyase%2C biosynthetic	yes	yes	no	EW036_RS25370	yes
Escherichia coli	B36	Proteomics_MS1 DDA	EW036_RS01955	g002543	-1.09	0.166	bioH	pimeloyl-ACP methyl ester esterase BioH		pimeloyl-ACP methyl ester esterase BioH	yes	yes	no	EW036_RS01955	no
Escherichia coli	B36	Proteomics_MS1 DDA	EW036_RS22405	g010130	-1.07	0.294	EW036_RS22405	BCCT family transporter		BCCT family transporter	no	no	no	EW036_RS22405	no
Escherichia coli	B36	Proteomics_MS1 DDA	EW036_RS06835	g005725	-1.06	0.0488	EW036_RS06835	MurR/RpiR family transcriptional regulator		MurR/RpiR family transcriptional regulator	yes	yes	no	EW036_RS06835	yes
Escherichia coli	B36	Proteomics_MS1 DDA	EW036_RS17930	g001265	-1.04	0.282	pxpB	5-oxoprolinase subunit PxpB		5-oxoprolinase subunit PxpB	yes	yes	no	EW036_RS17930	no
Escherichia coli	B36	Proteomics_MS1 DDA	EW036_RS21840	g004331	-1.03	0.0412	EW036_RS21840	2-hydroxyacyl-CoA dehydratase subunit D		2-hydroxyacyl-CoA dehydratase subunit D	yes	yes	no	EW036_RS21840	yes
Escherichia coli	B36	Proteomics_MS1 DDA	EW036_RS03875	g002891	-1.02	0.115	EW036_RS03875	NADPH:quinone oxidoreductase MdaB		NAD(P)H-dependent oxidoreductase	yes	yes	no	EW036_RS03875	no
Escherichia coli	B36	Proteomics_MS1 DDA	EW036_RS15315	g008499	-1.02	0.0152	EW036_RS15315	YoeB-YefM toxin-antitoxin system antitoxin YefM		YoeB-YefM toxin-antitoxin system antitoxin YefM	no	no	no	EW036_RS15315	yes
Escherichia coli	B36	Proteomics_MS1 DDA	EW036_RS18360	g000014_1	-1.02	0.00183	cspE	cold shock-like protein CspE		transcription antiterminator/RNA stability regulator CspE	yes	yes	yes	EW036_RS18360	yes
Escherichia coli	B36	Proteomics_MS1 DDA	EW036_RS06770	g002913	-1.01	0.205	rpoE	RNA polymerase sigma factor RpoE		RNA polymerase sigma factor RpoE	yes	yes	no	EW036_RS06770	no
Escherichia coli	B36	Proteomics_MS1 DDA	EW036_RS21720	g006002	-0.98	0.261	dnaC	DNA replication protein DnaC		DNA replication protein DnaC	yes	yes	no	EW036_RS21720	no
Escherichia coli	B36	Proteomics_MS1 DDA	EW036_RS04410	g007228	-0.98	0.195	EW036_RS04410	hypothetical protein		hypothetical protein	no	no	no	EW036_RS04410	no
Escherichia coli	B36	Proteomics_MS1 DDA	EW036_RS14360	g002155	-0.98	0.0592	EW036_RS14360	DNA cytosine methyltransferase		DNA cytosine methyltransferase	yes	yes	no	EW036_RS14360	no
Escherichia coli	B36	Proteomics_MS1 DDA	EW036_RS25375	g004588	-0.98	0.000179	EW036_RS25375	dihydroxy-acid dehydratase		dihydroxy-acid dehydratase	yes	yes	no	EW036_RS25375	no
Escherichia coli	B36	Proteomics_MS1 DDA	EW036_RS16060	g005455	-0.97	0.264	EW036_RS16060	1-phosphofructokinase		1-phosphofructokinase	yes	yes	no	EW036_RS16060	no
Escherichia coli	B36	Proteomics_MS1 DDA	EW036_RS00785	g011270	-0.97	0.192	rfaQ	lipopolysaccharide core heptosyltransferase RfaQ		lipopolysaccharide core heptosyltransferase RfaQ	yes	yes	no	EW036_RS00785	no
Escherichia coli	B36	Proteomics_MS1 DDA	EW036_RS13475	g001256	-0.97	0.000673	exoX	exodeoxyribonuclease X		exodeoxyribonuclease X	yes	yes	no	EW036_RS13475	no
Escherichia coli	B36	Proteomics_MS1 DDA	EW036_RS04820	g000943_1	-0.95	0.0053	EW036_RS04820	ornithine decarboxylase		ornithine decarboxylase	yes	yes	no	EW036_RS04820	no
Escherichia coli	B36	Proteomics_MS1 DDA	EW036_RS13760	g003816	-0.94	0.0195	EW036_RS13760	DUF2766 domain-containing protein		DUF2766 domain-containing protein	yes	yes	no	EW036_RS13760	no
Escherichia coli	B36	Proteomics_MS1 DDA	EW036_RS19635	g000869_1	-0.92	0.000937	codA	cytosine deaminase		cytosine deaminase	yes	yes	no	EW036_RS19635	no
Escherichia coli	B36	Proteomics_MS1 DDA	EW036_RS24500	g003828	-0.9	0.0495	zapB	septal ring assembly protein ZapB		septal ring assembly protein ZapB	yes	yes	no	EW036_RS24500	no
Escherichia coli	B36	Proteomics_MS1 DDA	EW036_RS07085	g001003	-0.89	0.00297	guaB	IMP dehydrogenase		IMP dehydrogenase	yes	yes	yes	EW036_RS07085	no
Escherichia coli	B36	Proteomics_MS1 DDA	EW036_RS01785	g000037_1	-0.88	0.334	EW036_RS01785	sn-glycerol-3-phosphate import ATP-binding protein UgpC		sn-glycerol-3-phosphate import ATP-binding protein UgpC	yes	yes	no	EW036_RS01785	no
Escherichia coli	B36	Proteomics_MS1 DDA	EW036_RS08710	g001929	-0.88	0.13	pncB	nicotinate phosphoribosyltransferase		nicotinate phosphoribosyltransferase	yes	yes	no	EW036_RS08710	no
Escherichia coli	B36	Proteomics_MS1 DDA	EW036_RS10575	g002310	-0.88	0.13	rssB	two-component system response regulator RssB		two-component system response regulator RssB	yes	yes	no	EW036_RS10575	no
Escherichia coli	B36	Proteomics_MS1 DDA	EW036_RS01160	g000014_1	-0.88	0.0353	cspA	RNA chaperone/antiterminator CspA		transcription antiterminator/RNA stability regulator CspE	yes	yes	yes	EW036_RS01160	no
Escherichia coli	B36	Proteomics_MS1 DDA	EW036_RS02505	g004995	-0.86	0.274	secY	preprotein translocase subunit SecY		preprotein translocase subunit SecY	yes	yes	no	EW036_RS02505	no
Escherichia coli	B36	Proteomics_MS1 DDA	EW036_RS02990	g004851	-0.86	0.132	EW036_RS02990	RNA polymerase factor sigma-54		RNA polymerase factor sigma-54	yes	yes	no	EW036_RS02990	no
Escherichia coli	B36	Proteomics_MS1 DDA	EW036_RS20955	g002280	-0.86	0.000937	guaC	GMP reductase		GMP reductase	yes	yes	no	EW036_RS20955	no
Escherichia coli	B36	Proteomics_MS1 DDA	EW036_RS10625	g000021	-0.86	4.97e-05	EW036_RS10625	ABC transporter ATP-binding protein		ABC transporter ATP-binding protein	yes	yes	yes	EW036_RS10625	no
Escherichia coli	B36	Proteomics_MS1 DDA	EW036_RS25380	g005486	-0.85	0.000673	ilvE	branched-chain-amino-acid transaminase		branched-chain-amino-acid transaminase	yes	yes	no	EW036_RS25380	no
Escherichia coli	B36	Proteomics_MS1 DDA	EW036_RS02940	g005044	-0.85	0.000244	gltB	glutamate synthase large subunit		glutamate synthase large subunit	yes	yes	no	EW036_RS02940	no
Escherichia coli	B36	Proteomics_MS1 DDA	EW036_RS23815	g011356	-0.84	0.261	EW036_RS23815	LacI family DNA-binding transcriptional regulator		LacI family DNA-binding transcriptional regulator	no	no	no	EW036_RS23815	no
Escherichia coli	B36	Proteomics_MS1 DDA	EW036_RS03170	g002370	-0.83	0.186	truB	tRNA pseudouridine(55) synthase TruB		tRNA pseudouridine(55) synthase TruB	yes	yes	no	EW036_RS03170	no
Escherichia coli	B36	Proteomics_MS1 DDA	EW036_RS13270	g001973	-0.83	0.0562	EW036_RS13270	ribonuclease D		ribonuclease D	yes	yes	no	EW036_RS13270	no
Escherichia coli	B36	Proteomics_MS1 DDA	EW036_RS24800	g002109_1	-0.83	0.00153	EW036_RS24800	nitrogen regulation protein NR(I)		nitrogen regulation protein NR(I)	yes	yes	no	EW036_RS24800	no
Escherichia coli	B36	Proteomics_MS1 DDA	EW036_RS11690	g000311	-0.83	3.43e-06	tehB	tellurite resistance methyltransferase TehB		tellurite resistance methyltransferase TehB	yes	yes	no	EW036_RS11690	no
Escherichia coli	B36	Proteomics_MS1 DDA	EW036_RS17370	g003048	-0.82	0.302	ompX	outer membrane protein OmpX		outer membrane protein OmpX	yes	yes	no	EW036_RS17370	no
Escherichia coli	B36	Proteomics_MS1 DDA	EW036_RS17525	g000822	-0.81	0.342	EW036_RS17525	molybdopterin synthase sulfur carrier subunit		molybdopterin synthase sulfur carrier subunit	yes	yes	no	EW036_RS17525	no
Escherichia coli	B36	Proteomics_MS1 DDA	EW036_RS13060	g004979	-0.81	0.00512	EW036_RS13060	NADP-specific glutamate dehydrogenase		NADP-specific glutamate dehydrogenase	yes	yes	no	EW036_RS13060	no
Escherichia coli	B36	Proteomics_MS1 DDA	EW036_RS17355	g003177	-0.8	0.235	EW036_RS17355	transcriptional regulator MntR		manganese-binding transcriptional regulator MntR	yes	yes	no	EW036_RS17355	no
Escherichia coli	B36	Proteomics_MS1 DDA	EW036_RS12680	g001915	-0.8	4.59e-05	sufS	cysteine desulfurase SufS		cysteine desulfurase SufS	yes	yes	no	EW036_RS12680	no
Escherichia coli	B36	Proteomics_MS1 DDA	EW036_RS21530	g003179	-0.79	0.324	creA	protein CreA		protein CreA	yes	yes	no	EW036_RS21530	no
Escherichia coli	B36	Proteomics_MS1 DDA	EW036_RS12600	g009417	-0.78	0.299	EW036_RS12600	hypothetical protein		hypothetical protein	yes	yes	no	EW036_RS12600	no
Escherichia coli	B36	Proteomics_MS1 DDA	EW036_RS11125	g000609_1	-0.78	0.161	cobO	cob(I)yrinic acid a,c-diamide adenosyltransferase		cob(I)yrinic acid a%2Cc-diamide adenosyltransferase	yes	yes	no	EW036_RS11125	no
Escherichia coli	B36	Proteomics_MS1 DDA	EW036_RS13365	g000014_1	-0.78	0.0195	cspC	cold shock-like protein CspC		transcription antiterminator/RNA stability regulator CspE	yes	yes	yes	EW036_RS13365	no
Escherichia coli	B36	Proteomics_MS1 DDA	EW036_RS10410	g000509	-0.78	0.000122	EW036_RS10410	ribose-phosphate pyrophosphokinase		ribose-phosphate diphosphokinase	yes	yes	yes	EW036_RS10410	no
Escherichia coli	B36	Proteomics_MS1 DDA	EW036_RS14110	g004596	-0.77	0.267	uvrC	excinuclease ABC subunit UvrC		excinuclease ABC subunit UvrC	yes	yes	no	EW036_RS14110	no
Escherichia coli	B36	Proteomics_MS1 DDA	EW036_RS11520	g005464	-0.77	0.203	ttcA	tRNA 2-thiocytidine(32) synthetase TtcA		tRNA 2-thiocytidine(32) synthetase TtcA	yes	yes	no	EW036_RS11520	no
Escherichia coli	B36	Proteomics_MS1 DDA	EW036_RS04285	g010830	-0.77	0.113	EW036_RS04285	SDR family NAD(P)-dependent oxidoreductase		bifunctional cytidylyltransferase/SDR family oxidoreductase	no	no	no	EW036_RS04285	no
Escherichia coli	B36	Proteomics_MS1 DDA	EW036_RS17400	g000004	-0.77	0.000916	glnQ	glutamine ABC transporter ATP-binding protein GlnQ		amino acid ABC transporter ATP-binding protein	yes	yes	yes	EW036_RS17400	no
Escherichia coli	B36	Proteomics_MS1 DDA	EW036_RS09615	g004933	-0.77	3.23e-06	EW036_RS09615	adenylosuccinate lyase		adenylosuccinate lyase	yes	yes	no	EW036_RS09615	no
Escherichia coli	B36	Proteomics_MS1 DDA	EW036_RS01740	g000367	-0.76	0.479	panM	aspartate 1-decarboxylase autocleavage activator PanM		aspartate 1-decarboxylase autocleavage activator PanM	yes	yes	no	EW036_RS01740	no
Escherichia coli	B36	Proteomics_MS1 DDA	EW036_RS05515	g004592	-0.76	0.216	EW036_RS05515	exodeoxyribonuclease V subunit alpha		exodeoxyribonuclease V subunit alpha	yes	yes	no	EW036_RS05515	no
Escherichia coli	B36	Proteomics_MS1 DDA	EW036_RS11080	g004732	-0.76	0.0675	trpD	bifunctional anthranilate synthase glutamate amidotransferase component TrpG/anthranilate phosphoribosyltransferase TrpD		bifunctional anthranilate synthase glutamate amidotransferase component TrpG/anthranilate phosphoribosyltransferase TrpD	yes	yes	no	EW036_RS11080	no
Escherichia coli	B36	Proteomics_MS1 DDA	EW036_RS12130	g001223	-0.76	0.0439	EW036_RS12130	GntR family transcriptional regulator		GntR family transcriptional regulator	yes	yes	no	EW036_RS12130	no
Escherichia coli	B36	Proteomics_MS1 DDA	EW036_RS10630	g000145	-0.76	1.49e-05	EW036_RS10630	ABC transporter ATP-binding protein		murein tripeptide/oligopeptide ABC transporter ATP binding protein OppF	yes	yes	yes	EW036_RS10630	no
Escherichia coli	B36	Proteomics_MS1 DDA	EW036_RS12775	g000235_2	-0.75	0.00254	EW036_RS12775	3-deoxy-7-phosphoheptulonate synthase AroH		3-deoxy-7-phosphoheptulonate synthase AroH	yes	yes	no	EW036_RS12775	no
Escherichia coli	B36	Proteomics_MS1 DDA	EW036_RS21625	g000275	-0.74	0.32	EW036_RS21625	metal-dependent hydrolase		metal-dependent hydrolase	yes	yes	no	EW036_RS21625	no
Escherichia coli	B36	Proteomics_MS1 DDA	EW036_RS08040	g002850	-0.72	0.159	EW036_RS08040	5'-deoxynucleotidase		5'-deoxynucleotidase	yes	yes	no	EW036_RS08040	no
Escherichia coli	B36	Proteomics_MS1 DDA	EW036_RS11085	g004746	-0.72	0.0527	trpE	anthranilate synthase component I		anthranilate synthase component 1	yes	yes	no	EW036_RS11085	no
Escherichia coli	B36	Proteomics_MS1 DDA	EW036_RS16670	g000532_1	-0.71	0.00289	focA	formate transporter FocA		formate transporter FocA	yes	yes	no	EW036_RS16670	no
Escherichia coli	B36	Proteomics_MS1 DDA	EW036_RS12615	g003654	-0.7	0.258	EW036_RS12615	monooxygenase		monooxygenase	yes	yes	no	EW036_RS12615	no
Escherichia coli	B36	Proteomics_MS1 DDA	EW036_RS01240	g004578	-0.7	0.125	EW036_RS01240	dipeptide ABC transporter ATP-binding protein		dipeptide ABC transporter ATP-binding protein	yes	yes	no	EW036_RS01240	no
Escherichia coli	B36	Proteomics_MS1 DDA	EW036_RS07420	g005552	-0.7	0.0874	cysM	cysteine synthase B		cysteine synthase CysM	yes	yes	no	EW036_RS07420	no
Escherichia coli	B36	Proteomics_MS1 DDA	EW036_RS18740	g001136	-0.69	0.001	folD	bifunctional methylenetetrahydrofolate dehydrogenase/methenyltetrahydrofolate cyclohydrolase FolD		bifunctional methylenetetrahydrofolate dehydrogenase/methenyltetrahydrofolate cyclohydrolase FolD	yes	yes	yes	EW036_RS18740	no
Escherichia coli	B36	Proteomics_MS1 DDA	EW036_RS16220	g000595	-0.68	0.414	ccmA	cytochrome c biogenesis heme-transporting ATPase CcmA		cytochrome c biogenesis heme-transporting ATPase CcmA	yes	yes	no	EW036_RS16220	no
Escherichia coli	B36	Proteomics_MS1 DDA	EW036_RS00815	g011429	-0.68	0.142	EW036_RS00815	glycosyltransferase family 8 protein		lipopolysaccharide glucosyltransferase RfaJ	no	no	no	EW036_RS00815	no
Escherichia coli	B36	Proteomics_MS1 DDA	EW036_RS05860	g005087	-0.68	0.0895	barA	two-component sensor histidine kinase BarA		two-component sensor histidine kinase BarA	yes	yes	no	EW036_RS05860	no
Escherichia coli	B36	Proteomics_MS1 DDA	EW036_RS16110	g002055	-0.67	0.194	EW036_RS16110	ABC transporter substrate-binding protein		ABC transporter substrate-binding protein	yes	yes	no	EW036_RS16110	no
Escherichia coli	B36	Proteomics_MS1 DDA	EW036_RS19285	g001750	-0.67	0.17	xseB	exodeoxyribonuclease VII small subunit		exodeoxyribonuclease VII small subunit	yes	yes	no	EW036_RS19285	no
Escherichia coli	B36	Proteomics_MS1 DDA	EW036_RS14335	g002080	-0.66	0.486	yedQ	cellulose biosynthesis regulator YedQ		cellulose biosynthesis regulator YedQ	yes	yes	no	EW036_RS14335	no
Escherichia coli	B36	Proteomics_MS1 DDA	EW036_RS03340	g012408	-0.66	0.371	EW036_RS03340	DeoR family transcriptional regulator		DeoR family transcriptional regulator	yes	yes	no	EW036_RS03340	no
Escherichia coli	B36	Proteomics_MS1 DDA	EW036_RS20500	g005063	-0.66	0.071	EW036_RS20500	DNA polymerase III subunit alpha		DNA polymerase III subunit alpha	yes	yes	no	EW036_RS20500	no
Escherichia coli	B36	Proteomics_MS1 DDA	EW036_RS13300	g013150	-0.65	0.58	EW036_RS13300	DUF1889 family protein		None	no	no	no	EW036_RS13300	no
Escherichia coli	B36	Proteomics_MS1 DDA	EW036_RS18230	g000004	-0.65	0.203	EW036_RS18230	amino acid ABC transporter ATP-binding protein		amino acid ABC transporter ATP-binding protein	yes	yes	yes	EW036_RS18230	no
Escherichia coli	B36	Proteomics_MS1 DDA	EW036_RS11075	g002190	-0.65	0.0189	trpF	bifunctional indole-3-glycerol-phosphate synthase TrpC/phosphoribosylanthranilate isomerase TrpF		bifunctional indole-3-glycerol-phosphate synthase TrpC/phosphoribosylanthranilate isomerase TrpF	yes	yes	no	EW036_RS11075	no
Escherichia coli	B36	Proteomics_MS1 DDA	EW036_RS21715	g001401_1	-0.64	0.478	dnaT	primosomal protein DnaT		primosomal protein DnaT	yes	yes	no	EW036_RS21715	no
Escherichia coli	B36	Proteomics_MS1 DDA	EW036_RS25125	g003202	-0.64	0.471	EW036_RS25125	thioesterase family protein		thioesterase family protein	yes	yes	no	EW036_RS25125	no
Escherichia coli	B36	Proteomics_MS1 DDA	EW036_RS09430	g003866	-0.64	0.0174	EW036_RS09430	acyl carrier protein		acyl carrier protein	yes	yes	no	EW036_RS09430	no
Escherichia coli	B36	Proteomics_MS1 DDA	EW036_RS00550	g011174	-0.64	0.00468	pglZ	BREX-1 system phosphatase PglZ type A		BREX-1 system phosphatase PglZ type A	no	no	no	EW036_RS00550	no
Escherichia coli	B36	Proteomics_MS1 DDA	EW036_RS05425	g004504	-0.63	0.525	EW036_RS05425	bifunctional 2-acylglycerophosphoethanolamine acyltransferase/acyl-ACP synthetase		bifunctional acyl-ACP--phospholipid O-acyltransferase/long-chain-fatty-acid--ACP ligase	yes	yes	no	EW036_RS05425	no
Escherichia coli	B36	Proteomics_MS1 DDA	EW036_RS08045	g001918	-0.63	0.00194	EW036_RS08045	pyridoxal phosphate-dependent aminotransferase		pyridoxal phosphate-dependent aminotransferase	yes	yes	no	EW036_RS08045	no
Escherichia coli	B36	Proteomics_MS1 DDA	EW036_RS04085	g004580	-0.63	0.00102	EW036_RS04085	bifunctional glutathionylspermidine amidase/synthase		bifunctional glutathionylspermidine amidase/synthase	yes	yes	no	EW036_RS04085	no
Escherichia coli	B36	Proteomics_MS1 DDA	EW036_RS13690	g000980_1	-0.62	0.479	EW036_RS13690	methyl-accepting chemotaxis protein II		methyl-accepting chemotaxis protein II	yes	yes	no	EW036_RS13690	no
Escherichia coli	B36	Proteomics_MS1 DDA	EW036_RS21785	g004718	-0.62	0.212	EW036_RS21785	DNA methyltransferase		type I restriction-modification system subunit M	no	no	no	EW036_RS21785	no
Escherichia coli	B36	Proteomics_MS1 DDA	EW036_RS13560	g001085	-0.62	0.0961	ruvB	Holliday junction branch migration DNA helicase RuvB		Holliday junction branch migration DNA helicase RuvB	yes	yes	yes	EW036_RS13560	no
Escherichia coli	B36	Proteomics_MS1 DDA	EW036_RS18435	g000993	-0.62	0.000182	ahpF	alkyl hydroperoxide reductase subunit F		alkyl hydroperoxide reductase subunit F	yes	yes	yes	EW036_RS18435	no
Escherichia coli	B36	Proteomics_MS1 DDA	EW036_RS06865	g002620	-0.61	0.481	qseG	two-component system QseEF-associated lipoprotein QseG		two-component system QseEF-associated lipoprotein QseG	yes	yes	no	EW036_RS06865	no
Escherichia coli	B36	Proteomics_MS1 DDA	EW036_RS08170	g000263	-0.61	0.234	EW036_RS08170	o-succinylbenzoate synthase		o-succinylbenzoate synthase	yes	yes	no	EW036_RS08170	no
Escherichia coli	B36	Proteomics_MS1 DDA	EW036_RS07180	g005231	-0.61	0.00172	bamC	outer membrane protein assembly factor BamC		outer membrane protein assembly factor BamC	yes	yes	no	EW036_RS07180	no
Escherichia coli	B36	Proteomics_MS1 DDA	EW036_RS16650	g001873	-0.61	0.000261	aroA	3-phosphoshikimate 1-carboxyvinyltransferase		3-phosphoshikimate 1-carboxyvinyltransferase	yes	yes	no	EW036_RS16650	no
Escherichia coli	B36	Proteomics_MS1 DDA	EW036_RS17645	g004823	-0.6	0.467	modF	molybdate ABC transporter ATP-binding protein ModF		molybdate ABC transporter ATP-binding protein ModF	yes	yes	no	EW036_RS17645	no
Escherichia coli	B36	Proteomics_MS1 DDA	EW036_RS13725	g000361	-0.6	0.387	uspC	universal stress protein UspC		universal stress protein UspC	yes	yes	no	EW036_RS13725	no
Escherichia coli	B36	Proteomics_MS1 DDA	EW036_RS21570	g004911	-0.6	0.208	radA	DNA repair protein RadA		DNA repair protein RadA	yes	yes	no	EW036_RS21570	no
Escherichia coli	B36	Proteomics_MS1 DDA	EW036_RS21210	g005770	-0.59	0.314	djlA	co-chaperone DjlA		co-chaperone DjlA	yes	yes	no	EW036_RS21210	no
Escherichia coli	B36	Proteomics_MS1 DDA	EW036_RS04310	g010343	-0.59	9.1e-05	EW036_RS04310	polysialic acid transporter		polysialic acid transporter	no	no	no	EW036_RS04310	no
Escherichia coli	B36	Proteomics_MS1 DDA	EW036_RS15655	g005883	-0.58	0.354	EW036_RS15655	DeoR/GlpR transcriptional regulator		DeoR/GlpR transcriptional regulator	yes	yes	no	EW036_RS15655	no
Escherichia coli	B36	Proteomics_MS1 DDA	EW036_RS15625	g002129	-0.58	0.226	baeS	two-component system sensor histidine kinase BaeS		two-component system sensor histidine kinase BaeS	yes	yes	no	EW036_RS15625	no
Escherichia coli	B36	Proteomics_MS1 DDA	EW036_RS21335	g004342	-0.58	0.0922	carA	carbamoyl-phosphate synthase small subunit		glutamine-hydrolyzing carbamoyl-phosphate synthase small subunit	yes	yes	no	EW036_RS21335	no
Escherichia coli	B36	Proteomics_MS1 DDA	EW036_RS11070	g004277	-0.58	0.0478	trpB	tryptophan synthase subunit beta		tryptophan synthase subunit beta	yes	yes	no	EW036_RS11070	no
Escherichia coli	B36	Proteomics_MS1 DDA	EW036_RS13670	g007581	-0.57	0.456	EW036_RS13670	two-component system response regulator		chemotaxis protein CheY	yes	yes	no	EW036_RS13670	no
Escherichia coli	B36	Proteomics_MS1 DDA	EW036_RS17200	g003780	-0.57	0.448	EW036_RS17200	GrxA family glutaredoxin		GrxA family glutaredoxin	yes	yes	no	EW036_RS17200	no
Escherichia coli	B36	Proteomics_MS1 DDA	EW036_RS23850	g000418	-0.57	0.31	dusA	tRNA dihydrouridine(20/20a) synthase DusA		tRNA dihydrouridine(20/20a) synthase DusA	yes	yes	no	EW036_RS23850	no
Escherichia coli	B36	Proteomics_MS1 DDA	EW036_RS10640	g004832	-0.57	0.142	cls	cardiolipin synthase		cardiolipin synthase	yes	yes	no	EW036_RS10640	no
Escherichia coli	B36	Proteomics_MS1 DDA	EW036_RS17735	g002509	-0.57	0.00907	cpoB	cell division protein CpoB		cell division protein CpoB	yes	yes	no	EW036_RS17735	no
Escherichia coli	B36	Proteomics_MS1 DDA	EW036_RS17105	g005276	-0.56	0.612	EW036_RS17105	NAD(P)-dependent oxidoreductase		NAD(P)-dependent oxidoreductase	yes	yes	no	EW036_RS17105	no
Escherichia coli	B36	Proteomics_MS1 DDA	EW036_RS23605	g000278_1	-0.56	0.267	EW036_RS23605	ABC transporter ATP-binding protein		ABC transporter ATP-binding protein	no	no	no	EW036_RS23605	no
Escherichia coli	B36	Proteomics_MS1 DDA	EW036_RS08085	g005367	-0.56	0.108	nuoH	NADH-quinone oxidoreductase subunit NuoH		NADH-quinone oxidoreductase subunit NuoH	yes	yes	no	EW036_RS08085	no
Escherichia coli	B36	Proteomics_MS1 DDA	EW036_RS10430	g000936	-0.56	0.00046	prfA	peptide chain release factor 1		peptide chain release factor 1	yes	yes	yes	EW036_RS10430	no
Escherichia coli	B36	Proteomics_MS1 DDA	EW036_RS07290	g000029_1	-0.55	0.556	eutM	ethanolamine utilization microcompartment protein EutM		ethanolamine utilization microcompartment protein EutM	yes	yes	no	EW036_RS07290	no
Escherichia coli	B36	Proteomics_MS1 DDA	EW036_RS12415	g000137	-0.55	0.0856	rsxC	electron transport complex subunit RsxC		electron transport complex subunit RsxC	yes	yes	no	EW036_RS12415	no
Escherichia coli	B36	Proteomics_MS1 DDA	EW036_RS16730	g009030	-0.55	0.0491	EW036_RS16730	hypothetical protein		hypothetical protein	no	no	no	EW036_RS16730	no
Escherichia coli	B36	Proteomics_MS1 DDA	EW036_RS22090	g011581	-0.55	0.0209	EW036_RS22090	transcriptional regulator		transcriptional regulator	no	no	no	EW036_RS22090	no
Escherichia coli	B36	Proteomics_MS1 DDA	EW036_RS01080	g004191	-0.54	0.661	EW036_RS01080	valine--pyruvate transaminase		valine--pyruvate transaminase	yes	yes	no	EW036_RS01080	no
Escherichia coli	B36	Proteomics_MS1 DDA	EW036_RS02160	g002164_1	-0.54	0.00845	cobA	uroporphyrinogen-III C-methyltransferase		uroporphyrinogen-III C-methyltransferase	yes	yes	no	EW036_RS02160	no
Escherichia coli	B36	Proteomics_MS1 DDA	EW036_RS19935	g001304_1	-0.54	0.00804	EW036_RS19935	DUF1440 domain-containing protein		YagU family protein	yes	yes	no	EW036_RS19935	no
Escherichia coli	B36	Proteomics_MS1 DDA	EW036_RS02935	g000016_2	-0.54	0.0053	EW036_RS02935	glutamate synthase		NAD(P)-binding protein	yes	yes	no	EW036_RS02935	no
Escherichia coli	B36	Proteomics_MS1 DDA	EW036_RS05500	g005066	-0.53	0.563	EW036_RS05500	exodeoxyribonuclease V subunit gamma		exodeoxyribonuclease V subunit gamma	yes	yes	no	EW036_RS05500	no
Escherichia coli	B36	Proteomics_MS1 DDA	EW036_RS19440	g003719	-0.53	0.529	ppnP	pyrimidine/purine nucleoside phosphorylase		pyrimidine/purine nucleoside phosphorylase	yes	yes	no	EW036_RS19440	no
Escherichia coli	B36	Proteomics_MS1 DDA	EW036_RS13090	g005263	-0.53	0.457	EW036_RS13090	L-asparaginase 1		asparaginase	yes	yes	no	EW036_RS13090	no
Escherichia coli	B36	Proteomics_MS1 DDA	EW036_RS10470	g002669	-0.53	0.449	EW036_RS10470	gamma-glutamylcyclotransferase		gamma-glutamylcyclotransferase	yes	yes	no	EW036_RS10470	no
Escherichia coli	B36	Proteomics_MS1 DDA	EW036_RS25715	g003501	-0.53	0.336	EW036_RS25715	ribonuclease P protein component		ribonuclease P protein component	yes	yes	no	EW036_RS25715	no
Escherichia coli	B36	Proteomics_MS1 DDA	EW036_RS21330	g005069	-0.53	0.0618	carB	carbamoyl-phosphate synthase large subunit		carbamoyl-phosphate synthase large subunit	yes	yes	no	EW036_RS21330	no
Escherichia coli	B36	Proteomics_MS1 DDA	EW036_RS05075	g002449	-0.53	0.0227	mscS	small-conductance mechanosensitive channel MscS		small-conductance mechanosensitive channel MscS	yes	yes	no	EW036_RS05075	no
Escherichia coli	B36	Proteomics_MS1 DDA	EW036_RS06140	g005281	-0.53	0.0016	EW036_RS06140	hydrogenase maturation carbamoyl dehydratase HypE		hydrogenase expression/formation protein HypE	yes	yes	no	EW036_RS06140	no
Escherichia coli	B36	Proteomics_MS1 DDA	EW036_RS18325	g003781	-0.53	0.00153	EW036_RS18325	DUF493 family protein		YbeD family protein	yes	yes	no	EW036_RS18325	no
Escherichia coli	B36	Proteomics_MS1 DDA	EW036_RS20610	g004782	-0.52	0.556	EW036_RS20610	dGTPase		dGTPase	yes	yes	no	EW036_RS20610	no
Escherichia coli	B36	Proteomics_MS1 DDA	EW036_RS08870	g003578	-0.52	0.438	tusE	sulfurtransferase TusE		sulfurtransferase TusE	yes	yes	no	EW036_RS08870	no
Escherichia coli	B36	Proteomics_MS1 DDA	EW036_RS13285	g006091	-0.52	0.403	tsaB	tRNA (adenosine(37)-N6)-threonylcarbamoyltransferase complex dimerization subunit type 1 TsaB		tRNA (adenosine(37)-N6)-threonylcarbamoyltransferase complex dimerization subunit type 1 TsaB	yes	yes	no	EW036_RS13285	no
Escherichia coli	B36	Proteomics_MS1 DDA	EW036_RS00735	g002760	-0.52	0.0156	EW036_RS00735	orotate phosphoribosyltransferase		orotate phosphoribosyltransferase	yes	yes	no	EW036_RS00735	no
Escherichia coli	B36	Proteomics_MS1 DDA	EW036_RS25160	g004503	-0.52	0.0131	EW036_RS25160	DNA helicase II		DNA helicase II	yes	yes	no	EW036_RS25160	no
Escherichia coli	B36	Proteomics_MS1 DDA	EW036_RS16080	g002921	-0.52	0.00166	yeiP	elongation factor P-like protein YeiP		elongation factor P-like protein YeiP	yes	yes	no	EW036_RS16080	no
Escherichia coli	B36	Proteomics_MS1 DDA	EW036_RS24355	g005097	-0.52	0.000211	EW036_RS24355	phosphoenolpyruvate carboxylase		phosphoenolpyruvate carboxylase	yes	yes	no	EW036_RS24355	no
Escherichia coli	B36	Proteomics_MS1 DDA	EW036_RS13040	g002210	-0.52	9.51e-05	EW036_RS13040	sulfurtransferase		sulfurtransferase	yes	yes	no	EW036_RS13040	no
Escherichia coli	B36	Proteomics_MS1 DDA	EW036_RS05230	g004640	-0.51	0.301	recJ	single-stranded-DNA-specific exonuclease RecJ		single-stranded-DNA-specific exonuclease RecJ	yes	yes	no	EW036_RS05230	no
Escherichia coli	B36	Proteomics_MS1 DDA	EW036_RS09505	g005025	-0.51	0.0178	EW036_RS09505	NAD(P)/FAD-dependent oxidoreductase		NAD(P)/FAD-dependent oxidoreductase	yes	yes	no	EW036_RS09505	no
Escherichia coli	B36	Proteomics_MS1 DDA	EW036_RS16655	g004441	-0.51	0.00102	serC	3-phosphoserine/phosphohydroxythreonine transaminase		3-phosphoserine/phosphohydroxythreonine transaminase	yes	yes	no	EW036_RS16655	no
Escherichia coli	B36	Proteomics_MS1 DDA	EW036_RS12570	g005247	-0.51	0.00011	purR	HTH-type transcriptional repressor PurR		HTH-type transcriptional repressor PurR	yes	yes	no	EW036_RS12570	no
Escherichia coli	B36	Proteomics_MS1 DDA	EW036_RS07615	g002592	-0.5	0.271	EW036_RS07615	response regulator transcription factor		response regulator transcription factor	yes	yes	no	EW036_RS07615	no
Escherichia coli	B36	Proteomics_MS1 DDA	EW036_RS06545	g003693	-0.5	0.0189	EW036_RS06545	RnfH family protein		RnfH family protein	yes	yes	no	EW036_RS06545	no
Escherichia coli	B36	Proteomics_MS1 DDA	EW036_RS13425	g002252	-0.5	0.0174	EW036_RS13425	PqiB family protein		PqiB family protein	yes	yes	no	EW036_RS13425	no
Escherichia coli	B36	Proteomics_MS1 DDA	EW036_RS11190	g001952	-0.49	0.544	lapB	lipopolysaccharide assembly protein LapB		lipopolysaccharide assembly protein LapB	yes	yes	no	EW036_RS11190	no
Escherichia coli	B36	Proteomics_MS1 DDA	EW036_RS05735	g000356	-0.49	0.54	csdE	cysteine desulfurase sulfur acceptor subunit CsdE		cysteine desulfurase sulfur acceptor subunit CsdE	yes	yes	no	EW036_RS05735	no
Escherichia coli	B36	Proteomics_MS1 DDA	EW036_RS19855	g011885	-0.49	0.537	EW036_RS19855	LysR family transcriptional regulator		LysR family transcriptional regulator	no	no	no	EW036_RS19855	no
Escherichia coli	B36	Proteomics_MS1 DDA	EW036_RS19410	g000498	-0.49	0.203	sbcC	exonuclease subunit SbcC		exonuclease subunit SbcC	yes	yes	no	EW036_RS19410	no
Escherichia coli	B36	Proteomics_MS1 DDA	EW036_RS11065	g002501	-0.49	0.0918	EW036_RS11065	tryptophan synthase subunit alpha		tryptophan synthase subunit alpha	yes	yes	no	EW036_RS11065	no
Escherichia coli	B36	Proteomics_MS1 DDA	EW036_RS19450	g004002	-0.49	0.071	EW036_RS19450	protein YaiA		hypothetical protein	yes	yes	no	EW036_RS19450	no
Escherichia coli	B36	Proteomics_MS1 DDA	EW036_RS06735	g000112	-0.49	0.0248	grcA	autonomous glycyl radical cofactor GrcA		formate C-acetyltransferase	yes	yes	no	EW036_RS06735	no
Escherichia coli	B36	Proteomics_MS1 DDA	EW036_RS13430	g001007	-0.49	0.00791	rsmF	16S rRNA (cytosine(1407)-C(5))-methyltransferase RsmF		16S rRNA (cytosine(1407)-C(5))-methyltransferase RsmF	yes	yes	no	EW036_RS13430	no
Escherichia coli	B36	Proteomics_MS1 DDA	EW036_RS20935	g002431	-0.49	0.00675	EW036_RS20935	carboxylating nicotinate-nucleotide diphosphorylase		carboxylating nicotinate-nucleotide diphosphorylase	yes	yes	no	EW036_RS20935	no
Escherichia coli	B36	Proteomics_MS1 DDA	EW036_RS08270	g001938	-0.48	0.831	glpC	anaerobic glycerol-3-phosphate dehydrogenase subunit C		anaerobic glycerol-3-phosphate dehydrogenase subunit C	yes	yes	no	EW036_RS08270	no
Escherichia coli	B36	Proteomics_MS1 DDA	EW036_RS25300	g000086_1	-0.48	0.436	rffG	dTDP-glucose 4,6-dehydratase		dTDP-glucose 4%2C6-dehydratase	yes	yes	no	EW036_RS25300	no
Escherichia coli	B36	Proteomics_MS1 DDA	EW036_RS02805	g001344	-0.48	0.39	EW036_RS02805	nucleoside triphosphate pyrophosphatase YhdE		septum formation inhibitor Maf	yes	yes	no	EW036_RS02805	no
Escherichia coli	B36	Proteomics_MS1 DDA	EW036_RS24780	g005866	-0.48	0.113	EW036_RS24780	DeoR/GlpR transcriptional regulator		DeoR/GlpR transcriptional regulator	yes	yes	no	EW036_RS24780	no
Escherichia coli	B36	Proteomics_MS1 DDA	EW036_RS20805	g005500	-0.48	0.00842	EW036_RS20805	ABC transporter ATP-binding protein		ABC transporter ATP-binding protein	yes	yes	no	EW036_RS20805	no
Escherichia coli	B36	Proteomics_MS1 DDA	EW036_RS11150	g005371	-0.48	0.00626	cysB	HTH-type transcriptional regulator CysB		HTH-type transcriptional regulator CysB	yes	yes	no	EW036_RS11150	no
Escherichia coli	B36	Proteomics_MS1 DDA	EW036_RS16985	g004980	-0.48	0.0053	EW036_RS16985	replication-associated recombination protein A		replication-associated recombination protein A	yes	yes	no	EW036_RS16985	no
Escherichia coli	B36	Proteomics_MS1 DDA	EW036_RS17675	g000235_1	-0.48	0.000256	EW036_RS17675	3-deoxy-7-phosphoheptulonate synthase AroG		3-deoxy-7-phosphoheptulonate synthase AroG	yes	yes	no	EW036_RS17675	no
Escherichia coli	B36	Proteomics_MS1 DDA	EW036_RS01690	g001601	-0.47	0.32	EW036_RS01690	DUF2500 domain-containing protein		DUF2500 domain-containing protein	yes	yes	no	EW036_RS01690	no
Escherichia coli	B36	Proteomics_MS1 DDA	EW036_RS10415	g002466	-0.47	0.151	EW036_RS10415	4-(cytidine 5'-diphospho)-2-C-methyl-D-erythritol kinase		4-(cytidine 5'-diphospho)-2-C-methyl-D-erythritol kinase	yes	yes	no	EW036_RS10415	no
Escherichia coli	B36	Proteomics_MS1 DDA	EW036_RS15550	g002052	-0.47	0.00479	asmA	outer membrane assembly protein AsmA		outer membrane assembly protein AsmA	yes	yes	no	EW036_RS15550	no
Escherichia coli	B36	Proteomics_MS1 DDA	EW036_RS00880	g004755	-0.47	0.00283	EW036_RS00880	2,3-bisphosphoglycerate-independent phosphoglycerate mutase		2%2C3-bisphosphoglycerate-independent phosphoglycerate mutase	yes	yes	no	EW036_RS00880	no
Escherichia coli	B36	Proteomics_MS1 DDA	EW036_RS07090	g000992	-0.47	0.00181	guaA	glutamine-hydrolyzing GMP synthase		glutamine-hydrolyzing GMP synthase	yes	yes	yes	EW036_RS07090	no
Escherichia coli	B36	Proteomics_MS1 DDA	EW036_RS00040	g001210	-0.46	0.558	EW036_RS00040	FadR family transcriptional regulator		D-galactonate utilization transcriptional regulator DgoR	yes	yes	no	EW036_RS00040	no
Escherichia coli	B36	Proteomics_MS1 DDA	EW036_RS02185	g000630_2	-0.46	0.38	EW036_RS02185	peptidylprolyl isomerase A		peptidylprolyl isomerase A	yes	yes	no	EW036_RS02185	no
Escherichia coli	B36	Proteomics_MS1 DDA	EW036_RS07430	g002453	-0.46	0.0314	EW036_RS07430	pyridoxine/pyridoxal/pyridoxamine kinase		pyridoxine/pyridoxal/pyridoxamine kinase	yes	yes	no	EW036_RS07430	no
Escherichia coli	B36	Proteomics_MS1 DDA	EW036_RS04920	g002937	-0.46	0.0119	EW036_RS04920	YqgE/AlgH family protein		YqgE/AlgH family protein	yes	yes	no	EW036_RS04920	no
Escherichia coli	B36	Proteomics_MS1 DDA	EW036_RS11140	g003818	-0.46	0.00251	EW036_RS11140	DUF2498 family protein		YciN family protein	yes	yes	no	EW036_RS11140	no
Escherichia coli	B36	Proteomics_MS1 DDA	EW036_RS23030	g005035	-0.46	1.16e-05	purA	adenylosuccinate synthase		adenylosuccinate synthase	yes	yes	no	EW036_RS23030	no
Escherichia coli	B36	Proteomics_MS1 DDA	EW036_RS00830	g010007	-0.45	0.328	EW036_RS00830	lipopolysaccharide heptosyltransferase family protein		glycosyltransferase family 9 protein	no	no	no	EW036_RS00830	no
Escherichia coli	B36	Proteomics_MS1 DDA	EW036_RS20585	g005095	-0.45	0.228	glnD	bifunctional uridylyltransferase/uridylyl-removing protein GlnD		bifunctional uridylyltransferase/uridylyl-removing protein GlnD	yes	yes	no	EW036_RS20585	no
Escherichia coli	B36	Proteomics_MS1 DDA	EW036_RS09220	g000734	-0.45	0.106	EW036_RS09220	SecY/SecA suppressor protein		SecY/SecA suppressor protein	yes	yes	no	EW036_RS09220	no
Escherichia coli	B36	Proteomics_MS1 DDA	EW036_RS05750	g005529	-0.45	0.0779	gcvA	transcriptional regulator GcvA		transcriptional regulator GcvA	yes	yes	no	EW036_RS05750	no
Escherichia coli	B36	Proteomics_MS1 DDA	EW036_RS22830	g002691	-0.45	0.0662	EW036_RS22830	FKBP-type peptidyl-prolyl cis-trans isomerase		FKBP-type peptidyl-prolyl cis-trans isomerase	yes	yes	no	EW036_RS22830	no
Escherichia coli	B36	Proteomics_MS1 DDA	EW036_RS25520	g000964	-0.45	0.0659	mnmG	tRNA uridine(34) 5-carboxymethylaminomethyl synthesis enzyme MnmG		tRNA uridine-5-carboxymethylaminomethyl(34) synthesis enzyme MnmG	yes	yes	yes	EW036_RS25520	no
Escherichia coli	B36	Proteomics_MS1 DDA	EW036_RS01850	g000448_1	-0.45	0.00396	asd	aspartate-semialdehyde dehydrogenase		aspartate-semialdehyde dehydrogenase	yes	yes	no	EW036_RS01850	no
Escherichia coli	B36	Proteomics_MS1 DDA	EW036_RS15560	g000581	-0.45	0.00303	EW036_RS15560	uridine kinase		uridine kinase	yes	yes	yes	EW036_RS15560	no
Escherichia coli	B36	Proteomics_MS1 DDA	EW036_RS08010	g004506	-0.45	0.000179	EW036_RS08010	phosphate acetyltransferase		phosphate acetyltransferase	yes	yes	no	EW036_RS08010	no
Escherichia coli	B36	Proteomics_MS1 DDA	EW036_RS04315	g009786	-0.44	0.0719	EW036_RS04315	capsule polysaccharide export inner-membrane protein KpsE		capsule polysaccharide export inner-membrane protein KpsE	no	no	no	EW036_RS04315	no
Escherichia coli	B36	Proteomics_MS1 DDA	EW036_RS16630	g000305	-0.44	0.0365	EW036_RS16630	tail assembly protein		tail fiber assembly protein	no	no	no	EW036_RS16630	no
Escherichia coli	B36	Proteomics_MS1 DDA	EW036_RS19350	g005377	-0.44	0.0212	secF	protein translocase subunit SecF		protein translocase subunit SecF	yes	yes	no	EW036_RS19350	no
Escherichia coli	B36	Proteomics_MS1 DDA	EW036_RS06640	g004316	-0.44	0.0189	pheA	bifunctional chorismate mutase/prephenate dehydratase		bifunctional chorismate mutase/prephenate dehydratase	yes	yes	no	EW036_RS06640	no
Escherichia coli	B36	Proteomics_MS1 DDA	EW036_RS20015	g004410	-0.44	0.00411	EW036_RS20015	glutamate 5-kinase		glutamate 5-kinase	yes	yes	no	EW036_RS20015	no
Escherichia coli	B36	Proteomics_MS1 DDA	EW036_RS08680	g004591	-0.43	0.409	EW036_RS08680	L,D-transpeptidase		L%2CD-transpeptidase	yes	yes	no	EW036_RS08680	no
Escherichia coli	B36	Proteomics_MS1 DDA	EW036_RS08670	g006072	-0.43	0.369	mukE	chromosome partition protein MukE		chromosome partition protein MukE	yes	yes	no	EW036_RS08670	no
Escherichia coli	B36	Proteomics_MS1 DDA	EW036_RS01610	g003182	-0.43	0.354	EW036_RS01610	PTS sugar transporter subunit IIA		PTS sugar transporter subunit IIA	no	no	no	EW036_RS01610	no
Escherichia coli	B36	Proteomics_MS1 DDA	EW036_RS24855	g003758	-0.43	0.071	EW036_RS24855	DUF1040 family protein		YihD family protein	yes	yes	no	EW036_RS24855	no
Escherichia coli	B36	Proteomics_MS1 DDA	EW036_RS19970	g011117	-0.43	0.0595	EW036_RS19970	type I restriction endonuclease subunit R		type I restriction endonuclease subunit R	no	no	no	EW036_RS19970	no
Escherichia coli	B36	Proteomics_MS1 DDA	EW036_RS18650	g002735	-0.43	0.0421	EW036_RS18650	oxygen-insensitive NAD(P)H nitroreductase		oxygen-insensitive NAD(P)H nitroreductase	yes	yes	no	EW036_RS18650	no
Escherichia coli	B36	Proteomics_MS1 DDA	EW036_RS12720	g005949	-0.43	0.00244	EW036_RS12720	type I 3-dehydroquinate dehydratase		type I 3-dehydroquinate dehydratase	yes	yes	no	EW036_RS12720	no
Escherichia coli	B36	Proteomics_MS1 DDA	EW036_RS15405	g009789	-0.42	0.42	EW036_RS15405	glycosyltransferase		glycosyltransferase family 4 protein	no	no	no	EW036_RS15405	no
Escherichia coli	B36	Proteomics_MS1 DDA	EW036_RS20960	g001309	-0.42	0.288	EW036_RS20960	dephospho-CoA kinase		dephospho-CoA kinase	yes	yes	no	EW036_RS20960	no
Escherichia coli	B36	Proteomics_MS1 DDA	EW036_RS18300	g003199	-0.42	0.264	rlmH	23S rRNA (pseudouridine(1915)-N(3))-methyltransferase RlmH		23S rRNA (pseudouridine(1915)-N(3))-methyltransferase RlmH	yes	yes	no	EW036_RS18300	no
Escherichia coli	B36	Proteomics_MS1 DDA	EW036_RS02555	g003355	-0.42	0.199	mscL	large-conductance mechanosensitive channel protein MscL		large-conductance mechanosensitive channel protein MscL	yes	yes	no	EW036_RS02555	no
Escherichia coli	B36	Proteomics_MS1 DDA	EW036_RS05155	g000435	-0.42	0.13	EW036_RS05155	2-octaprenyl-6-methoxyphenyl hydroxylase		2-octaprenyl-6-methoxyphenyl hydroxylase	yes	yes	no	EW036_RS05155	no
Escherichia coli	B36	Proteomics_MS1 DDA	EW036_RS25345	g002130	-0.42	0.0952	gppA	guanosine-5'-triphosphate,3'-diphosphate diphosphatase		guanosine-5'-triphosphate%2C3'-diphosphate diphosphatase	yes	yes	no	EW036_RS25345	no
Escherichia coli	B36	Proteomics_MS1 DDA	EW036_RS16200	g003158	-0.42	0.071	ccmE	cytochrome c maturation protein CcmE		cytochrome c maturation protein CcmE	yes	yes	no	EW036_RS16200	no
Escherichia coli	B36	Proteomics_MS1 DDA	EW036_RS06295	g004378	-0.42	0.044	EW036_RS06295	murein transglycosylase B		lytic murein transglycosylase B	yes	yes	no	EW036_RS06295	no
Escherichia coli	B36	Proteomics_MS1 DDA	EW036_RS25510	g003228	-0.41	0.481	asnC	transcriptional regulator AsnC		transcriptional regulator AsnC	yes	yes	no	EW036_RS25510	no
Escherichia coli	B36	Proteomics_MS1 DDA	EW036_RS14850	g002614	-0.41	0.0239	EW036_RS14850	YebC/PmpR family DNA-binding transcriptional regulator		YebC/PmpR family DNA-binding transcriptional regulator	yes	yes	no	EW036_RS14850	no
Escherichia coli	B36	Proteomics_MS1 DDA	EW036_RS03710	g000489	-0.41	0.0174	EW036_RS03710	inorganic triphosphatase		inorganic triphosphatase	yes	yes	no	EW036_RS03710	no
Escherichia coli	B36	Proteomics_MS1 DDA	EW036_RS09620	g002762	-0.41	0.00833	hflD	lysogenization regulator HflD		high frequency lysogenization protein HflD	yes	yes	no	EW036_RS09620	no
Escherichia coli	B36	Proteomics_MS1 DDA	EW036_RS16675	g000112	-0.41	0.00245	pflB	formate C-acetyltransferase		formate C-acetyltransferase	yes	yes	no	EW036_RS16675	no
Escherichia coli	B36	Proteomics_MS1 DDA	EW036_RS23915	g002120	-0.4	0.563	malF	maltose ABC transporter permease MalF		maltose ABC transporter permease MalF	yes	yes	no	EW036_RS23915	no
Escherichia coli	B36	Proteomics_MS1 DDA	EW036_RS03520	g004810	-0.4	0.376	EW036_RS03520	altronate dehydratase		altronate dehydratase	yes	yes	no	EW036_RS03520	no
Escherichia coli	B36	Proteomics_MS1 DDA	EW036_RS17985	g000564	-0.4	0.354	kdpE	two-component system response regulator KdpE		two-component system response regulator KdpE	yes	yes	no	EW036_RS17985	no
Escherichia coli	B36	Proteomics_MS1 DDA	EW036_RS15835	g001464	-0.4	0.191	EW036_RS15835	DUF1456 family protein		DUF1456 family protein	yes	yes	no	EW036_RS15835	no
Escherichia coli	B36	Proteomics_MS1 DDA	EW036_RS12480	g003281	-0.4	0.106	slyA	transcriptional regulator SlyA		transcriptional regulator SlyA	yes	yes	no	EW036_RS12480	no
Escherichia coli	B36	Proteomics_MS1 DDA	EW036_RS17740	g003029	-0.4	0.0998	EW036_RS17740	peptidoglycan-associated lipoprotein Pal		peptidoglycan-associated lipoprotein Pal	yes	yes	no	EW036_RS17740	no
Escherichia coli	B36	Proteomics_MS1 DDA	EW036_RS09575	g005210	-0.4	0.0945	potD	spermidine/putrescine ABC transporter substrate-binding protein PotD		spermidine/putrescine ABC transporter substrate-binding protein PotD	yes	yes	no	EW036_RS09575	no
Escherichia coli	B36	Proteomics_MS1 DDA	EW036_RS09275	g002944	-0.4	0.0686	EW036_RS09275	lipoprotein		lipoprotein	yes	yes	no	EW036_RS09275	no
Escherichia coli	B36	Proteomics_MS1 DDA	EW036_RS18215	g002405	-0.4	0.058	EW036_RS18215	amino acid ABC transporter substrate-binding protein		amino acid ABC transporter substrate-binding protein	yes	yes	no	EW036_RS18215	no
Escherichia coli	B36	Proteomics_MS1 DDA	EW036_RS10485	g000039	-0.4	0.0167	narL	two-component system response regulator NarL		response regulator transcription factor	yes	yes	yes	EW036_RS10485	no
Escherichia coli	B36	Proteomics_MS1 DDA	EW036_RS21375	g005448	-0.4	0.0053	EW036_RS21375	bifunctional riboflavin kinase/FAD synthetase		bifunctional riboflavin kinase/FAD synthetase	yes	yes	no	EW036_RS21375	no
Escherichia coli	B36	Proteomics_MS1 DDA	EW036_RS00080	g000714_2	-0.39	0.682	ibpA	heat shock chaperone IbpA		heat shock chaperone IbpA	yes	yes	no	EW036_RS00080	no
Escherichia coli	B36	Proteomics_MS1 DDA	EW036_RS22385	g012703	-0.39	0.617	EW036_RS22385	Fe(3+) dicitrate transport ATP-binding protein FecE		Fe(3+) dicitrate ABC transporter ATP-binding protein FecE	no	no	no	EW036_RS22385	no
Escherichia coli	B36	Proteomics_MS1 DDA	EW036_RS18665	g002233	-0.39	0.499	EW036_RS18665	Cu(+)/Ag(+) efflux RND transporter permease subunit CusA		CusA/CzcA family heavy metal efflux RND transporter	yes	yes	no	EW036_RS18665	no
Escherichia coli	B36	Proteomics_MS1 DDA	EW036_RS13920	g008540	-0.39	0.477	EW036_RS13920	hypothetical protein		hypothetical protein	no	no	no	EW036_RS13920	no
Escherichia coli	B36	Proteomics_MS1 DDA	EW036_RS07910	g005804	-0.39	0.472	truA	tRNA pseudouridine(38-40) synthase TruA		tRNA pseudouridine(38-40) synthase TruA	yes	yes	no	EW036_RS07910	no
Escherichia coli	B36	Proteomics_MS1 DDA	EW036_RS05875	g002518	-0.39	0.174	EW036_RS05875	nucleoside triphosphate pyrophosphohydrolase		nucleoside triphosphate pyrophosphohydrolase	yes	yes	no	EW036_RS05875	no
Escherichia coli	B36	Proteomics_MS1 DDA	EW036_RS00570	g013091	-0.39	0.083	EW036_RS00570	DUF1819 family protein		None	no	no	no	EW036_RS00570	no
Escherichia coli	B36	Proteomics_MS1 DDA	EW036_RS07050	g004299	-0.39	0.0828	bamB	outer membrane protein assembly factor BamB		outer membrane protein assembly factor BamB	yes	yes	no	EW036_RS07050	no
Escherichia coli	B36	Proteomics_MS1 DDA	EW036_RS18315	g001959	-0.39	0.0727	rlpA	endolytic peptidoglycan transglycosylase RlpA		endolytic peptidoglycan transglycosylase RlpA	yes	yes	no	EW036_RS18315	no
Escherichia coli	B36	Proteomics_MS1 DDA	EW036_RS05725	g004425	-0.39	0.06	EW036_RS05725	murein transglycosylase A		murein transglycosylase A	yes	yes	no	EW036_RS05725	no
Escherichia coli	B36	Proteomics_MS1 DDA	EW036_RS08785	g001370	-0.39	0.0337	pqiC	membrane integrity-associated transporter subunit PqiC		membrane integrity-associated transporter subunit PqiC	yes	yes	no	EW036_RS08785	no
Escherichia coli	B36	Proteomics_MS1 DDA	EW036_RS00980	g002178	-0.39	0.0109	EW036_RS00980	L-seryl-tRNA(Sec) selenium transferase		L-seryl-tRNA(Sec) selenium transferase	no	no	no	EW036_RS00980	no
Escherichia coli	B36	Proteomics_MS1 DDA	EW036_RS00380	g011140	-0.38	0.651	EW036_RS00380	hypothetical protein		hypothetical protein	no	no	no	EW036_RS00380	no
Escherichia coli	B36	Proteomics_MS1 DDA	EW036_RS24580	g004928	-0.38	0.437	cpxA	envelope stress sensor histidine kinase CpxA		envelope stress sensor histidine kinase CpxA	yes	yes	no	EW036_RS24580	no
Escherichia coli	B36	Proteomics_MS1 DDA	EW036_RS17905	g012976	-0.38	0.354	EW036_RS17905	FadR family transcriptional regulator		FadR family transcriptional regulator	no	no	no	EW036_RS17905	no
Escherichia coli	B36	Proteomics_MS1 DDA	EW036_RS00795	g005841	-0.38	0.244	rfaP	lipopolysaccharide core heptose(I) kinase RfaP		lipopolysaccharide core heptose(I) kinase RfaP	yes	yes	no	EW036_RS00795	no
Escherichia coli	B36	Proteomics_MS1 DDA	EW036_RS09540	g004266	-0.38	0.166	lolC	lipoprotein-releasing ABC transporter permease subunit LolC		lipoprotein-releasing ABC transporter permease subunit LolC	yes	yes	no	EW036_RS09540	no
Escherichia coli	B36	Proteomics_MS1 DDA	EW036_RS19275	g001343	-0.38	0.15	yajL	protein deglycase YajL		protein deglycase YajL	yes	yes	no	EW036_RS19275	no
Escherichia coli	B36	Proteomics_MS1 DDA	EW036_RS25095	g005257	-0.38	0.113	EW036_RS25095	lysophospholipase L2		lysophospholipase L2	yes	yes	no	EW036_RS25095	no
Escherichia coli	B36	Proteomics_MS1 DDA	EW036_RS06155	g005660	-0.38	0.103	hypB	hydrogenase nickel incorporation protein HypB		hydrogenase nickel incorporation protein HypB	yes	yes	no	EW036_RS06155	no
Escherichia coli	B36	Proteomics_MS1 DDA	EW036_RS23965	g004970	-0.38	0.0518	lysC	lysine-sensitive aspartokinase 3		lysine-sensitive aspartokinase 3	yes	yes	no	EW036_RS23965	no
Escherichia coli	B36	Proteomics_MS1 DDA	EW036_RS21010	g002394	-0.38	0.012	EW036_RS21010	D-alanine--D-alanine ligase		D-alanine--D-alanine ligase	yes	yes	no	EW036_RS21010	no
Escherichia coli	B36	Proteomics_MS1 DDA	EW036_RS08625	g004628	-0.38	0.00842	EW036_RS08625	lipid A export ATP-binding/permease MsbA		lipid A ABC transporter ATP-binding protein/permease MsbA	yes	yes	no	EW036_RS08625	no
Escherichia coli	B36	Proteomics_MS1 DDA	EW036_RS06800	g002668	-0.38	0.00768	EW036_RS06800	ribonuclease III		ribonuclease III	yes	yes	no	EW036_RS06800	no
Escherichia coli	B36	Proteomics_MS1 DDA	EW036_RS24785	g000965	-0.38	0.00468	typA	ribosome-dependent GTPase TypA		ribosome-dependent GTPase TypA	yes	yes	yes	EW036_RS24785	no
Escherichia coli	B36	Proteomics_MS1 DDA	EW036_RS11135	g005207	-0.38	0.00153	sohB	protease SohB		protease SohB	yes	yes	no	EW036_RS11135	no
Escherichia coli	B36	Proteomics_MS1 DDA	EW036_RS10465	g001754	-0.37	0.676	chaB	putative cation transport regulator ChaB		putative cation transport regulator ChaB	yes	yes	no	EW036_RS10465	no
Escherichia coli	B36	Proteomics_MS1 DDA	EW036_RS21660	g003359	-0.37	0.622	EW036_RS21660	DNA polymerase III subunit psi		DNA polymerase III subunit psi	yes	yes	no	EW036_RS21660	no
Escherichia coli	B36	Proteomics_MS1 DDA	EW036_RS20925	g002465	-0.37	0.591	ampE	beta-lactamase regulator AmpE		beta-lactamase regulator AmpE	yes	yes	no	EW036_RS20925	no
Escherichia coli	B36	Proteomics_MS1 DDA	EW036_RS20965	g002581	-0.37	0.137	zapD	cell division protein ZapD		cell division protein ZapD	yes	yes	no	EW036_RS20965	no
Escherichia coli	B36	Proteomics_MS1 DDA	EW036_RS22625	g000696	-0.37	0.0972	EW036_RS22625	YhcH/YjgK/YiaL family protein		DUF386 domain-containing protein	yes	yes	no	EW036_RS22625	no
Escherichia coli	B36	Proteomics_MS1 DDA	EW036_RS12220	g000160_2	-0.37	0.0291	bioD	ATP-dependent dethiobiotin synthetase BioD		ATP-dependent dethiobiotin synthetase BioD	yes	yes	no	EW036_RS12220	no
Escherichia coli	B36	Proteomics_MS1 DDA	EW036_RS13790	g000026	-0.37	0.0124	EW036_RS13790	YecA family protein		preprotein translocase subunit SecA	yes	yes	yes	EW036_RS13790	no
Escherichia coli	B36	Proteomics_MS1 DDA	EW036_RS21490	g005126	-0.37	0.00448	thrA	bifunctional aspartate kinase/homoserine dehydrogenase I		bifunctional aspartate kinase/homoserine dehydrogenase I	yes	yes	no	EW036_RS21490	no
Escherichia coli	B36	Proteomics_MS1 DDA	EW036_RS20995	g001950	-0.37	0.00359	ftsZ	cell division protein FtsZ		cell division protein FtsZ	yes	yes	yes	EW036_RS20995	no
Escherichia coli	B36	Proteomics_MS1 DDA	EW036_RS10300	g007793	-0.36	0.661	EW036_RS10300	hypothetical protein		hypothetical protein	no	no	no	EW036_RS10300	no
Escherichia coli	B36	Proteomics_MS1 DDA	EW036_RS18910	g005818	-0.36	0.642	EW036_RS18910	NADP(+)-dependent aldehyde reductase		SDR family oxidoreductase	yes	yes	no	EW036_RS18910	no
Escherichia coli	B36	Proteomics_MS1 DDA	EW036_RS07000	g002536	-0.36	0.544	sseB	enhanced serine sensitivity protein SseB		enhanced serine sensitivity protein SseB	yes	yes	no	EW036_RS07000	no
Escherichia coli	B36	Proteomics_MS1 DDA	EW036_RS25200	g005115	-0.36	0.483	EW036_RS25200	class I adenylate cyclase		class I adenylate cyclase	yes	yes	no	EW036_RS25200	no
Escherichia coli	B36	Proteomics_MS1 DDA	EW036_RS25315	g005214	-0.36	0.13	wzzE	ECA polysaccharide chain length modulation protein		ECA polysaccharide chain length modulation protein	yes	yes	no	EW036_RS25315	no
Escherichia coli	B36	Proteomics_MS1 DDA	EW036_RS02610	g001376	-0.36	0.0795	EW036_RS02610	gamma carbonic anhydrase family protein		gamma carbonic anhydrase family protein	yes	yes	no	EW036_RS02610	no
Escherichia coli	B36	Proteomics_MS1 DDA	EW036_RS03125	g003567	-0.36	0.0731	secG	preprotein translocase subunit SecG		preprotein translocase subunit SecG	yes	yes	no	EW036_RS03125	no
Escherichia coli	B36	Proteomics_MS1 DDA	EW036_RS03065	g005374	-0.36	0.0691	EW036_RS03065	octaprenyl-diphosphate synthase		octaprenyl diphosphate synthase	yes	yes	no	EW036_RS03065	no
Escherichia coli	B36	Proteomics_MS1 DDA	EW036_RS17390	g002566_1	-0.36	0.0682	glnH	glutamine ABC transporter substrate-binding protein GlnH		glutamine ABC transporter substrate-binding protein GlnH	yes	yes	no	EW036_RS17390	no
Escherichia coli	B36	Proteomics_MS1 DDA	EW036_RS18855	g005799	-0.36	0.0294	allR	HTH-type transcriptional repressor AllR		HTH-type transcriptional repressor AllR	yes	yes	no	EW036_RS18855	no
Escherichia coli	B36	Proteomics_MS1 DDA	EW036_RS01175	g002347	-0.36	0.0184	ghrB	glyoxylate/hydroxypyruvate reductase GhrB		glyoxylate/hydroxypyruvate reductase GhrB	yes	yes	no	EW036_RS01175	no
Escherichia coli	B36	Proteomics_MS1 DDA	EW036_RS13410	g002676	-0.36	0.0184	proQ	RNA chaperone ProQ		RNA chaperone ProQ	yes	yes	no	EW036_RS13410	no
Escherichia coli	B36	Proteomics_MS1 DDA	EW036_RS09465	g000786_1	-0.36	0.0177	ptsG	PTS glucose transporter subunit IIBC		PTS glucose transporter subunit IIBC	yes	yes	no	EW036_RS09465	no
Escherichia coli	B36	Proteomics_MS1 DDA	EW036_RS19175	g001241	-0.36	0.0127	queC	7-cyano-7-deazaguanine synthase QueC		7-cyano-7-deazaguanine synthase QueC	yes	yes	no	EW036_RS19175	no
Escherichia coli	B36	Proteomics_MS1 DDA	EW036_RS02810	g004825	-0.36	0.00694	EW036_RS02810	ribonuclease G		ribonuclease G	yes	yes	no	EW036_RS02810	no
Escherichia coli	B36	Proteomics_MS1 DDA	EW036_RS17345	g000024_4	-0.36	0.00524	EW036_RS17345	L,D-transpeptidase		L%2CD-transpeptidase	yes	yes	no	EW036_RS17345	no
Escherichia coli	B36	Proteomics_MS1 DDA	EW036_RS19355	g004590	-0.36	0.00284	secD	protein translocase subunit SecD		protein translocase subunit SecD	yes	yes	no	EW036_RS19355	no
Escherichia coli	B36	Proteomics_MS1 DDA	EW036_RS15785	g004532	-0.36	0.00245	EW036_RS15785	methionine--tRNA ligase		methionine--tRNA ligase	yes	yes	no	EW036_RS15785	no
Escherichia coli	B36	Proteomics_MS1 DDA	EW036_RS03720	g004853	-0.36	0.0016	hldE	bifunctional D-glycero-beta-D-manno-heptose-7-phosphate kinase/D-glycero-beta-D-manno-heptose 1-phosphate adenylyltransferase HldE		bifunctional D-glycero-beta-D-manno-heptose-7-phosphate kinase/D-glycero-beta-D-manno-heptose 1-phosphate adenylyltransferase HldE	yes	yes	no	EW036_RS03720	no
Escherichia coli	B36	Proteomics_MS1 DDA	EW036_RS21115	g001322	-0.35	0.674	leuD	3-isopropylmalate dehydratase small subunit		3-isopropylmalate dehydratase small subunit	yes	yes	no	EW036_RS21115	no
Escherichia coli	B36	Proteomics_MS1 DDA	EW036_RS06540	g003165	-0.35	0.656	EW036_RS06540	type II toxin-antitoxin system RatA family toxin		type II toxin-antitoxin system RatA family toxin	yes	yes	no	EW036_RS06540	no
Escherichia coli	B36	Proteomics_MS1 DDA	EW036_RS01290	g002111	-0.35	0.57	bcsE	cellulose biosynthesis protein BcsE		cellulose biosynthesis protein BcsE	yes	yes	no	EW036_RS01290	no
Escherichia coli	B36	Proteomics_MS1 DDA	EW036_RS13310	g000485	-0.35	0.329	pabB	aminodeoxychorismate synthase component 1		aminodeoxychorismate synthase component 1	yes	yes	no	EW036_RS13310	no
Escherichia coli	B36	Proteomics_MS1 DDA	EW036_RS24955	g004699	-0.35	0.288	ubiB	ubiquinone biosynthesis regulatory protein kinase UbiB		ubiquinone biosynthesis regulatory protein kinase UbiB	yes	yes	no	EW036_RS24955	no
Escherichia coli	B36	Proteomics_MS1 DDA	EW036_RS18180	g004865	-0.35	0.223	miaB	tRNA (N6-isopentenyl adenosine(37)-C2)-methylthiotransferase MiaB		tRNA (N6-isopentenyl adenosine(37)-C2)-methylthiotransferase MiaB	yes	yes	no	EW036_RS18180	no
Escherichia coli	B36	Proteomics_MS1 DDA	EW036_RS21355	g005429	-0.35	0.164	EW036_RS21355	4-hydroxy-3-methylbut-2-enyl diphosphate reductase		4-hydroxy-3-methylbut-2-enyl diphosphate reductase	yes	yes	no	EW036_RS21355	no
Escherichia coli	B36	Proteomics_MS1 DDA	EW036_RS09130	g002377	-0.35	0.118	ghrA	glyoxylate/hydroxypyruvate reductase GhrA		glyoxylate/hydroxypyruvate reductase GhrA	yes	yes	no	EW036_RS09130	no
Escherichia coli	B36	Proteomics_MS1 DDA	EW036_RS24520	g005969	-0.35	0.114	EW036_RS24520	ferredoxin--NADP(+) reductase		ferredoxin--NADP(+) reductase	yes	yes	no	EW036_RS24520	no
Escherichia coli	B36	Proteomics_MS1 DDA	EW036_RS19465	g005816	-0.35	0.113	EW036_RS19465	pyrroline-5-carboxylate reductase		pyrroline-5-carboxylate reductase	yes	yes	no	EW036_RS19465	no
Escherichia coli	B36	Proteomics_MS1 DDA	EW036_RS11465	g005958	-0.35	0.0741	fnr	fumarate/nitrate reduction transcriptional regulator Fnr		FNR family transcription factor	yes	yes	no	EW036_RS11465	no
Escherichia coli	B36	Proteomics_MS1 DDA	EW036_RS07175	g005648	-0.35	0.0176	EW036_RS07175	4-hydroxy-tetrahydrodipicolinate synthase		4-hydroxy-tetrahydrodipicolinate synthase	yes	yes	no	EW036_RS07175	no
Escherichia coli	B36	Proteomics_MS1 DDA	EW036_RS18340	g002355	-0.35	0.00813	lipA	lipoyl synthase		lipoyl synthase	yes	yes	no	EW036_RS18340	no
Escherichia coli	B36	Proteomics_MS1 DDA	EW036_RS04970	g004544	-0.35	0.00703	speA	biosynthetic arginine decarboxylase		biosynthetic arginine decarboxylase	yes	yes	no	EW036_RS04970	no
Escherichia coli	B36	Proteomics_MS1 DDA	EW036_RS20770	g005708	-0.35	0.00536	EW036_RS20770	pantoate--beta-alanine ligase		pantoate--beta-alanine ligase	yes	yes	no	EW036_RS20770	no
Escherichia coli	B36	Proteomics_MS1 DDA	EW036_RS06145	g004384	-0.34	0.632	hypD	hydrogenase formation protein HypD		hydrogenase formation protein HypD	yes	yes	no	EW036_RS06145	no
Escherichia coli	B36	Proteomics_MS1 DDA	EW036_RS18655	g004204	-0.34	0.203	EW036_RS18655	mechanosensitive ion channel family protein		mechanosensitive ion channel family protein	yes	yes	no	EW036_RS18655	no
Escherichia coli	B36	Proteomics_MS1 DDA	EW036_RS07785	g002195	-0.34	0.172	fadL	long-chain fatty acid transporter FadL		long-chain fatty acid transporter FadL	yes	yes	no	EW036_RS07785	no
Escherichia coli	B36	Proteomics_MS1 DDA	EW036_RS10560	g005738	-0.34	0.0366	purU	formyltetrahydrofolate deformylase		formyltetrahydrofolate deformylase	yes	yes	no	EW036_RS10560	no
Escherichia coli	B36	Proteomics_MS1 DDA	EW036_RS17025	g001776	-0.34	0.0152	EW036_RS17025	translation initiation factor IF-1		translation initiation factor IF-1	yes	yes	yes	EW036_RS17025	no
Escherichia coli	B36	Proteomics_MS1 DDA	EW036_RS09495	g005250	-0.34	0.0111	nagZ	beta-N-acetylhexosaminidase		beta-N-acetylhexosaminidase	yes	yes	no	EW036_RS09495	no
Escherichia coli	B36	Proteomics_MS1 DDA	EW036_RS07385	g001124	-0.34	0.00567	murQ	N-acetylmuramic acid 6-phosphate etherase		N-acetylmuramic acid 6-phosphate etherase	yes	yes	no	EW036_RS07385	no
Escherichia coli	B36	Proteomics_MS1 DDA	EW036_RS16980	g000864	-0.34	0.0053	EW036_RS16980	serine--tRNA ligase		serine--tRNA ligase	yes	yes	yes	EW036_RS16980	no
Escherichia coli	B36	Proteomics_MS1 DDA	EW036_RS03255	g002911	-0.34	0.00232	yraP	divisome-associated lipoprotein YraP		divisome-associated lipoprotein YraP	yes	yes	no	EW036_RS03255	no
Escherichia coli	B36	Proteomics_MS1 DDA	EW036_RS24445	g004320	-0.33	0.819	EW036_RS24445	cystathionine gamma-synthase		cystathionine gamma-synthase	yes	yes	no	EW036_RS24445	no
Escherichia coli	B36	Proteomics_MS1 DDA	EW036_RS01300	g002568	-0.33	0.676	bcsQ	cellulose biosynthesis protein BcsQ		cellulose biosynthesis protein BcsQ	yes	yes	no	EW036_RS01300	no
Escherichia coli	B36	Proteomics_MS1 DDA	EW036_RS03715	g002242	-0.33	0.179	glnE	bifunctional [glutamate--ammonia ligase]-adenylyl-L-tyrosine phosphorylase/[glutamate--ammonia-ligase] adenylyltransferase		bifunctional [glutamate--ammonia ligase]-adenylyl-L-tyrosine phosphorylase/[glutamate--ammonia-ligase] adenylyltransferase	yes	yes	no	EW036_RS03715	no
Escherichia coli	B36	Proteomics_MS1 DDA	EW036_RS01945	g002909	-0.33	0.148	nfuA	iron-sulfur cluster biogenesis protein NfuA		Fe-S biogenesis protein NfuA	yes	yes	no	EW036_RS01945	no
Escherichia coli	B36	Proteomics_MS1 DDA	EW036_RS20530	g003125	-0.33	0.0622	EW036_RS20530	molecular chaperone Skp		molecular chaperone Skp	yes	yes	no	EW036_RS20530	no
Escherichia coli	B36	Proteomics_MS1 DDA	EW036_RS11195	g001182	-0.33	0.0488	EW036_RS11195	orotidine-5'-phosphate decarboxylase		orotidine-5'-phosphate decarboxylase	yes	yes	no	EW036_RS11195	no
Escherichia coli	B36	Proteomics_MS1 DDA	EW036_RS07680	g000603	-0.33	0.0326	evgA	acid-sensing system DNA-binding response regulator EvgA		acid-sensing system DNA-binding response regulator EvgA	yes	yes	no	EW036_RS07680	no
Escherichia coli	B36	Proteomics_MS1 DDA	EW036_RS15555	g002892	-0.33	0.0251	EW036_RS15555	dCTP deaminase		dCTP deaminase	yes	yes	no	EW036_RS15555	no
Escherichia coli	B36	Proteomics_MS1 DDA	EW036_RS18645	g001576	-0.33	0.0178	EW036_RS18645	MmcQ/YjbR family DNA-binding protein		MmcQ/YjbR family DNA-binding protein	yes	yes	no	EW036_RS18645	no
Escherichia coli	B36	Proteomics_MS1 DDA	EW036_RS01180	g001252_1	-0.33	0.0152	EW036_RS01180	OmpA family lipoprotein		OmpA family lipoprotein	yes	yes	no	EW036_RS01180	no
Escherichia coli	B36	Proteomics_MS1 DDA	EW036_RS10610	g000981_1	-0.33	0.0141	oppA	oligopeptide ABC transporter substrate-binding protein OppA		oligopeptide ABC transporter substrate-binding protein OppA	yes	yes	no	EW036_RS10610	no
Escherichia coli	B36	Proteomics_MS1 DDA	EW036_RS13405	g004527	-0.33	0.0136	EW036_RS13405	carboxy terminal-processing peptidase		carboxy terminal-processing peptidase	yes	yes	no	EW036_RS13405	no
Escherichia coli	B36	Proteomics_MS1 DDA	EW036_RS07925	g001884	-0.33	0.00251	folC	bifunctional tetrahydrofolate synthase/dihydrofolate synthase		bifunctional tetrahydrofolate synthase/dihydrofolate synthase	yes	yes	no	EW036_RS07925	no
Escherichia coli	B36	Proteomics_MS1 DDA	EW036_RS06190	g002070_1	-0.32	0.831	EW036_RS06190	hydrogenase large subunit		hydrogenase large subunit	yes	yes	no	EW036_RS06190	no
Escherichia coli	B36	Proteomics_MS1 DDA	EW036_RS07335	g001258	-0.32	0.796	eutL	ethanolamine utilization microcompartment protein EutL		ethanolamine utilization microcompartment protein EutL	yes	yes	no	EW036_RS07335	no
Escherichia coli	B36	Proteomics_MS1 DDA	EW036_RS24930	g003119	-0.32	0.347	rfaH	transcription/translation regulatory transformer protein RfaH		transcription/translation regulatory transformer protein RfaH	yes	yes	no	EW036_RS24930	no
Escherichia coli	B36	Proteomics_MS1 DDA	EW036_RS10725	g012962	-0.32	0.264	EW036_RS10725	helix-turn-helix domain-containing protein		helix-turn-helix domain-containing protein	no	no	no	EW036_RS10725	no
Escherichia coli	B36	Proteomics_MS1 DDA	EW036_RS07945	g000312_1	-0.32	0.261	EW036_RS07945	UbiX family flavin prenyltransferase		UbiX family flavin prenyltransferase	yes	yes	no	EW036_RS07945	no
Escherichia coli	B36	Proteomics_MS1 DDA	EW036_RS22840	g001237	-0.32	0.111	EW036_RS22840	cell division protein YtfB		cell division protein YtfB	yes	yes	no	EW036_RS22840	no
Escherichia coli	B36	Proteomics_MS1 DDA	EW036_RS24860	g000316	-0.32	0.0972	mobA	molybdenum cofactor guanylyltransferase MobA		molybdenum cofactor guanylyltransferase MobA	yes	yes	no	EW036_RS24860	no
Escherichia coli	B36	Proteomics_MS1 DDA	EW036_RS07790	g001691	-0.32	0.0895	EW036_RS07790	DUF406 family protein		DUF406 family protein	yes	yes	no	EW036_RS07790	no
Escherichia coli	B36	Proteomics_MS1 DDA	EW036_RS19425	g005557	-0.32	0.0335	rdgC	recombination-associated protein RdgC		recombination-associated protein RdgC	yes	yes	no	EW036_RS19425	no
Escherichia coli	B36	Proteomics_MS1 DDA	EW036_RS19265	g003110	-0.32	0.0271	EW036_RS19265	YajQ family cyclic di-GMP-binding protein		YajQ family cyclic di-GMP-binding protein	yes	yes	no	EW036_RS19265	no
Escherichia coli	B36	Proteomics_MS1 DDA	EW036_RS19225	g002907	-0.32	0.0228	EW036_RS19225	hypothetical protein		lipoprotein	yes	yes	no	EW036_RS19225	no
Escherichia coli	B36	Proteomics_MS1 DDA	EW036_RS02905	g002521_1	-0.32	0.0149	EW036_RS02905	transcriptional regulator NanR		transcriptional regulator NanR	yes	yes	no	EW036_RS02905	no
Escherichia coli	B36	Proteomics_MS1 DDA	EW036_RS02100	g005931	-0.32	0.0141	EW036_RS02100	phosphoglycolate phosphatase		phosphoglycolate phosphatase	yes	yes	no	EW036_RS02100	no
Escherichia coli	B36	Proteomics_MS1 DDA	EW036_RS13025	g000901	-0.32	0.00303	EW036_RS13025	ABC transporter substrate-binding protein		ABC transporter substrate-binding protein	yes	yes	no	EW036_RS13025	no
Escherichia coli	B36	Proteomics_MS1 DDA	EW036_RS20725	g000176	-0.31	0.713	EW036_RS20725	2-amino-4-hydroxy-6-hydroxymethyldihydropteridine diphosphokinase		2-amino-4-hydroxy-6- hydroxymethyldihydropteridine diphosphokinase	yes	yes	no	EW036_RS20725	no
Escherichia coli	B36	Proteomics_MS1 DDA	EW036_RS21130	g001091	-0.31	0.67	thiB	thiamine ABC transporter substrate binding subunit		thiamine ABC transporter substrate binding subunit	yes	yes	no	EW036_RS21130	no
Escherichia coli	B36	Proteomics_MS1 DDA	EW036_RS08150	g000223	-0.31	0.612	menF	isochorismate synthase MenF		isochorismate synthase MenF	yes	yes	no	EW036_RS08150	no
Escherichia coli	B36	Proteomics_MS1 DDA	EW036_RS18675	g000077_1	-0.31	0.572				cation efflux system protein CusF	yes	yes	no	EW036_RS18675	no
Escherichia coli	B36	Proteomics_MS1 DDA	EW036_RS03090	g004852	-0.31	0.326	EW036_RS03090	serine-type D-Ala-D-Ala carboxypeptidase		serine-type D-Ala-D-Ala carboxypeptidase	yes	yes	no	EW036_RS03090	no
Escherichia coli	B36	Proteomics_MS1 DDA	EW036_RS21230	g002489	-0.31	0.209	rsmA	16S rRNA (adenine(1518)-N(6)/adenine(1519)-N(6))-dimethyltransferase RsmA		16S rRNA (adenine(1518)-N(6)/adenine(1519)-N(6))- dimethyltransferase RsmA	yes	yes	no	EW036_RS21230	no
Escherichia coli	B36	Proteomics_MS1 DDA	EW036_RS15355	g002593	-0.31	0.0874	hisA	1-(5-phosphoribosyl)-5-[(5-phosphoribosylamino)methylideneamino]imidazole-4-carboxamide isomerase		1-(5-phosphoribosyl)-5-[(5- phosphoribosylamino)methylideneamino]imidazole-4- carboxamide isomerase	yes	yes	no	EW036_RS15355	no
Escherichia coli	B36	Proteomics_MS1 DDA	EW036_RS19035	g002840	-0.31	0.0768	recR	recombination protein RecR		recombination protein RecR	yes	yes	no	EW036_RS19035	no
Escherichia coli	B36	Proteomics_MS1 DDA	EW036_RS09545	g006078	-0.31	0.0738	lolD	lipoprotein-releasing ABC transporter ATP-binding protein LolD		lipoprotein-releasing ABC transporter ATP-binding protein LolD	yes	yes	no	EW036_RS09545	no
Escherichia coli	B36	Proteomics_MS1 DDA	EW036_RS03925	g004881	-0.31	0.0617	ftsP	cell division protein FtsP		cell division protein FtsP	yes	yes	no	EW036_RS03925	no
Escherichia coli	B36	Proteomics_MS1 DDA	EW036_RS05475	g002359	-0.31	0.0595	EW036_RS05475	thymidylate synthase		thymidylate synthase	yes	yes	no	EW036_RS05475	no
Escherichia coli	B36	Proteomics_MS1 DDA	EW036_RS21565	g004224	-0.31	0.057	nadR	multifunctional transcriptional regulator/nicotinamide-nucleotide adenylyltransferase/ribosylnicotinamide kinase NadR		multifunctional transcriptional regulator/nicotinamide-nucleotide adenylyltransferase/ribosylnicotinamide kinase NadR	yes	yes	no	EW036_RS21565	no
Escherichia coli	B36	Proteomics_MS1 DDA	EW036_RS22140	g009650	-0.31	0.0449	EW036_RS22140	DNA cytosine methyltransferase		DNA cytosine methyltransferase	no	no	no	EW036_RS22140	no
Escherichia coli	B36	Proteomics_MS1 DDA	EW036_RS21575	g005378	-0.31	0.0184	EW036_RS21575	phosphoserine phosphatase		phosphoserine phosphatase	yes	yes	no	EW036_RS21575	no
Escherichia coli	B36	Proteomics_MS1 DDA	EW036_RS02240	g004563	-0.31	0.00842	EW036_RS02240	ABC transporter ATP-binding protein		ABC transporter ATP-binding protein	yes	yes	no	EW036_RS02240	no
Escherichia coli	B36	Proteomics_MS1 DDA	EW036_RS12355	g006550	-0.3	0.664	EW036_RS12355	TetR/AcrR family transcriptional regulator		TetR/AcrR family transcriptional regulator	yes	yes	no	EW036_RS12355	no
Escherichia coli	B36	Proteomics_MS1 DDA	EW036_RS06210	g001463	-0.3	0.612	hycI	hydrogenase maturation peptidase HycI		hydrogenase maturation peptidase HycI	yes	yes	no	EW036_RS06210	no
Escherichia coli	B36	Proteomics_MS1 DDA	EW036_RS00820	g002629	-0.3	0.359	rfaY	lipopolysaccharide core heptose(II) kinase RfaY		lipopolysaccharide core heptose(II) kinase RfaY	yes	yes	no	EW036_RS00820	no
Escherichia coli	B36	Proteomics_MS1 DDA	EW036_RS15740	g003553	-0.3	0.242	EW036_RS15740	Ni(II)/Co(II) efflux transporter accessory subunit RcnB		nickel/cobalt homeostasis protein RcnB	yes	yes	no	EW036_RS15740	no
Escherichia coli	B36	Proteomics_MS1 DDA	EW036_RS20630	g003538	-0.3	0.114	erpA	iron-sulfur cluster insertion protein ErpA		iron-sulfur cluster insertion protein ErpA	yes	yes	no	EW036_RS20630	no
Escherichia coli	B36	Proteomics_MS1 DDA	EW036_RS10100	g001672	-0.3	0.102	EW036_RS10100	hypothetical protein		hypothetical protein	yes	yes	no	EW036_RS10100	no
Escherichia coli	B36	Proteomics_MS1 DDA	EW036_RS17530	g000674	-0.3	0.101	moaC	cyclic pyranopterin monophosphate synthase MoaC		cyclic pyranopterin monophosphate synthase MoaC	yes	yes	no	EW036_RS17530	no
Escherichia coli	B36	Proteomics_MS1 DDA	EW036_RS00555	g011074	-0.3	0.0911	pglX	BREX-1 system adenine-specific DNA-methyltransferase PglX		BREX-1 system adenine-specific DNA-methyltransferase PglX	no	no	no	EW036_RS00555	no
Escherichia coli	B36	Proteomics_MS1 DDA	EW036_RS18175	g000437	-0.3	0.058	EW036_RS18175	2-octaprenyl-3-methyl-6-methoxy-1,4-benzoquinol hydroxylase		2-octaprenyl-3-methyl-6-methoxy-1%2C4-benzoquinol hydroxylase	yes	yes	no	EW036_RS18175	no
Escherichia coli	B36	Proteomics_MS1 DDA	EW036_RS07375	g005584	-0.3	0.0241	EW036_RS07375	Dyp-type peroxidase		Dyp-type peroxidase	yes	yes	no	EW036_RS07375	no
Escherichia coli	B36	Proteomics_MS1 DDA	EW036_RS17745	g004129	-0.3	0.0191	tolB	Tol-Pal system protein TolB		Tol-Pal system protein TolB	yes	yes	no	EW036_RS17745	no
Escherichia coli	B36	Proteomics_MS1 DDA	EW036_RS03025	g005803	-0.3	0.0189	mlaF	phospholipid ABC transporter ATP-binding protein MlaF		phospholipid ABC transporter ATP-binding protein MlaF	yes	yes	no	EW036_RS03025	no
Escherichia coli	B36	Proteomics_MS1 DDA	EW036_RS13645	g004641	-0.3	0.0131	EW036_RS13645	arginine--tRNA ligase		arginine--tRNA ligase	yes	yes	no	EW036_RS13645	no
Escherichia coli	B36	Proteomics_MS1 DDA	EW036_RS18320	g000891_1	-0.3	0.00378	dacA	serine-type D-Ala-D-Ala carboxypeptidase		D-alanyl-D-alanine carboxypeptidase DacA	yes	yes	no	EW036_RS18320	no
Escherichia coli	B36	Proteomics_MS1 DDA	EW036_RS19190	g004577	-0.3	0.00205	EW036_RS19190	peptidylprolyl isomerase		peptidylprolyl isomerase	yes	yes	no	EW036_RS19190	no
Escherichia coli	B36	Proteomics_MS1 DDA	EW036_RS06935	g001877	-0.29	0.712	csiE	stationary phase inducible protein CsiE		stationary phase inducible protein CsiE	yes	yes	no	EW036_RS06935	no
Escherichia coli	B36	Proteomics_MS1 DDA	EW036_RS16275	g000577	-0.29	0.692	alkB	DNA oxidative demethylase AlkB		DNA oxidative demethylase AlkB	yes	yes	no	EW036_RS16275	no
Escherichia coli	B36	Proteomics_MS1 DDA	EW036_RS06060	g002790	-0.29	0.472	pcm	protein-L-isoaspartate O-methyltransferase		protein-L-isoaspartate(D-aspartate) O-methyltransferase	yes	yes	no	EW036_RS06060	no
Escherichia coli	B36	Proteomics_MS1 DDA	EW036_RS12375	g000439	-0.29	0.464	EW036_RS12375	bifunctional maltose regulon transcriptional repressor/cystathionine beta-lyase MalY		pyridoxal phosphate-dependent aminotransferase	yes	yes	no	EW036_RS12375	no
Escherichia coli	B36	Proteomics_MS1 DDA	EW036_RS01675	g001741	-0.29	0.42	tusA	sulfurtransferase TusA		sulfurtransferase TusA	yes	yes	no	EW036_RS01675	no
Escherichia coli	B36	Proteomics_MS1 DDA	EW036_RS18120	g004235	-0.29	0.274	EW036_RS18120	DNA-binding transcriptional regulator NagC		ROK family transcriptional regulator	yes	yes	no	EW036_RS18120	no
Escherichia coli	B36	Proteomics_MS1 DDA	EW036_RS24145	g005896	-0.29	0.127	EW036_RS24145	NAD(+) diphosphatase		NAD(+) diphosphatase	yes	yes	no	EW036_RS24145	no
Escherichia coli	B36	Proteomics_MS1 DDA	EW036_RS09590	g000083	-0.29	0.0937	potA	spermidine/putrescine ABC transporter ATP-binding protein PotA		ABC transporter ATP-binding protein	yes	yes	yes	EW036_RS09590	no
Escherichia coli	B36	Proteomics_MS1 DDA	EW036_RS11310	g002699	-0.29	0.0674	pspA	phage shock protein PspA		phage shock protein PspA	yes	yes	no	EW036_RS11310	no
Escherichia coli	B36	Proteomics_MS1 DDA	EW036_RS00940	g003480	-0.29	0.032	EW036_RS00940	YibL family ribosome-associated protein		YibL family ribosome-associated protein	yes	yes	no	EW036_RS00940	no
Escherichia coli	B36	Proteomics_MS1 DDA	EW036_RS02075	g003034	-0.29	0.0228	aroK	shikimate kinase AroK		shikimate kinase AroK	yes	yes	no	EW036_RS02075	no
Escherichia coli	B36	Proteomics_MS1 DDA	EW036_RS06120	g005112	-0.29	0.0176	mutS	DNA mismatch repair protein MutS		DNA mismatch repair protein MutS	yes	yes	no	EW036_RS06120	no
Escherichia coli	B36	Proteomics_MS1 DDA	EW036_RS18275	g001346	-0.29	0.0176	lptE	LPS assembly lipoprotein LptE		LPS assembly lipoprotein LptE	yes	yes	no	EW036_RS18275	no
Escherichia coli	B36	Proteomics_MS1 DDA	EW036_RS25165	g002616	-0.29	0.00336	yigB	5-amino-6-(5-phospho-D-ribitylamino)uracil phosphatase YigB		5-amino-6-(5-phospho-D-ribitylamino)uracil phosphatase YigB	yes	yes	no	EW036_RS25165	no
Escherichia coli	B36	Proteomics_MS1 DDA	EW036_RS12955	g001141	-0.29	0.00244	EW036_RS12955	ammonia-dependent NAD(+) synthetase		ammonia-dependent NAD(+) synthetase	yes	yes	yes	EW036_RS12955	no
Escherichia coli	B36	Proteomics_MS1 DDA	EW036_RS22450	g005875	-0.28	0.734	EW036_RS22450	DeoR family transcriptional regulator		DeoR family transcriptional regulator	no	no	no	EW036_RS22450	no
Escherichia coli	B36	Proteomics_MS1 DDA	EW036_RS09965	g005530	-0.28	0.669	EW036_RS09965	iron/manganese ABC transporter substrate-binding protein SitA		metal ABC transporter substrate-binding protein	no	no	no	EW036_RS09965	no
Escherichia coli	B36	Proteomics_MS1 DDA	EW036_RS04900	g002928	-0.28	0.593	EW036_RS04900	YggT family protein		YggT family protein	yes	yes	no	EW036_RS04900	no
Escherichia coli	B36	Proteomics_MS1 DDA	EW036_RS10615	g005519	-0.28	0.582	oppB	oligopeptide ABC transporter permease OppB		oligopeptide ABC transporter permease OppB	yes	yes	no	EW036_RS10615	no
Escherichia coli	B36	Proteomics_MS1 DDA	EW036_RS05420	g000144	-0.28	0.544	galR	HTH-type transcriptional regulator GalR		LacI family transcriptional regulator	yes	yes	yes	EW036_RS05420	no
Escherichia coli	B36	Proteomics_MS1 DDA	EW036_RS20540	g004964	-0.28	0.249	rseP	sigma E protease regulator RseP		sigma E protease regulator RseP	yes	yes	no	EW036_RS20540	no
Escherichia coli	B36	Proteomics_MS1 DDA	EW036_RS13565	g002827	-0.28	0.173	ruvA	Holliday junction branch migration protein RuvA		Holliday junction branch migration protein RuvA	yes	yes	no	EW036_RS13565	no
Escherichia coli	B36	Proteomics_MS1 DDA	EW036_RS25705	g004692	-0.28	0.147	yidC	membrane protein insertase YidC		membrane protein insertase YidC	yes	yes	no	EW036_RS25705	no
Escherichia coli	B36	Proteomics_MS1 DDA	EW036_RS10420	g002798	-0.28	0.108	lolB	lipoprotein localization protein LolB		lipoprotein localization protein LolB	yes	yes	no	EW036_RS10420	no
Escherichia coli	B36	Proteomics_MS1 DDA	EW036_RS17640	g002523	-0.28	0.096	modE	molybdenum-dependent transcriptional regulator		molybdenum-dependent transcriptional regulator	yes	yes	no	EW036_RS17640	no
Escherichia coli	B36	Proteomics_MS1 DDA	EW036_RS24130	g001347	-0.28	0.071	EW036_RS24130	DUF416 family protein		YjaG family protein	yes	yes	no	EW036_RS24130	no
Escherichia coli	B36	Proteomics_MS1 DDA	EW036_RS07850	g005472	-0.28	0.0681	EW036_RS07850	50S ribosomal protein L3 N(5)-glutamine methyltransferase		50S ribosomal protein L3 N(5)-glutamine methyltransferase	yes	yes	no	EW036_RS07850	no
Escherichia coli	B36	Proteomics_MS1 DDA	EW036_RS19070	g005067	-0.28	0.0611	mscK	mechanosensitive channel MscK		mechanosensitive channel MscK	yes	yes	no	EW036_RS19070	no
Escherichia coli	B36	Proteomics_MS1 DDA	EW036_RS05465	g004487	-0.28	0.0391	ptsP	phosphoenolpyruvate--protein phosphotransferase		phosphoenolpyruvate--protein phosphotransferase	yes	yes	no	EW036_RS05465	no
Escherichia coli	B36	Proteomics_MS1 DDA	EW036_RS21880	g009713	-0.28	0.0306	iadA	beta-aspartyl-peptidase		beta-aspartyl-peptidase	yes	yes	no	EW036_RS21880	no
Escherichia coli	B36	Proteomics_MS1 DDA	EW036_RS05870	g004488	-0.28	0.0209	EW036_RS05870	GTP pyrophosphokinase		GTP diphosphokinase	yes	yes	no	EW036_RS05870	no
Escherichia coli	B36	Proteomics_MS1 DDA	EW036_RS22145	g010393	-0.28	0.0209	EW036_RS22145	Alw26I/Eco31I/Esp3I family type II restriction adenine-specific DNA-methyltransferase		Alw26I/Eco31I/Esp3I family type II restriction adenine-specific DNA-methyltransferase	no	no	no	EW036_RS22145	no
Escherichia coli	B36	Proteomics_MS1 DDA	EW036_RS05760	g004416	-0.28	0.00375	rlmM	23S rRNA (cytidine(2498)-2'-O)-methyltransferase RlmM		23S rRNA (cytidine(2498)-2'-O)-methyltransferase RlmM	yes	yes	no	EW036_RS05760	no
Escherichia coli	B36	Proteomics_MS1 DDA	EW036_RS01980	g005158	-0.28	0.00363	EW036_RS01980	RNA-binding transcriptional accessory protein		RNA-binding transcriptional accessory protein	yes	yes	no	EW036_RS01980	no
Escherichia coli	B36	Proteomics_MS1 DDA	EW036_RS16165	g004622	-0.27	0.662	EW036_RS16165	cardiolipin transport protein PbgA		DUF3413 domain-containing protein	yes	yes	no	EW036_RS16165	no
Escherichia coli	B36	Proteomics_MS1 DDA	EW036_RS18685	g000288_1	-0.27	0.611	EW036_RS18685	copper response regulator transcription factor CusR		copper response regulator transcription factor CusR	yes	yes	no	EW036_RS18685	no
Escherichia coli	B36	Proteomics_MS1 DDA	EW036_RS04855	g002610	-0.27	0.245	EW036_RS04855	DUF2884 family protein		DUF2884 domain-containing protein	yes	yes	no	EW036_RS04855	no
Escherichia coli	B36	Proteomics_MS1 DDA	EW036_RS09290	g001350	-0.27	0.164	EW036_RS09290	30S ribosomal protein S5 alanine N-acetyltransferase		30S ribosomal protein S5 alanine N-acetyltransferase	yes	yes	no	EW036_RS09290	no
Escherichia coli	B36	Proteomics_MS1 DDA	EW036_RS10140	g006037	-0.27	0.15	fadR	fatty acid metabolism transcriptional regulator FadR		fatty acid metabolism transcriptional regulator FadR	yes	yes	no	EW036_RS10140	no
Escherichia coli	B36	Proteomics_MS1 DDA	EW036_RS04950	g000432	-0.27	0.106	metK	methionine adenosyltransferase		methionine adenosyltransferase	yes	yes	yes	EW036_RS04950	no
Escherichia coli	B36	Proteomics_MS1 DDA	EW036_RS06730	g000286	-0.27	0.102	EW036_RS06730	uracil-DNA glycosylase		uracil-DNA glycosylase	yes	yes	yes	EW036_RS06730	no
Escherichia coli	B36	Proteomics_MS1 DDA	EW036_RS03185	g005628	-0.27	0.071	nlpI	lipoprotein NlpI		lipoprotein NlpI	yes	yes	no	EW036_RS03185	no
Escherichia coli	B36	Proteomics_MS1 DDA	EW036_RS15345	g005167	-0.27	0.0669	hisB	bifunctional histidinol-phosphatase/imidazoleglycerol-phosphate dehydratase HisB		bifunctional histidinol-phosphatase/imidazoleglycerol-phosphate dehydratase HisB	yes	yes	no	EW036_RS15345	no
Escherichia coli	B36	Proteomics_MS1 DDA	EW036_RS21020	g004472	-0.27	0.0247	murG	undecaprenyldiphospho-muramoylpentapeptide beta-N-acetylglucosaminyltransferase		undecaprenyldiphospho-muramoylpentapeptide beta-N-acetylglucosaminyltransferase	yes	yes	no	EW036_RS21020	no
Escherichia coli	B36	Proteomics_MS1 DDA	EW036_RS09255	g001978	-0.27	0.0203	EW036_RS09255	N-methyl-L-tryptophan oxidase		N-methyl-L-tryptophan oxidase	yes	yes	no	EW036_RS09255	no
Escherichia coli	B36	Proteomics_MS1 DDA	EW036_RS24140	g005174	-0.27	0.014	EW036_RS24140	uroporphyrinogen decarboxylase		uroporphyrinogen decarboxylase	yes	yes	no	EW036_RS24140	no
Escherichia coli	B36	Proteomics_MS1 DDA	EW036_RS03055	g004182	-0.27	0.0106	murA	UDP-N-acetylglucosamine 1-carboxyvinyltransferase		UDP-N-acetylglucosamine 1-carboxyvinyltransferase	yes	yes	no	EW036_RS03055	no
Escherichia coli	B36	Proteomics_MS1 DDA	EW036_RS03895	g001257	-0.27	0.0104	qseB	two-component system response regulator QseB		two-component system response regulator QseB	yes	yes	no	EW036_RS03895	no
Escherichia coli	B36	Proteomics_MS1 DDA	EW036_RS19280	g004843	-0.27	0.0101	thiI	tRNA 4-thiouridine(8) synthase ThiI		tRNA 4-thiouridine(8) synthase ThiI	yes	yes	no	EW036_RS19280	no
Escherichia coli	B36	Proteomics_MS1 DDA	EW036_RS03260	g001345	-0.26	0.749	diaA	DnaA initiator-associating protein DiaA		DnaA initiator-associating protein DiaA	yes	yes	no	EW036_RS03260	no
Escherichia coli	B36	Proteomics_MS1 DDA	EW036_RS20370	g005836	-0.26	0.664	EW036_RS20370	endonuclease/exonuclease/phosphatase family protein		endonuclease/exonuclease/phosphatase family protein	yes	yes	no	EW036_RS20370	no
Escherichia coli	B36	Proteomics_MS1 DDA	EW036_RS02035	g002021	-0.26	0.651	EW036_RS02035	intracellular growth attenuator protein IgaA		intracellular growth attenuator family protein	yes	yes	no	EW036_RS02035	no
Escherichia coli	B36	Proteomics_MS1 DDA	EW036_RS24440	g005136	-0.26	0.534	EW036_RS24440	bifunctional aspartate kinase/homoserine dehydrogenase II		bifunctional aspartate kinase/homoserine dehydrogenase II	yes	yes	no	EW036_RS24440	no
Escherichia coli	B36	Proteomics_MS1 DDA	EW036_RS13545	g005955	-0.26	0.477	znuC	zinc ABC transporter ATP-binding protein ZnuC		zinc ABC transporter ATP-binding protein ZnuC	yes	yes	no	EW036_RS13545	no
Escherichia coli	B36	Proteomics_MS1 DDA	EW036_RS16295	g002248	-0.26	0.332	rcsD	phosphotransferase RcsD		phosphotransferase RcsD	yes	yes	no	EW036_RS16295	no
Escherichia coli	B36	Proteomics_MS1 DDA	EW036_RS21035	g004449	-0.26	0.318	EW036_RS21035	phospho-N-acetylmuramoyl-pentapeptide-transferase		phospho-N-acetylmuramoyl-pentapeptide- transferase	yes	yes	no	EW036_RS21035	no
Escherichia coli	B36	Proteomics_MS1 DDA	EW036_RS04005	g006004	-0.26	0.236	exbB	biopolymer transporter ExbB		tol-pal system-associated acyl-CoA thioesterase	yes	yes	no	EW036_RS04005	no
Escherichia coli	B36	Proteomics_MS1 DDA	EW036_RS07445	g008452	-0.26	0.117	EW036_RS07445	phosphocarrier protein Hpr		phosphocarrier protein Hpr	yes	yes	no	EW036_RS07445	no
Escherichia coli	B36	Proteomics_MS1 DDA	EW036_RS22760	g003539	-0.26	0.0762	EW036_RS22760	gamma-glutamylcyclotransferase		gamma-glutamylcyclotransferase	yes	yes	no	EW036_RS22760	no
Escherichia coli	B36	Proteomics_MS1 DDA	EW036_RS08025	g003101	-0.26	0.0724	EW036_RS08025	YfbU family protein		YfbU family protein	yes	yes	no	EW036_RS08025	no
Escherichia coli	B36	Proteomics_MS1 DDA	EW036_RS05740	g004254	-0.26	0.0681	csdA	cysteine desulfurase CsdA		cysteine desulfurase CsdA	yes	yes	no	EW036_RS05740	no
Escherichia coli	B36	Proteomics_MS1 DDA	EW036_RS19025	g002754	-0.26	0.0672	EW036_RS19025	adenylate kinase		adenylate kinase	yes	yes	no	EW036_RS19025	no
Escherichia coli	B36	Proteomics_MS1 DDA	EW036_RS07855	g004444	-0.26	0.063	EW036_RS07855	chorismate synthase		chorismate synthase	yes	yes	no	EW036_RS07855	no
Escherichia coli	B36	Proteomics_MS1 DDA	EW036_RS06065	g000231_1	-0.26	0.0576	nlpD	murein hydrolase activator NlpD		murein hydrolase activator NlpD	yes	yes	no	EW036_RS06065	no
Escherichia coli	B36	Proteomics_MS1 DDA	EW036_RS19085	g000092_2	-0.26	0.046	EW036_RS19085	multidrug efflux RND transporter permease subunit		multidrug efflux RND transporter permease subunit	yes	yes	no	EW036_RS19085	no
Escherichia coli	B36	Proteomics_MS1 DDA	EW036_RS12890	g001242	-0.26	0.0357	hxpB	hexitol phosphatase HxpB		hexitol phosphatase HxpB	yes	yes	no	EW036_RS12890	no
Escherichia coli	B36	Proteomics_MS1 DDA	EW036_RS07115	g004762	-0.26	0.0301	ppx	exopolyphosphatase		exopolyphosphatase	yes	yes	no	EW036_RS07115	no
Escherichia coli	B36	Proteomics_MS1 DDA	EW036_RS17340	g004733	-0.26	0.0218	EW036_RS17340	ABC-F family ATPase		ABC-F family ATPase	yes	yes	no	EW036_RS17340	no
Escherichia coli	B36	Proteomics_MS1 DDA	EW036_RS02950	g005156	-0.26	0.0212	arcB	aerobic respiration two-component sensor histidine kinase ArcB		aerobic respiration two-component sensor histidine kinase ArcB	yes	yes	no	EW036_RS02950	no
Escherichia coli	B36	Proteomics_MS1 DDA	EW036_RS17310	g001905	-0.26	0.0209	EW036_RS17310	molybdopterin molybdotransferase MoeA		molybdopterin molybdotransferase MoeA	yes	yes	no	EW036_RS17310	no
Escherichia coli	B36	Proteomics_MS1 DDA	EW036_RS22765	g005053	-0.26	0.0209	EW036_RS22765	autotransporter assembly complex protein TamB		autotransporter assembly complex protein TamB	yes	yes	no	EW036_RS22765	no
Escherichia coli	B36	Proteomics_MS1 DDA	EW036_RS10105	g001261	-0.26	0.015	EW036_RS10105	fumarylacetoacetate hydrolase family protein		fumarylacetoacetate hydrolase family protein	yes	yes	no	EW036_RS10105	no
Escherichia coli	B36	Proteomics_MS1 DDA	EW036_RS00030	g005802	-0.26	0.00908	EW036_RS00030	sugar-phosphatase		sugar-phosphatase	yes	yes	no	EW036_RS00030	no
Escherichia coli	B36	Proteomics_MS1 DDA	EW036_RS06320	g005102	-0.26	0.008	alaS	alanine--tRNA ligase		alanine--tRNA ligase	yes	yes	no	EW036_RS06320	no
Escherichia coli	B36	Proteomics_MS1 DDA	EW036_RS12455	g000226	-0.26	0.00567	EW036_RS12455	tyrosine--tRNA ligase		tyrosine--tRNA ligase	yes	yes	yes	EW036_RS12455	no
Escherichia coli	B36	Proteomics_MS1 DDA	EW036_RS11415	g001099	-0.25	0.793	EW036_RS11415	L-Ala-D/L-Glu epimerase		L-Ala-D/L-Glu epimerase	yes	yes	no	EW036_RS11415	no
Escherichia coli	B36	Proteomics_MS1 DDA	EW036_RS17850	g003415	-0.25	0.691	EW036_RS17850	succinate dehydrogenase cytochrome b556 subunit		succinate dehydrogenase cytochrome b556 subunit	yes	yes	no	EW036_RS17850	no
Escherichia coli	B36	Proteomics_MS1 DDA	EW036_RS08205	g000956	-0.25	0.395	arnA	bifunctional UDP-4-amino-4-deoxy-L-arabinose formyltransferase/UDP-glucuronic acid oxidase ArnA		bifunctional UDP-4-amino-4-deoxy-L-arabinose formyltransferase/UDP-glucuronic acid oxidase ArnA	yes	yes	no	EW036_RS08205	no
Escherichia coli	B36	Proteomics_MS1 DDA	EW036_RS23190	g006664	-0.25	0.326	efp	elongation factor P		elongation factor P	yes	yes	no	EW036_RS23190	no
Escherichia coli	B36	Proteomics_MS1 DDA	EW036_RS07135	g000592	-0.25	0.214	EW036_RS07135	uracil phosphoribosyltransferase		uracil phosphoribosyltransferase	yes	yes	yes	EW036_RS07135	no
Escherichia coli	B36	Proteomics_MS1 DDA	EW036_RS02260	g002871	-0.25	0.184	EW036_RS02260	peptidylprolyl isomerase		peptidylprolyl isomerase	yes	yes	no	EW036_RS02260	no
Escherichia coli	B36	Proteomics_MS1 DDA	EW036_RS17065	g002089	-0.25	0.172	EW036_RS17065	ATP-dependent endonuclease		ATP-dependent endonuclease	yes	yes	no	EW036_RS17065	no
Escherichia coli	B36	Proteomics_MS1 DDA	EW036_RS11040	g006214	-0.25	0.157	EW036_RS11040	class I SAM-dependent methyltransferase		class I SAM-dependent methyltransferase	no	no	no	EW036_RS11040	no
Escherichia coli	B36	Proteomics_MS1 DDA	EW036_RS15420	g000330	-0.25	0.114	rfbC	dTDP-4-dehydrorhamnose 3,5-epimerase		dTDP-4-dehydrorhamnose 3%2C5-epimerase	no	no	no	EW036_RS15420	no
Escherichia coli	B36	Proteomics_MS1 DDA	EW036_RS17915	g000276	-0.25	0.108	EW036_RS17915	endonuclease VIII		endonuclease VIII	yes	yes	no	EW036_RS17915	no
Escherichia coli	B36	Proteomics_MS1 DDA	EW036_RS15245	g003579	-0.25	0.0882	EW036_RS15245	DUF496 family protein		DUF496 family protein	yes	yes	no	EW036_RS15245	no
Escherichia coli	B36	Proteomics_MS1 DDA	EW036_RS03920	g002590	-0.25	0.0764	EW036_RS03920	1-acylglycerol-3-phosphate O-acyltransferase		1-acylglycerol-3-phosphate O-acyltransferase	yes	yes	no	EW036_RS03920	no
Escherichia coli	B36	Proteomics_MS1 DDA	EW036_RS23790	g000898_1	-0.25	0.0749	EW036_RS23790	aromatic amino acid transaminase		aromatic amino acid transaminase	yes	yes	no	EW036_RS23790	no
Escherichia coli	B36	Proteomics_MS1 DDA	EW036_RS02895	g002764	-0.25	0.0701	EW036_RS02895	stringent starvation protein A		stringent starvation protein A	yes	yes	no	EW036_RS02895	no
Escherichia coli	B36	Proteomics_MS1 DDA	EW036_RS18015	g001390	-0.25	0.06	seqA	replication initiation negative regulator SeqA		replication initiation negative regulator SeqA	yes	yes	no	EW036_RS18015	no
Escherichia coli	B36	Proteomics_MS1 DDA	EW036_RS00985	g004593	-0.25	0.0576	selB	selenocysteinyl-tRNA-specific translation elongation factor SelB		selenocysteine-specific translation elongation factor	yes	yes	no	EW036_RS00985	no
Escherichia coli	B36	Proteomics_MS1 DDA	EW036_RS12590	g001287	-0.25	0.0391	ribE	riboflavin synthase		riboflavin synthase	yes	yes	no	EW036_RS12590	no
Escherichia coli	B36	Proteomics_MS1 DDA	EW036_RS13515	g004820	-0.25	0.028	zwf	glucose-6-phosphate dehydrogenase		glucose-6-phosphate dehydrogenase	yes	yes	no	EW036_RS13515	no
Escherichia coli	B36	Proteomics_MS1 DDA	EW036_RS02080	g004430	-0.25	0.0108	EW036_RS02080	3-dehydroquinate synthase		3-dehydroquinate synthase	yes	yes	no	EW036_RS02080	no
Escherichia coli	B36	Proteomics_MS1 DDA	EW036_RS07845	g001379	-0.24	0.715	smrB	endonuclease SmrB		endonuclease SmrB	yes	yes	no	EW036_RS07845	no
Escherichia coli	B36	Proteomics_MS1 DDA	EW036_RS03350	g003560	-0.24	0.677	EW036_RS03350	type II toxin-antitoxin system PrlF family antitoxin		type II toxin-antitoxin system PrlF family antitoxin	yes	yes	no	EW036_RS03350	no
Escherichia coli	B36	Proteomics_MS1 DDA	EW036_RS08140	g000178	-0.24	0.591	EW036_RS08140	GNAT family N-acetyltransferase		GNAT family N-acetyltransferase	yes	yes	no	EW036_RS08140	no
Escherichia coli	B36	Proteomics_MS1 DDA	EW036_RS07560	g000887	-0.24	0.54	EW036_RS07560	nucleoside permease NupC		nucleoside permease NupC	yes	yes	no	EW036_RS07560	no
Escherichia coli	B36	Proteomics_MS1 DDA	EW036_RS10075	g003757	-0.24	0.425	minE	cell division topological specificity factor MinE		cell division topological specificity factor MinE	yes	yes	no	EW036_RS10075	no
Escherichia coli	B36	Proteomics_MS1 DDA	EW036_RS21770	g003662	-0.24	0.415	EW036_RS21770	hypothetical protein		BrnA antitoxin family protein	no	no	no	EW036_RS21770	no
Escherichia coli	B36	Proteomics_MS1 DDA	EW036_RS25145	g001803	-0.24	0.273	corA	magnesium/cobalt transporter CorA		magnesium/cobalt transporter CorA	yes	yes	no	EW036_RS25145	no
Escherichia coli	B36	Proteomics_MS1 DDA	EW036_RS18295	g003610	-0.24	0.235	EW036_RS18295	ribosome silencing factor		ribosome silencing factor	yes	yes	no	EW036_RS18295	no
Escherichia coli	B36	Proteomics_MS1 DDA	EW036_RS04930	g006007	-0.24	0.194	EW036_RS04930	16S rRNA (uracil(1498)-N(3))-methyltransferase		16S rRNA (uracil(1498)-N(3))-methyltransferase	yes	yes	no	EW036_RS04930	no
Escherichia coli	B36	Proteomics_MS1 DDA	EW036_RS23810	g002165_1	-0.24	0.174	dnaB	replicative DNA helicase DnaB		replicative DNA helicase	yes	yes	no	EW036_RS23810	no
Escherichia coli	B36	Proteomics_MS1 DDA	EW036_RS21220	g001868	-0.24	0.129	surA	peptidylprolyl isomerase SurA		peptidylprolyl isomerase SurA	yes	yes	no	EW036_RS21220	no
Escherichia coli	B36	Proteomics_MS1 DDA	EW036_RS01550	g002131	-0.24	0.122	EW036_RS01550	Low-affinity inorganic phosphate transporter 1		inorganic phosphate transporter PitA	yes	yes	no	EW036_RS01550	no
Escherichia coli	B36	Proteomics_MS1 DDA	EW036_RS02980	g003113	-0.24	0.113	ptsN	PTS IIA-like nitrogen regulatory protein PtsN		PTS IIA-like nitrogen regulatory protein PtsN	yes	yes	no	EW036_RS02980	no
Escherichia coli	B36	Proteomics_MS1 DDA	EW036_RS18125	g005959	-0.24	0.0911	EW036_RS18125	HAD-IIA family hydrolase		HAD-IIA family hydrolase	yes	yes	no	EW036_RS18125	no
Escherichia coli	B36	Proteomics_MS1 DDA	EW036_RS10600	g005094	-0.24	0.071	adhE	bifunctional acetaldehyde-CoA/alcohol dehydrogenase		bifunctional acetaldehyde-CoA/alcohol dehydrogenase	yes	yes	no	EW036_RS10600	no
Escherichia coli	B36	Proteomics_MS1 DDA	EW036_RS15370	g002342	-0.24	0.0604	wzzB	LPS O-antigen chain length determinant protein WzzB		LPS O-antigen chain length determinant protein WzzB	yes	yes	no	EW036_RS15370	no
Escherichia coli	B36	Proteomics_MS1 DDA	EW036_RS04990	g000088	-0.24	0.06	tkt	transketolase		transketolase	yes	yes	yes	EW036_RS04990	no
Escherichia coli	B36	Proteomics_MS1 DDA	EW036_RS24290	g005702	-0.24	0.0248	EW036_RS24290	glutamate racemase		glutamate racemase	yes	yes	no	EW036_RS24290	no
Escherichia coli	B36	Proteomics_MS1 DDA	EW036_RS00750	g001916	-0.24	0.0244	coaBC	bifunctional phosphopantothenoylcysteine decarboxylase/phosphopantothenate--cysteine ligase CoaBC		bifunctional phosphopantothenoylcysteine decarboxylase/phosphopantothenate--cysteine ligase CoaBC	yes	yes	no	EW036_RS00750	no
Escherichia coli	B36	Proteomics_MS1 DDA	EW036_RS05880	g000986	-0.24	0.0214	pyrG	CTP synthase (glutamine hydrolyzing)		CTP synthase (glutamine hydrolyzing)	yes	yes	yes	EW036_RS05880	no
Escherichia coli	B36	Proteomics_MS1 DDA	EW036_RS19325	g000931	-0.24	0.0177	ribD	bifunctional diaminohydroxyphosphoribosylaminopyrimidine deaminase/5-amino-6-(5-phosphoribosylamino)uracil reductase RibD		bifunctional diaminohydroxyphosphoribosylaminopyrimidine deaminase/5-amino-6-(5-phosphoribosylamino)uracil reductase RibD	yes	yes	no	EW036_RS19325	no
Escherichia coli	B36	Proteomics_MS1 DDA	EW036_RS02105	g002313	-0.24	0.00804	trpS	tryptophan--tRNA ligase		tryptophan--tRNA ligase	yes	yes	no	EW036_RS02105	no
Escherichia coli	B36	Proteomics_MS1 DDA	EW036_RS11495	g002939	-0.23	0.769	smrA	DNA endonuclease SmrA		DNA endonuclease SmrA	yes	yes	no	EW036_RS11495	no
Escherichia coli	B36	Proteomics_MS1 DDA	EW036_RS02985	g003707	-0.23	0.344	EW036_RS02985	ribosome hibernation promoting factor		ribosome hibernation promoting factor	yes	yes	no	EW036_RS02985	no
Escherichia coli	B36	Proteomics_MS1 DDA	EW036_RS11825	g000525	-0.23	0.256	EW036_RS11825	PhzF family isomerase		PhzF family isomerase	yes	yes	no	EW036_RS11825	no
Escherichia coli	B36	Proteomics_MS1 DDA	EW036_RS11210	g002570	-0.23	0.186	EW036_RS11210	DeoR/GlpR transcriptional regulator		DeoR/GlpR transcriptional regulator	yes	yes	no	EW036_RS11210	no
Escherichia coli	B36	Proteomics_MS1 DDA	EW036_RS08235	g000893	-0.23	0.132	cinA	nicotinamide mononucleotide deamidase-related protein YfaY		nicotinamide mononucleotide deamidase-related protein YfaY	yes	yes	no	EW036_RS08235	no
Escherichia coli	B36	Proteomics_MS1 DDA	EW036_RS08030	g001260	-0.23	0.126	EW036_RS08030	hexitol phosphatase HpxA		sugar phosphatase	yes	yes	no	EW036_RS08030	no
Escherichia coli	B36	Proteomics_MS1 DDA	EW036_RS25550	g003010	-0.23	0.112	atpH	F0F1 ATP synthase subunit delta		F0F1 ATP synthase subunit delta	yes	yes	no	EW036_RS25550	no
Escherichia coli	B36	Proteomics_MS1 DDA	EW036_RS05145	g002903	-0.23	0.106	EW036_RS05145	YecA family protein		YecA family protein	yes	yes	no	EW036_RS05145	no
Escherichia coli	B36	Proteomics_MS1 DDA	EW036_RS13640	g001365	-0.23	0.0882	EW036_RS13640	VOC family protein		VOC family protein	yes	yes	no	EW036_RS13640	no
Escherichia coli	B36	Proteomics_MS1 DDA	EW036_RS25285	g004372	-0.23	0.0831	rffA	dTDP-4-amino-4,6-dideoxygalactose transaminase		dTDP-4-amino-4%2C6-dideoxygalactose transaminase	yes	yes	no	EW036_RS25285	no
Escherichia coli	B36	Proteomics_MS1 DDA	EW036_RS02045	g005113	-0.23	0.0682	EW036_RS02045	peptidoglycan glycosyltransferase/peptidoglycan DD-transpeptidase MrcA		peptidoglycan glycosyltransferase/peptidoglycan DD-transpeptidase MrcA	yes	yes	no	EW036_RS02045	no
Escherichia coli	B36	Proteomics_MS1 DDA	EW036_RS22770	g004642	-0.23	0.0662	EW036_RS22770	autotransporter assembly complex protein TamA		autotransporter assembly complex protein TamA	yes	yes	no	EW036_RS22770	no
Escherichia coli	B36	Proteomics_MS1 DDA	EW036_RS06655	g005996	-0.23	0.0407	bamD	outer membrane protein assembly factor BamD		outer membrane protein assembly factor BamD	yes	yes	no	EW036_RS06655	no
Escherichia coli	B36	Proteomics_MS1 DDA	EW036_RS19080	g000133_2	-0.23	0.0164	EW036_RS19080	multidrug efflux RND transporter periplasmic adaptor subunit AcrA		multidrug efflux RND transporter periplasmic adaptor subunit AcrA	yes	yes	no	EW036_RS19080	no
Escherichia coli	B36	Proteomics_MS1 DDA	EW036_RS15395	g006488	-0.22	0.851	EW036_RS15395	LPS biosynthesis protein		LPS biosynthesis protein	no	no	no	EW036_RS15395	no
Escherichia coli	B36	Proteomics_MS1 DDA	EW036_RS19290	g002423	-0.22	0.787	ispA	(2E,6E)-farnesyl diphosphate synthase		(2E%2C6E)-farnesyl diphosphate synthase	yes	yes	no	EW036_RS19290	no
Escherichia coli	B36	Proteomics_MS1 DDA	EW036_RS09795	g008211	-0.22	0.624	EW036_RS09795	increased serum survival lipoprotein Iss		increased serum survival lipoprotein Iss	no	no	no	EW036_RS09795	no
Escherichia coli	B36	Proteomics_MS1 DDA	EW036_RS13620	g005296	-0.22	0.62	cmoB	tRNA 5-methoxyuridine(34)/uridine 5-oxyacetic acid(34) synthase CmoB		tRNA 5-methoxyuridine(34)/uridine 5-oxyacetic acid(34) synthase CmoB	yes	yes	no	EW036_RS13620	no
Escherichia coli	B36	Proteomics_MS1 DDA	EW036_RS12315	g001112	-0.22	0.569	EW036_RS12315	DNA replication terminus site-binding protein		DNA replication terminus site-binding protein	yes	yes	no	EW036_RS12315	no
Escherichia coli	B36	Proteomics_MS1 DDA	EW036_RS02795	g001990	-0.22	0.537	mreC	rod shape-determining protein MreC		rod shape-determining protein MreC	yes	yes	no	EW036_RS02795	no
Escherichia coli	B36	Proteomics_MS1 DDA	EW036_RS19570	g001352	-0.22	0.332	EW036_RS19570	DUF2058 domain-containing protein		DUF2058 domain-containing protein	yes	yes	no	EW036_RS19570	no
Escherichia coli	B36	Proteomics_MS1 DDA	EW036_RS15635	g007938	-0.22	0.25	EW036_RS15635	DUF1508 domain-containing protein		YegP family protein	yes	yes	no	EW036_RS15635	no
Escherichia coli	B36	Proteomics_MS1 DDA	EW036_RS19315	g003338	-0.22	0.225	nusB	transcription antitermination factor NusB		transcription antitermination factor NusB	yes	yes	no	EW036_RS19315	no
Escherichia coli	B36	Proteomics_MS1 DDA	EW036_RS16370	g006018	-0.22	0.145	EW036_RS16370	bifunctional 3-demethylubiquinone 3-O-methyltransferase/2-octaprenyl-6-hydroxy phenol methylase		bifunctional 3-demethylubiquinone 3-O-methyltransferase/2-octaprenyl-6-hydroxy phenol methylase	yes	yes	no	EW036_RS16370	no
Escherichia coli	B36	Proteomics_MS1 DDA	EW036_RS12460	g002729	-0.22	0.127	pdxH	pyridoxamine 5'-phosphate oxidase		pyridoxamine 5'-phosphate oxidase	yes	yes	no	EW036_RS12460	no
Escherichia coli	B36	Proteomics_MS1 DDA	EW036_RS13505	g002761	-0.22	0.104	eda	bifunctional 4-hydroxy-2-oxoglutarate aldolase/2-dehydro-3-deoxy-phosphogluconate aldolase		bifunctional 4-hydroxy-2-oxoglutarate aldolase/2-dehydro-3-deoxy-phosphogluconate aldolase	yes	yes	no	EW036_RS13505	no
Escherichia coli	B36	Proteomics_MS1 DDA	EW036_RS07170	g002778	-0.22	0.102	EW036_RS07170	glycine cleavage system transcriptional repressor		glycine cleavage system transcriptional repressor	yes	yes	no	EW036_RS07170	no
Escherichia coli	B36	Proteomics_MS1 DDA	EW036_RS07930	g001254	-0.22	0.0827	dedD	cell division protein DedD		cell division protein DedD	yes	yes	no	EW036_RS07930	no
Escherichia coli	B36	Proteomics_MS1 DDA	EW036_RS11230	g004559	-0.22	0.0709	rnb	exoribonuclease II		exoribonuclease II	yes	yes	no	EW036_RS11230	no
Escherichia coli	B36	Proteomics_MS1 DDA	EW036_RS07030	g001083	-0.22	0.0672	rodZ	cytoskeleton protein RodZ		cytoskeleton protein RodZ	yes	yes	no	EW036_RS07030	no
Escherichia coli	B36	Proteomics_MS1 DDA	EW036_RS08015	g004259	-0.22	0.0672	EW036_RS08015	acetate kinase		acetate kinase	yes	yes	no	EW036_RS08015	no
Escherichia coli	B36	Proteomics_MS1 DDA	EW036_RS02275	g006028	-0.22	0.0614	EW036_RS02275	transcriptional regulator		transcriptional regulator	yes	yes	no	EW036_RS02275	no
Escherichia coli	B36	Proteomics_MS1 DDA	EW036_RS21455	g002881	-0.22	0.0596	EW036_RS21455	molybdopterin adenylyltransferase		molybdopterin adenylyltransferase	yes	yes	no	EW036_RS21455	no
Escherichia coli	B36	Proteomics_MS1 DDA	EW036_RS21045	g004813	-0.22	0.0493	EW036_RS21045	UDP-N-acetylmuramoyl-L-alanyl-D-glutamate--2,6-diaminopimelate ligase		UDP-N-acetylmuramoyl-L-alanyl-D-glutamate--2%2C 6-diaminopimelate ligase	yes	yes	no	EW036_RS21045	no
Escherichia coli	B36	Proteomics_MS1 DDA	EW036_RS12825	g001059	-0.22	0.0449	EW036_RS12825	phenylalanine--tRNA ligase subunit alpha		phenylalanine--tRNA ligase subunit alpha	yes	yes	yes	EW036_RS12825	no
Escherichia coli	B36	Proteomics_MS1 DDA	EW036_RS16155	g005288	-0.22	0.0337	yejK	nucleoid-associated protein YejK		nucleoid-associated protein YejK	yes	yes	no	EW036_RS16155	no
Escherichia coli	B36	Proteomics_MS1 DDA	EW036_RS24810	g002185	-0.22	0.0249	hemN	oxygen-independent coproporphyrinogen III oxidase		oxygen-independent coproporphyrinogen III oxidase	yes	yes	no	EW036_RS24810	no
Escherichia coli	B36	Proteomics_MS1 DDA	EW036_RS09210	g005116	-0.22	0.0209	mdoH	glucans biosynthesis glucosyltransferase MdoH		glucans biosynthesis glucosyltransferase MdoH	yes	yes	no	EW036_RS09210	no
Escherichia coli	B36	Proteomics_MS1 DDA	EW036_RS11610	g000607_1	-0.21	0.918	EW036_RS11610	FMN-dependent NADH-azoreductase		FMN-dependent NADH-azoreductase	yes	yes	no	EW036_RS11610	no
Escherichia coli	B36	Proteomics_MS1 DDA	EW036_RS24550	g002556	-0.21	0.715	EW036_RS24550	CDP-diacylglycerol diphosphatase		CDP-diacylglycerol diphosphatase	yes	yes	no	EW036_RS24550	no
Escherichia coli	B36	Proteomics_MS1 DDA	EW036_RS14150	g002510	-0.21	0.624	EW036_RS14150	cystine ABC transporter substrate-binding protein		cystine ABC transporter substrate-binding protein	yes	yes	no	EW036_RS14150	no
Escherichia coli	B36	Proteomics_MS1 DDA	EW036_RS03000	g002953	-0.21	0.425	lptA	lipopolysaccharide ABC transporter substrate-binding protein LptA		lipopolysaccharide ABC transporter substrate-binding protein LptA	yes	yes	no	EW036_RS03000	no
Escherichia coli	B36	Proteomics_MS1 DDA	EW036_RS18915	g005707	-0.21	0.389	EW036_RS18915	chaperedoxin		co-chaperone YbbN	yes	yes	no	EW036_RS18915	no
Escherichia coli	B36	Proteomics_MS1 DDA	EW036_RS17270	g005005	-0.21	0.289	rimO	30S ribosomal protein S12 methylthiotransferase RimO		30S ribosomal protein S12 methylthiotransferase RimO	yes	yes	no	EW036_RS17270	no
Escherichia coli	B36	Proteomics_MS1 DDA	EW036_RS07165	g003188	-0.21	0.278	EW036_RS07165	thioredoxin-dependent thiol peroxidase		thioredoxin-dependent thiol peroxidase	yes	yes	no	EW036_RS07165	no
Escherichia coli	B36	Proteomics_MS1 DDA	EW036_RS24195	g000741	-0.21	0.148	EW036_RS24195	50S ribosomal protein L7/L12		50S ribosomal protein L7/L12	yes	yes	yes	EW036_RS24195	no
Escherichia coli	B36	Proteomics_MS1 DDA	EW036_RS23120	g002352	-0.21	0.147	psd	phosphatidylserine decarboxylase		phosphatidylserine decarboxylase	yes	yes	no	EW036_RS23120	no
Escherichia coli	B36	Proteomics_MS1 DDA	EW036_RS00705	g008319	-0.21	0.135	EW036_RS00705	DNA-directed RNA polymerase subunit omega		DNA-directed RNA polymerase subunit omega	yes	yes	no	EW036_RS00705	no
Escherichia coli	B36	Proteomics_MS1 DDA	EW036_RS21000	g009397	-0.21	0.0936	ftsA	cell division protein FtsA		cell division protein FtsA	yes	yes	no	EW036_RS21000	no
Escherichia coli	B36	Proteomics_MS1 DDA	EW036_RS01145	g005526	-0.21	0.0924	glyQ	glycine--tRNA ligase subunit alpha		glycine--tRNA ligase subunit alpha	yes	yes	no	EW036_RS01145	no
Escherichia coli	B36	Proteomics_MS1 DDA	EW036_RS07995	g001380	-0.21	0.0895	EW036_RS07995	phosphodiesterase		phosphodiesterase	yes	yes	no	EW036_RS07995	no
Escherichia coli	B36	Proteomics_MS1 DDA	EW036_RS06805	g005569	-0.21	0.0771	era	GTPase Era		GTPase Era	yes	yes	no	EW036_RS06805	no
Escherichia coli	B36	Proteomics_MS1 DDA	EW036_RS20565	g006025	-0.21	0.0669	EW036_RS20565	UMP kinase		UMP kinase	yes	yes	no	EW036_RS20565	no
Escherichia coli	B36	Proteomics_MS1 DDA	EW036_RS15630	g006029	-0.21	0.0596	baeR	two-component system response regulator BaeR		two-component system response regulator BaeR	yes	yes	no	EW036_RS15630	no
Escherichia coli	B36	Proteomics_MS1 DDA	EW036_RS18185	g004456	-0.21	0.0525	EW036_RS18185	PhoH family protein		PhoH family protein	yes	yes	no	EW036_RS18185	no
Escherichia coli	B36	Proteomics_MS1 DDA	EW036_RS09555	g005555	-0.21	0.0421	EW036_RS09555	N-acetylglucosamine kinase		N-acetylglucosamine kinase	yes	yes	no	EW036_RS09555	no
Escherichia coli	B36	Proteomics_MS1 DDA	EW036_RS07900	g001970	-0.21	0.0265	pdxB	4-phosphoerythronate dehydrogenase PdxB		4-phosphoerythronate dehydrogenase PdxB	yes	yes	no	EW036_RS07900	no
Escherichia coli	B36	Proteomics_MS1 DDA	EW036_RS08675	g005045	-0.21	0.0252	mukB	chromosome partition protein MukB		chromosome partition protein MukB	yes	yes	no	EW036_RS08675	no
Escherichia coli	B36	Proteomics_MS1 DDA	EW036_RS13080	g004584	-0.21	0.0239	sppA	signal peptide peptidase SppA		signal peptide peptidase SppA	yes	yes	no	EW036_RS13080	no
Escherichia coli	B36	Proteomics_MS1 DDA	EW036_RS21370	g002243	-0.21	0.00584	EW036_RS21370	isoleucine--tRNA ligase		isoleucine--tRNA ligase	yes	yes	no	EW036_RS21370	no
Escherichia coli	B36	Proteomics_MS1 DDA	EW036_RS17615	g002494	-0.2	0.806	EW036_RS17615	pyridoxal phosphatase		pyridoxal phosphatase	yes	yes	no	EW036_RS17615	no
Escherichia coli	B36	Proteomics_MS1 DDA	EW036_RS10045	g007960	-0.2	0.799	EW036_RS10045	YmgD family protein		YmgD family protein	yes	yes	no	EW036_RS10045	no
Escherichia coli	B36	Proteomics_MS1 DDA	EW036_RS05800	g005950	-0.2	0.757	xni	flap endonuclease Xni		flap endonuclease Xni	yes	yes	no	EW036_RS05800	no
Escherichia coli	B36	Proteomics_MS1 DDA	EW036_RS05805	g000484_2	-0.2	0.494	EW036_RS05805	L-serine ammonia-lyase		L-serine ammonia-lyase	yes	yes	no	EW036_RS05805	no
Escherichia coli	B36	Proteomics_MS1 DDA	EW036_RS19670	g003712	-0.2	0.371	EW036_RS19670	DUF1471 domain-containing protein		DUF1471 domain-containing protein	yes	yes	no	EW036_RS19670	no
Escherichia coli	B36	Proteomics_MS1 DDA	EW036_RS03455	g005591	-0.2	0.369	EW036_RS03455	LysR family transcriptional regulator		LysR family transcriptional regulator	yes	yes	no	EW036_RS03455	no
Escherichia coli	B36	Proteomics_MS1 DDA	EW036_RS12470	g000922	-0.2	0.323	EW036_RS12470	anhydro-N-acetylmuramic acid kinase		anhydro-N-acetylmuramic acid kinase	yes	yes	no	EW036_RS12470	no
Escherichia coli	B36	Proteomics_MS1 DDA	EW036_RS00725	g005681	-0.2	0.318	EW036_RS00725	YicC family protein		YicC family protein	yes	yes	no	EW036_RS00725	no
Escherichia coli	B36	Proteomics_MS1 DDA	EW036_RS20515	g002525	-0.2	0.289	EW036_RS20515	acyl-ACP--UDP-N-acetylglucosamine O-acyltransferase		acyl-ACP--UDP-N-acetylglucosamine O-acyltransferase	yes	yes	no	EW036_RS20515	no
Escherichia coli	B36	Proteomics_MS1 DDA	EW036_RS17315	g001170	-0.2	0.277	moeB	molybdopterin-synthase adenylyltransferase MoeB		molybdopterin-synthase adenylyltransferase MoeB	yes	yes	no	EW036_RS17315	no
Escherichia coli	B36	Proteomics_MS1 DDA	EW036_RS00545	g010094	-0.2	0.264	brxL	protease Lon-related BREX system protein BrxL		protease Lon-related BREX system protein BrxL	no	no	no	EW036_RS00545	no
Escherichia coli	B36	Proteomics_MS1 DDA	EW036_RS20535	g002257_1	-0.2	0.249	bamA	outer membrane protein assembly factor BamA		outer membrane protein assembly factor BamA	yes	yes	no	EW036_RS20535	no
Escherichia coli	B36	Proteomics_MS1 DDA	EW036_RS06570	g002866	-0.2	0.24	grpE	nucleotide exchange factor GrpE		nucleotide exchange factor GrpE	yes	yes	no	EW036_RS06570	no
Escherichia coli	B36	Proteomics_MS1 DDA	EW036_RS25525	g001307	-0.2	0.236	rsmG	16S rRNA (guanine(527)-N(7))-methyltransferase RsmG		16S rRNA (guanine(527)-N(7))-methyltransferase RsmG	yes	yes	no	EW036_RS25525	no
Escherichia coli	B36	Proteomics_MS1 DDA	EW036_RS10085	g002637	-0.2	0.226	minC	septum site-determining protein MinC		septum site-determining protein MinC	yes	yes	no	EW036_RS10085	no
Escherichia coli	B36	Proteomics_MS1 DDA	EW036_RS23075	g003215	-0.2	0.181	tsaE	tRNA (N6-adenosine(37)-N6)-threonylcarbamoyltransferase complex ATPase TsaE		tRNA (adenosine(37)-N6)-threonylcarbamoyltransferase complex ATPase subunit type 1 TsaE	yes	yes	no	EW036_RS23075	no
Escherichia coli	B36	Proteomics_MS1 DDA	EW036_RS14190	g001508	-0.2	0.147	EW036_RS14190	lipoprotein		lipoprotein	yes	yes	no	EW036_RS14190	no
Escherichia coli	B36	Proteomics_MS1 DDA	EW036_RS05185	g000022	-0.2	0.144	EW036_RS05185	6-phospho-beta-glucosidase		6-phospho-beta-glucosidase	yes	yes	yes	EW036_RS05185	no
Escherichia coli	B36	Proteomics_MS1 DDA	EW036_RS09530	g005065	-0.2	0.118	EW036_RS09530	transcription-repair coupling factor		transcription-repair coupling factor	yes	yes	no	EW036_RS09530	no
Escherichia coli	B36	Proteomics_MS1 DDA	EW036_RS23955	g004689	-0.2	0.0995	EW036_RS23955	glucose-6-phosphate isomerase		glucose-6-phosphate isomerase	yes	yes	no	EW036_RS23955	no
Escherichia coli	B36	Proteomics_MS1 DDA	EW036_RS00610	g005218_2	-0.2	0.0972	EW036_RS00610	hypothetical protein		hypothetical protein	no	no	no	EW036_RS00610	no
Escherichia coli	B36	Proteomics_MS1 DDA	EW036_RS03115	g005724	-0.2	0.0906	EW036_RS03115	dihydropteroate synthase		dihydropteroate synthase	yes	yes	no	EW036_RS03115	no
Escherichia coli	B36	Proteomics_MS1 DDA	EW036_RS03555	g004362	-0.2	0.0845	rlmG	23S rRNA (guanine(1835)-N(2))-methyltransferase RlmG		23S rRNA (guanine(1835)-N(2))-methyltransferase RlmG	yes	yes	no	EW036_RS03555	no
Escherichia coli	B36	Proteomics_MS1 DDA	EW036_RS13635	g000545	-0.2	0.0826	cutC	copper homeostasis protein CutC		copper homeostasis protein CutC	yes	yes	no	EW036_RS13635	no
Escherichia coli	B36	Proteomics_MS1 DDA	EW036_RS21480	g004142	-0.2	0.0777	EW036_RS21480	threonine synthase		threonine synthase	yes	yes	no	EW036_RS21480	no
Escherichia coli	B36	Proteomics_MS1 DDA	EW036_RS08760	g000929	-0.2	0.0604	EW036_RS08760	6-N-hydroxylaminopurine resistance protein YcbX		MOSC domain-containing protein	yes	yes	no	EW036_RS08760	no
Escherichia coli	B36	Proteomics_MS1 DDA	EW036_RS16140	g002611	-0.2	0.0533	rsuA	16S rRNA pseudouridine(516) synthase RsuA		16S rRNA pseudouridine(516) synthase RsuA	yes	yes	no	EW036_RS16140	no
Escherichia coli	B36	Proteomics_MS1 DDA	EW036_RS13585	g005989	-0.2	0.0478	EW036_RS13585	YebC/PmpR family DNA-binding transcriptional regulator		YebC/PmpR family DNA-binding transcriptional regulator	yes	yes	no	EW036_RS13585	no
Escherichia coli	B36	Proteomics_MS1 DDA	EW036_RS10450	g005706	-0.2	0.0375	kdsA	3-deoxy-8-phosphooctulonate synthase		3-deoxy-8-phosphooctulonate synthase	yes	yes	no	EW036_RS10450	no
Escherichia coli	B36	Proteomics_MS1 DDA	EW036_RS02095	g002673	-0.2	0.0284	EW036_RS02095	ribulose-phosphate 3-epimerase		ribulose-phosphate 3-epimerase	yes	yes	no	EW036_RS02095	no
Escherichia coli	B36	Proteomics_MS1 DDA	EW036_RS13600	g002930	-0.19	0.591	EW036_RS13600	hydrolase		hydrolase	yes	yes	no	EW036_RS13600	no
Escherichia coli	B36	Proteomics_MS1 DDA	EW036_RS23205	g001610	-0.19	0.355	EW036_RS23205	DUF4156 domain-containing protein		DUF4156 domain-containing protein	yes	yes	no	EW036_RS23205	no
Escherichia coli	B36	Proteomics_MS1 DDA	EW036_RS07080	g001012	-0.19	0.338	xseA	exodeoxyribonuclease VII large subunit		exodeoxyribonuclease VII large subunit	yes	yes	no	EW036_RS07080	no
Escherichia coli	B36	Proteomics_MS1 DDA	EW036_RS13795	g007420	-0.19	0.302	EW036_RS13795	hypothetical protein		hypothetical protein	no	no	no	EW036_RS13795	no
Escherichia coli	B36	Proteomics_MS1 DDA	EW036_RS02880	g004370	-0.19	0.263	zapE	cell division protein ZapE		cell division protein ZapE	yes	yes	no	EW036_RS02880	no
Escherichia coli	B36	Proteomics_MS1 DDA	EW036_RS23905	g000037_2	-0.19	0.261	malK	maltose/maltodextrin ABC transporter ATP-binding protein MalK		maltose/maltodextrin ABC transporter ATP-binding protein MalK	yes	yes	no	EW036_RS23905	no
Escherichia coli	B36	Proteomics_MS1 DDA	EW036_RS09140	g002962	-0.19	0.232	EW036_RS09140	molecular chaperone		molecular chaperone	yes	yes	no	EW036_RS09140	no
Escherichia coli	B36	Proteomics_MS1 DDA	EW036_RS09460	g002513	-0.19	0.206	EW036_RS09460	metal-dependent hydrolase		metal-dependent hydrolase	yes	yes	no	EW036_RS09460	no
Escherichia coli	B36	Proteomics_MS1 DDA	EW036_RS12275	g004906	-0.19	0.181	EW036_RS12275	Re/Si-specific NAD(P)(+) transhydrogenase subunit beta		Re/Si-specific NAD(P)(+) transhydrogenase subunit beta	yes	yes	no	EW036_RS12275	no
Escherichia coli	B36	Proteomics_MS1 DDA	EW036_RS24725	g005336	-0.19	0.168	EW036_RS24725	GNAT family N-acetyltransferase		fatty acid biosynthesis protein FabY	yes	yes	no	EW036_RS24725	no
Escherichia coli	B36	Proteomics_MS1 DDA	EW036_RS17585	g001874	-0.19	0.157	EW036_RS17585	putative acyl-CoA thioester hydrolase		putative acyl-CoA thioester hydrolase	yes	yes	no	EW036_RS17585	no
Escherichia coli	B36	Proteomics_MS1 DDA	EW036_RS25205	g002374	-0.19	0.148	EW036_RS25205	hydroxymethylbilane synthase		hydroxymethylbilane synthase	yes	yes	no	EW036_RS25205	no
Escherichia coli	B36	Proteomics_MS1 DDA	EW036_RS08780	g004700	-0.19	0.115	EW036_RS08780	intermembrane transport protein PqiB		intermembrane transport protein PqiB	yes	yes	no	EW036_RS08780	no
Escherichia coli	B36	Proteomics_MS1 DDA	EW036_RS08305	g004371	-0.19	0.114	EW036_RS08305	ribonucleotide-diphosphate reductase subunit beta		ribonucleotide-diphosphate reductase subunit beta	yes	yes	no	EW036_RS08305	no
Escherichia coli	B36	Proteomics_MS1 DDA	EW036_RS05180	g005078	-0.19	0.0819	gcvP	aminomethyl-transferring glycine dehydrogenase		aminomethyl-transferring glycine dehydrogenase	yes	yes	no	EW036_RS05180	no
Escherichia coli	B36	Proteomics_MS1 DDA	EW036_RS10390	g000450	-0.19	0.0701	ychF	redox-regulated ATPase YchF		redox-regulated ATPase YchF	yes	yes	yes	EW036_RS10390	no
Escherichia coli	B36	Proteomics_MS1 DDA	EW036_RS20690	g005111	-0.19	0.0541	EW036_RS20690	bifunctional glycosyl transferase/transpeptidase		bifunctional glycosyl transferase/transpeptidase	yes	yes	no	EW036_RS20690	no
Escherichia coli	B36	Proteomics_MS1 DDA	EW036_RS20980	g000026	-0.19	0.0248	secA	preprotein translocase subunit SecA		preprotein translocase subunit SecA	yes	yes	yes	EW036_RS20980	no
Escherichia coli	B36	Proteomics_MS1 DDA	EW036_RS25555	g002121	-0.19	0.0241	atpA	F0F1 ATP synthase subunit alpha		F0F1 ATP synthase subunit alpha	yes	yes	yes	EW036_RS25555	no
Escherichia coli	B36	Proteomics_MS1 DDA	EW036_RS08705	g004894	-0.19	0.0215	EW036_RS08705	asparagine--tRNA ligase		asparagine--tRNA ligase	yes	yes	no	EW036_RS08705	no
Escherichia coli	B36	Proteomics_MS1 DDA	EW036_RS02025	g001553	-0.18	0.855	EW036_RS02025	ribosome-associated heat shock protein Hsp15		ribosome-associated heat shock protein Hsp15	yes	yes	no	EW036_RS02025	no
Escherichia coli	B36	Proteomics_MS1 DDA	EW036_RS11815	g000317	-0.18	0.708	EW036_RS11815	flavin reductase family protein		flavin reductase family protein	yes	yes	no	EW036_RS11815	no
Escherichia coli	B36	Proteomics_MS1 DDA	EW036_RS04915	g003348	-0.18	0.662	ruvX	Holliday junction resolvase RuvX		Holliday junction resolvase RuvX	yes	yes	no	EW036_RS04915	no
Escherichia coli	B36	Proteomics_MS1 DDA	EW036_RS04595	g010092	-0.18	0.403	EW036_RS04595	bifunctional siderophore receptor/adhesin Iha		bifunctional siderophore receptor/adhesin Iha	no	no	no	EW036_RS04595	no
Escherichia coli	B36	Proteomics_MS1 DDA	EW036_RS06985	g003559	-0.18	0.398	fdx	ISC system 2Fe-2S type ferredoxin		ISC system 2Fe-2S type ferredoxin	yes	yes	no	EW036_RS06985	no
Escherichia coli	B36	Proteomics_MS1 DDA	EW036_RS18955	g011847	-0.18	0.315	EW036_RS18955	glutaminase		glutaminase A	yes	yes	no	EW036_RS18955	no
Escherichia coli	B36	Proteomics_MS1 DDA	EW036_RS07780	g005933	-0.18	0.236	mlaA	phospholipid-binding lipoprotein MlaA		phospholipid-binding lipoprotein MlaA	yes	yes	no	EW036_RS07780	no
Escherichia coli	B36	Proteomics_MS1 DDA	EW036_RS13390	g005855	-0.18	0.217	kdgR	DNA-binding transcriptional regulator KdgR		DNA-binding transcriptional regulator KdgR	yes	yes	no	EW036_RS13390	no
Escherichia coli	B36	Proteomics_MS1 DDA	EW036_RS03960	g012801	-0.18	0.193	EW036_RS03960	FadR family transcriptional regulator		FadR family transcriptional regulator	no	no	no	EW036_RS03960	no
Escherichia coli	B36	Proteomics_MS1 DDA	EW036_RS10845	g003754	-0.18	0.178	EW036_RS10845	hypothetical protein		hypothetical protein	no	no	no	EW036_RS10845	no
Escherichia coli	B36	Proteomics_MS1 DDA	EW036_RS03810	g002139	-0.18	0.173	tolC	outer membrane channel protein TolC		outer membrane channel protein TolC	yes	yes	no	EW036_RS03810	no
Escherichia coli	B36	Proteomics_MS1 DDA	EW036_RS11570	g005333	-0.18	0.115	EW036_RS11570	D-lactate dehydrogenase		2-hydroxyacid dehydrogenase	yes	yes	no	EW036_RS11570	no
Escherichia coli	B36	Proteomics_MS1 DDA	EW036_RS25720	g001854	-0.18	0.115	rpmH	50S ribosomal protein L34		50S ribosomal protein L34	yes	yes	yes	EW036_RS25720	no
Escherichia coli	B36	Proteomics_MS1 DDA	EW036_RS16300	g002738	-0.18	0.0988	rcsB	transcriptional regulator RcsB		transcriptional regulator RcsB	yes	yes	no	EW036_RS16300	no
Escherichia coli	B36	Proteomics_MS1 DDA	EW036_RS00845	g005182	-0.18	0.0895	rfaF	ADP-heptose--LPS heptosyltransferase RfaF		ADP-heptose--LPS heptosyltransferase RfaF	yes	yes	no	EW036_RS00845	no
Escherichia coli	B36	Proteomics_MS1 DDA	EW036_RS24515	g001084_1	-0.18	0.0832	glpX	class II fructose-bisphosphatase		class II fructose-bisphosphatase	yes	yes	no	EW036_RS24515	no
Escherichia coli	B36	Proteomics_MS1 DDA	EW036_RS20010	g004198	-0.18	0.0732	proA	glutamate-5-semialdehyde dehydrogenase		glutamate-5-semialdehyde dehydrogenase	yes	yes	no	EW036_RS20010	no
Escherichia coli	B36	Proteomics_MS1 DDA	EW036_RS01810	g001069	-0.18	0.0663	EW036_RS01810	oxidoreductase		oxidoreductase	yes	yes	no	EW036_RS01810	no
Escherichia coli	B36	Proteomics_MS1 DDA	EW036_RS25560	g005685	-0.18	0.0652	atpG	F0F1 ATP synthase subunit gamma		F0F1 ATP synthase subunit gamma	yes	yes	no	EW036_RS25560	no
Escherichia coli	B36	Proteomics_MS1 DDA	EW036_RS21015	g004821	-0.18	0.0611	EW036_RS21015	UDP-N-acetylmuramate--L-alanine ligase		UDP-N-acetylmuramate--L-alanine ligase	yes	yes	no	EW036_RS21015	no
Escherichia coli	B36	Proteomics_MS1 DDA	EW036_RS05240	g000249	-0.18	0.06	lysS	lysine--tRNA ligase		lysine--tRNA ligase	yes	yes	yes	EW036_RS05240	no
Escherichia coli	B36	Proteomics_MS1 DDA	EW036_RS12385	g000233_1	-0.18	0.0533	EW036_RS12385	oxidoreductase		oxidoreductase	yes	yes	no	EW036_RS12385	no
Escherichia coli	B36	Proteomics_MS1 DDA	EW036_RS00885	g003305	-0.18	0.0449	EW036_RS00885	rhodanese-like domain-containing protein		rhodanese-like domain-containing protein	yes	yes	no	EW036_RS00885	no
Escherichia coli	B36	Proteomics_MS1 DDA	EW036_RS25700	g004947	-0.18	0.0423	mnmE	tRNA uridine-5-carboxymethylaminomethyl(34) synthesis GTPase MnmE		tRNA uridine-5-carboxymethylaminomethyl(34) synthesis GTPase MnmE	yes	yes	no	EW036_RS25700	no
Escherichia coli	B36	Proteomics_MS1 DDA	EW036_RS00075	g001634	-0.17	0.852	EW036_RS00075	YceK/YidQ family lipoprotein		YceK/YidQ family lipoprotein	yes	yes	no	EW036_RS00075	no
Escherichia coli	B36	Proteomics_MS1 DDA	EW036_RS05905	g005294	-0.17	0.61	EW036_RS05905	LacI family DNA-binding transcriptional regulator		LacI family DNA-binding transcriptional regulator	no	no	no	EW036_RS05905	no
Escherichia coli	B36	Proteomics_MS1 DDA	EW036_RS11630	g000262	-0.17	0.582	gap	type I glyceraldehyde-3-phosphate dehydrogenase		type I glyceraldehyde-3-phosphate dehydrogenase	yes	yes	yes	EW036_RS11630	no
Escherichia coli	B36	Proteomics_MS1 DDA	EW036_RS00025	g001540	-0.17	0.57	EW036_RS00025	DUF937 domain-containing protein		YidB family protein	no	no	no	EW036_RS00025	no
Escherichia coli	B36	Proteomics_MS1 DDA	EW036_RS24465	g002016	-0.17	0.534	EW036_RS24465	primosomal protein N'		primosomal protein N'	yes	yes	no	EW036_RS24465	no
Escherichia coli	B36	Proteomics_MS1 DDA	EW036_RS20700	g001407	-0.17	0.358	EW036_RS20700	RNA 2',3'-cyclic phosphodiesterase		RNA 2'%2C3'-cyclic phosphodiesterase	yes	yes	no	EW036_RS20700	no
Escherichia coli	B36	Proteomics_MS1 DDA	EW036_RS21795	g011102	-0.17	0.263	EW036_RS21795	type I restriction endonuclease subunit R		type I restriction endonuclease subunit R	no	no	no	EW036_RS21795	no
Escherichia coli	B36	Proteomics_MS1 DDA	EW036_RS23725	g001041	-0.17	0.243	uvrA	excinuclease ABC subunit UvrA		excinuclease ABC subunit UvrA	yes	yes	yes	EW036_RS23725	no
Escherichia coli	B36	Proteomics_MS1 DDA	EW036_RS15780	g004404	-0.17	0.214	apbC	iron-sulfur cluster carrier protein ApbC		iron-sulfur cluster carrier protein ApbC	yes	yes	no	EW036_RS15780	no
Escherichia coli	B36	Proteomics_MS1 DDA	EW036_RS19490	g004427	-0.17	0.194	EW036_RS19490	D-alanine--D-alanine ligase		D-alanine--D-alanine ligase	yes	yes	no	EW036_RS19490	no
Escherichia coli	B36	Proteomics_MS1 DDA	EW036_RS20030	g004207	-0.17	0.152	frsA	esterase FrsA		esterase FrsA	yes	yes	no	EW036_RS20030	no
Escherichia coli	B36	Proteomics_MS1 DDA	EW036_RS06795	g005370	-0.17	0.143	EW036_RS06795	signal peptidase I		signal peptidase I	yes	yes	no	EW036_RS06795	no
Escherichia coli	B36	Proteomics_MS1 DDA	EW036_RS20590	g005779	-0.17	0.139	dapD	2,3,4,5-tetrahydropyridine-2,6-dicarboxylate N-succinyltransferase		2%2C3%2C4%2C5-tetrahydropyridine-2%2C6-dicarboxylate N-succinyltransferase	yes	yes	no	EW036_RS20590	no
Escherichia coli	B36	Proteomics_MS1 DDA	EW036_RS17305	g001075_1	-0.17	0.107	EW036_RS17305	beta-aspartyl-peptidase		beta-aspartyl-peptidase	yes	yes	no	EW036_RS17305	no
Escherichia coli	B36	Proteomics_MS1 DDA	EW036_RS01170	g006059	-0.17	0.103	EW036_RS01170	DUF3053 domain-containing protein		DUF3053 domain-containing protein	yes	yes	no	EW036_RS01170	no
Escherichia coli	B36	Proteomics_MS1 DDA	EW036_RS15440	g000521_2	-0.17	0.0945	galF	GalU regulator GalF		GalU regulator GalF	yes	yes	no	EW036_RS15440	no
Escherichia coli	B36	Proteomics_MS1 DDA	EW036_RS08860	g004260	-0.17	0.0774	rlmI	23S rRNA (cytosine(1962)-C(5))-methyltransferase RlmI		23S rRNA (cytosine(1962)-C(5))-methyltransferase RlmI	yes	yes	no	EW036_RS08860	no
Escherichia coli	B36	Proteomics_MS1 DDA	EW036_RS25410	g003552	-0.17	0.0767	EW036_RS25410	macrodomain Ori organization protein MaoP		DUF413 domain-containing protein	yes	yes	no	EW036_RS25410	no
Escherichia coli	B36	Proteomics_MS1 DDA	EW036_RS10165	g001119	-0.17	0.0662	EW036_RS10165	muramoyltetrapeptide carboxypeptidase		muramoyltetrapeptide carboxypeptidase	yes	yes	no	EW036_RS10165	no
Escherichia coli	B36	Proteomics_MS1 DDA	EW036_RS15430	g001127	-0.17	0.0592	EW036_RS15430	dTDP-4-dehydrorhamnose reductase		dTDP-4-dehydrorhamnose reductase	no	no	no	EW036_RS15430	no
Escherichia coli	B36	Proteomics_MS1 DDA	EW036_RS07040	g004164	-0.17	0.0176	EW036_RS07040	histidine--tRNA ligase		histidine--tRNA ligase	yes	yes	no	EW036_RS07040	no
Escherichia coli	B36	Proteomics_MS1 DDA	EW036_RS12330	g001946	-0.17	0.0152	EW036_RS12330	mannose-6-phosphate isomerase		mannose-6-phosphate isomerase	yes	yes	no	EW036_RS12330	no
Escherichia coli	B36	Proteomics_MS1 DDA	EW036_RS12530	g002747	-0.16	0.842	EW036_RS12530	ribonuclease T		ribonuclease T	yes	yes	no	EW036_RS12530	no
Escherichia coli	B36	Proteomics_MS1 DDA	EW036_RS20640	g004871	-0.16	0.823	clcA	H(+)/Cl(-) exchange transporter ClcA		H(+)/Cl(-) exchange transporter ClcA	yes	yes	no	EW036_RS20640	no
Escherichia coli	B36	Proteomics_MS1 DDA	EW036_RS15865	g001108	-0.16	0.74	EW036_RS15865	ABC transporter ATP-binding protein		ABC transporter ATP-binding protein	yes	yes	no	EW036_RS15865	no
Escherichia coli	B36	Proteomics_MS1 DDA	EW036_RS06965	g003423	-0.16	0.617	iscU	Fe-S cluster assembly scaffold IscU		Fe-S cluster assembly scaffold IscU	yes	yes	no	EW036_RS06965	no
Escherichia coli	B36	Proteomics_MS1 DDA	EW036_RS12475	g001470_1	-0.16	0.6	EW036_RS12475	outer membrane lipoprotein SlyB		outer membrane lipoprotein SlyB	yes	yes	no	EW036_RS12475	no
Escherichia coli	B36	Proteomics_MS1 DDA	EW036_RS20310	g005917	-0.16	0.556	EW036_RS20310	class II glutamine amidotransferase		class II glutamine amidotransferase	yes	yes	no	EW036_RS20310	no
Escherichia coli	B36	Proteomics_MS1 DDA	EW036_RS08915	g002113_2	-0.16	0.473	EW036_RS08915	cytochrome bd-II oxidase subunit 1		cytochrome bd-II oxidase subunit 1	yes	yes	no	EW036_RS08915	no
Escherichia coli	B36	Proteomics_MS1 DDA	EW036_RS22580	g004423	-0.16	0.457	lptF	lipopolysaccharide ABC transporter permease LptF		LPS export ABC transporter permease LptF	yes	yes	no	EW036_RS22580	no
Escherichia coli	B36	Proteomics_MS1 DDA	EW036_RS18895	g002258	-0.16	0.432	EW036_RS18895	ABC transporter permease		ABC transporter permease	yes	yes	no	EW036_RS18895	no
Escherichia coli	B36	Proteomics_MS1 DDA	EW036_RS23910	g004282	-0.16	0.378	malE	maltose/maltodextrin ABC transporter substrate-binding protein MalE		maltose/maltodextrin ABC transporter substrate-binding protein MalE	yes	yes	no	EW036_RS23910	no
Escherichia coli	B36	Proteomics_MS1 DDA	EW036_RS06040	g002624	-0.16	0.302	EW036_RS06040	2-C-methyl-D-erythritol 4-phosphate cytidylyltransferase		2-C-methyl-D-erythritol 4-phosphate cytidylyltransferase	yes	yes	no	EW036_RS06040	no
Escherichia coli	B36	Proteomics_MS1 DDA	EW036_RS09425	g000128	-0.16	0.282	fabG	3-oxoacyl-ACP reductase FabG		(S)-acetoin forming diacetyl reductase	yes	yes	yes	EW036_RS09425	no
Escherichia coli	B36	Proteomics_MS1 DDA	EW036_RS17000	g007006	-0.16	0.282	lrp	leucine-responsive transcriptional regulator Lrp		leucine-responsive transcriptional regulator Lrp	yes	yes	no	EW036_RS17000	no
Escherichia coli	B36	Proteomics_MS1 DDA	EW036_RS03015	g000615_1	-0.16	0.278	kdsD	arabinose-5-phosphate isomerase KdsD		arabinose-5-phosphate isomerase KdsD	yes	yes	no	EW036_RS03015	no
Escherichia coli	B36	Proteomics_MS1 DDA	EW036_RS23050	g004154	-0.16	0.27	hflX	GTPase HflX		GTPase HflX	yes	yes	no	EW036_RS23050	no
Escherichia coli	B36	Proteomics_MS1 DDA	EW036_RS11130	g002560	-0.16	0.21	EW036_RS11130	YciK family oxidoreductase		YciK family oxidoreductase	yes	yes	no	EW036_RS11130	no
Escherichia coli	B36	Proteomics_MS1 DDA	EW036_RS19980	g009448	-0.16	0.192	EW036_RS19980	hypothetical protein		hypothetical protein	no	no	no	EW036_RS19980	no
Escherichia coli	B36	Proteomics_MS1 DDA	EW036_RS17750	g000183_1	-0.16	0.177	tolA	cell envelope integrity protein TolA		cell envelope integrity protein TolA	yes	yes	no	EW036_RS17750	no
Escherichia coli	B36	Proteomics_MS1 DDA	EW036_RS02270	g002482	-0.16	0.0936	EW036_RS02270	FKBP-type peptidyl-prolyl cis-trans isomerase		FKBP-type peptidyl-prolyl cis-trans isomerase	yes	yes	no	EW036_RS02270	no
Escherichia coli	B36	Proteomics_MS1 DDA	EW036_RS08695	g004280	-0.16	0.0916	EW036_RS08695	aspartate/tyrosine/aromatic aminotransferase		aspartate/tyrosine/aromatic aminotransferase	yes	yes	no	EW036_RS08695	no
Escherichia coli	B36	Proteomics_MS1 DDA	EW036_RS00695	g001215	-0.15	0.823	trmH	tRNA (guanosine(18)-2'-O)-methyltransferase TrmH		tRNA (guanosine(18)-2'-O)-methyltransferase TrmH	yes	yes	no	EW036_RS00695	no
Escherichia coli	B36	Proteomics_MS1 DDA	EW036_RS24660	g000523_2	-0.15	0.769	fdxH	formate dehydrogenase subunit beta		formate dehydrogenase subunit beta	yes	yes	no	EW036_RS24660	no
Escherichia coli	B36	Proteomics_MS1 DDA	EW036_RS23085	g004359	-0.15	0.757	queG	tRNA epoxyqueuosine(34) reductase QueG		tRNA epoxyqueuosine(34) reductase QueG	yes	yes	no	EW036_RS23085	no
Escherichia coli	B36	Proteomics_MS1 DDA	EW036_RS19790	g010706	-0.15	0.756	EW036_RS19790	iron-sulfur cluster-binding protein		iron-sulfur cluster-binding protein	yes	yes	no	EW036_RS19790	no
Escherichia coli	B36	Proteomics_MS1 DDA	EW036_RS08210	g005350	-0.15	0.742	EW036_RS08210	undecaprenyl-phosphate 4-deoxy-4-formamido-L-arabinose transferase		undecaprenyl-phosphate 4-deoxy-4-formamido-L-arabinose transferase ArnC	yes	yes	no	EW036_RS08210	no
Escherichia coli	B36	Proteomics_MS1 DDA	EW036_RS12835	g001599	-0.15	0.715	EW036_RS12835	50S ribosomal protein L20		50S ribosomal protein L20	yes	yes	yes	EW036_RS12835	no
Escherichia coli	B36	Proteomics_MS1 DDA	EW036_RS08495	g007490	-0.15	0.621	EW036_RS08495	hypothetical protein		hypothetical protein	no	no	no	EW036_RS08495	no
Escherichia coli	B36	Proteomics_MS1 DDA	EW036_RS22665	g001044_1	-0.15	0.604	mgtA	magnesium-translocating P-type ATPase		magnesium-translocating P-type ATPase	yes	yes	no	EW036_RS22665	no
Escherichia coli	B36	Proteomics_MS1 DDA	EW036_RS05190	g001656	-0.15	0.457	EW036_RS05190	ASCH domain-containing protein		ASCH domain-containing protein	yes	yes	no	EW036_RS05190	no
Escherichia coli	B36	Proteomics_MS1 DDA	EW036_RS21540	g001278	-0.15	0.436	gpmB	phosphoglycerate mutase GpmB		phosphoglycerate mutase GpmB	yes	yes	no	EW036_RS21540	no
Escherichia coli	B36	Proteomics_MS1 DDA	EW036_RS09390	g005403	-0.15	0.376	rluC	23S rRNA pseudouridine(955/2504/2580) synthase RluC		23S rRNA pseudouridine(955/2504/2580) synthase RluC	yes	yes	no	EW036_RS09390	no
Escherichia coli	B36	Proteomics_MS1 DDA	EW036_RS07045	g002802	-0.15	0.361	EW036_RS07045	tetratricopeptide repeat protein		tetratricopeptide repeat protein	yes	yes	no	EW036_RS07045	no
Escherichia coli	B36	Proteomics_MS1 DDA	EW036_RS15425	g000268	-0.15	0.358	rfbA	glucose-1-phosphate thymidylyltransferase RfbA		glucose-1-phosphate thymidylyltransferase RfbA	yes	yes	no	EW036_RS15425	no
Escherichia coli	B36	Proteomics_MS1 DDA	EW036_RS01185	g000260_1	-0.15	0.296	EW036_RS01185	molybdopterin guanine dinucleotide-containing S/N-oxide reductase		molybdopterin guanine dinucleotide-containing S/N-oxide reductase	yes	yes	no	EW036_RS01185	no
Escherichia coli	B36	Proteomics_MS1 DDA	EW036_RS08155	g004669	-0.15	0.278	EW036_RS08155	2-succinyl-5-enolpyruvyl-6-hydroxy-3-cyclohexene-1-carboxylic-acid synthase		2-succinyl-5-enolpyruvyl-6-hydroxy-3- cyclohexene-1-carboxylic-acid synthase	yes	yes	no	EW036_RS08155	no
Escherichia coli	B36	Proteomics_MS1 DDA	EW036_RS03915	g004485	-0.15	0.27	parC	DNA topoisomerase IV subunit A		DNA topoisomerase IV subunit A	yes	yes	no	EW036_RS03915	no
Escherichia coli	B36	Proteomics_MS1 DDA	EW036_RS08795	g003040	-0.15	0.266	fabA	bifunctional 3-hydroxydecanoyl-ACP dehydratase/trans-2-decenoyl-ACP isomerase		bifunctional 3-hydroxydecanoyl-ACP dehydratase/trans-2-decenoyl-ACP isomerase	yes	yes	no	EW036_RS08795	no
Escherichia coli	B36	Proteomics_MS1 DDA	EW036_RS06050	g002276	-0.15	0.263	truD	tRNA pseudouridine(13) synthase TruD		tRNA pseudouridine(13) synthase TruD	yes	yes	no	EW036_RS06050	no
Escherichia coli	B36	Proteomics_MS1 DDA	EW036_RS25585	g004597	-0.15	0.257	glmS	glutamine--fructose-6-phosphate transaminase (isomerizing)		glutamine--fructose-6-phosphate transaminase (isomerizing)	yes	yes	no	EW036_RS25585	no
Escherichia coli	B36	Proteomics_MS1 DDA	EW036_RS24250	g005431	-0.15	0.243	EW036_RS24250	type I pantothenate kinase		type I pantothenate kinase	yes	yes	no	EW036_RS24250	no
Escherichia coli	B36	Proteomics_MS1 DDA	EW036_RS12660	g004883	-0.15	0.235	EW036_RS12660	pyruvate kinase I		pyruvate kinase PykF	yes	yes	no	EW036_RS12660	no
Escherichia coli	B36	Proteomics_MS1 DDA	EW036_RS12280	g004770	-0.15	0.2	pntA	Re/Si-specific NAD(P)(+) transhydrogenase subunit alpha		Re/Si-specific NAD(P)(+) transhydrogenase subunit alpha	yes	yes	no	EW036_RS12280	no
Escherichia coli	B36	Proteomics_MS1 DDA	EW036_RS08665	g005008	-0.15	0.197	mukF	chromosome partition protein MukF		chromosome partition protein MukF	yes	yes	no	EW036_RS08665	no
Escherichia coli	B36	Proteomics_MS1 DDA	EW036_RS10395	g002885	-0.15	0.183	EW036_RS10395	aminoacyl-tRNA hydrolase		aminoacyl-tRNA hydrolase	yes	yes	no	EW036_RS10395	no
Escherichia coli	B36	Proteomics_MS1 DDA	EW036_RS08310	g004478	-0.15	0.136	EW036_RS08310	ribonucleoside-diphosphate reductase subunit alpha		ribonucleoside-diphosphate reductase subunit alpha	yes	yes	no	EW036_RS08310	no
Escherichia coli	B36	Proteomics_MS1 DDA	EW036_RS00560	g011070	-0.15	0.13	brxC	BREX system P-loop protein BrxC		BREX system P-loop protein BrxC	no	no	no	EW036_RS00560	no
Escherichia coli	B36	Proteomics_MS1 DDA	EW036_RS19205	g001879	-0.15	0.115	clpX	ATP-dependent protease ATP-binding subunit ClpX		ATP-dependent protease ATP-binding subunit ClpX	yes	yes	yes	EW036_RS19205	no
Escherichia coli	B36	Proteomics_MS1 DDA	EW036_RS09560	g005758	-0.15	0.113	EW036_RS09560	NAD-dependent protein deacylase		NAD-dependent protein deacylase	yes	yes	no	EW036_RS09560	no
Escherichia coli	B36	Proteomics_MS1 DDA	EW036_RS13525	g004847	-0.15	0.0826	pyk	pyruvate kinase		pyruvate kinase	yes	yes	no	EW036_RS13525	no
Escherichia coli	B36	Proteomics_MS1 DDA	EW036_RS19975	g010397	-0.15	0.0817	EW036_RS19975	SAM-dependent DNA methyltransferase		SAM-dependent DNA methyltransferase	no	no	no	EW036_RS19975	no
Escherichia coli	B36	Proteomics_MS1 DDA	EW036_RS20495	g001104	-0.15	0.0732	accA	acetyl-CoA carboxylase carboxyl transferase subunit alpha		acetyl-CoA carboxylase carboxyl transferase subunit alpha	yes	yes	yes	EW036_RS20495	no
Escherichia coli	B36	Proteomics_MS1 DDA	EW036_RS16365	g001046	-0.15	0.0482	gyrA	DNA topoisomerase (ATP-hydrolyzing) subunit A		DNA topoisomerase (ATP-hydrolyzing) subunit A	yes	yes	yes	EW036_RS16365	no
Escherichia coli	B36	Proteomics_MS1 DDA	EW036_RS08940	g000014_1	-0.14	0.892	cspG	cold shock protein CspG		transcription antiterminator/RNA stability regulator CspE	yes	yes	yes	EW036_RS08940	no
Escherichia coli	B36	Proteomics_MS1 DDA	EW036_RS17680	g001580	-0.14	0.818	EW036_RS17680	hypothetical protein		hypothetical protein	yes	yes	no	EW036_RS17680	no
Escherichia coli	B36	Proteomics_MS1 DDA	EW036_RS03700	g004209	-0.14	0.567	EW036_RS03700	fused tRNA nucleotidyltransferase/2',3'-cyclic phosphodiesterase/2' nucleotidase/phosphatase Cca		fused tRNA nucleotidyltransferase/2'%2C3'-cyclic phosphodiesterase/2' nucleotidase/phosphatase Cca	yes	yes	no	EW036_RS03700	no
Escherichia coli	B36	Proteomics_MS1 DDA	EW036_RS03475	g000792	-0.14	0.504	EW036_RS03475	hypothetical protein		hypothetical protein	yes	yes	no	EW036_RS03475	no
Escherichia coli	B36	Proteomics_MS1 DDA	EW036_RS20315	g002897	-0.14	0.476	lpcA	D-sedoheptulose 7-phosphate isomerase		D-sedoheptulose 7-phosphate isomerase	yes	yes	no	EW036_RS20315	no
Escherichia coli	B36	Proteomics_MS1 DDA	EW036_RS00760	g008595	-0.14	0.456	EW036_RS00760	50S ribosomal protein L28		50S ribosomal protein L28	yes	yes	no	EW036_RS00760	no
Escherichia coli	B36	Proteomics_MS1 DDA	EW036_RS06560	g005647	-0.14	0.409	EW036_RS06560	NAD(+) kinase		NAD(+) kinase	yes	yes	no	EW036_RS06560	no
Escherichia coli	B36	Proteomics_MS1 DDA	EW036_RS21215	g005153	-0.14	0.398	lptD	LPS assembly protein LptD		LPS assembly protein LptD	yes	yes	no	EW036_RS21215	no
Escherichia coli	B36	Proteomics_MS1 DDA	EW036_RS05105	g005602	-0.14	0.349	EW036_RS05105	LysR family transcriptional regulator ArgP		LysR family transcriptional regulator ArgP	yes	yes	no	EW036_RS05105	no
Escherichia coli	B36	Proteomics_MS1 DDA	EW036_RS17335	g000152_1	-0.14	0.329	EW036_RS17335	HAD family hydrolase		HAD family hydrolase	yes	yes	no	EW036_RS17335	no
Escherichia coli	B36	Proteomics_MS1 DDA	EW036_RS06780	g005406	-0.14	0.292	rseB	sigma-E factor regulatory protein RseB		sigma-E factor regulatory protein RseB	yes	yes	no	EW036_RS06780	no
Escherichia coli	B36	Proteomics_MS1 DDA	EW036_RS18900	g001224	-0.14	0.292	EW036_RS18900	ABC transporter ATP-binding protein		ABC transporter ATP-binding protein	yes	yes	no	EW036_RS18900	no
Escherichia coli	B36	Proteomics_MS1 DDA	EW036_RS25495	g004801	-0.14	0.276	ravA	ATPase RavA		ATPase RavA	yes	yes	no	EW036_RS25495	no
Escherichia coli	B36	Proteomics_MS1 DDA	EW036_RS12285	g002366	-0.14	0.263	EW036_RS12285	DUF1471 domain-containing protein		DUF1471 domain-containing protein	yes	yes	no	EW036_RS12285	no
Escherichia coli	B36	Proteomics_MS1 DDA	EW036_RS07155	g004830	-0.14	0.261	EW036_RS07155	beta-barrel assembly-enhancing protease		beta-barrel assembly-enhancing protease	yes	yes	no	EW036_RS07155	no
Escherichia coli	B36	Proteomics_MS1 DDA	EW036_RS15360	g002537	-0.14	0.203	hisF	imidazole glycerol phosphate synthase subunit HisF		imidazole glycerol phosphate synthase subunit HisF	yes	yes	no	EW036_RS15360	no
Escherichia coli	B36	Proteomics_MS1 DDA	EW036_RS05160	g001928	-0.14	0.194	EW036_RS05160	FAD-dependent 2-octaprenylphenol hydroxylase		FAD-dependent 2-octaprenylphenol hydroxylase	yes	yes	no	EW036_RS05160	no
Escherichia coli	B36	Proteomics_MS1 DDA	EW036_RS22715	g004926	-0.14	0.189	mpl	UDP-N-acetylmuramate:L-alanyl-gamma-D-glutamyl-meso-diaminopimelate ligase		UDP-N-acetylmuramate:L-alanyl-gamma-D-glutamyl- meso-diaminopimelate ligase	yes	yes	no	EW036_RS22715	no
Escherichia coli	B36	Proteomics_MS1 DDA	EW036_RS05820	g002470	-0.14	0.138	queF	NADPH-dependent 7-cyano-7-deazaguanine reductase QueF		NADPH-dependent 7-cyano-7-deazaguanine reductase QueF	yes	yes	no	EW036_RS05820	no
Escherichia coli	B36	Proteomics_MS1 DDA	EW036_RS23015	g006012	-0.14	0.0906	rlmB	23S rRNA (guanosine(2251)-2'-O)-methyltransferase RlmB		23S rRNA (guanosine(2251)-2'-O)-methyltransferase RlmB	yes	yes	no	EW036_RS23015	no
Escherichia coli	B36	Proteomics_MS1 DDA	EW036_RS18270	g005109	-0.14	0.071	leuS	leucine--tRNA ligase		leucine--tRNA ligase	yes	yes	no	EW036_RS18270	no
Escherichia coli	B36	Proteomics_MS1 DDA	EW036_RS19295	g004582	-0.14	0.0602	EW036_RS19295	1-deoxy-D-xylulose-5-phosphate synthase		1-deoxy-D-xylulose-5-phosphate synthase	yes	yes	no	EW036_RS19295	no
Escherichia coli	B36	Proteomics_MS1 DDA	EW036_RS07880	g000138	-0.13	0.946	mnmC	bifunctional tRNA (5-methylaminomethyl-2-thiouridine)(34)-methyltransferase MnmD/FAD-dependent 5-carboxymethylaminomethyl-2-thiouridine(34) oxidoreductase MnmC		bifunctional tRNA (5-methylaminomethyl-2-thiouridine)(34)-methyltransferase MnmD/FAD-dependent 5-carboxymethylaminomethyl-2-thiouridine(34) oxidoreductase MnmC	yes	yes	no	EW036_RS07880	no
Escherichia coli	B36	Proteomics_MS1 DDA	EW036_RS05510	g005059	-0.13	0.914	EW036_RS05510	exodeoxyribonuclease V subunit beta		exodeoxyribonuclease V subunit beta	yes	yes	no	EW036_RS05510	no
Escherichia coli	B36	Proteomics_MS1 DDA	EW036_RS24940	g005882	-0.13	0.877	tatC	Sec-independent protein translocase subunit TatC		Sec-independent protein translocase subunit TatC	yes	yes	no	EW036_RS24940	no
Escherichia coli	B36	Proteomics_MS1 DDA	EW036_RS11200	g003586	-0.13	0.873	yciH	stress response translation initiation inhibitor YciH		stress response translation initiation inhibitor YciH	yes	yes	no	EW036_RS11200	no
Escherichia coli	B36	Proteomics_MS1 DDA	EW036_RS18680	g001015	-0.13	0.828	EW036_RS18680	Cu(+)/Ag(+) efflux RND transporter outer membrane channel CusC		efflux transporter outer membrane subunit	yes	yes	no	EW036_RS18680	no
Escherichia coli	B36	Proteomics_MS1 DDA	EW036_RS18980	g003155	-0.13	0.712	ybaK	Cys-tRNA(Pro)/Cys-tRNA(Cys) deacylase YbaK		Cys-tRNA(Pro)/Cys-tRNA(Cys) deacylase YbaK	yes	yes	no	EW036_RS18980	no
Escherichia coli	B36	Proteomics_MS1 DDA	EW036_RS06305	g003091	-0.13	0.665	EW036_RS06305	nicotinamide-nucleotide amidase		nicotinamide-nucleotide amidase	yes	yes	no	EW036_RS06305	no
Escherichia coli	B36	Proteomics_MS1 DDA	EW036_RS00810	g002305	-0.13	0.487	EW036_RS00810	lipopolysaccharide 3-alpha-galactosyltransferase		lipopolysaccharide 3-alpha-galactosyltransferase	yes	yes	no	EW036_RS00810	no
Escherichia coli	B36	Proteomics_MS1 DDA	EW036_RS00415	g008680	-0.13	0.458	EW036_RS00415	AfaF protein		F1845 fimbrial adhesin operon transcriptional regulator DaaF	no	no	no	EW036_RS00415	no
Escherichia coli	B36	Proteomics_MS1 DDA	EW036_RS07145	g012815	-0.13	0.395	EW036_RS07145	DnaA inactivator Hda		DnaA inactivator Hda	yes	yes	no	EW036_RS07145	no
Escherichia coli	B36	Proteomics_MS1 DDA	EW036_RS07460	g000504	-0.13	0.392	zipA	cell division protein ZipA		cell division protein ZipA	yes	yes	no	EW036_RS07460	no
Escherichia coli	B36	Proteomics_MS1 DDA	EW036_RS07210	g004376	-0.13	0.381	EW036_RS07210	succinyl-diaminopimelate desuccinylase		succinyl-diaminopimelate desuccinylase	yes	yes	no	EW036_RS07210	no
Escherichia coli	B36	Proteomics_MS1 DDA	EW036_RS23155	g003398	-0.13	0.365	frdC	fumarate reductase subunit FrdC		fumarate reductase subunit FrdC	yes	yes	no	EW036_RS23155	no
Escherichia coli	B36	Proteomics_MS1 DDA	EW036_RS11395	g004900	-0.13	0.329	EW036_RS11395	YcjX family protein		YcjX family protein	yes	yes	no	EW036_RS11395	no
Escherichia coli	B36	Proteomics_MS1 DDA	EW036_RS25090	g005785	-0.13	0.317	yigL	sugar/pyridoxal phosphate phosphatase YigL		sugar/pyridoxal phosphate phosphatase YigL	yes	yes	no	EW036_RS25090	no
Escherichia coli	B36	Proteomics_MS1 DDA	EW036_RS03275	g005682	-0.13	0.303	rsmI	16S rRNA (cytidine(1402)-2'-O)-methyltransferase		16S rRNA (cytidine(1402)-2'-O)-methyltransferase	yes	yes	no	EW036_RS03275	no
Escherichia coli	B36	Proteomics_MS1 DDA	EW036_RS00700	g004509	-0.13	0.298	spoT	bifunctional GTP diphosphokinase/guanosine-3',5'-bis pyrophosphate 3'-pyrophosphohydrolase		bifunctional GTP diphosphokinase/guanosine-3'%2C5'-bis pyrophosphate 3'-pyrophosphohydrolase	yes	yes	no	EW036_RS00700	no
Escherichia coli	B36	Proteomics_MS1 DDA	EW036_RS18905	g001303	-0.13	0.269	EW036_RS18905	multifunctional acyl-CoA thioesterase I/protease I/lysophospholipase L1		multifunctional acyl-CoA thioesterase I/protease I/lysophospholipase L1	yes	yes	no	EW036_RS18905	no
Escherichia coli	B36	Proteomics_MS1 DDA	EW036_RS06815	g006008	-0.13	0.255	EW036_RS06815	pyridoxine 5'-phosphate synthase		pyridoxine 5'-phosphate synthase	yes	yes	no	EW036_RS06815	no
Escherichia coli	B36	Proteomics_MS1 DDA	EW036_RS06950	g005993	-0.13	0.233	trmJ	tRNA (cytosine(32)/uridine(32)-2'-O)-methyltransferase TrmJ		tRNA (cytosine(32)/uridine(32)-2'-O)-methyltransferase TrmJ	yes	yes	no	EW036_RS06950	no
Escherichia coli	B36	Proteomics_MS1 DDA	EW036_RS00905	g005787	-0.13	0.229	EW036_RS00905	serine O-acetyltransferase		serine O-acetyltransferase	yes	yes	no	EW036_RS00905	no
Escherichia coli	B36	Proteomics_MS1 DDA	EW036_RS12335	g002108	-0.13	0.228	EW036_RS12335	DUF945 domain-containing protein		YdgA family protein	yes	yes	no	EW036_RS12335	no
Escherichia coli	B36	Proteomics_MS1 DDA	EW036_RS18580	g005427	-0.13	0.221	EW036_RS18580	sugar-binding transcriptional regulator		sugar-binding transcriptional regulator	no	no	no	EW036_RS18580	no
Escherichia coli	B36	Proteomics_MS1 DDA	EW036_RS24890	g001395	-0.13	0.127	EW036_RS24890	menaquinone-dependent protoporphyrinogen IX dehydrogenase		menaquinone-dependent protoporphyrinogen IX dehydrogenase	yes	yes	no	EW036_RS24890	no
Escherichia coli	B36	Proteomics_MS1 DDA	EW036_RS20445	g002069	-0.13	0.118	proS	proline--tRNA ligase		proline--tRNA ligase	yes	yes	no	EW036_RS20445	no
Escherichia coli	B36	Proteomics_MS1 DDA	EW036_RS22595	g005080	-0.13	0.113	valS	valine--tRNA ligase		valine--tRNA ligase	yes	yes	no	EW036_RS22595	no
Escherichia coli	B36	Proteomics_MS1 DDA	EW036_RS21645	g000991	-0.13	0.11	prfC	peptide chain release factor 3		peptide chain release factor 3	yes	yes	yes	EW036_RS21645	no
Escherichia coli	B36	Proteomics_MS1 DDA	EW036_RS02575	g003055	-0.13	0.0882	EW036_RS02575	peptide deformylase		peptide deformylase	yes	yes	no	EW036_RS02575	no
Escherichia coli	B36	Proteomics_MS1 DDA	EW036_RS25580	g004935	-0.13	0.0835	glmU	bifunctional UDP-N-acetylglucosamine diphosphorylase/glucosamine-1-phosphate N-acetyltransferase GlmU		bifunctional UDP-N-acetylglucosamine diphosphorylase/glucosamine-1-phosphate N-acetyltransferase GlmU	yes	yes	no	EW036_RS25580	no
Escherichia coli	B36	Proteomics_MS1 DDA	EW036_RS08510	g007792	-0.12	0.713	EW036_RS08510	XRE family transcriptional regulator		helix-turn-helix transcriptional regulator	no	no	no	EW036_RS08510	no
Escherichia coli	B36	Proteomics_MS1 DDA	EW036_RS12785	g000252	-0.12	0.672	EW036_RS12785	YdiU family protein		YdiU family protein	yes	yes	no	EW036_RS12785	no
Escherichia coli	B36	Proteomics_MS1 DDA	EW036_RS25310	g000443	-0.12	0.662	EW036_RS25310	UDP-N-acetylglucosamine 2-epimerase (non-hydrolyzing)		UDP-N-acetylglucosamine 2-epimerase (non-hydrolyzing)	yes	yes	no	EW036_RS25310	no
Escherichia coli	B36	Proteomics_MS1 DDA	EW036_RS04680	g002012	-0.12	0.62	EW036_RS04680	TonB-dependent receptor		TonB-dependent siderophore receptor	no	no	no	EW036_RS04680	no
Escherichia coli	B36	Proteomics_MS1 DDA	EW036_RS19745	g001005	-0.12	0.617	betB	betaine-aldehyde dehydrogenase		betaine-aldehyde dehydrogenase	yes	yes	no	EW036_RS19745	no
Escherichia coli	B36	Proteomics_MS1 DDA	EW036_RS20035	g003226	-0.12	0.599	EW036_RS20035	xanthine phosphoribosyltransferase		xanthine phosphoribosyltransferase	yes	yes	no	EW036_RS20035	no
Escherichia coli	B36	Proteomics_MS1 DDA	EW036_RS13615	g005979	-0.12	0.593	cmoA	carboxy-S-adenosyl-L-methionine synthase CmoA		carboxy-S-adenosyl-L-methionine synthase CmoA	yes	yes	no	EW036_RS13615	no
Escherichia coli	B36	Proteomics_MS1 DDA	EW036_RS19045	g000960	-0.12	0.483	EW036_RS19045	DNA polymerase III subunit gamma/tau		DNA polymerase III subunit gamma/tau	yes	yes	no	EW036_RS19045	no
Escherichia coli	B36	Proteomics_MS1 DDA	EW036_RS01320	g005064	-0.12	0.468	bcsC	cellulose biosynthesis protein BcsC		cellulose biosynthesis protein BcsC	no	no	no	EW036_RS01320	no
Escherichia coli	B36	Proteomics_MS1 DDA	EW036_RS01710	g002694	-0.12	0.439	ftsE	cell division ATP-binding protein FtsE		cell division ATP-binding protein FtsE	yes	yes	no	EW036_RS01710	no
Escherichia coli	B36	Proteomics_MS1 DDA	EW036_RS02515	g000745	-0.12	0.417	EW036_RS02515	30S ribosomal protein S13		30S ribosomal protein S13	yes	yes	yes	EW036_RS02515	no
Escherichia coli	B36	Proteomics_MS1 DDA	EW036_RS05995	g002596	-0.12	0.398	cysH	phosphoadenosine phosphosulfate reductase		phosphoadenosine phosphosulfate reductase	yes	yes	no	EW036_RS05995	no
Escherichia coli	B36	Proteomics_MS1 DDA	EW036_RS18995	g004686	-0.12	0.398	EW036_RS18995	bifunctional UDP-sugar hydrolase/5'-nucleotidase		bifunctional UDP-sugar hydrolase/5'-nucleotidase	yes	yes	no	EW036_RS18995	no
Escherichia coli	B36	Proteomics_MS1 DDA	EW036_RS08765	g004510	-0.12	0.369	rlmL	bifunctional 23S rRNA (guanine(2069)-N(7))-methyltransferase RlmK/23S rRNA (guanine(2445)-N(2))-methyltransferase RlmL		bifunctional 23S rRNA (guanine(2069)-N(7))-methyltransferase RlmK/23S rRNA (guanine(2445)-N(2))-methyltransferase RlmL	yes	yes	no	EW036_RS08765	no
Escherichia coli	B36	Proteomics_MS1 DDA	EW036_RS19820	g001135	-0.12	0.329	EW036_RS19820	aldo/keto reductase		aldo/keto reductase	no	no	no	EW036_RS19820	no
Escherichia coli	B36	Proteomics_MS1 DDA	EW036_RS09435	g001899	-0.12	0.321	fabF	beta-ketoacyl-ACP synthase II		beta-ketoacyl-ACP synthase II	yes	yes	no	EW036_RS09435	no
Escherichia coli	B36	Proteomics_MS1 DDA	EW036_RS08285	g002189	-0.12	0.302	EW036_RS08285	glycerol-3-phosphate transporter		glycerol-3-phosphate transporter	yes	yes	no	EW036_RS08285	no
Escherichia coli	B36	Proteomics_MS1 DDA	EW036_RS08800	g002064	-0.12	0.299	EW036_RS08800	Lon protease family protein		Lon protease family protein	yes	yes	no	EW036_RS08800	no
Escherichia coli	B36	Proteomics_MS1 DDA	EW036_RS11175	g002845	-0.12	0.294	ribA	GTP cyclohydrolase II		GTP cyclohydrolase II	yes	yes	no	EW036_RS11175	no
Escherichia coli	B36	Proteomics_MS1 DDA	EW036_RS19130	g001362	-0.12	0.274	EW036_RS19130	hypothetical protein		lipoprotein	yes	yes	no	EW036_RS19130	no
Escherichia coli	B36	Proteomics_MS1 DDA	EW036_RS07440	g000975	-0.12	0.241	ptsI	phosphoenolpyruvate-protein phosphotransferase PtsI		phosphoenolpyruvate-protein phosphotransferase PtsI	yes	yes	yes	EW036_RS07440	no
Escherichia coli	B36	Proteomics_MS1 DDA	EW036_RS19210	g001306	-0.12	0.232	clpP	ATP-dependent Clp endopeptidase proteolytic subunit ClpP		ATP-dependent Clp endopeptidase proteolytic subunit ClpP	yes	yes	yes	EW036_RS19210	no
Escherichia coli	B36	Proteomics_MS1 DDA	EW036_RS07370	g000627	-0.12	0.226	EW036_RS07370	RpoE-regulated lipoprotein		RpoE-regulated lipoprotein	yes	yes	no	EW036_RS07370	no
Escherichia coli	B36	Proteomics_MS1 DDA	EW036_RS02085	g001869	-0.12	0.22	damX	cell division protein DamX		cell division protein DamX	yes	yes	no	EW036_RS02085	no
Escherichia coli	B36	Proteomics_MS1 DDA	EW036_RS09205	g004768	-0.12	0.149	EW036_RS09205	glucans biosynthesis protein MdoG		glucans biosynthesis protein MdoG	yes	yes	no	EW036_RS09205	no
Escherichia coli	B36	Proteomics_MS1 DDA	EW036_RS06595	g002976	-0.12	0.0835	rimM	ribosome maturation factor RimM		ribosome maturation factor RimM	yes	yes	no	EW036_RS06595	no
Escherichia coli	B36	Proteomics_MS1 DDA	EW036_RS15380	g002169	-0.12	0.0829	gndA	NADP-dependent phosphogluconate dehydrogenase		NADP-dependent phosphogluconate dehydrogenase	yes	yes	no	EW036_RS15380	no
Escherichia coli	B36	Proteomics_MS1 DDA	EW036_RS04300	g002030	-0.11	0.818	EW036_RS04300	capsular polysaccharide biosynthesis protein		capsular polysaccharide biosynthesis protein	no	no	no	EW036_RS04300	no
Escherichia coli	B36	Proteomics_MS1 DDA	EW036_RS03100	g003683	-0.11	0.726	yhbY	ribosome assembly RNA-binding protein YhbY		ribosome assembly RNA-binding protein YhbY	yes	yes	no	EW036_RS03100	no
Escherichia coli	B36	Proteomics_MS1 DDA	EW036_RS20665	g000238	-0.11	0.71	fhuA	ferrichrome porin FhuA		ferrichrome porin FhuA	yes	yes	no	EW036_RS20665	no
Escherichia coli	B36	Proteomics_MS1 DDA	EW036_RS11275	g005326	-0.11	0.653	EW036_RS11275	peptide ABC transporter ATP-binding protein SapD		peptide ABC transporter ATP-binding protein SapD	yes	yes	no	EW036_RS11275	no
Escherichia coli	B36	Proteomics_MS1 DDA	EW036_RS05245	g000327	-0.11	0.636	EW036_RS05245	isopentenyl-diphosphate Delta-isomerase		isopentenyl-diphosphate Delta-isomerase	yes	yes	no	EW036_RS05245	no
Escherichia coli	B36	Proteomics_MS1 DDA	EW036_RS17945	g000142	-0.11	0.63	phrB	deoxyribodipyrimidine photo-lyase		deoxyribodipyrimidine photo-lyase	yes	yes	no	EW036_RS17945	no
Escherichia coli	B36	Proteomics_MS1 DDA	EW036_RS24255	g005394	-0.11	0.617	birA	bifunctional biotin--[acetyl-CoA-carboxylase] ligase/biotin operon repressor BirA		bifunctional biotin--[acetyl-CoA-carboxylase] ligase/biotin operon repressor BirA	yes	yes	no	EW036_RS24255	no
Escherichia coli	B36	Proteomics_MS1 DDA	EW036_RS18105	g001428_2	-0.11	0.568	EW036_RS18105	PTS N-acetyl glucosamine transporter subunit IIABC		PTS N-acetyl glucosamine transporter subunit IIABC	yes	yes	no	EW036_RS18105	no
Escherichia coli	B36	Proteomics_MS1 DDA	EW036_RS17550	g000953	-0.11	0.556	uvrB	excinuclease ABC subunit B		excinuclease ABC subunit B	yes	yes	yes	EW036_RS17550	no
Escherichia coli	B36	Proteomics_MS1 DDA	EW036_RS20555	g001930	-0.11	0.514	EW036_RS20555	1-deoxy-D-xylulose-5-phosphate reductoisomerase		1-deoxy-D-xylulose-5-phosphate reductoisomerase	yes	yes	no	EW036_RS20555	no
Escherichia coli	B36	Proteomics_MS1 DDA	EW036_RS19040	g007935	-0.11	0.499	EW036_RS19040	YbaB/EbfC family nucleoid-associated protein		YbaB/EbfC family nucleoid-associated protein	yes	yes	no	EW036_RS19040	no
Escherichia coli	B36	Proteomics_MS1 DDA	EW036_RS10650	g009421	-0.11	0.472	EW036_RS10650	voltage-gated potassium channel protein		voltage-gated potassium channel protein	yes	yes	no	EW036_RS10650	no
Escherichia coli	B36	Proteomics_MS1 DDA	EW036_RS06260	g001098	-0.11	0.466	gutQ	arabinose-5-phosphate isomerase GutQ		arabinose-5-phosphate isomerase GutQ	yes	yes	no	EW036_RS06260	no
Escherichia coli	B36	Proteomics_MS1 DDA	EW036_RS20510	g004330	-0.11	0.415	EW036_RS20510	lipid-A-disaccharide synthase		lipid-A-disaccharide synthase	yes	yes	no	EW036_RS20510	no
Escherichia coli	B36	Proteomics_MS1 DDA	EW036_RS24300	g004421	-0.11	0.39	trmA	tRNA (uridine(54)-C5)-methyltransferase TrmA		tRNA (uridine(54)-C5)-methyltransferase TrmA	yes	yes	no	EW036_RS24300	no
Escherichia coli	B36	Proteomics_MS1 DDA	EW036_RS13530	g002349_1	-0.11	0.362	msbB	lauroyl-Kdo(2)-lipid IV(A) myristoyltransferase		lauroyl-Kdo(2)-lipid IV(A) myristoyltransferase	yes	yes	no	EW036_RS13530	no
Escherichia coli	B36	Proteomics_MS1 DDA	EW036_RS23585	g004744	-0.11	0.357	EW036_RS23585	ABC transporter substrate-binding protein		ABC transporter substrate-binding protein	no	no	no	EW036_RS23585	no
Escherichia coli	B36	Proteomics_MS1 DDA	EW036_RS09415	g005419	-0.11	0.315	EW036_RS09415	ketoacyl-ACP synthase III		ketoacyl-ACP synthase III	yes	yes	no	EW036_RS09415	no
Escherichia coli	B36	Proteomics_MS1 DDA	EW036_RS07190	g002396	-0.11	0.303	EW036_RS07190	neutral zinc metallopeptidase		neutral zinc metallopeptidase	yes	yes	no	EW036_RS07190	no
Escherichia coli	B36	Proteomics_MS1 DDA	EW036_RS12765	g005150	-0.11	0.187	EW036_RS12765	phosphoenolpyruvate synthase		phosphoenolpyruvate synthase	yes	yes	no	EW036_RS12765	no
Escherichia coli	B36	Proteomics_MS1 DDA	EW036_RS22340	g010874	-0.1	0.918	EW036_RS22340	esterase-like activity of phytase family protein		esterase-like activity of phytase family protein	no	no	no	EW036_RS22340	no
Escherichia coli	B36	Proteomics_MS1 DDA	EW036_RS04560	g002521_2	-0.1	0.893	nanR	transcriptional regulator NanR		transcriptional regulator NanR	no	no	no	EW036_RS04560	no
Escherichia coli	B36	Proteomics_MS1 DDA	EW036_RS21630	g004466	-0.1	0.848	EW036_RS21630	patatin family protein		patatin family protein	yes	yes	no	EW036_RS21630	no
Escherichia coli	B36	Proteomics_MS1 DDA	EW036_RS08215	g001965	-0.1	0.758	EW036_RS08215	UDP-4-amino-4-deoxy-L-arabinose aminotransferase		UDP-4-amino-4-deoxy-L-arabinose aminotransferase	yes	yes	no	EW036_RS08215	no
Escherichia coli	B36	Proteomics_MS1 DDA	EW036_RS25195	g003601	-0.1	0.704	cyaY	iron donor protein CyaY		iron donor protein CyaY	yes	yes	no	EW036_RS25195	no
Escherichia coli	B36	Proteomics_MS1 DDA	EW036_RS07400	g005266	-0.1	0.702	EW036_RS07400	sulfate ABC transporter substrate-binding protein		sulfate ABC transporter substrate-binding protein	yes	yes	no	EW036_RS07400	no
Escherichia coli	B36	Proteomics_MS1 DDA	EW036_RS07990	g001280	-0.1	0.62	EW036_RS07990	glutathione transferase		glutathione transferase	yes	yes	no	EW036_RS07990	no
Escherichia coli	B36	Proteomics_MS1 DDA	EW036_RS11405	g004760	-0.1	0.49	tyrR	transcriptional regulator TyrR		transcriptional regulator TyrR	yes	yes	no	EW036_RS11405	no
Escherichia coli	B36	Proteomics_MS1 DDA	EW036_RS12125	g001169	-0.1	0.483	ydfG	bifunctional NADP-dependent 3-hydroxy acid dehydrogenase/3-hydroxypropionate dehydrogenase YdfG		bifunctional NADP-dependent 3-hydroxy acid dehydrogenase/3-hydroxypropionate dehydrogenase YdfG	yes	yes	no	EW036_RS12125	no
Escherichia coli	B36	Proteomics_MS1 DDA	EW036_RS24670	g005487	-0.1	0.47	fdhE	formate dehydrogenase accessory protein FdhE		formate dehydrogenase accessory protein FdhE	yes	yes	no	EW036_RS24670	no
Escherichia coli	B36	Proteomics_MS1 DDA	EW036_RS06980	g004587	-0.1	0.435	hscA	Fe-S protein assembly chaperone HscA		Fe-S protein assembly chaperone HscA	yes	yes	no	EW036_RS06980	no
Escherichia coli	B36	Proteomics_MS1 DDA	EW036_RS19360	g003566	-0.1	0.402	yajC	preprotein translocase subunit YajC		preprotein translocase subunit YajC	yes	yes	no	EW036_RS19360	no
Escherichia coli	B36	Proteomics_MS1 DDA	EW036_RS01665	g002950	-0.1	0.398	EW036_RS01665	DUF1795 domain-containing protein		DcrB family protein	yes	yes	no	EW036_RS01665	no
Escherichia coli	B36	Proteomics_MS1 DDA	EW036_RS02975	g005705	-0.1	0.364	rapZ	RNase adapter RapZ		RNase adapter RapZ	yes	yes	no	EW036_RS02975	no
Escherichia coli	B36	Proteomics_MS1 DDA	EW036_RS01405	g000133_4	-0.1	0.35	mdtE	multidrug transporter subunit MdtE		multidrug transporter subunit MdtE	yes	yes	no	EW036_RS01405	no
Escherichia coli	B36	Proteomics_MS1 DDA	EW036_RS16090	g002333	-0.1	0.303	EW036_RS16090	GTP-binding protein		GTP-binding protein	yes	yes	no	EW036_RS16090	no
Escherichia coli	B36	Proteomics_MS1 DDA	EW036_RS19310	g002345	-0.1	0.292	EW036_RS19310	thiamine-phosphate kinase		thiamine-phosphate kinase	yes	yes	no	EW036_RS19310	no
Escherichia coli	B36	Proteomics_MS1 DDA	EW036_RS09710	g006107	-0.1	0.285	EW036_RS09710	helix-turn-helix transcriptional regulator		helix-turn-helix transcriptional regulator	no	no	no	EW036_RS09710	no
Escherichia coli	B36	Proteomics_MS1 DDA	EW036_RS12770	g005753	-0.1	0.279	EW036_RS12770	posphoenolpyruvate synthetase regulatory kinase/phosphorylase PpsR		kinase/pyrophosphorylase	yes	yes	no	EW036_RS12770	no
Escherichia coli	B36	Proteomics_MS1 DDA	EW036_RS25610	g006026	-0.1	0.278	phoU	phosphate signaling complex protein PhoU		phosphate signaling complex protein PhoU	yes	yes	no	EW036_RS25610	no
Escherichia coli	B36	Proteomics_MS1 DDA	EW036_RS18755	g004908	-0.1	0.269	cysS	cysteine--tRNA ligase		cysteine--tRNA ligase	yes	yes	no	EW036_RS18755	no
Escherichia coli	B36	Proteomics_MS1 DDA	EW036_RS06310	g000913	-0.1	0.243	recA	recombinase RecA		recombinase RecA	yes	yes	yes	EW036_RS06310	no
Escherichia coli	B36	Proteomics_MS1 DDA	EW036_RS13595	g000971	-0.1	0.242	aspS	aspartate--tRNA ligase		aspartate--tRNA ligase	yes	yes	yes	EW036_RS13595	no
Escherichia coli	B36	Proteomics_MS1 DDA	EW036_RS12820	g001334	-0.1	0.234	EW036_RS12820	phenylalanine--tRNA ligase subunit beta		phenylalanine--tRNA ligase subunit beta	yes	yes	no	EW036_RS12820	no
Escherichia coli	B36	Proteomics_MS1 DDA	EW036_RS12980	g000488_1	-0.09	0.941	astB	N-succinylarginine dihydrolase		N-succinylarginine dihydrolase	yes	yes	no	EW036_RS12980	no
Escherichia coli	B36	Proteomics_MS1 DDA	EW036_RS15335	g002213	-0.09	0.776	hisD	histidinol dehydrogenase		histidinol dehydrogenase	yes	yes	no	EW036_RS15335	no
Escherichia coli	B36	Proteomics_MS1 DDA	EW036_RS06960	g004240	-0.09	0.737	EW036_RS06960	IscS subfamily cysteine desulfurase		IscS subfamily cysteine desulfurase	yes	yes	no	EW036_RS06960	no
Escherichia coli	B36	Proteomics_MS1 DDA	EW036_RS11620	g000274	-0.09	0.662	EW036_RS11620	YdcF family protein		YdcF family protein	yes	yes	no	EW036_RS11620	no
Escherichia coli	B36	Proteomics_MS1 DDA	EW036_RS23435	g000769	-0.09	0.63	EW036_RS23435	phnA family protein		phnA family protein	yes	yes	no	EW036_RS23435	no
Escherichia coli	B36	Proteomics_MS1 DDA	EW036_RS00070	g000877	-0.09	0.604	EW036_RS00070	DUF3748 domain-containing protein		DUF3748 domain-containing protein	yes	yes	no	EW036_RS00070	no
Escherichia coli	B36	Proteomics_MS1 DDA	EW036_RS07215	g000754	-0.09	0.595	EW036_RS07215	ArsC family reductase		ArsC family reductase	yes	yes	no	EW036_RS07215	no
Escherichia coli	B36	Proteomics_MS1 DDA	EW036_RS03035	g002965	-0.09	0.593	mlaD	outer membrane lipid asymmetry maintenance protein MlaD		outer membrane lipid asymmetry maintenance protein MlaD	yes	yes	no	EW036_RS03035	no
Escherichia coli	B36	Proteomics_MS1 DDA	EW036_RS24965	g005954	-0.09	0.551	ubiE	bifunctional demethylmenaquinone methyltransferase/2-methoxy-6-polyprenyl-1,4-benzoquinol methylase UbiE		bifunctional demethylmenaquinone methyltransferase/2-methoxy-6-polyprenyl-1%2C4-benzoquinol methylase UbiE	yes	yes	no	EW036_RS24965	no
Escherichia coli	B36	Proteomics_MS1 DDA	EW036_RS19560	g004389	-0.09	0.539	EW036_RS19560	S-(hydroxymethyl)glutathione dehydrogenase		S-(hydroxymethyl)glutathione dehydrogenase/class III alcohol dehydrogenase	yes	yes	no	EW036_RS19560	no
Escherichia coli	B36	Proteomics_MS1 DDA	EW036_RS11615	g005050	-0.09	0.536	hrpA	ATP-dependent RNA helicase HrpA		ATP-dependent RNA helicase HrpA	yes	yes	no	EW036_RS11615	no
Escherichia coli	B36	Proteomics_MS1 DDA	EW036_RS00675	g002071	-0.09	0.532	EW036_RS00675	AsmA family protein		AsmA family protein	yes	yes	no	EW036_RS00675	no
Escherichia coli	B36	Proteomics_MS1 DDA	EW036_RS21040	g004955	-0.09	0.525	murF	UDP-N-acetylmuramoyl-tripeptide--D-alanyl-D-alanine ligase		UDP-N-acetylmuramoyl-tripeptide--D-alanyl-D- alanine ligase	yes	yes	no	EW036_RS21040	no
Escherichia coli	B36	Proteomics_MS1 DDA	EW036_RS13190	g001434	-0.09	0.472	EW036_RS13190	mischarged aminoacyl-tRNA deacylase		YbaK/prolyl-tRNA synthetase associated domain-containing protein	yes	yes	no	EW036_RS13190	no
Escherichia coli	B36	Proteomics_MS1 DDA	EW036_RS21555	g004558	-0.09	0.458	EW036_RS21555	murein transglycosylase		murein transglycosylase	yes	yes	no	EW036_RS21555	no
Escherichia coli	B36	Proteomics_MS1 DDA	EW036_RS02995	g006023	-0.09	0.425	EW036_RS02995	lipopolysaccharide ABC transporter ATP-binding protein		LPS export ABC transporter ATP-binding protein	yes	yes	no	EW036_RS02995	no
Escherichia coli	B36	Proteomics_MS1 DDA	EW036_RS07905	g005274	-0.09	0.415	EW036_RS07905	aspartate-semialdehyde dehydrogenase		aspartate-semialdehyde dehydrogenase	yes	yes	no	EW036_RS07905	no
Escherichia coli	B36	Proteomics_MS1 DDA	EW036_RS19010	g005026	-0.09	0.398	EW036_RS19010	inosine/guanosine kinase		inosine/guanosine kinase	yes	yes	no	EW036_RS19010	no
Escherichia coli	B36	Proteomics_MS1 DDA	EW036_RS02215	g006365	-0.09	0.378	crp	cAMP-activated global transcriptional regulator CRP		cAMP-activated global transcriptional regulator CRP	yes	yes	no	EW036_RS02215	no
Escherichia coli	B36	Proteomics_MS1 DDA	EW036_RS24560	g001081	-0.09	0.377	pfkA	6-phosphofructokinase		ATP-dependent 6-phosphofructokinase	yes	yes	yes	EW036_RS24560	no
Escherichia coli	B36	Proteomics_MS1 DDA	EW036_RS03110	g000951	-0.09	0.303	ftsH	ATP-dependent zinc metalloprotease FtsH		ATP-dependent zinc metalloprotease FtsH	yes	yes	yes	EW036_RS03110	no
Escherichia coli	B36	Proteomics_MS1 DDA	EW036_RS21225	g005335	-0.09	0.294	pdxA	4-hydroxythreonine-4-phosphate dehydrogenase PdxA		4-hydroxythreonine-4-phosphate dehydrogenase PdxA	yes	yes	no	EW036_RS21225	no
Escherichia coli	B36	Proteomics_MS1 DDA	EW036_RS09610	g002688	-0.09	0.279	phoP	two-component system response regulator PhoP		two-component system response regulator PhoP	yes	yes	no	EW036_RS09610	no
Escherichia coli	B36	Proteomics_MS1 DDA	EW036_RS21030	g005016	-0.09	0.243	EW036_RS21030	UDP-N-acetylmuramoyl-L-alanine--D-glutamate ligase		UDP-N-acetylmuramoyl-L-alanine--D-glutamate ligase	yes	yes	no	EW036_RS21030	no
Escherichia coli	B36	Proteomics_MS1 DDA	EW036_RS17685	g002372	-0.08	0.948	zitB	CDF family zinc transporter ZitB		CDF family zinc transporter ZitB	yes	yes	no	EW036_RS17685	no
Escherichia coli	B36	Proteomics_MS1 DDA	EW036_RS16020	g005699	-0.08	0.937	EW036_RS16020	deoxyribonuclease IV		deoxyribonuclease IV	yes	yes	no	EW036_RS16020	no
Escherichia coli	B36	Proteomics_MS1 DDA	EW036_RS11775	g001419	-0.08	0.9	EW036_RS11775	L-methionine sulfoximine/L-methionine sulfone acetyltransferase		L-methionine sulfoximine/L-methionine sulfone acetyltransferase	yes	yes	no	EW036_RS11775	no
Escherichia coli	B36	Proteomics_MS1 DDA	EW036_RS04060	g007008	-0.08	0.891	EW036_RS04060	HyaD/HybD family hydrogenase maturation endopeptidase		HyaD/HybD family hydrogenase maturation endopeptidase	yes	yes	no	EW036_RS04060	no
Escherichia coli	B36	Proteomics_MS1 DDA	EW036_RS15650	g002424	-0.08	0.805	yegS	lipid kinase YegS		lipid kinase YegS	yes	yes	no	EW036_RS15650	no
Escherichia coli	B36	Proteomics_MS1 DDA	EW036_RS23730	g001607	-0.08	0.722	EW036_RS23730	MmcQ/YjbR family DNA-binding protein		MmcQ/YjbR family DNA-binding protein	yes	yes	no	EW036_RS23730	no
Escherichia coli	B36	Proteomics_MS1 DDA	EW036_RS20025	g001555	-0.08	0.712	EW036_RS20025	sigma factor-binding protein Crl		sigma factor-binding protein Crl	yes	yes	no	EW036_RS20025	no
Escherichia coli	B36	Proteomics_MS1 DDA	EW036_RS18930	g005532	-0.08	0.708	EW036_RS18930	SPFH/Band 7/PHB domain protein		SPFH/Band 7/PHB domain protein	yes	yes	no	EW036_RS18930	no
Escherichia coli	B36	Proteomics_MS1 DDA	EW036_RS01360	g005234	-0.08	0.688	yhjD	inner membrane protein YhjD		inner membrane protein YhjD	yes	yes	no	EW036_RS01360	no
Escherichia coli	B36	Proteomics_MS1 DDA	EW036_RS01515	g005737	-0.08	0.658	rlmJ	23S rRNA (adenine(2030)-N(6))-methyltransferase RlmJ		23S rRNA (adenine(2030)-N(6))-methyltransferase RlmJ	yes	yes	no	EW036_RS01515	no
Escherichia coli	B36	Proteomics_MS1 DDA	EW036_RS25570	g003340	-0.08	0.646	atpC	F0F1 ATP synthase subunit epsilon		F0F1 ATP synthase subunit epsilon	yes	yes	no	EW036_RS25570	no
Escherichia coli	B36	Proteomics_MS1 DDA	EW036_RS10665	g003388	-0.08	0.638	yciA	acyl-CoA thioester hydrolase YciA		acyl-CoA thioester hydrolase YciA	yes	yes	no	EW036_RS10665	no
Escherichia coli	B36	Proteomics_MS1 DDA	EW036_RS21665	g002287	-0.08	0.611	rsmC	16S rRNA (guanine(1207)-N(2))-methyltransferase RsmC		16S rRNA (guanine(1207)-N(2))-methyltransferase RsmC	yes	yes	no	EW036_RS21665	no
Escherichia coli	B36	Proteomics_MS1 DDA	EW036_RS05985	g000968	-0.08	0.606	EW036_RS05985	NADPH-dependent assimilatory sulfite reductase flavoprotein subunit		NADPH-dependent assimilatory sulfite reductase flavoprotein subunit	yes	yes	no	EW036_RS05985	no
Escherichia coli	B36	Proteomics_MS1 DDA	EW036_RS20815	g003002	-0.08	0.602	EW036_RS20815	hypoxanthine phosphoribosyltransferase		hypoxanthine phosphoribosyltransferase	yes	yes	no	EW036_RS20815	no
Escherichia coli	B36	Proteomics_MS1 DDA	EW036_RS17110	g002483	-0.08	0.595	EW036_RS17110	N-acetylmuramoyl-L-alanine amidase		N-acetylmuramoyl-L-alanine amidase	yes	yes	no	EW036_RS17110	no
Escherichia coli	B36	Proteomics_MS1 DDA	EW036_RS00210	g000151_2	-0.08	0.569	nlpA	lipoprotein NlpA		lipoprotein NlpA	yes	yes	no	EW036_RS00210	no
Escherichia coli	B36	Proteomics_MS1 DDA	EW036_RS00730	g006042	-0.08	0.563	EW036_RS00730	ribonuclease PH		ribonuclease PH	yes	yes	no	EW036_RS00730	no
Escherichia coli	B36	Proteomics_MS1 DDA	EW036_RS01795	g001503	-0.08	0.549	EW036_RS01795	DUF2756 family protein		DUF2756 family protein	yes	yes	no	EW036_RS01795	no
Escherichia coli	B36	Proteomics_MS1 DDA	EW036_RS05855	g001022_2	-0.08	0.523	gudD	glucarate dehydratase		glucarate dehydratase	yes	yes	no	EW036_RS05855	no
Escherichia coli	B36	Proteomics_MS1 DDA	EW036_RS15435	g000086_2	-0.08	0.483	rfbB	dTDP-glucose 4,6-dehydratase		dTDP-glucose 4%2C6-dehydratase	no	no	no	EW036_RS15435	no
Escherichia coli	B36	Proteomics_MS1 DDA	EW036_RS17925	g002383	-0.08	0.478	EW036_RS17925	5-oxoprolinase subunit PxpC		biotin-dependent carboxyltransferase family protein	yes	yes	no	EW036_RS17925	no
Escherichia coli	B36	Proteomics_MS1 DDA	EW036_RS02710	g002441	-0.08	0.457	EW036_RS02710	50S ribosomal protein L11 methyltransferase		50S ribosomal protein L11 methyltransferase	yes	yes	no	EW036_RS02710	no
Escherichia coli	B36	Proteomics_MS1 DDA	EW036_RS23870	g000606_1	-0.08	0.457	lexA	repressor LexA		repressor LexA	yes	yes	no	EW036_RS23870	no
Escherichia coli	B36	Proteomics_MS1 DDA	EW036_RS24920	g006079	-0.08	0.456	EW036_RS24920	NAD(P)H-flavin reductase		NAD(P)H-flavin reductase	yes	yes	no	EW036_RS24920	no
Escherichia coli	B36	Proteomics_MS1 DDA	EW036_RS21200	g005076	-0.08	0.432	rapA	RNA polymerase-associated protein RapA		RNA polymerase-associated protein RapA	yes	yes	no	EW036_RS21200	no
Escherichia coli	B36	Proteomics_MS1 DDA	EW036_RS18420	g002507	-0.08	0.42	EW036_RS18420	ribonuclease I		ribonuclease I	yes	yes	no	EW036_RS18420	no
Escherichia coli	B36	Proteomics_MS1 DDA	EW036_RS13335	g000677_2	-0.08	0.361	EW036_RS13335	PTS mannose transporter subunit IIAB		PTS mannose transporter subunit IIAB	yes	yes	no	EW036_RS13335	no
Escherichia coli	B36	Proteomics_MS1 DDA	EW036_RS16150	g000804	-0.08	0.318	EW036_RS16150	50S ribosomal protein L25		50S ribosomal protein L25	yes	yes	no	EW036_RS16150	no
Escherichia coli	B36	Proteomics_MS1 DDA	EW036_RS18055	g004670	-0.08	0.316	glnS	glutamine--tRNA ligase		glutamine--tRNA ligase	yes	yes	no	EW036_RS18055	no
Escherichia coli	B36	Proteomics_MS1 DDA	EW036_RS06365	g004750	-0.08	0.243	gshA	glutamate--cysteine ligase		glutamate--cysteine ligase	yes	yes	no	EW036_RS06365	no
Escherichia coli	B36	Proteomics_MS1 DDA	EW036_RS05235	g013115	-0.08	0.2	prfB	peptide chain release factor 2		None	no	no	no	EW036_RS05235	no
Escherichia coli	B36	Proteomics_MS1 DDA	EW036_RS05235	g013114	-0.08	0.2	prfB	peptide chain release factor 2		None	no	no	no	EW036_RS05235	no
Escherichia coli	B36	Proteomics_MS1 DDA	EW036_RS23345	g000211	-0.07	0.94	EW036_RS23345	4Fe-4S mono-cluster protein YjdI		hypothetical protein	yes	yes	no	EW036_RS23345	no
Escherichia coli	B36	Proteomics_MS1 DDA	EW036_RS18345	g000395_2	-0.07	0.933	tatE	twin-arginine translocase subunit TatE		twin-arginine translocase subunit TatE	yes	yes	no	EW036_RS18345	no
Escherichia coli	B36	Proteomics_MS1 DDA	EW036_RS25120	g005672	-0.07	0.926	EW036_RS25120	phospholipase A		phospholipase A	yes	yes	no	EW036_RS25120	no
Escherichia coli	B36	Proteomics_MS1 DDA	EW036_RS02910	g005534_1	-0.07	0.884	nanA	N-acetylneuraminate lyase		N-acetylneuraminate lyase	yes	yes	no	EW036_RS02910	no
Escherichia coli	B36	Proteomics_MS1 DDA	EW036_RS21500	g000558	-0.07	0.855	EW036_RS21500	tRNA/rRNA methyltransferase		tRNA/rRNA methyltransferase	yes	yes	no	EW036_RS21500	no
Escherichia coli	B36	Proteomics_MS1 DDA	EW036_RS06325	g009086	-0.07	0.818	csrA	carbon storage regulator		carbon storage regulator CsrA	yes	yes	no	EW036_RS06325	no
Escherichia coli	B36	Proteomics_MS1 DDA	EW036_RS25355	g000390_1	-0.07	0.76	EW036_RS25355	peptidylprolyl isomerase C		peptidylprolyl isomerase C	yes	yes	no	EW036_RS25355	no
Escherichia coli	B36	Proteomics_MS1 DDA	EW036_RS01400	g000092_4	-0.07	0.708	EW036_RS01400	multidrug efflux RND transporter permease subunit		multidrug efflux RND transporter permease subunit EefB	yes	yes	no	EW036_RS01400	no
Escherichia coli	B36	Proteomics_MS1 DDA	EW036_RS02870	g001010_1	-0.07	0.662	degQ	serine endoprotease DegQ		serine endoprotease DegQ	yes	yes	no	EW036_RS02870	no
Escherichia coli	B36	Proteomics_MS1 DDA	EW036_RS08715	g005104	-0.07	0.636	EW036_RS08715	aminopeptidase N		aminopeptidase N	yes	yes	no	EW036_RS08715	no
Escherichia coli	B36	Proteomics_MS1 DDA	EW036_RS11425	g006336	-0.07	0.635	EW036_RS11425	SDR family oxidoreductase		SDR family oxidoreductase	no	no	no	EW036_RS11425	no
Escherichia coli	B36	Proteomics_MS1 DDA	EW036_RS21470	g002541	-0.07	0.618	yaaA	peroxide stress protein YaaA		peroxide stress protein YaaA	yes	yes	no	EW036_RS21470	no
Escherichia coli	B36	Proteomics_MS1 DDA	EW036_RS23880	g005139	-0.07	0.594	plsB	glycerol-3-phosphate 1-O-acyltransferase PlsB		glycerol-3-phosphate 1-O-acyltransferase PlsB	yes	yes	no	EW036_RS23880	no
Escherichia coli	B36	Proteomics_MS1 DDA	EW036_RS11895	g002076_1	-0.07	0.576	EW036_RS11895	NAD-dependent malic enzyme		NAD-dependent malic enzyme	yes	yes	no	EW036_RS11895	no
Escherichia coli	B36	Proteomics_MS1 DDA	EW036_RS18110	g005835	-0.07	0.571	EW036_RS18110	glucosamine-6-phosphate deaminase		glucosamine-6-phosphate deaminase	yes	yes	no	EW036_RS18110	no
Escherichia coli	B36	Proteomics_MS1 DDA	EW036_RS25545	g003193	-0.07	0.506	atpF	F0F1 ATP synthase subunit B		F0F1 ATP synthase subunit B	yes	yes	no	EW036_RS25545	no
Escherichia coli	B36	Proteomics_MS1 DDA	EW036_RS19805	g010968	-0.07	0.489	EW036_RS19805	pyridine nucleotide-disulfide oxidoreductase		pyridine nucleotide-disulfide oxidoreductase	yes	yes	no	EW036_RS19805	no
Escherichia coli	B36	Proteomics_MS1 DDA	EW036_RS25340	g004174	-0.07	0.471	rhlB	ATP-dependent RNA helicase RhlB		ATP-dependent RNA helicase RhlB	yes	yes	no	EW036_RS25340	no
Escherichia coli	B36	Proteomics_MS1 DDA	EW036_RS17255	g001302	-0.07	0.47	EW036_RS17255	glutathione S-transferase family protein		glutathione S-transferase family protein	yes	yes	no	EW036_RS17255	no
Escherichia coli	B36	Proteomics_MS1 DDA	EW036_RS22575	g004450	-0.06	0.965	lptG	lipopolysaccharide ABC transporter permease LptG		LPS export ABC transporter permease LptG	yes	yes	no	EW036_RS22575	no
Escherichia coli	B36	Proteomics_MS1 DDA	EW036_RS06055	g005932	-0.06	0.948	surE	5'/3'-nucleotidase SurE		5'/3'-nucleotidase SurE	yes	yes	no	EW036_RS06055	no
Escherichia coli	B36	Proteomics_MS1 DDA	EW036_RS23410	g001993	-0.06	0.896	pmrB	two-component system sensor histidine kinase PmrB		two-component system sensor histidine kinase PmrB	yes	yes	no	EW036_RS23410	no
Escherichia coli	B36	Proteomics_MS1 DDA	EW036_RS04280	g011096	-0.06	0.881	EW036_RS04280	hypothetical protein		hypothetical protein	no	no	no	EW036_RS04280	no
Escherichia coli	B36	Proteomics_MS1 DDA	EW036_RS15255	g000687	-0.06	0.878	sbmC	DNA gyrase inhibitor SbmC		DNA gyrase inhibitor SbmC	yes	yes	no	EW036_RS15255	no
Escherichia coli	B36	Proteomics_MS1 DDA	EW036_RS20695	g000502	-0.06	0.877	hrpB	ATP-dependent helicase HrpB		ATP-dependent helicase HrpB	yes	yes	no	EW036_RS20695	no
Escherichia coli	B36	Proteomics_MS1 DDA	EW036_RS25605	g001138	-0.06	0.818	pstB	phosphate ABC transporter ATP-binding protein PstB		phosphate ABC transporter ATP-binding protein	yes	yes	yes	EW036_RS25605	no
Escherichia coli	B36	Proteomics_MS1 DDA	EW036_RS13415	g001444	-0.06	0.81	EW036_RS13415	GAF domain-containing protein		GAF domain-containing protein	yes	yes	no	EW036_RS13415	no
Escherichia coli	B36	Proteomics_MS1 DDA	EW036_RS02040	g002943	-0.06	0.775	nudE	ADP compounds hydrolase NudE		ADP compounds hydrolase NudE	yes	yes	no	EW036_RS02040	no
Escherichia coli	B36	Proteomics_MS1 DDA	EW036_RS05850	g001022_1	-0.06	0.739	EW036_RS05850	glucarate dehydratase		glucarate dehydratase	yes	yes	no	EW036_RS05850	no
Escherichia coli	B36	Proteomics_MS1 DDA	EW036_RS01500	g000106	-0.06	0.733	arsC	arsenate reductase (glutaredoxin)		arsenate reductase (glutaredoxin)	yes	yes	no	EW036_RS01500	no
Escherichia coli	B36	Proteomics_MS1 DDA	EW036_RS06470	g000074_1	-0.06	0.723	stpA	DNA-binding protein StpA		DNA-binding protein StpA	yes	yes	no	EW036_RS06470	no
Escherichia coli	B36	Proteomics_MS1 DDA	EW036_RS21535	g000052_1	-0.06	0.715	robA	MDR efflux pump AcrAB transcriptional activator RobA		MDR efflux pump AcrAB transcriptional activator RobA	yes	yes	no	EW036_RS21535	no
Escherichia coli	B36	Proteomics_MS1 DDA	EW036_RS13510	g004605	-0.06	0.713	edd	phosphogluconate dehydratase		phosphogluconate dehydratase	yes	yes	no	EW036_RS13510	no
Escherichia coli	B36	Proteomics_MS1 DDA	EW036_RS01280	g002082	-0.06	0.71	bcsG	cellulose biosynthesis protein BcsG		cellulose biosynthesis protein BcsG	yes	yes	no	EW036_RS01280	no
Escherichia coli	B36	Proteomics_MS1 DDA	EW036_RS16245	g011196	-0.06	0.69	napA	periplasmic nitrate reductase subunit alpha		periplasmic nitrate reductase subunit alpha	yes	yes	no	EW036_RS16245	no
Escherichia coli	B36	Proteomics_MS1 DDA	EW036_RS07465	g004537	-0.06	0.673	ligA	NAD-dependent DNA ligase LigA		NAD-dependent DNA ligase LigA	yes	yes	no	EW036_RS07465	no
Escherichia coli	B36	Proteomics_MS1 DDA	EW036_RS16680	g001152	-0.06	0.666	EW036_RS16680	pyruvate formate lyase 1-activating protein		pyruvate formate lyase 1-activating protein	yes	yes	yes	EW036_RS16680	no
Escherichia coli	B36	Proteomics_MS1 DDA	EW036_RS18960	g002255	-0.06	0.621	copA	copper-exporting P-type ATPase CopA		copper-exporting P-type ATPase CopA	yes	yes	no	EW036_RS18960	no
Escherichia coli	B36	Proteomics_MS1 DDA	EW036_RS18010	g004698	-0.06	0.593	EW036_RS18010	alpha-D-glucose phosphate-specific phosphoglucomutase		alpha-D-glucose phosphate-specific phosphoglucomutase	yes	yes	no	EW036_RS18010	no
Escherichia coli	B36	Proteomics_MS1 DDA	EW036_RS05505	g005077	-0.06	0.59	EW036_RS05505	pitrilysin		pitrilysin	yes	yes	no	EW036_RS05505	no
Escherichia coli	B36	Proteomics_MS1 DDA	EW036_RS06790	g000966	-0.06	0.515	EW036_RS06790	elongation factor 4		elongation factor 4	yes	yes	yes	EW036_RS06790	no
Escherichia coli	B36	Proteomics_MS1 DDA	EW036_RS12870	g005474	-0.06	0.513	pfkB	6-phosphofructokinase II		6-phosphofructokinase II	yes	yes	no	EW036_RS12870	no
Escherichia coli	B36	Proteomics_MS1 DDA	EW036_RS07920	g005357	-0.06	0.495	accD	acetyl-CoA carboxylase, carboxyltransferase subunit beta		acetyl-CoA carboxylase%2C carboxyltransferase subunit beta	yes	yes	no	EW036_RS07920	no
Escherichia coli	B36	Proteomics_MS1 DDA	EW036_RS24850	g005344	-0.06	0.464	EW036_RS24850	serine/threonine protein kinase		serine/threonine protein kinase	yes	yes	no	EW036_RS24850	no
Escherichia coli	B36	Proteomics_MS1 DDA	EW036_RS24185	g001032	-0.06	0.413	rpoC	DNA-directed RNA polymerase subunit beta'		DNA-directed RNA polymerase subunit beta'	yes	yes	yes	EW036_RS24185	no
Escherichia coli	B36	Proteomics_MS1 DDA	EW036_RS19660	g012066	-0.05	0.987	prpB	methylisocitrate lyase		methylisocitrate lyase	yes	yes	no	EW036_RS19660	no
Escherichia coli	B36	Proteomics_MS1 DDA	EW036_RS06550	g003544	-0.05	0.98	bamE	outer membrane protein assembly factor BamE		outer membrane protein assembly factor BamE	yes	yes	no	EW036_RS06550	no
Escherichia coli	B36	Proteomics_MS1 DDA	EW036_RS11765	g000827	-0.05	0.968	EW036_RS11765	DUF2526 domain-containing protein		YdcY family protein	yes	yes	no	EW036_RS11765	no
Escherichia coli	B36	Proteomics_MS1 DDA	EW036_RS23125	g005068	-0.05	0.965	mscM	miniconductance mechanosensitive channel MscM		miniconductance mechanosensitive channel MscM	yes	yes	no	EW036_RS23125	no
Escherichia coli	B36	Proteomics_MS1 DDA	EW036_RS18935	g000695	-0.05	0.958	EW036_RS18935	NfeD family protein		NfeD family protein	yes	yes	no	EW036_RS18935	no
Escherichia coli	B36	Proteomics_MS1 DDA	EW036_RS17955	g000835	-0.05	0.95	EW036_RS17955	DUF2517 family protein		DUF2517 family protein	yes	yes	no	EW036_RS17955	no
Escherichia coli	B36	Proteomics_MS1 DDA	EW036_RS17780	g001966_1	-0.05	0.944	EW036_RS17780	cytochrome d ubiquinol oxidase subunit II		cytochrome d ubiquinol oxidase subunit II	yes	yes	no	EW036_RS17780	no
Escherichia coli	B36	Proteomics_MS1 DDA	EW036_RS24795	g005206	-0.05	0.944	EW036_RS24795	two-component system sensor histidine kinase NtrB		nitrogen regulation protein NR(II)	yes	yes	no	EW036_RS24795	no
Escherichia coli	B36	Proteomics_MS1 DDA	EW036_RS10155	g004470	-0.05	0.91	alr	alanine racemase		catabolic alanine racemase DadX	yes	yes	no	EW036_RS10155	no
Escherichia coli	B36	Proteomics_MS1 DDA	EW036_RS05440	g000123_2	-0.05	0.878	EW036_RS05440	YgdI/YgdR family lipoprotein		YgdI/YgdR family lipoprotein	yes	yes	no	EW036_RS05440	no
Escherichia coli	B36	Proteomics_MS1 DDA	EW036_RS07035	g004386	-0.05	0.842	EW036_RS07035	flavodoxin-dependent (E)-4-hydroxy-3-methylbut-2-enyl-diphosphate synthase		flavodoxin-dependent (E)-4-hydroxy-3-methylbut-2-enyl-diphosphate synthase	yes	yes	no	EW036_RS07035	no
Escherichia coli	B36	Proteomics_MS1 DDA	EW036_RS12170	g001374	-0.05	0.842	speG	spermidine N1-acetyltransferase		spermidine N1-acetyltransferase	yes	yes	no	EW036_RS12170	no
Escherichia coli	B36	Proteomics_MS1 DDA	EW036_RS17015	g002067	-0.05	0.827	cydC	cysteine/glutathione ABC transporter ATP-binding protein/permease CydC		cysteine/glutathione ABC transporter ATP-binding protein/permease CydC	yes	yes	no	EW036_RS17015	no
Escherichia coli	B36	Proteomics_MS1 DDA	EW036_RS20455	g001199	-0.05	0.819	nlpE	envelope stress response activation lipoprotein NlpE		envelope stress response activation lipoprotein NlpE	yes	yes	no	EW036_RS20455	no
Escherichia coli	B36	Proteomics_MS1 DDA	EW036_RS15875	g002397	-0.05	0.818	EW036_RS15875	ABC transporter substrate-binding protein		ABC transporter substrate-binding protein	yes	yes	no	EW036_RS15875	no
Escherichia coli	B36	Proteomics_MS1 DDA	EW036_RS24480	g001392	-0.05	0.818	hslV	ATP-dependent protease subunit HslV		ATP-dependent protease subunit HslV	yes	yes	no	EW036_RS24480	no
Escherichia coli	B36	Proteomics_MS1 DDA	EW036_RS00745	g003233	-0.05	0.804	EW036_RS00745	dUTP diphosphatase		dUTP diphosphatase	yes	yes	no	EW036_RS00745	no
Escherichia coli	B36	Proteomics_MS1 DDA	EW036_RS03040	g002771	-0.05	0.797	mlaC	phospholipid-binding protein MlaC		phospholipid-binding protein MlaC	yes	yes	no	EW036_RS03040	no
Escherichia coli	B36	Proteomics_MS1 DDA	EW036_RS03540	g002329	-0.05	0.796	EW036_RS03540	Gfo/Idh/MocA family oxidoreductase		Gfo/Idh/MocA family oxidoreductase	yes	yes	no	EW036_RS03540	no
Escherichia coli	B36	Proteomics_MS1 DDA	EW036_RS09485	g001276	-0.05	0.788	lpoB	penicillin-binding protein activator LpoB		penicillin-binding protein activator LpoB	yes	yes	no	EW036_RS09485	no
Escherichia coli	B36	Proteomics_MS1 DDA	EW036_RS24485	g004993	-0.05	0.78	hslU	HslU--HslV peptidase ATPase subunit		HslU--HslV peptidase ATPase subunit	yes	yes	no	EW036_RS24485	no
Escherichia coli	B36	Proteomics_MS1 DDA	EW036_RS20820	g005147	-0.05	0.773	EW036_RS20820	glucose/quinate/shikimate family membrane-bound PQQ-dependent dehydrogenase		glucose/quinate/shikimate family membrane-bound PQQ-dependent dehydrogenase	yes	yes	no	EW036_RS20820	no
Escherichia coli	B36	Proteomics_MS1 DDA	EW036_RS09740	g005219	-0.05	0.761	EW036_RS09740	alpha/beta hydrolase		alpha/beta hydrolase	no	no	no	EW036_RS09740	no
Escherichia coli	B36	Proteomics_MS1 DDA	EW036_RS00710	g002794	-0.05	0.758	EW036_RS00710	guanylate kinase		guanylate kinase	yes	yes	no	EW036_RS00710	no
Escherichia coli	B36	Proteomics_MS1 DDA	EW036_RS05140	g003574	-0.05	0.757	zapA	cell division protein ZapA		cell division protein ZapA	yes	yes	no	EW036_RS05140	no
Escherichia coli	B36	Proteomics_MS1 DDA	EW036_RS02600	g001144	-0.05	0.742	EW036_RS02600	shikimate dehydrogenase		shikimate dehydrogenase	yes	yes	no	EW036_RS02600	no
Escherichia coli	B36	Proteomics_MS1 DDA	EW036_RS01310	g005155	-0.05	0.739	bcsB	cellulose biosynthesis cyclic di-GMP-binding regulatory protein BcsB		cellulose biosynthesis cyclic di-GMP-binding regulatory protein BcsB	yes	yes	no	EW036_RS01310	no
Escherichia coli	B36	Proteomics_MS1 DDA	EW036_RS18925	g001231	-0.05	0.739	fetA	iron ABC transporter ATP-binding protein FetA		iron ABC transporter ATP-binding protein FetA	yes	yes	no	EW036_RS18925	no
Escherichia coli	B36	Proteomics_MS1 DDA	EW036_RS23735	g003349	-0.05	0.733	EW036_RS23735	YjbQ family protein		YjbQ family protein	yes	yes	no	EW036_RS23735	no
Escherichia coli	B36	Proteomics_MS1 DDA	EW036_RS22795	g002582	-0.05	0.725	cysQ	3'(2'),5'-bisphosphate nucleotidase CysQ		3'(2')%2C5'-bisphosphate nucleotidase CysQ	yes	yes	no	EW036_RS22795	no
Escherichia coli	B36	Proteomics_MS1 DDA	EW036_RS24325	g004897	-0.05	0.72	EW036_RS24325	Si-specific NAD(P)(+) transhydrogenase		Si-specific NAD(P)(+) transhydrogenase	yes	yes	no	EW036_RS24325	no
Escherichia coli	B36	Proteomics_MS1 DDA	EW036_RS17090	g004645	-0.05	0.681	EW036_RS17090	ubiquinone-dependent pyruvate dehydrogenase		ubiquinone-dependent pyruvate dehydrogenase	yes	yes	no	EW036_RS17090	no
Escherichia coli	B36	Proteomics_MS1 DDA	EW036_RS02790	g011321	-0.05	0.656	EW036_RS02790	rod shape-determining protein		rod shape-determining protein	yes	yes	no	EW036_RS02790	no
Escherichia coli	B36	Proteomics_MS1 DDA	EW036_RS05770	g003330	-0.05	0.651	EW036_RS05770	L-fucose mutarotase		L-fucose mutarotase	yes	yes	no	EW036_RS05770	no
Escherichia coli	B36	Proteomics_MS1 DDA	EW036_RS22605	g000667	-0.05	0.634	EW036_RS22605	N-acetyltransferase		GNAT family N-acetyltransferase	yes	yes	no	EW036_RS22605	no
Escherichia coli	B36	Proteomics_MS1 DDA	EW036_RS03095	g003164	-0.05	0.62	greA	transcription elongation factor GreA		transcription elongation factor GreA	yes	yes	no	EW036_RS03095	no
Escherichia coli	B36	Proteomics_MS1 DDA	EW036_RS24575	g006084	-0.05	0.582	cpxR	envelope stress response regulator transcription factor CpxR		envelope stress response regulator transcription factor CpxR	yes	yes	no	EW036_RS24575	no
Escherichia coli	B36	Proteomics_MS1 DDA	EW036_RS20570	g005719	-0.05	0.573	EW036_RS20570	elongation factor Ts		elongation factor Ts	yes	yes	no	EW036_RS20570	no
Escherichia coli	B36	Proteomics_MS1 DDA	EW036_RS24190	g002223	-0.05	0.544	rpoB	DNA-directed RNA polymerase subunit beta		DNA-directed RNA polymerase subunit beta	yes	yes	yes	EW036_RS24190	no
Escherichia coli	B36	Proteomics_MS1 DDA	EW036_RS07530	g004875	-0.05	0.537	EW036_RS07530	glutamate--tRNA ligase		glutamate--tRNA ligase	yes	yes	no	EW036_RS07530	no
Escherichia coli	B36	Proteomics_MS1 DDA	EW036_RS11185	g003642	-0.04	0.977	EW036_RS11185	lipopolysaccharide assembly protein LapA		LapA family protein	yes	yes	no	EW036_RS11185	no
Escherichia coli	B36	Proteomics_MS1 DDA	EW036_RS08280	g000987	-0.04	0.967	EW036_RS08280	anaerobic glycerol-3-phosphate dehydrogenase subunit A		anaerobic glycerol-3-phosphate dehydrogenase subunit A	yes	yes	no	EW036_RS08280	no
Escherichia coli	B36	Proteomics_MS1 DDA	EW036_RS11660	g001021	-0.04	0.967	EW036_RS11660	VOC family protein		VOC family protein	yes	yes	no	EW036_RS11660	no
Escherichia coli	B36	Proteomics_MS1 DDA	EW036_RS12165	g001623	-0.04	0.965	EW036_RS12165	DUF1283 family protein		DUF1283 family protein	yes	yes	no	EW036_RS12165	no
Escherichia coli	B36	Proteomics_MS1 DDA	EW036_RS23275	g000945_2	-0.04	0.91	EW036_RS23275	lysine decarboxylase CadA		lysine decarboxylase CadA	yes	yes	no	EW036_RS23275	no
Escherichia coli	B36	Proteomics_MS1 DDA	EW036_RS15905	g002561	-0.04	0.896	EW036_RS15905	SDR family oxidoreductase		SDR family oxidoreductase	yes	yes	no	EW036_RS15905	no
Escherichia coli	B36	Proteomics_MS1 DDA	EW036_RS03175	g000394	-0.04	0.878	EW036_RS03175	30S ribosomal protein S15		30S ribosomal protein S15	yes	yes	yes	EW036_RS03175	no
Escherichia coli	B36	Proteomics_MS1 DDA	EW036_RS17950	g000069	-0.04	0.866	EW036_RS17950	DUF1722 domain-containing protein		DUF523 and DUF1722 domain-containing protein	yes	yes	no	EW036_RS17950	no
Escherichia coli	B36	Proteomics_MS1 DDA	EW036_RS22775	g002769	-0.04	0.856	msrA	peptide-methionine (S)-S-oxide reductase MsrA		peptide-methionine (S)-S-oxide reductase MsrA	yes	yes	no	EW036_RS22775	no
Escherichia coli	B36	Proteomics_MS1 DDA	EW036_RS18635	g004392	-0.04	0.825	EW036_RS18635	glutamate--cysteine ligase		glutamate--cysteine ligase	yes	yes	no	EW036_RS18635	no
Escherichia coli	B36	Proteomics_MS1 DDA	EW036_RS22705	g004965	-0.04	0.825	pmbA	metalloprotease PmbA		metalloprotease PmbA	yes	yes	no	EW036_RS22705	no
Escherichia coli	B36	Proteomics_MS1 DDA	EW036_RS25465	g002388	-0.04	0.824	EW036_RS25465	ribokinase		ribokinase	yes	yes	no	EW036_RS25465	no
Escherichia coli	B36	Proteomics_MS1 DDA	EW036_RS07150	g000752	-0.04	0.82	arsC	arsenate reductase (glutaredoxin)		arsenate reductase (glutaredoxin)	yes	yes	no	EW036_RS07150	no
Escherichia coli	B36	Proteomics_MS1 DDA	EW036_RS20595	g003425	-0.04	0.818	EW036_RS20595	DUF3461 family protein		DUF3461 family protein	yes	yes	no	EW036_RS20595	no
Escherichia coli	B36	Proteomics_MS1 DDA	EW036_RS04055	g010314	-0.04	0.808	EW036_RS04055	hydrogenase 2 large subunit		hydrogenase 2 large subunit	yes	yes	no	EW036_RS04055	no
Escherichia coli	B36	Proteomics_MS1 DDA	EW036_RS25210	g001180	-0.04	0.802	EW036_RS25210	uroporphyrinogen-III synthase		uroporphyrinogen-III synthase	yes	yes	no	EW036_RS25210	no
Escherichia coli	B36	Proteomics_MS1 DDA	EW036_RS11240	g005863	-0.04	0.796	fabI	enoyl-ACP reductase FabI		enoyl-ACP reductase FabI	yes	yes	no	EW036_RS11240	no
Escherichia coli	B36	Proteomics_MS1 DDA	EW036_RS11145	g005108	-0.04	0.792	topA	type I DNA topoisomerase		type I DNA topoisomerase	yes	yes	no	EW036_RS11145	no
Escherichia coli	B36	Proteomics_MS1 DDA	EW036_RS23285	g000249	-0.04	0.77	lysS	lysine--tRNA ligase		lysine--tRNA ligase	yes	yes	yes	EW036_RS23285	no
Escherichia coli	B36	Proteomics_MS1 DDA	EW036_RS16815	g006883	-0.04	0.769	EW036_RS16815	hypothetical protein		hypothetical protein	no	no	no	EW036_RS16815	no
Escherichia coli	B36	Proteomics_MS1 DDA	EW036_RS03660	g005272	-0.04	0.766	tsaD	tRNA (adenosine(37)-N6)-threonylcarbamoyltransferase complex transferase subunit TsaD		tRNA (adenosine(37)-N6)-threonylcarbamoyltransferase complex transferase subunit TsaD	yes	yes	no	EW036_RS03660	no
Escherichia coli	B36	Proteomics_MS1 DDA	EW036_RS03180	g000110	-0.04	0.745	pnp	polyribonucleotide nucleotidyltransferase		polyribonucleotide nucleotidyltransferase	yes	yes	yes	EW036_RS03180	no
Escherichia coli	B36	Proteomics_MS1 DDA	EW036_RS02300	g000689	-0.04	0.739	EW036_RS02300	30S ribosomal protein S7		30S ribosomal protein S7	yes	yes	yes	EW036_RS02300	no
Escherichia coli	B36	Proteomics_MS1 DDA	EW036_RS23060	g005430	-0.04	0.729	miaA	tRNA (adenosine(37)-N6)-dimethylallyltransferase MiaA		tRNA (adenosine(37)-N6)-dimethylallyltransferase MiaA	yes	yes	no	EW036_RS23060	no
Escherichia coli	B36	Proteomics_MS1 DDA	EW036_RS20560	g002952	-0.04	0.711	EW036_RS20560	ribosome recycling factor		ribosome recycling factor	yes	yes	no	EW036_RS20560	no
Escherichia coli	B36	Proteomics_MS1 DDA	EW036_RS01150	g004520	-0.04	0.71	EW036_RS01150	glycine--tRNA ligase subunit beta		glycine--tRNA ligase subunit beta	yes	yes	no	EW036_RS01150	no
Escherichia coli	B36	Proteomics_MS1 DDA	EW036_RS15885	g004631	-0.04	0.701	EW036_RS15885	D-lactate dehydrogenase		D-lactate dehydrogenase	yes	yes	no	EW036_RS15885	no
Escherichia coli	B36	Proteomics_MS1 DDA	EW036_RS03270	g002023	-0.04	0.661	EW036_RS03270	penicillin-binding protein activator		penicillin-binding protein activator	yes	yes	no	EW036_RS03270	no
Escherichia coli	B36	Proteomics_MS1 DDA	EW036_RS21460	g000515_1	-0.04	0.613	tal	transaldolase		transaldolase	yes	yes	no	EW036_RS21460	no
Escherichia coli	B36	Proteomics_MS1 DDA	EW036_RS00915	g001937_1	-0.03	0.986	EW036_RS00915	alpha-hydroxy-acid oxidizing protein		FMN-dependent L-lactate dehydrogenase LldD	yes	yes	no	EW036_RS00915	no
Escherichia coli	B36	Proteomics_MS1 DDA	EW036_RS23140	g005368	-0.03	0.98	epmA	elongation factor P--(R)-beta-lysine ligase		elongation factor P--(R)-beta-lysine ligase	yes	yes	no	EW036_RS23140	no
Escherichia coli	B36	Proteomics_MS1 DDA	EW036_RS10475	g003518	-0.03	0.926	EW036_RS10475	DsrE/F sulfur relay family protein YchN		hypothetical protein	yes	yes	no	EW036_RS10475	no
Escherichia coli	B36	Proteomics_MS1 DDA	EW036_RS14185	g002136	-0.03	0.918	EW036_RS14185	alpha-amylase		alpha-amylase	yes	yes	no	EW036_RS14185	no
Escherichia coli	B36	Proteomics_MS1 DDA	EW036_RS20825	g002092	-0.03	0.893	cueO	multicopper oxidase CueO		multicopper oxidase CueO	yes	yes	no	EW036_RS20825	no
Escherichia coli	B36	Proteomics_MS1 DDA	EW036_RS20840	g005848	-0.03	0.892	EW036_RS20840	adenosylmethionine decarboxylase		adenosylmethionine decarboxylase	yes	yes	no	EW036_RS20840	no
Escherichia coli	B36	Proteomics_MS1 DDA	EW036_RS24530	g000791	-0.03	0.892	EW036_RS24530	DUF406 domain-containing protein		DUF406 domain-containing protein	yes	yes	no	EW036_RS24530	no
Escherichia coli	B36	Proteomics_MS1 DDA	EW036_RS06390	g000438_1	-0.03	0.88	EW036_RS06390	multidrug efflux MFS transporter periplasmic adaptor subunit EmrA		multidrug efflux MFS transporter periplasmic adaptor subunit EmrA	yes	yes	no	EW036_RS06390	no
Escherichia coli	B36	Proteomics_MS1 DDA	EW036_RS22610	g001523	-0.03	0.878	rraB	ribonuclease E inhibitor RraB		ribonuclease E inhibitor RraB	yes	yes	no	EW036_RS22610	no
Escherichia coli	B36	Proteomics_MS1 DDA	EW036_RS09400	g003036	-0.03	0.877	yceD	23S rRNA accumulation protein YceD		23S rRNA accumulation protein YceD	yes	yes	no	EW036_RS09400	no
Escherichia coli	B36	Proteomics_MS1 DDA	EW036_RS20720	g010724	-0.03	0.875	EW036_RS20720	polynucleotide adenylyltransferase PcnB		polynucleotide adenylyltransferase PcnB	yes	yes	no	EW036_RS20720	no
Escherichia coli	B36	Proteomics_MS1 DDA	EW036_RS22125	g010101	-0.03	0.853	EW036_RS22125	restriction endonuclease		AAA domain-containing protein	no	no	no	EW036_RS22125	no
Escherichia coli	B36	Proteomics_MS1 DDA	EW036_RS21605	g004998	-0.03	0.851	deoA	thymidine phosphorylase		thymidine phosphorylase	yes	yes	no	EW036_RS21605	no
Escherichia coli	B36	Proteomics_MS1 DDA	EW036_RS15880	g004475	-0.03	0.846	bglX	beta-glucosidase BglX		beta-glucosidase BglX	yes	yes	no	EW036_RS15880	no
Escherichia coli	B36	Proteomics_MS1 DDA	EW036_RS03120	g004988	-0.03	0.829	EW036_RS03120	phosphoglucosamine mutase		phosphoglucosamine mutase	yes	yes	no	EW036_RS03120	no
Escherichia coli	B36	Proteomics_MS1 DDA	EW036_RS20355	g002564	-0.03	0.822	EW036_RS20355	hydroxyacylglutathione hydrolase		hydroxyacylglutathione hydrolase	yes	yes	no	EW036_RS20355	no
Escherichia coli	B36	Proteomics_MS1 DDA	EW036_RS24215	g006773	-0.03	0.818	nusG	transcription termination/antitermination protein NusG		transcription termination/antitermination protein NusG	yes	yes	no	EW036_RS24215	no
Escherichia coli	B36	Proteomics_MS1 DDA	EW036_RS14410	g002316	-0.03	0.813	msrP	protein-methionine-sulfoxide reductase catalytic subunit MsrP		protein-methionine-sulfoxide reductase catalytic subunit MsrP	yes	yes	no	EW036_RS14410	no
Escherichia coli	B36	Proteomics_MS1 DDA	EW036_RS02875	g003386	-0.03	0.797	EW036_RS02875	DUF1043 family protein		DUF1043 family protein	yes	yes	no	EW036_RS02875	no
Escherichia coli	B36	Proteomics_MS1 DDA	EW036_RS00005	g004890	-0.03	0.796	dnaA	chromosomal replication initiator protein DnaA		chromosomal replication initiator protein DnaA	yes	yes	no	EW036_RS00005	no
Escherichia coli	B36	Proteomics_MS1 DDA	EW036_RS05815	g004938	-0.03	0.796	EW036_RS05815	nucleotide 5'-monophosphate nucleosidase		LOG family protein	yes	yes	no	EW036_RS05815	no
Escherichia coli	B36	Proteomics_MS1 DDA	EW036_RS08080	g005088	-0.03	0.793	nuoG	NADH-quinone oxidoreductase subunit NuoG		NADH-quinone oxidoreductase subunit NuoG	yes	yes	no	EW036_RS08080	no
Escherichia coli	B36	Proteomics_MS1 DDA	EW036_RS06585	g000994	-0.03	0.792	EW036_RS06585	signal recognition particle protein		signal recognition particle protein	yes	yes	yes	EW036_RS06585	no
Escherichia coli	B36	Proteomics_MS1 DDA	EW036_RS17005	g005323	-0.03	0.756	EW036_RS17005	thioredoxin-disulfide reductase		thioredoxin-disulfide reductase	yes	yes	no	EW036_RS17005	no
Escherichia coli	B36	Proteomics_MS1 DDA	EW036_RS24820	g002780	-0.03	0.751	EW036_RS24820	YihA family ribosome biogenesis GTP-binding protein		YihA family ribosome biogenesis GTP-binding protein	yes	yes	no	EW036_RS24820	no
Escherichia coli	B36	Proteomics_MS1 DDA	EW036_RS00020	g000241	-0.03	0.748	gyrB	DNA topoisomerase (ATP-hydrolyzing) subunit B		DNA topoisomerase (ATP-hydrolyzing) subunit B	yes	yes	yes	EW036_RS00020	no
Escherichia coli	B36	Proteomics_MS1 DDA	EW036_RS20040	g004835	-0.03	0.731	EW036_RS20040	cytosol nonspecific dipeptidase		cytosol nonspecific dipeptidase	yes	yes	no	EW036_RS20040	no
Escherichia coli	B36	Proteomics_MS1 DDA	EW036_RS12990	g001072_1	-0.02	0.985	EW036_RS12990	arginine N-succinyltransferase		arginine N-succinyltransferase	yes	yes	no	EW036_RS12990	no
Escherichia coli	B36	Proteomics_MS1 DDA	EW036_RS20435	g001539	-0.02	0.972	rcsF	Rcs stress response system protein RcsF		Rcs stress response system protein RcsF	yes	yes	no	EW036_RS20435	no
Escherichia coli	B36	Proteomics_MS1 DDA	EW036_RS23405	g002689	-0.02	0.958	EW036_RS23405	two-component system response regulator BasR		two-component system response regulator PmrA	yes	yes	no	EW036_RS23405	no
Escherichia coli	B36	Proteomics_MS1 DDA	EW036_RS17785	g002113_1	-0.02	0.943	cydA	cytochrome bd-I ubiquinol oxidase subunit CydA		cytochrome ubiquinol oxidase subunit I	yes	yes	no	EW036_RS17785	no
Escherichia coli	B36	Proteomics_MS1 DDA	EW036_RS19005	g004667	-0.02	0.941	EW036_RS19005	Kef family K(+) transporter		Kef family K(+) transporter	yes	yes	no	EW036_RS19005	no
Escherichia coli	B36	Proteomics_MS1 DDA	EW036_RS09420	g002387	-0.02	0.928	EW036_RS09420	malonyl CoA-ACP transacylase		ACP S-malonyltransferase	yes	yes	no	EW036_RS09420	no
Escherichia coli	B36	Proteomics_MS1 DDA	EW036_RS06775	g002737	-0.02	0.926	rseA	anti-sigma-E factor RseA		anti-sigma-E factor RseA	yes	yes	no	EW036_RS06775	no
Escherichia coli	B36	Proteomics_MS1 DDA	EW036_RS22790	g000101_1	-0.02	0.926	EW036_RS22790	YtfJ family protein		YtfJ family protein	yes	yes	no	EW036_RS22790	no
Escherichia coli	B36	Proteomics_MS1 DDA	EW036_RS06945	g005825	-0.02	0.92	EW036_RS06945	inositol-1-monophosphatase		inositol-1-monophosphatase	yes	yes	no	EW036_RS06945	no
Escherichia coli	B36	Proteomics_MS1 DDA	EW036_RS07120	g004522	-0.02	0.92	ppk1	polyphosphate kinase 1		polyphosphate kinase 1	yes	yes	no	EW036_RS07120	no
Escherichia coli	B36	Proteomics_MS1 DDA	EW036_RS00955	g004335	-0.02	0.918	EW036_RS00955	mannitol-1-phosphate 5-dehydrogenase		mannitol-1-phosphate 5-dehydrogenase	yes	yes	no	EW036_RS00955	no
Escherichia coli	B36	Proteomics_MS1 DDA	EW036_RS23065	g002050	-0.02	0.918	mutL	DNA mismatch repair endonuclease MutL		DNA mismatch repair endonuclease MutL	yes	yes	no	EW036_RS23065	no
Escherichia coli	B36	Proteomics_MS1 DDA	EW036_RS08000	g002972	-0.02	0.908	yfcD	NUDIX hydrolase YfcD		NUDIX hydrolase YfcD	yes	yes	no	EW036_RS08000	no
Escherichia coli	B36	Proteomics_MS1 DDA	EW036_RS04835	g003741	-0.02	0.904	EW036_RS04835	oxidative damage protection protein		oxidative damage protection protein	yes	yes	no	EW036_RS04835	no
Escherichia coli	B36	Proteomics_MS1 DDA	EW036_RS15640	g004950	-0.02	0.901	EW036_RS15640	U32 family peptidase		tRNA 5-hydroxyuridine modification protein YegQ	yes	yes	no	EW036_RS15640	no
Escherichia coli	B36	Proteomics_MS1 DDA	EW036_RS15985	g002695	-0.02	0.896	folE	GTP cyclohydrolase I FolE		GTP cyclohydrolase I FolE	yes	yes	no	EW036_RS15985	no
Escherichia coli	B36	Proteomics_MS1 DDA	EW036_RS04980	g011912	-0.02	0.892	speB	agmatinase		agmatinase	yes	yes	no	EW036_RS04980	no
Escherichia coli	B36	Proteomics_MS1 DDA	EW036_RS12360	g012702	-0.02	0.892	EW036_RS12360	7-alpha-hydroxysteroid dehydrogenase		7-alpha-hydroxysteroid dehydrogenase	yes	yes	no	EW036_RS12360	no
Escherichia coli	B36	Proteomics_MS1 DDA	EW036_RS03640	g003068	-0.02	0.89	EW036_RS03640	G/U mismatch-specific DNA glycosylase		G/U mismatch-specific DNA glycosylase	yes	yes	no	EW036_RS03640	no
Escherichia coli	B36	Proteomics_MS1 DDA	EW036_RS24330	g000007	-0.02	0.889	oxyR	DNA-binding transcriptional regulator OxyR		LysR family transcriptional regulator	yes	yes	no	EW036_RS24330	no
Escherichia coli	B36	Proteomics_MS1 DDA	EW036_RS23045	g004177	-0.02	0.883	hflK	FtsH protease activity modulator HflK		FtsH protease activity modulator HflK	yes	yes	no	EW036_RS23045	no
Escherichia coli	B36	Proteomics_MS1 DDA	EW036_RS25565	g002166	-0.02	0.883	atpD	F0F1 ATP synthase subunit beta		F0F1 ATP synthase subunit beta	yes	yes	yes	EW036_RS25565	no
Escherichia coli	B36	Proteomics_MS1 DDA	EW036_RS01510	g002193	-0.02	0.878	gorA	glutathione-disulfide reductase		glutathione-disulfide reductase	yes	yes	no	EW036_RS01510	no
Escherichia coli	B36	Proteomics_MS1 DDA	EW036_RS16990	g002830	-0.02	0.873	lolA	outer membrane lipoprotein chaperone LolA		outer membrane lipoprotein chaperone LolA	yes	yes	no	EW036_RS16990	no
Escherichia coli	B36	Proteomics_MS1 DDA	EW036_RS01705	g000228	-0.02	0.865	ftsY	signal recognition particle-docking protein FtsY		signal recognition particle-docking protein FtsY	yes	yes	yes	EW036_RS01705	no
Escherichia coli	B36	Proteomics_MS1 DDA	EW036_RS23840	g002340	-0.02	0.85	EW036_RS23840	quinone oxidoreductase		quinone oxidoreductase	yes	yes	no	EW036_RS23840	no
Escherichia coli	B36	Proteomics_MS1 DDA	EW036_RS06015	g005561	-0.01	0.995	EW036_RS06015	sulfate adenylyltransferase subunit 2		sulfate adenylyltransferase subunit CysD	yes	yes	no	EW036_RS06015	no
Escherichia coli	B36	Proteomics_MS1 DDA	EW036_RS22370	g012013	-0.01	0.992	EW036_RS22370	Fe(3+)-dicitrate ABC transporter substrate-binding protein FecB		Fe(3+) dicitrate ABC transporter substrate-binding protein FecB	no	no	no	EW036_RS22370	no
Escherichia coli	B36	Proteomics_MS1 DDA	EW036_RS17580	g000328_1	-0.01	0.977	EW036_RS17580	kinase inhibitor		kinase inhibitor	yes	yes	no	EW036_RS17580	no
Escherichia coli	B36	Proteomics_MS1 DDA	EW036_RS02490	g000665	-0.01	0.975	rpsE	30S ribosomal protein S5		30S ribosomal protein S5	yes	yes	yes	EW036_RS02490	no
Escherichia coli	B36	Proteomics_MS1 DDA	EW036_RS00805	g009983	-0.01	0.972	EW036_RS00805	lipopolysaccharide 1,6-galactosyltransferase		lipopolysaccharide 1%2C6-galactosyltransferase	no	no	no	EW036_RS00805	no
Escherichia coli	B36	Proteomics_MS1 DDA	EW036_RS07580	g005389	-0.01	0.972	EW036_RS07580	glucokinase		glucokinase	yes	yes	no	EW036_RS07580	no
Escherichia coli	B36	Proteomics_MS1 DDA	EW036_RS12120	g002029	-0.01	0.972	EW036_RS12120	peptidyl-dipeptidase Dcp		peptidyl-dipeptidase Dcp	yes	yes	no	EW036_RS12120	no
Escherichia coli	B36	Proteomics_MS1 DDA	EW036_RS15710	g012816	-0.01	0.972	EW036_RS15710	GntR family transcriptional regulator		GntR family transcriptional regulator	yes	yes	no	EW036_RS15710	no
Escherichia coli	B36	Proteomics_MS1 DDA	EW036_RS19270	g002406	-0.01	0.972	EW036_RS19270	2-dehydropantoate 2-reductase		2-dehydropantoate 2-reductase	yes	yes	no	EW036_RS19270	no
Escherichia coli	B36	Proteomics_MS1 DDA	EW036_RS24035	g005056	-0.01	0.97	metH	methionine synthase		methionine synthase	yes	yes	no	EW036_RS24035	no
Escherichia coli	B36	Proteomics_MS1 DDA	EW036_RS19505	g001987	-0.01	0.968	EW036_RS19505	surface-exposed outer membrane lipoprotein YaiW		DUF1615 domain-containing protein	yes	yes	no	EW036_RS19505	no
Escherichia coli	B36	Proteomics_MS1 DDA	EW036_RS01070	g005728	-0.01	0.967	EW036_RS01070	IclR family transcriptional regulator YiaJ		IclR family transcriptional regulator YiaJ	yes	yes	no	EW036_RS01070	no
Escherichia coli	B36	Proteomics_MS1 DDA	EW036_RS01910	g005942	-0.01	0.967	EW036_RS01910	DeoR/GlpR family transcriptional regulator		DeoR/GlpR family transcriptional regulator	yes	yes	no	EW036_RS01910	no
Escherichia coli	B36	Proteomics_MS1 DDA	EW036_RS06415	g002319	-0.01	0.967	proX	proline/glycine betaine ABC transporter substrate-binding protein ProX		glycine betaine/L-proline ABC transporter substrate-binding protein ProX	yes	yes	no	EW036_RS06415	no
Escherichia coli	B36	Proteomics_MS1 DDA	EW036_RS07255	g000515_2	-0.01	0.967	EW036_RS07255	transaldolase A		transaldolase	yes	yes	no	EW036_RS07255	no
Escherichia coli	B36	Proteomics_MS1 DDA	EW036_RS15935	g005630	-0.01	0.965	EW036_RS15935	cytidine deaminase		cytidine deaminase	yes	yes	no	EW036_RS15935	no
Escherichia coli	B36	Proteomics_MS1 DDA	EW036_RS17470	g005322	-0.01	0.965	hlyD	secretion protein HlyD		secretion protein HlyD	yes	yes	no	EW036_RS17470	no
Escherichia coli	B36	Proteomics_MS1 DDA	EW036_RS24740	g000611	-0.01	0.962	yihX	glucose-1-phosphatase		glucose-1-phosphatase	yes	yes	no	EW036_RS24740	no
Escherichia coli	B36	Proteomics_MS1 DDA	EW036_RS04925	g002365	-0.01	0.96	EW036_RS04925	glutathione synthase		glutathione synthase	yes	yes	no	EW036_RS04925	no
Escherichia coli	B36	Proteomics_MS1 DDA	EW036_RS03105	g002784	-0.01	0.944	rlmE	23S rRNA (uridine(2552)-2'-O)-methyltransferase RlmE		23S rRNA (uridine(2552)-2'-O)-methyltransferase RlmE	yes	yes	no	EW036_RS03105	no
Escherichia coli	B36	Proteomics_MS1 DDA	EW036_RS05200	g002339	-0.01	0.944	ygfZ	tRNA-modifying protein YgfZ		tRNA-modifying protein YgfZ	yes	yes	no	EW036_RS05200	no
Escherichia coli	B36	Proteomics_MS1 DDA	EW036_RS12395	g003932	-0.01	0.941	ydgT	transcription modulator YdgT		transcription modulator YdgT	yes	yes	no	EW036_RS12395	no
Escherichia coli	B36	Proteomics_MS1 DDA	EW036_RS01790	g001178	-0.01	0.935	ugpQ	glycerophosphodiester phosphodiesterase		glycerophosphodiester phosphodiesterase	yes	yes	no	EW036_RS01790	no
Escherichia coli	B36	Proteomics_MS1 DDA	EW036_RS00960	g000962	-0.01	0.926	EW036_RS00960	PTS mannitol transporter subunit IICBA		PTS mannitol transporter subunit IICBA	yes	yes	no	EW036_RS00960	no
Escherichia coli	B36	Proteomics_MS1 DDA	EW036_RS19050	g000644	-0.01	0.926	EW036_RS19050	adenine phosphoribosyltransferase		adenine phosphoribosyltransferase	yes	yes	yes	EW036_RS19050	no
Escherichia coli	B36	Proteomics_MS1 DDA	EW036_RS20580	g005847	-0.01	0.921	map	type I methionyl aminopeptidase		type I methionyl aminopeptidase	yes	yes	no	EW036_RS20580	no
Escherichia coli	B36	Proteomics_MS1 DDA	EW036_RS08645	g002576	-0.01	0.92	EW036_RS08645	3-deoxy-manno-octulosonate cytidylyltransferase		3-deoxy-manno-octulosonate cytidylyltransferase	yes	yes	no	EW036_RS08645	no
Escherichia coli	B36	Proteomics_MS1 DDA	EW036_RS00010	g004415	-0.01	0.918	dnaN	DNA polymerase III subunit beta		DNA polymerase III subunit beta	yes	yes	no	EW036_RS00010	no
Escherichia coli	B36	Proteomics_MS1 DDA	EW036_RS02465	g001397	-0.01	0.918	EW036_RS02465	50S ribosomal protein L5		50S ribosomal protein L5	yes	yes	yes	EW036_RS02465	no
Escherichia coli	B36	Proteomics_MS1 DDA	EW036_RS18445	g002571	-0.01	0.918	dsbG	thiol:disulfide interchange protein DsbG		thiol:disulfide interchange protein DsbG	yes	yes	no	EW036_RS18445	no
Escherichia coli	B36	Proteomics_MS1 DDA	EW036_RS25325	g004185	-0.01	0.9	rho	transcription termination factor Rho		transcription termination factor Rho	yes	yes	no	EW036_RS25325	no
Escherichia coli	B36	Proteomics_MS1 DDA	EW036_RS24360	g010284	0	0.999	cptA	phosphoethanolamine transferase CptA		phosphoethanolamine transferase CptA	yes	yes	no	EW036_RS24360	no
Escherichia coli	B36	Proteomics_MS1 DDA	EW036_RS00775	g003150	0	0.998	EW036_RS00775	pantetheine-phosphate adenylyltransferase		pantetheine-phosphate adenylyltransferase	yes	yes	no	EW036_RS00775	no
Escherichia coli	B36	Proteomics_MS1 DDA	EW036_RS03825	g002485	0	0.998	cpdA	3',5'-cyclic-AMP phosphodiesterase		3'%2C5'-cyclic-AMP phosphodiesterase	yes	yes	no	EW036_RS03825	no
Escherichia coli	B36	Proteomics_MS1 DDA	EW036_RS06535	g003136	0	0.998	smpB	SsrA-binding protein SmpB		SsrA-binding protein SmpB	yes	yes	no	EW036_RS06535	no
Escherichia coli	B36	Proteomics_MS1 DDA	EW036_RS19300	g001071_1	0	0.998	EW036_RS19300	1-deoxyxylulose-5-phosphate synthase YajO		aldo/keto reductase	yes	yes	no	EW036_RS19300	no
Escherichia coli	B36	Proteomics_MS1 DDA	EW036_RS22365	g011238	0	0.998	EW036_RS22365	Fe(3+) dicitrate transport protein FecA		Fe(3+) dicitrate transport protein FecA	no	no	no	EW036_RS22365	no
Escherichia coli	B36	Proteomics_MS1 DDA	EW036_RS08070	g003083	0	0.997	nuoE	NADH-quinone oxidoreductase subunit NuoE		NADH-quinone oxidoreductase subunit NuoE	yes	yes	no	EW036_RS08070	no
Escherichia coli	B36	Proteomics_MS1 DDA	EW036_RS20375	g005546	0	0.997	EW036_RS20375	LysR family transcriptional regulator		LysR family transcriptional regulator	yes	yes	no	EW036_RS20375	no
Escherichia coli	B36	Proteomics_MS1 DDA	EW036_RS20575	g001163	0	0.996	rpsB	30S ribosomal protein S2		30S ribosomal protein S2	yes	yes	yes	EW036_RS20575	no
Escherichia coli	B36	Proteomics_MS1 DDA	EW036_RS20865	g004564	0	0.996	EW036_RS20865	pyruvate dehydrogenase complex dihydrolipoyllysine-residue acetyltransferase		pyruvate dehydrogenase complex dihydrolipoyllysine-residue acetyltransferase	yes	yes	no	EW036_RS20865	no
Escherichia coli	B36	Proteomics_MS1 DDA	EW036_RS09450	g002763	0	0.995	EW036_RS09450	dTMP kinase		dTMP kinase	yes	yes	no	EW036_RS09450	no
Escherichia coli	B36	Proteomics_MS1 DDA	EW036_RS10150	g005033	0	0.993	EW036_RS10150	D-amino acid dehydrogenase		D-amino acid dehydrogenase	yes	yes	no	EW036_RS10150	no
Escherichia coli	B36	Proteomics_MS1 DDA	EW036_RS11555	g005060	0	0.993	nifJ	pyruvate:ferredoxin (flavodoxin) oxidoreductase		pyruvate:ferredoxin (flavodoxin) oxidoreductase	yes	yes	no	EW036_RS11555	no
Escherichia coli	B36	Proteomics_MS1 DDA	EW036_RS13315	g002904	0	0.993	EW036_RS13315	CoA pyrophosphatase		CoA pyrophosphatase	yes	yes	no	EW036_RS13315	no
Escherichia coli	B36	Proteomics_MS1 DDA	EW036_RS02305	g000457	0	0.992	fusA	elongation factor G		elongation factor G	yes	yes	yes	EW036_RS02305	no
Escherichia coli	B36	Proteomics_MS1 DDA	EW036_RS20645	g000866	0	0.992	hemL	glutamate-1-semialdehyde-2,1-aminomutase		glutamate-1-semialdehyde 2%2C1-aminomutase	yes	yes	no	EW036_RS20645	no
Escherichia coli	B36	Proteomics_MS1 DDA	EW036_RS20525	g005248	0	0.991	lpxD	UDP-3-O-(3-hydroxymyristoyl)glucosamine N-acyltransferase		UDP-3-O-(3-hydroxymyristoyl)glucosamine N-acyltransferase	yes	yes	no	EW036_RS20525	no
Escherichia coli	B36	Proteomics_MS1 DDA	EW036_RS02560	g004919	0	0.987	trkA	Trk system potassium transporter TrkA		Trk system potassium transporter TrkA	yes	yes	no	EW036_RS02560	no
Escherichia coli	B36	Proteomics_MS1 DDA	EW036_RS17845	g003527	0	0.987	EW036_RS17845	succinate dehydrogenase membrane anchor subunit		succinate dehydrogenase membrane anchor subunit	yes	yes	no	EW036_RS17845	no
Escherichia coli	B36	Proteomics_MS1 DDA	EW036_RS07010	g002220	0	0.986	EW036_RS07010	alpha2-macroglobulin		alpha-2-macroglobulin family protein	yes	yes	no	EW036_RS07010	no
Escherichia coli	B36	Proteomics_MS1 DDA	EW036_RS05115	g002719	0	0.985	rpiA	ribose-5-phosphate isomerase RpiA		ribose-5-phosphate isomerase RpiA	yes	yes	no	EW036_RS05115	no
Escherichia coli	B36	Proteomics_MS1 DDA	EW036_RS11435	g005523	0	0.985	EW036_RS11435	alpha/beta hydrolase		alpha/beta hydrolase	no	no	no	EW036_RS11435	no
Escherichia coli	B36	Proteomics_MS1 DDA	EW036_RS15330	g005585	0	0.985	EW036_RS15330	ATP phosphoribosyltransferase		ATP phosphoribosyltransferase	yes	yes	no	EW036_RS15330	no
Escherichia coli	B36	Proteomics_MS1 DDA	EW036_RS24205	g001202	0	0.981	EW036_RS24205	50S ribosomal protein L1		50S ribosomal protein L1	yes	yes	yes	EW036_RS24205	no
Escherichia coli	B36	Proteomics_MS1 DDA	EW036_RS02765	g000255	0	0.967	accC	acetyl-CoA carboxylase biotin carboxylase subunit		acetyl-CoA carboxylase biotin carboxylase subunit	yes	yes	yes	EW036_RS02765	no
Escherichia coli	B36	Proteomics_MS1 DDA	EW036_RS10095	g007503	0	0.967	EW036_RS10095	hypothetical protein		hypothetical protein	yes	yes	no	EW036_RS10095	no
Escherichia coli	B36	Proteomics_MS1 DDA	EW036_RS03870	g001651	0	0.964	EW036_RS03870	antibiotic biosynthesis monooxygenase		antibiotic biosynthesis monooxygenase	yes	yes	no	EW036_RS03870	no
Escherichia coli	B36	Proteomics_MS1 DDA	EW036_RS12975	g002351	0.01	0.993	astE	succinylglutamate desuccinylase		succinylglutamate desuccinylase	yes	yes	no	EW036_RS12975	no
Escherichia coli	B36	Proteomics_MS1 DDA	EW036_RS22465	g005278	0.01	0.992	EW036_RS22465	hypothetical protein		hypothetical protein	no	no	no	EW036_RS22465	no
Escherichia coli	B36	Proteomics_MS1 DDA	EW036_RS24950	g000395_1	0.01	0.992	tatA	Sec-independent protein translocase subunit TatA		Sec-independent protein translocase subunit TatA	yes	yes	no	EW036_RS24950	no
Escherichia coli	B36	Proteomics_MS1 DDA	EW036_RS08900	g000623	0.01	0.987	EW036_RS08900	hydrogenase 1 maturation protease		hydrogenase 1 maturation protease	yes	yes	no	EW036_RS08900	no
Escherichia coli	B36	Proteomics_MS1 DDA	EW036_RS18350	g002524	0.01	0.985	EW036_RS18350	deaminated glutathione amidase		deaminated glutathione amidase	yes	yes	no	EW036_RS18350	no
Escherichia coli	B36	Proteomics_MS1 DDA	EW036_RS13400	g005631	0.01	0.979	htpX	protease HtpX		protease HtpX	yes	yes	no	EW036_RS13400	no
Escherichia coli	B36	Proteomics_MS1 DDA	EW036_RS03245	g001275	0.01	0.976	EW036_RS03245	NAD-dependent epimerase/dehydratase family protein		NAD(P)H-binding protein	yes	yes	no	EW036_RS03245	no
Escherichia coli	B36	Proteomics_MS1 DDA	EW036_RS06660	g005360	0.01	0.976	rluD	23S rRNA pseudouridine(1911/1915/1917) synthase RluD		23S rRNA pseudouridine(1911/1915/1917) synthase RluD	yes	yes	no	EW036_RS06660	no
Escherichia coli	B36	Proteomics_MS1 DDA	EW036_RS19485	g001723	0.01	0.976	iraP	anti-adapter protein IraP		anti-adapter protein IraP	yes	yes	no	EW036_RS19485	no
Escherichia coli	B36	Proteomics_MS1 DDA	EW036_RS24655	g013201	0.01	0.976	fdnG	formate dehydrogenase-N subunit alpha		None	no	no	no	EW036_RS24655	no
Escherichia coli	B36	Proteomics_MS1 DDA	EW036_RS03705	g002800	0.01	0.973	EW036_RS03705	SH3 domain-containing protein		SH3 domain-containing protein	yes	yes	no	EW036_RS03705	no
Escherichia coli	B36	Proteomics_MS1 DDA	EW036_RS05225	g002619	0.01	0.972	dsbC	bifunctional protein-disulfide isomerase/oxidoreductase DsbC		bifunctional protein-disulfide isomerase/oxidoreductase DsbC	yes	yes	no	EW036_RS05225	no
Escherichia coli	B36	Proteomics_MS1 DDA	EW036_RS24125	g000202	0.01	0.972	EW036_RS24125	DNA-binding protein HU-alpha		DNA-binding protein HU-alpha	yes	yes	yes	EW036_RS24125	no
Escherichia coli	B36	Proteomics_MS1 DDA	EW036_RS02445	g000833	0.01	0.968	EW036_RS02445	50S ribosomal protein L29		50S ribosomal protein L29	yes	yes	yes	EW036_RS02445	no
Escherichia coli	B36	Proteomics_MS1 DDA	EW036_RS03745	g000387	0.01	0.967	EW036_RS03745	accessory factor UbiK family protein		accessory factor UbiK family protein	yes	yes	no	EW036_RS03745	no
Escherichia coli	B36	Proteomics_MS1 DDA	EW036_RS11795	g002265	0.01	0.967	EW036_RS11795	YncE family protein		YncE family protein	yes	yes	no	EW036_RS11795	no
Escherichia coli	B36	Proteomics_MS1 DDA	EW036_RS12805	g001381	0.01	0.967	EW036_RS12805	glutathione peroxidase		glutathione peroxidase	yes	yes	no	EW036_RS12805	no
Escherichia coli	B36	Proteomics_MS1 DDA	EW036_RS19215	g005034	0.01	0.967	EW036_RS19215	trigger factor		trigger factor	yes	yes	no	EW036_RS19215	no
Escherichia coli	B36	Proteomics_MS1 DDA	EW036_RS17095	g005307	0.01	0.966	EW036_RS17095	low-specificity L-threonine aldolase		low-specificity L-threonine aldolase	yes	yes	no	EW036_RS17095	no
Escherichia coli	B36	Proteomics_MS1 DDA	EW036_RS01340	g005479	0.01	0.965	EW036_RS01340	sugar kinase		sugar kinase	yes	yes	no	EW036_RS01340	no
Escherichia coli	B36	Proteomics_MS1 DDA	EW036_RS03010	g001367	0.01	0.965	kdsC	3-deoxy-manno-octulosonate-8-phosphatase KdsC		3-deoxy-manno-octulosonate-8-phosphatase KdsC	yes	yes	no	EW036_RS03010	no
Escherichia coli	B36	Proteomics_MS1 DDA	EW036_RS07760	g011745	0.01	0.964	EW036_RS07760	hypothetical protein		sce7725 family protein	no	no	no	EW036_RS07760	no
Escherichia coli	B36	Proteomics_MS1 DDA	EW036_RS17520	g001484	0.01	0.964	moaE	molybdopterin synthase catalytic subunit MoaE		molybdopterin synthase catalytic subunit MoaE	yes	yes	no	EW036_RS17520	no
Escherichia coli	B36	Proteomics_MS1 DDA	EW036_RS22135	g010279	0.01	0.964	EW036_RS22135	Alw26I/Eco31I/Esp3I family type II restriction endonuclease		Alw26I/Eco31I/Esp3I family type II restriction endonuclease	no	no	no	EW036_RS22135	no
Escherichia coli	B36	Proteomics_MS1 DDA	EW036_RS13145	g003357	0.01	0.963	msrB	peptide-methionine (R)-S-oxide reductase		peptide-methionine (R)-S-oxide reductase MsrB	yes	yes	no	EW036_RS13145	no
Escherichia coli	B36	Proteomics_MS1 DDA	EW036_RS01870	g004850	0.01	0.961	glgA	glycogen synthase GlgA		glycogen synthase GlgA	yes	yes	no	EW036_RS01870	no
Escherichia coli	B36	Proteomics_MS1 DDA	EW036_RS02565	g000863	0.01	0.955	rsmB	16S rRNA (cytosine(967)-C(5))-methyltransferase RsmB		16S rRNA (cytosine(967)-C(5))-methyltransferase RsmB	yes	yes	no	EW036_RS02565	no
Escherichia coli	B36	Proteomics_MS1 DDA	EW036_RS24905	g004997	0.01	0.932	EW036_RS24905	Xaa-Pro dipeptidase		Xaa-Pro dipeptidase	yes	yes	no	EW036_RS24905	no
Escherichia coli	B36	Proteomics_MS1 DDA	EW036_RS21340	g002490	0.01	0.929	EW036_RS21340	4-hydroxy-tetrahydrodipicolinate reductase		4-hydroxy-tetrahydrodipicolinate reductase	yes	yes	no	EW036_RS21340	no
Escherichia coli	B36	Proteomics_MS1 DDA	EW036_RS09380	g001038	0.01	0.926	EW036_RS09380	ribonuclease E		ribonuclease E	yes	yes	no	EW036_RS09380	no
Escherichia coli	B36	Proteomics_MS1 DDA	EW036_RS02455	g001586	0.01	0.918	EW036_RS02455	50S ribosomal protein L14		50S ribosomal protein L14	yes	yes	yes	EW036_RS02455	no
Escherichia coli	B36	Proteomics_MS1 DDA	EW036_RS08060	g006189	0.01	0.904	EW036_RS08060	NADH-quinone oxidoreductase subunit B		NADH-quinone oxidoreductase subunit B	yes	yes	no	EW036_RS08060	no
Escherichia coli	B36	Proteomics_MS1 DDA	EW036_RS03505	g005885	0.01	0.9	exuR	transcriptional regulator ExuR		transcriptional regulator ExuR	yes	yes	no	EW036_RS03505	no
Escherichia coli	B36	Proteomics_MS1 DDA	EW036_RS20870	g002249	0.01	0.9	aceE	pyruvate dehydrogenase (acetyl-transferring), homodimeric type		pyruvate dehydrogenase (acetyl-transferring)%2C homodimeric type	yes	yes	no	EW036_RS20870	no
Escherichia coli	B36	Proteomics_MS1 DDA	EW036_RS07025	g004312	0.02	0.985	rlmN	bifunctional tRNA (adenosine(37)-C2)-methyltransferase TrmG/ribosomal RNA large subunit methyltransferase RlmN		bifunctional tRNA (adenosine(37)-C2)-methyltransferase TrmG/ribosomal RNA large subunit methyltransferase RlmN	yes	yes	no	EW036_RS07025	no
Escherichia coli	B36	Proteomics_MS1 DDA	EW036_RS09230	g000265_1	0.02	0.982	lpxL	LpxL/LpxP family Kdo(2)-lipid IV(A) lauroyl/palmitoleoyl acyltransferase		LpxL/LpxP family Kdo(2)-lipid IV(A) lauroyl/palmitoleoyl acyltransferasee	yes	yes	no	EW036_RS09230	no
Escherichia coli	B36	Proteomics_MS1 DDA	EW036_RS23525	g012068	0.02	0.978	EW036_RS23525	als operon DNA-binding transcriptional repressor AlsR		als operon DNA-binding transcriptional repressor AlsR	no	no	no	EW036_RS23525	no
Escherichia coli	B36	Proteomics_MS1 DDA	EW036_RS09445	g002300	0.02	0.972	yceG	cell division protein YceG		cell division protein YceG	yes	yes	no	EW036_RS09445	no
Escherichia coli	B36	Proteomics_MS1 DDA	EW036_RS17245	g005943	0.02	0.967	deoR	DNA-binding transcriptional repressor DeoR		DNA-binding transcriptional repressor DeoR	yes	yes	no	EW036_RS17245	no
Escherichia coli	B36	Proteomics_MS1 DDA	EW036_RS06020	g004858	0.02	0.966	cysN	sulfate adenylyltransferase subunit CysN		sulfate adenylyltransferase subunit CysN	yes	yes	no	EW036_RS06020	no
Escherichia coli	B36	Proteomics_MS1 DDA	EW036_RS02430	g000755	0.02	0.965	rplV	50S ribosomal protein L22		50S ribosomal protein L22	yes	yes	yes	EW036_RS02430	no
Escherichia coli	B36	Proteomics_MS1 DDA	EW036_RS07795	g005023	0.02	0.965	fadI	acetyl-CoA C-acyltransferase FadI		acetyl-CoA C-acyltransferase FadI	yes	yes	no	EW036_RS07795	no
Escherichia coli	B36	Proteomics_MS1 DDA	EW036_RS01620	g001552	0.02	0.962	nikR	nickel-responsive transcriptional regulator NikR		nickel-responsive transcriptional regulator NikR	yes	yes	no	EW036_RS01620	no
Escherichia coli	B36	Proteomics_MS1 DDA	EW036_RS04015	g000800	0.02	0.933	EW036_RS04015	NADP(+)-dependent aldehyde reductase		SDR family oxidoreductase	yes	yes	no	EW036_RS04015	no
Escherichia coli	B36	Proteomics_MS1 DDA	EW036_RS20810	g002713	0.02	0.929	EW036_RS20810	carbonate dehydratase		carbonate dehydratase	yes	yes	no	EW036_RS20810	no
Escherichia coli	B36	Proteomics_MS1 DDA	EW036_RS05990	g002072_1	0.02	0.928	cysI	assimilatory sulfite reductase (NADPH) hemoprotein subunit		assimilatory sulfite reductase (NADPH) hemoprotein subunit	yes	yes	no	EW036_RS05990	no
Escherichia coli	B36	Proteomics_MS1 DDA	EW036_RS19235	g005438	0.02	0.926	EW036_RS19235	cytochrome o ubiquinol oxidase subunit II		cytochrome o ubiquinol oxidase subunit II	yes	yes	no	EW036_RS19235	no
Escherichia coli	B36	Proteomics_MS1 DDA	EW036_RS08770	g004568	0.02	0.914	EW036_RS08770	ABC transporter ATP-binding protein		ABC transporter ATP-binding protein	yes	yes	no	EW036_RS08770	no
Escherichia coli	B36	Proteomics_MS1 DDA	EW036_RS21990	g009907	0.02	0.914	EW036_RS21990	YjhT family mutarotase		N-acetylneuraminate epimerase	yes	yes	no	EW036_RS21990	no
Escherichia coli	B36	Proteomics_MS1 DDA	EW036_RS22900	g001486	0.02	0.907	EW036_RS22900	50S ribosomal protein L9		50S ribosomal protein L9	yes	yes	no	EW036_RS22900	no
Escherichia coli	B36	Proteomics_MS1 DDA	EW036_RS14145	g002330	0.02	0.906	EW036_RS14145	D-cysteine desulfhydrase		D-cysteine desulfhydrase	yes	yes	no	EW036_RS14145	no
Escherichia coli	B36	Proteomics_MS1 DDA	EW036_RS02475	g001557	0.02	0.904	EW036_RS02475	30S ribosomal protein S8		30S ribosomal protein S8	yes	yes	yes	EW036_RS02475	no
Escherichia coli	B36	Proteomics_MS1 DDA	EW036_RS11930	g010503	0.02	0.904	gadC	glutamate:gamma-aminobutyrate antiporter		acid resistance gamma-aminobutyrate antiporter GadC	yes	yes	no	EW036_RS11930	no
Escherichia coli	B36	Proteomics_MS1 DDA	EW036_RS21385	g008417	0.02	0.904	EW036_RS21385	30S ribosomal protein S20		30S ribosomal protein S20	yes	yes	no	EW036_RS21385	no
Escherichia coli	B36	Proteomics_MS1 DDA	EW036_RS19320	g003191	0.02	0.9	EW036_RS19320	6,7-dimethyl-8-ribityllumazine synthase		6%2C7-dimethyl-8-ribityllumazine synthase	yes	yes	no	EW036_RS19320	no
Escherichia coli	B36	Proteomics_MS1 DDA	EW036_RS22905	g001749	0.02	0.9	rpsR	30S ribosomal protein S18		30S ribosomal protein S18	yes	yes	yes	EW036_RS22905	no
Escherichia coli	B36	Proteomics_MS1 DDA	EW036_RS21240	g005726	0.02	0.899	apaH	bis(5'-nucleosyl)-tetraphosphatase (symmetrical)		bis(5'-nucleosyl)-tetraphosphatase (symmetrical)	yes	yes	no	EW036_RS21240	no
Escherichia coli	B36	Proteomics_MS1 DDA	EW036_RS00855	g004272	0.02	0.896	kbl	glycine C-acetyltransferase		glycine C-acetyltransferase	yes	yes	no	EW036_RS00855	no
Escherichia coli	B36	Proteomics_MS1 DDA	EW036_RS04185	g010059	0.02	0.896	glcB	malate synthase G		malate synthase G	no	no	no	EW036_RS04185	no
Escherichia coli	B36	Proteomics_MS1 DDA	EW036_RS09295	g001271	0.02	0.892	EW036_RS09295	DUF480 domain-containing protein		DUF480 domain-containing protein	yes	yes	no	EW036_RS09295	no
Escherichia coli	B36	Proteomics_MS1 DDA	EW036_RS03645	g000926	0.02	0.889	rpoD	RNA polymerase sigma factor RpoD		RNA polymerase sigma factor RpoD	yes	yes	yes	EW036_RS03645	no
Escherichia coli	B36	Proteomics_MS1 DDA	EW036_RS25215	g000884	0.02	0.881	EW036_RS25215	uroporphyrinogen-III C-methyltransferase		uroporphyrinogen-III C-methyltransferase	yes	yes	no	EW036_RS25215	no
Escherichia coli	B36	Proteomics_MS1 DDA	EW036_RS09640	g000856	0.02	0.878	EW036_RS09640	NADP-dependent isocitrate dehydrogenase		NADP-dependent isocitrate dehydrogenase	yes	yes	no	EW036_RS09640	no
Escherichia coli	B36	Proteomics_MS1 DDA	EW036_RS19200	g011230	0.02	0.857	EW036_RS19200	Lon protease		endopeptidase La	yes	yes	no	EW036_RS19200	no
Escherichia coli	B36	Proteomics_MS1 DDA	EW036_RS25220	g004271	0.02	0.856	hemY	protoheme IX biogenesis protein HemY		protoheme IX biogenesis protein HemY	yes	yes	no	EW036_RS25220	no
Escherichia coli	B36	Proteomics_MS1 DDA	EW036_RS09595	g000881	0.02	0.846	pepT	peptidase T		peptidase T	yes	yes	yes	EW036_RS09595	no
Escherichia coli	B36	Proteomics_MS1 DDA	EW036_RS09190	g001410	0.02	0.837	EW036_RS09190	O-acetyl-ADP-ribose deacetylase		O-acetyl-ADP-ribose deacetylase	yes	yes	no	EW036_RS09190	no
Escherichia coli	B36	Proteomics_MS1 DDA	EW036_RS08505	g012721	0.03	0.978	EW036_RS08505	DNA adenine methylase		DNA adenine methylase	no	no	no	EW036_RS08505	no
Escherichia coli	B36	Proteomics_MS1 DDA	EW036_RS09065	g005048	0.03	0.944	putA	trifunctional transcriptional regulator/proline dehydrogenase/L-glutamate gamma-semialdehyde dehydrogenase		trifunctional transcriptional regulator/proline dehydrogenase/L-glutamate gamma-semialdehyde dehydrogenase	yes	yes	no	EW036_RS09065	no
Escherichia coli	B36	Proteomics_MS1 DDA	EW036_RS00945	g001770	0.03	0.943	EW036_RS00945	hypothetical protein		hypothetical protein	yes	yes	no	EW036_RS00945	no
Escherichia coli	B36	Proteomics_MS1 DDA	EW036_RS01815	g006089	0.03	0.918	EW036_RS01815	pirin family protein		pirin family protein	yes	yes	no	EW036_RS01815	no
Escherichia coli	B36	Proteomics_MS1 DDA	EW036_RS12545	g003526	0.03	0.918	EW036_RS12545	Grx4 family monothiol glutaredoxin		Grx4 family monothiol glutaredoxin	yes	yes	no	EW036_RS12545	no
Escherichia coli	B36	Proteomics_MS1 DDA	EW036_RS16665	g004623	0.03	0.906	EW036_RS16665	30S ribosomal protein S12 methylthiotransferase accessory protein YcaO		30S ribosomal protein S12 methylthiotransferase accessory protein YcaO	yes	yes	no	EW036_RS16665	no
Escherichia coli	B36	Proteomics_MS1 DDA	EW036_RS01575	g001042	0.03	0.902	EW036_RS01575	ABC transporter ATP-binding protein/permease		ribosome-associated ATPase/putative transporter RbbA	yes	yes	no	EW036_RS01575	no
Escherichia coli	B36	Proteomics_MS1 DDA	EW036_RS04030	g002435	0.03	0.892	EW036_RS04030	dienelactone hydrolase family protein		dienelactone hydrolase family protein	yes	yes	no	EW036_RS04030	no
Escherichia coli	B36	Proteomics_MS1 DDA	EW036_RS19750	g004660	0.03	0.892	betA	choline dehydrogenase		choline dehydrogenase	yes	yes	no	EW036_RS19750	no
Escherichia coli	B36	Proteomics_MS1 DDA	EW036_RS11695	g002697	0.03	0.88	EW036_RS11695	DUF3313 domain-containing protein		DUF3313 domain-containing protein	yes	yes	no	EW036_RS11695	no
Escherichia coli	B36	Proteomics_MS1 DDA	EW036_RS05435	g005222	0.03	0.878	EW036_RS05435	NADP(H)-dependent aldo-keto reductase		NADP(H)-dependent aldo-keto reductase	yes	yes	no	EW036_RS05435	no
Escherichia coli	B36	Proteomics_MS1 DDA	EW036_RS17665	g001063	0.03	0.877	galM	galactose-1-epimerase		galactose-1-epimerase	yes	yes	no	EW036_RS17665	no
Escherichia coli	B36	Proteomics_MS1 DDA	EW036_RS22710	g002969	0.03	0.873	EW036_RS22710	ribosome-associated protein		ribosome-associated protein	yes	yes	no	EW036_RS22710	no
Escherichia coli	B36	Proteomics_MS1 DDA	EW036_RS01315	g001983	0.03	0.863	bcsZ	cellulase		cellulase	yes	yes	no	EW036_RS01315	no
Escherichia coli	B36	Proteomics_MS1 DDA	EW036_RS23080	g002119	0.03	0.842	EW036_RS23080	bifunctional ADP-dependent NAD(P)H-hydrate dehydratase/NAD(P)H-hydrate epimerase		bifunctional ADP-dependent NAD(P)H-hydrate dehydratase/NAD(P)H-hydrate epimerase	yes	yes	no	EW036_RS23080	no
Escherichia coli	B36	Proteomics_MS1 DDA	EW036_RS10580	g000521_1	0.03	0.84	galU	UTP--glucose-1-phosphate uridylyltransferase GalU		UTP--glucose-1-phosphate uridylyltransferase GalU	yes	yes	no	EW036_RS10580	no
Escherichia coli	B36	Proteomics_MS1 DDA	EW036_RS18195	g005649	0.03	0.831	corC	magnesium/cobalt transporter CorC		CNNM family magnesium/cobalt transport protein CorC	yes	yes	no	EW036_RS18195	no
Escherichia coli	B36	Proteomics_MS1 DDA	EW036_RS02770	g001467_1	0.03	0.828	accB	acetyl-CoA carboxylase biotin carboxyl carrier protein		acetyl-CoA carboxylase biotin carboxyl carrier protein	yes	yes	no	EW036_RS02770	no
Escherichia coli	B36	Proteomics_MS1 DDA	EW036_RS03085	g004298	0.03	0.822	EW036_RS03085	GTPase ObgE		Obg family GTPase CgtA	yes	yes	no	EW036_RS03085	no
Escherichia coli	B36	Proteomics_MS1 DDA	EW036_RS19030	g004576	0.03	0.818	htpG	molecular chaperone HtpG		molecular chaperone HtpG	yes	yes	no	EW036_RS19030	no
Escherichia coli	B36	Proteomics_MS1 DDA	EW036_RS18020	g002545	0.03	0.812	EW036_RS18020	esterase		esterase	yes	yes	no	EW036_RS18020	no
Escherichia coli	B36	Proteomics_MS1 DDA	EW036_RS24925	g004806	0.03	0.81	EW036_RS24925	4-hydroxy-3-polyprenylbenzoate decarboxylase		4-hydroxy-3-polyprenylbenzoate decarboxylase	yes	yes	no	EW036_RS24925	no
Escherichia coli	B36	Proteomics_MS1 DDA	EW036_RS17120	g000659	0.03	0.802	EW036_RS17120	lipoprotein		lipoprotein	yes	yes	no	EW036_RS17120	no
Escherichia coli	B36	Proteomics_MS1 DDA	EW036_RS19840	g002468	0.03	0.799	EW036_RS19840	aldo/keto reductase		aldo/keto reductase	no	no	no	EW036_RS19840	no
Escherichia coli	B36	Proteomics_MS1 DDA	EW036_RS02570	g000517	0.03	0.797	EW036_RS02570	methionyl-tRNA formyltransferase		methionyl-tRNA formyltransferase	yes	yes	no	EW036_RS02570	no
Escherichia coli	B36	Proteomics_MS1 DDA	EW036_RS06590	g001738	0.03	0.787	EW036_RS06590	30S ribosomal protein S16		30S ribosomal protein S16	yes	yes	no	EW036_RS06590	no
Escherichia coli	B36	Proteomics_MS1 DDA	EW036_RS05085	g002549	0.03	0.742	EW036_RS05085	oxidative stress defense protein		oxidative stress defense protein	yes	yes	no	EW036_RS05085	no
Escherichia coli	B36	Proteomics_MS1 DDA	EW036_RS12985	g000141_1	0.04	0.965	astD	succinylglutamate-semialdehyde dehydrogenase		succinylglutamate-semialdehyde dehydrogenase	yes	yes	no	EW036_RS12985	no
Escherichia coli	B36	Proteomics_MS1 DDA	EW036_RS03355	g000587_1	0.04	0.918	garD	galactarate dehydratase		galactarate dehydratase	yes	yes	no	EW036_RS03355	no
Escherichia coli	B36	Proteomics_MS1 DDA	EW036_RS12325	g000466_1	0.04	0.892	EW036_RS12325	fumarate hydratase		fumarate hydratase	yes	yes	no	EW036_RS12325	no
Escherichia coli	B36	Proteomics_MS1 DDA	EW036_RS04080	g005675	0.04	0.851	yghU	glutathione-dependent disulfide-bond oxidoreductase		glutathione-dependent disulfide-bond oxidoreductase	yes	yes	no	EW036_RS04080	no
Escherichia coli	B36	Proteomics_MS1 DDA	EW036_RS08605	g002662	0.04	0.828	EW036_RS08605	(d)CMP kinase		(d)CMP kinase	yes	yes	no	EW036_RS08605	no
Escherichia coli	B36	Proteomics_MS1 DDA	EW036_RS07200	g002641	0.04	0.81	EW036_RS07200	esterase		esterase	yes	yes	no	EW036_RS07200	no
Escherichia coli	B36	Proteomics_MS1 DDA	EW036_RS17815	g001121	0.04	0.806	sucD	succinate--CoA ligase subunit alpha		succinate--CoA ligase subunit alpha	yes	yes	no	EW036_RS17815	no
Escherichia coli	B36	Proteomics_MS1 DDA	EW036_RS01335	g004794	0.04	0.797	EW036_RS01335	insulinase family protein		insulinase family protein	yes	yes	no	EW036_RS01335	no
Escherichia coli	B36	Proteomics_MS1 DDA	EW036_RS22720	g005311	0.04	0.796	EW036_RS22720	class 1 fructose-bisphosphatase		class 1 fructose-bisphosphatase	yes	yes	no	EW036_RS22720	no
Escherichia coli	B36	Proteomics_MS1 DDA	EW036_RS17440	g000935	0.04	0.777	EW036_RS17440	malate/lactate/ureidoglycolate dehydrogenase		malate/lactate/ureidoglycolate dehydrogenase	yes	yes	no	EW036_RS17440	no
Escherichia coli	B36	Proteomics_MS1 DDA	EW036_RS17830	g005082	0.04	0.776	sucA	2-oxoglutarate dehydrogenase E1 component		2-oxoglutarate dehydrogenase E1 component	yes	yes	no	EW036_RS17830	no
Escherichia coli	B36	Proteomics_MS1 DDA	EW036_RS11170	g002245	0.04	0.769	acnA	aconitate hydratase AcnA		aconitate hydratase AcnA	yes	yes	no	EW036_RS11170	no
Escherichia coli	B36	Proteomics_MS1 DDA	EW036_RS15265	g002159	0.04	0.767	EW036_RS15265	exodeoxyribonuclease I		exodeoxyribonuclease I	yes	yes	no	EW036_RS15265	no
Escherichia coli	B36	Proteomics_MS1 DDA	EW036_RS01855	g004498	0.04	0.766	glgB	1,4-alpha-glucan branching enzyme		1%2C4-alpha-glucan branching enzyme	yes	yes	no	EW036_RS01855	no
Escherichia coli	B36	Proteomics_MS1 DDA	EW036_RS11290	g004695	0.04	0.765	sapA	peptide ABC transporter substrate-binding protein SapA		peptide ABC transporter substrate-binding protein SapA	yes	yes	no	EW036_RS11290	no
Escherichia coli	B36	Proteomics_MS1 DDA	EW036_RS21060	g005447	0.04	0.755	rsmH	16S rRNA (cytosine(1402)-N(4))-methyltransferase		16S rRNA (cytosine(1402)-N(4))-methyltransferase RsmH	yes	yes	no	EW036_RS21060	no
Escherichia coli	B36	Proteomics_MS1 DDA	EW036_RS00850	g005470	0.04	0.742	EW036_RS00850	ADP-glyceromanno-heptose 6-epimerase		ADP-glyceromanno-heptose 6-epimerase	yes	yes	no	EW036_RS00850	no
Escherichia coli	B36	Proteomics_MS1 DDA	EW036_RS17250	g000891_2	0.04	0.742	dacC	serine-type D-Ala-D-Ala carboxypeptidase		serine-type D-Ala-D-Ala carboxypeptidase	yes	yes	no	EW036_RS17250	no
Escherichia coli	B36	Proteomics_MS1 DDA	EW036_RS19530	g005372	0.04	0.733	EW036_RS19530	porphobilinogen synthase		porphobilinogen synthase	yes	yes	no	EW036_RS19530	no
Escherichia coli	B36	Proteomics_MS1 DDA	EW036_RS01935	g004514	0.04	0.716	EW036_RS01935	4-alpha-glucanotransferase		4-alpha-glucanotransferase	yes	yes	no	EW036_RS01935	no
Escherichia coli	B36	Proteomics_MS1 DDA	EW036_RS10080	g005805	0.04	0.71	minD	septum site-determining protein MinD		septum site-determining protein MinD	yes	yes	no	EW036_RS10080	no
Escherichia coli	B36	Proteomics_MS1 DDA	EW036_RS02195	g001327	0.04	0.701	EW036_RS02195	putative adenosine monophosphate-protein transferase Fic		putative adenosine monophosphate-protein transferase Fic	yes	yes	no	EW036_RS02195	no
Escherichia coli	B36	Proteomics_MS1 DDA	EW036_RS21435	g000961	0.04	0.693	dnaK	molecular chaperone DnaK		molecular chaperone DnaK	yes	yes	yes	EW036_RS21435	no
Escherichia coli	B36	Proteomics_MS1 DDA	EW036_RS01520	g004529	0.04	0.622	EW036_RS01520	oligopeptidase A		oligopeptidase A	yes	yes	no	EW036_RS01520	no
Escherichia coli	B36	Proteomics_MS1 DDA	EW036_RS24825	g005084	0.04	0.617	polA	DNA polymerase I		DNA polymerase I	yes	yes	no	EW036_RS24825	no
Escherichia coli	B36	Proteomics_MS1 DDA	EW036_RS10590	g001311	0.05	0.967	EW036_RS10590	thymidine kinase		thymidine kinase	yes	yes	no	EW036_RS10590	no
Escherichia coli	B36	Proteomics_MS1 DDA	EW036_RS14925	g000580_2	0.05	0.948	EW036_RS14925	transcriptional regulator		transcriptional regulator	no	no	no	EW036_RS14925	no
Escherichia coli	B36	Proteomics_MS1 DDA	EW036_RS19785	g002646	0.05	0.948	EW036_RS19785	lactate utilization protein C		lactate utilization protein C	yes	yes	no	EW036_RS19785	no
Escherichia coli	B36	Proteomics_MS1 DDA	EW036_RS24295	g002051	0.05	0.911	btuB	TonB-dependent vitamin B12 receptor BtuB		TonB-dependent vitamin B12 receptor BtuB	yes	yes	no	EW036_RS24295	no
Escherichia coli	B36	Proteomics_MS1 DDA	EW036_RS22675	g005435	0.05	0.906	treR	HTH-type transcriptional regulator TreR		HTH-type transcriptional regulator TreR	yes	yes	no	EW036_RS22675	no
Escherichia coli	B36	Proteomics_MS1 DDA	EW036_RS04000	g001939	0.05	0.882	metC	cystathionine beta-lyase		cystathionine beta-lyase	yes	yes	no	EW036_RS04000	no
Escherichia coli	B36	Proteomics_MS1 DDA	EW036_RS13490	g007787	0.05	0.878	EW036_RS13490	protein YebF		protein YebF	yes	yes	no	EW036_RS13490	no
Escherichia coli	B36	Proteomics_MS1 DDA	EW036_RS02920	g001216	0.05	0.866	EW036_RS02920	N-acetylmannosamine-6-phosphate 2-epimerase		N-acetylmannosamine-6-phosphate 2-epimerase	yes	yes	no	EW036_RS02920	no
Escherichia coli	B36	Proteomics_MS1 DDA	EW036_RS00895	g003198	0.05	0.852	secB	protein-export chaperone SecB		protein-export chaperone SecB	yes	yes	no	EW036_RS00895	no
Escherichia coli	B36	Proteomics_MS1 DDA	EW036_RS13345	g000533_2	0.05	0.85	EW036_RS13345	PTS mannose transporter subunit IID		PTS mannose transporter subunit IID	yes	yes	no	EW036_RS13345	no
Escherichia coli	B36	Proteomics_MS1 DDA	EW036_RS04905	g006074	0.05	0.821	EW036_RS04905	pyridoxal phosphate homeostasis protein		YggS family pyridoxal phosphate-dependent enzyme	yes	yes	no	EW036_RS04905	no
Escherichia coli	B36	Proteomics_MS1 DDA	EW036_RS08615	g003711	0.05	0.802	ihfB	integration host factor subunit beta		integration host factor subunit beta	yes	yes	no	EW036_RS08615	no
Escherichia coli	B36	Proteomics_MS1 DDA	EW036_RS03465	g001089	0.05	0.788	EW036_RS03465	glutathione S-transferase family protein		glutathione S-transferase family protein	yes	yes	no	EW036_RS03465	no
Escherichia coli	B36	Proteomics_MS1 DDA	EW036_RS13295	g003536	0.05	0.773	EW036_RS13295	RidA family protein		RidA family protein	yes	yes	no	EW036_RS13295	no
Escherichia coli	B36	Proteomics_MS1 DDA	EW036_RS21255	g003156	0.05	0.773	EW036_RS21255	type 3 dihydrofolate reductase		type 3 dihydrofolate reductase	yes	yes	no	EW036_RS21255	no
Escherichia coli	B36	Proteomics_MS1 DDA	EW036_RS20850	g002253_1	0.05	0.769	acnB	bifunctional aconitate hydratase 2/2-methylisocitrate dehydratase		bifunctional aconitate hydratase 2/2-methylisocitrate dehydratase	yes	yes	no	EW036_RS20850	no
Escherichia coli	B36	Proteomics_MS1 DDA	EW036_RS09015	g002859	0.05	0.757	EW036_RS09015	NAD(P)H:quinone oxidoreductase		NAD(P)H:quinone oxidoreductase	yes	yes	no	EW036_RS09015	no
Escherichia coli	B36	Proteomics_MS1 DDA	EW036_RS13000	g005821	0.05	0.75	EW036_RS13000	exodeoxyribonuclease III		exodeoxyribonuclease III	yes	yes	no	EW036_RS13000	no
Escherichia coli	B36	Proteomics_MS1 DDA	EW036_RS06395	g001411	0.05	0.749	EW036_RS06395	multidrug efflux transporter EmrAB transcriptional repressor EmrR		transcriptional repressor MprA	yes	yes	no	EW036_RS06395	no
Escherichia coli	B36	Proteomics_MS1 DDA	EW036_RS16010	g005641	0.05	0.745	EW036_RS16010	LysR family transcriptional regulator		LysR family transcriptional regulator	yes	yes	no	EW036_RS16010	no
Escherichia coli	B36	Proteomics_MS1 DDA	EW036_RS12505	g005595	0.05	0.742	EW036_RS12505	aldo/keto reductase family oxidoreductase		aldo/keto reductase family oxidoreductase	yes	yes	no	EW036_RS12505	no
Escherichia coli	B36	Proteomics_MS1 DDA	EW036_RS25590	g005225	0.05	0.742	pstS	phosphate ABC transporter substrate-binding protein PstS		phosphate ABC transporter substrate-binding protein PstS	yes	yes	no	EW036_RS25590	no
Escherichia coli	B36	Proteomics_MS1 DDA	EW036_RS19370	g004474	0.05	0.741	queA	tRNA preQ1(34) S-adenosylmethionine ribosyltransferase-isomerase QueA		tRNA preQ1(34) S-adenosylmethionine ribosyltransferase-isomerase QueA	yes	yes	no	EW036_RS19370	no
Escherichia coli	B36	Proteomics_MS1 DDA	EW036_RS19020	g005395	0.05	0.739	EW036_RS19020	ferrochelatase		ferrochelatase	yes	yes	no	EW036_RS19020	no
Escherichia coli	B36	Proteomics_MS1 DDA	EW036_RS20835	g005678	0.05	0.739	EW036_RS20835	polyamine aminopropyltransferase		polyamine aminopropyltransferase	yes	yes	no	EW036_RS20835	no
Escherichia coli	B36	Proteomics_MS1 DDA	EW036_RS16690	g006401	0.05	0.737	EW036_RS16690	hydrolase		hydrolase	yes	yes	no	EW036_RS16690	no
Escherichia coli	B36	Proteomics_MS1 DDA	EW036_RS09000	g005524	0.05	0.719	EW036_RS09000	curved DNA-binding protein		curved DNA-binding protein	yes	yes	no	EW036_RS09000	no
Escherichia coli	B36	Proteomics_MS1 DDA	EW036_RS02820	g004845	0.05	0.712	tldD	metalloprotease TldD		metalloprotease TldD	yes	yes	no	EW036_RS02820	no
Escherichia coli	B36	Proteomics_MS1 DDA	EW036_RS01770	g005014	0.05	0.694	ugpB	sn-glycerol-3-phosphate ABC transporter substrate-binding protein UgpB		sn-glycerol-3-phosphate ABC transporter substrate-binding protein UgpB	yes	yes	no	EW036_RS01770	no
Escherichia coli	B36	Proteomics_MS1 DDA	EW036_RS07450	g001096	0.05	0.688	cysK	cysteine synthase A		cysteine synthase A	yes	yes	yes	EW036_RS07450	no
Escherichia coli	B36	Proteomics_MS1 DDA	EW036_RS00890	g003815	0.05	0.684	grxC	glutaredoxin 3		glutaredoxin 3	yes	yes	no	EW036_RS00890	no
Escherichia coli	B36	Proteomics_MS1 DDA	EW036_RS20765	g005850	0.05	0.673	panB	3-methyl-2-oxobutanoate hydroxymethyltransferase		3-methyl-2-oxobutanoate hydroxymethyltransferase	yes	yes	no	EW036_RS20765	no
Escherichia coli	B36	Proteomics_MS1 DDA	EW036_RS17650	g005268	0.05	0.647	galE	UDP-glucose 4-epimerase GalE		UDP-glucose 4-epimerase GalE	yes	yes	no	EW036_RS17650	no
Escherichia coli	B36	Proteomics_MS1 DDA	EW036_RS21560	g004671	0.05	0.638	ettA	energy-dependent translational throttle protein EttA		energy-dependent translational throttle protein EttA	yes	yes	no	EW036_RS21560	no
Escherichia coli	B36	Proteomics_MS1 DDA	EW036_RS02525	g006429	0.05	0.635	EW036_RS02525	30S ribosomal protein S4		30S ribosomal protein S4	yes	yes	no	EW036_RS02525	no
Escherichia coli	B36	Proteomics_MS1 DDA	EW036_RS07435	g001428_1	0.05	0.576	EW036_RS07435	PTS glucose transporter subunit IIA		PTS glucose transporter subunit IIA	yes	yes	no	EW036_RS07435	no
Escherichia coli	B36	Proteomics_MS1 DDA	EW036_RS17755	g003314	0.06	0.963	tolR	colicin uptake protein TolR		colicin uptake protein TolR	yes	yes	no	EW036_RS17755	no
Escherichia coli	B36	Proteomics_MS1 DDA	EW036_RS01725	g000928_1	0.06	0.91	EW036_RS01725	branched-chain amino acid ABC transporter substrate-binding protein		branched-chain amino acid ABC transporter substrate-binding protein	yes	yes	no	EW036_RS01725	no
Escherichia coli	B36	Proteomics_MS1 DDA	EW036_RS18670	g000129_1	0.06	0.899	EW036_RS18670	Cu(+)/Ag(+) efflux RND transporter periplasmic adaptor subunit CusB		efflux RND transporter periplasmic adaptor subunit	yes	yes	no	EW036_RS18670	no
Escherichia coli	B36	Proteomics_MS1 DDA	EW036_RS20420	g000038	0.06	0.881	metN	methionine ABC transporter ATP-binding protein MetN		methionine ABC transporter ATP-binding protein	yes	yes	yes	EW036_RS20420	no
Escherichia coli	B36	Proteomics_MS1 DDA	EW036_RS01645	g002110	0.06	0.877	nikA	nickel ABC transporter, nickel/metallophore periplasmic binding protein		nickel ABC transporter%2C nickel/metallophore periplasmic binding protein	yes	yes	no	EW036_RS01645	no
Escherichia coli	B36	Proteomics_MS1 DDA	EW036_RS06665	g000283	0.06	0.866	pgeF	polyphenol oxidase		polyphenol oxidase	yes	yes	no	EW036_RS06665	no
Escherichia coli	B36	Proteomics_MS1 DDA	EW036_RS21110	g002173	0.06	0.857	leuC	3-isopropylmalate dehydratase large subunit		3-isopropylmalate dehydratase large subunit	yes	yes	no	EW036_RS21110	no
Escherichia coli	B36	Proteomics_MS1 DDA	EW036_RS03205	g005287	0.06	0.852	EW036_RS03205	luciferase-like monooxygenase		LLM class flavin-dependent oxidoreductase	yes	yes	no	EW036_RS03205	no
Escherichia coli	B36	Proteomics_MS1 DDA	EW036_RS17760	g006098	0.06	0.779	tolQ	Tol-Pal system protein TolQ		Tol-Pal system protein TolQ	yes	yes	no	EW036_RS17760	no
Escherichia coli	B36	Proteomics_MS1 DDA	EW036_RS11840	g000469	0.06	0.775	narH	nitrate reductase subunit beta		nitrate reductase subunit beta	yes	yes	no	EW036_RS11840	no
Escherichia coli	B36	Proteomics_MS1 DDA	EW036_RS04800	g005218_1	0.06	0.749	EW036_RS04800	hypothetical protein		hypothetical protein	no	no	no	EW036_RS04800	no
Escherichia coli	B36	Proteomics_MS1 DDA	EW036_RS15350	g002872	0.06	0.732	hisH	imidazole glycerol phosphate synthase subunit HisH		imidazole glycerol phosphate synthase subunit HisH	yes	yes	no	EW036_RS15350	no
Escherichia coli	B36	Proteomics_MS1 DDA	EW036_RS21485	g005477	0.06	0.71	EW036_RS21485	homoserine kinase		homoserine kinase	yes	yes	no	EW036_RS21485	no
Escherichia coli	B36	Proteomics_MS1 DDA	EW036_RS17535	g001425	0.06	0.704	moaB	molybdenum cofactor biosynthesis protein B		molybdenum cofactor biosynthesis protein B	yes	yes	no	EW036_RS17535	no
Escherichia coli	B36	Proteomics_MS1 DDA	EW036_RS17655	g005212	0.06	0.662	galT	galactose-1-phosphate uridylyltransferase		galactose-1-phosphate uridylyltransferase	yes	yes	no	EW036_RS17655	no
Escherichia coli	B36	Proteomics_MS1 DDA	EW036_RS22980	g004701	0.06	0.662	EW036_RS22980	isovaleryl-CoA dehydrogenase		isovaleryl-CoA dehydrogenase	yes	yes	no	EW036_RS22980	no
Escherichia coli	B36	Proteomics_MS1 DDA	EW036_RS19400	g002652	0.06	0.636	phoB	phosphate response regulator transcription factor PhoB		phosphate response regulator transcription factor PhoB	yes	yes	no	EW036_RS19400	no
Escherichia coli	B36	Proteomics_MS1 DDA	EW036_RS17295	g004761	0.06	0.62	gsiB	glutathione ABC transporter substrate-binding protein GsiB		glutathione ABC transporter substrate-binding protein GsiB	yes	yes	no	EW036_RS17295	no
Escherichia coli	B36	Proteomics_MS1 DDA	EW036_RS23170	g000067_1	0.06	0.617	blc	outer membrane lipoprotein Blc		lipocalin family protein	yes	yes	no	EW036_RS23170	no
Escherichia coli	B36	Proteomics_MS1 DDA	EW036_RS01570	g002263	0.06	0.582	EW036_RS01570	HlyD family secretion protein		HlyD family efflux transporter periplasmic adaptor subunit	yes	yes	no	EW036_RS01570	no
Escherichia coli	B36	Proteomics_MS1 DDA	EW036_RS08610	g010350	0.06	0.582	EW036_RS08610	30S ribosomal protein S1		30S ribosomal protein S1	yes	yes	no	EW036_RS08610	no
Escherichia coli	B36	Proteomics_MS1 DDA	EW036_RS02020	g002445	0.06	0.564	hslO	Hsp33 family molecular chaperone HslO		Hsp33 family molecular chaperone HslO	yes	yes	no	EW036_RS02020	no
Escherichia coli	B36	Proteomics_MS1 DDA	EW036_RS14845	g004839	0.06	0.481	amn	AMP nucleosidase		AMP nucleosidase	yes	yes	no	EW036_RS14845	no
Escherichia coli	B36	Proteomics_MS1 DDA	EW036_RS07885	g004233	0.06	0.457	EW036_RS07885	beta-ketoacyl-ACP synthase I		beta-ketoacyl-ACP synthase I	yes	yes	no	EW036_RS07885	no
Escherichia coli	B36	Proteomics_MS1 DDA	EW036_RS00690	g004518	0.07	0.947	recG	ATP-dependent DNA helicase RecG		ATP-dependent DNA helicase RecG	yes	yes	no	EW036_RS00690	no
Escherichia coli	B36	Proteomics_MS1 DDA	EW036_RS08275	g000131	0.07	0.941	glpB	glycerol-3-phosphate dehydrogenase subunit GlpB		glycerol-3-phosphate dehydrogenase subunit GlpB	yes	yes	no	EW036_RS08275	no
Escherichia coli	B36	Proteomics_MS1 DDA	EW036_RS19685	g005203	0.07	0.899	EW036_RS19685	NADPH-dependent aldehyde reductase YahK		NAD(P)-dependent alcohol dehydrogenase	yes	yes	no	EW036_RS19685	no
Escherichia coli	B36	Proteomics_MS1 DDA	EW036_RS13275	g004661	0.07	0.818	fadD	long-chain-fatty-acid--CoA ligase FadD		long-chain-fatty-acid--CoA ligase FadD	yes	yes	no	EW036_RS13275	no
Escherichia coli	B36	Proteomics_MS1 DDA	EW036_RS03480	g001545	0.07	0.799	EW036_RS03480	hypothetical protein		membrane protein	yes	yes	no	EW036_RS03480	no
Escherichia coli	B36	Proteomics_MS1 DDA	EW036_RS07820	g000544	0.07	0.796	EW036_RS07820	fimbrial protein StfD		fimbria/pilus periplasmic chaperone	yes	yes	no	EW036_RS07820	no
Escherichia coli	B36	Proteomics_MS1 DDA	EW036_RS11900	g001853	0.07	0.796	EW036_RS11900	stationary-phase-induced ribosome-associated protein		stationary-phase-induced ribosome-associated protein	yes	yes	no	EW036_RS11900	no
Escherichia coli	B36	Proteomics_MS1 DDA	EW036_RS18030	g003018	0.07	0.763	fldA	flavodoxin FldA		flavodoxin FldA	yes	yes	no	EW036_RS18030	no
Escherichia coli	B36	Proteomics_MS1 DDA	EW036_RS13735	g001150	0.07	0.742	EW036_RS13735	trehalose-phosphatase		trehalose-phosphatase	yes	yes	no	EW036_RS13735	no
Escherichia coli	B36	Proteomics_MS1 DDA	EW036_RS12445	g001320	0.07	0.711	gstA	glutathione transferase GstA		glutathione transferase GstA	yes	yes	no	EW036_RS12445	no
Escherichia coli	B36	Proteomics_MS1 DDA	EW036_RS21550	g001641	0.07	0.71	trpR	trp operon repressor		trp operon repressor	yes	yes	no	EW036_RS21550	no
Escherichia coli	B36	Proteomics_MS1 DDA	EW036_RS22565	g005264	0.07	0.707	EW036_RS22565	NADPH-dependent aldehyde reductase Ahr		NAD(P)-dependent alcohol dehydrogenase	yes	yes	no	EW036_RS22565	no
Escherichia coli	B36	Proteomics_MS1 DDA	EW036_RS02535	g007601	0.07	0.665	rplQ	50S ribosomal protein L17		50S ribosomal protein L17	yes	yes	no	EW036_RS02535	no
Escherichia coli	B36	Proteomics_MS1 DDA	EW036_RS13215	g000753	0.07	0.641	EW036_RS13215	DUF488 domain-containing protein		DUF488 domain-containing protein	yes	yes	no	EW036_RS13215	no
Escherichia coli	B36	Proteomics_MS1 DDA	EW036_RS25005	g005926	0.07	0.612	EW036_RS25005	uridine phosphorylase		uridine phosphorylase	yes	yes	no	EW036_RS25005	no
Escherichia coli	B36	Proteomics_MS1 DDA	EW036_RS01700	g002857	0.07	0.582	rsmD	16S rRNA (guanine(966)-N(2))-methyltransferase		16S rRNA (guanine(966)-N(2))-methyltransferase	yes	yes	no	EW036_RS01700	no
Escherichia coli	B36	Proteomics_MS1 DDA	EW036_RS09600	g001976_1	0.07	0.572	EW036_RS09600	cupin domain-containing protein		cupin domain-containing protein	yes	yes	no	EW036_RS09600	no
Escherichia coli	B36	Proteomics_MS1 DDA	EW036_RS11270	g005815	0.07	0.551	EW036_RS11270	peptide ABC transporter ATP-binding protein SapF		peptide ABC transporter ATP-binding protein SapF	yes	yes	no	EW036_RS11270	no
Escherichia coli	B36	Proteomics_MS1 DDA	EW036_RS23040	g005300	0.07	0.542	hflC	protease modulator HflC		protease modulator HflC	yes	yes	no	EW036_RS23040	no
Escherichia coli	B36	Proteomics_MS1 DDA	EW036_RS22585	g004786	0.07	0.526	pepA	leucyl aminopeptidase		leucyl aminopeptidase	yes	yes	no	EW036_RS22585	no
Escherichia coli	B36	Proteomics_MS1 DDA	EW036_RS00910	g003175	0.07	0.514	trmL	tRNA (uridine(34)/cytosine(34)/5-carboxymethylaminomethyluridine(34)-2'-O)-methyltransferase TrmL		tRNA (uridine(34)/cytosine(34)/5- carboxymethylaminomethyluridine(34)-2'-O)- methyltransferase TrmL	yes	yes	no	EW036_RS00910	no
Escherichia coli	B36	Proteomics_MS1 DDA	EW036_RS15690	g005196	0.07	0.5	fbaB	class I fructose-bisphosphate aldolase		class I fructose-bisphosphate aldolase	yes	yes	no	EW036_RS15690	no
Escherichia coli	B36	Proteomics_MS1 DDA	EW036_RS03165	g003384	0.07	0.484	rbfA	30S ribosome-binding factor RbfA		30S ribosome-binding factor RbfA	yes	yes	no	EW036_RS03165	no
Escherichia coli	B36	Proteomics_MS1 DDA	EW036_RS11445	g004721	0.07	0.483	EW036_RS11445	peptide ABC transporter substrate-binding protein		peptide ABC transporter substrate-binding protein	yes	yes	no	EW036_RS11445	no
Escherichia coli	B36	Proteomics_MS1 DDA	EW036_RS03800	g001956_1	0.07	0.456	EW036_RS03800	glutathionylspermidine synthase family protein		glutathionylspermidine synthase family protein	yes	yes	no	EW036_RS03800	no
Escherichia coli	B36	Proteomics_MS1 DDA	EW036_RS01875	g005131	0.07	0.45	EW036_RS01875	glycogen phosphorylase		glycogen phosphorylase	yes	yes	no	EW036_RS01875	no
Escherichia coli	B36	Proteomics_MS1 DDA	EW036_RS01480	g001074	0.08	0.886	EW036_RS01480	heme oxygenase ChuS		hemin-degrading factor	no	no	no	EW036_RS01480	no
Escherichia coli	B36	Proteomics_MS1 DDA	EW036_RS03240	g002999	0.08	0.842	EW036_RS03240	type 1 glutamine amidotransferase		type 1 glutamine amidotransferase	yes	yes	no	EW036_RS03240	no
Escherichia coli	B36	Proteomics_MS1 DDA	EW036_RS25305	g001892	0.08	0.796	EW036_RS25305	UDP-N-acetyl-D-mannosamine dehydrogenase		UDP-N-acetyl-D-mannosamine dehydrogenase	yes	yes	no	EW036_RS25305	no
Escherichia coli	B36	Proteomics_MS1 DDA	EW036_RS20415	g002915	0.08	0.773	gmhB	D-glycero-beta-D-manno-heptose 1,7-bisphosphate 7-phosphatase		D-glycero-beta-D-manno-heptose 1%2C7-bisphosphate 7-phosphatase	yes	yes	no	EW036_RS20415	no
Escherichia coli	B36	Proteomics_MS1 DDA	EW036_RS23895	g005484	0.08	0.72	malM	maltose operon protein MalM		maltose operon protein MalM	yes	yes	no	EW036_RS23895	no
Escherichia coli	B36	Proteomics_MS1 DDA	EW036_RS24845	g002791	0.08	0.7	dsbA	thiol:disulfide interchange protein DsbA		thiol:disulfide interchange protein DsbA	yes	yes	no	EW036_RS24845	no
Escherichia coli	B36	Proteomics_MS1 DDA	EW036_RS03985	g000906_1	0.08	0.661	EW036_RS03985	alcohol dehydrogenase		alcohol dehydrogenase	yes	yes	no	EW036_RS03985	no
Escherichia coli	B36	Proteomics_MS1 DDA	EW036_RS03005	g002910	0.08	0.636	lptC	LPS export ABC transporter periplasmic protein LptC		LPS export ABC transporter periplasmic protein LptC	yes	yes	no	EW036_RS03005	no
Escherichia coli	B36	Proteomics_MS1 DDA	EW036_RS23250	g002914	0.08	0.626	EW036_RS23250	transcriptional regulator		transcriptional regulator	no	no	no	EW036_RS23250	no
Escherichia coli	B36	Proteomics_MS1 DDA	EW036_RS25265	g002587	0.08	0.621	EW036_RS25265	lipopolysaccharide N-acetylmannosaminouronosyltransferase		lipopolysaccharide N-acetylmannosaminouronosyltransferase	yes	yes	no	EW036_RS25265	no
Escherichia coli	B36	Proteomics_MS1 DDA	EW036_RS21430	g004367	0.08	0.582	dnaJ	molecular chaperone DnaJ		molecular chaperone DnaJ	yes	yes	no	EW036_RS21430	no
Escherichia coli	B36	Proteomics_MS1 DDA	EW036_RS02900	g003095	0.08	0.539	sspB	ClpXP protease specificity-enhancing factor		ClpXP protease specificity-enhancing factor	yes	yes	no	EW036_RS02900	no
Escherichia coli	B36	Proteomics_MS1 DDA	EW036_RS19330	g003251	0.08	0.536	nrdR	transcriptional regulator NrdR		transcriptional regulator NrdR	yes	yes	no	EW036_RS19330	no
Escherichia coli	B36	Proteomics_MS1 DDA	EW036_RS15340	g002003	0.08	0.487	EW036_RS15340	histidinol-phosphate transaminase		histidinol-phosphate transaminase	yes	yes	no	EW036_RS15340	no
Escherichia coli	B36	Proteomics_MS1 DDA	EW036_RS18115	g004341	0.08	0.481	EW036_RS18115	N-acetylglucosamine-6-phosphate deacetylase		N-acetylglucosamine-6-phosphate deacetylase	yes	yes	no	EW036_RS18115	no
Escherichia coli	B36	Proteomics_MS1 DDA	EW036_RS24495	g003127	0.08	0.416	rraA	ribonuclease E activity regulator RraA		ribonuclease E activity regulator RraA	yes	yes	no	EW036_RS24495	no
Escherichia coli	B36	Proteomics_MS1 DDA	EW036_RS01930	g005146	0.08	0.409	EW036_RS01930	maltodextrin phosphorylase		maltodextrin phosphorylase	yes	yes	no	EW036_RS01930	no
Escherichia coli	B36	Proteomics_MS1 DDA	EW036_RS24545	g005913	0.08	0.349	EW036_RS24545	triose-phosphate isomerase		triose-phosphate isomerase	yes	yes	no	EW036_RS24545	no
Escherichia coli	B36	Proteomics_MS1 DDA	EW036_RS15305	g005777	0.08	0.311	EW036_RS15305	SDR family oxidoreductase		SDR family oxidoreductase	yes	yes	no	EW036_RS15305	no
Escherichia coli	B36	Proteomics_MS1 DDA	EW036_RS21065	g003227	0.09	0.965	mraZ	transcriptional regulator MraZ		division/cell wall cluster transcriptional repressor MraZ	yes	yes	no	EW036_RS21065	no
Escherichia coli	B36	Proteomics_MS1 DDA	EW036_RS06975	g001421	0.09	0.926	hscB	co-chaperone HscB		co-chaperone HscB	yes	yes	no	EW036_RS06975	no
Escherichia coli	B36	Proteomics_MS1 DDA	EW036_RS12950	g001627	0.09	0.739	osmE	osmotically-inducible lipoprotein OsmE		osmotically-inducible lipoprotein OsmE	yes	yes	no	EW036_RS12950	no
Escherichia coli	B36	Proteomics_MS1 DDA	EW036_RS23365	g000466_1	0.09	0.715	EW036_RS23365	class I fumarate hydratase		fumarate hydratase	yes	yes	no	EW036_RS23365	no
Escherichia coli	B36	Proteomics_MS1 DDA	EW036_RS13730	g004864	0.09	0.694	EW036_RS13730	alpha,alpha-trehalose-phosphate synthase		alpha%2Calpha-trehalose-phosphate synthase	yes	yes	no	EW036_RS13730	no
Escherichia coli	B36	Proteomics_MS1 DDA	EW036_RS02865	g005169	0.09	0.6	degS	serine endoprotease DegS		outer membrane-stress sensor serine endopeptidase DegS	yes	yes	no	EW036_RS02865	no
Escherichia coli	B36	Proteomics_MS1 DDA	EW036_RS21910	g000091_3	0.09	0.599	EW036_RS21910	fructuronate reductase		fructuronate reductase	yes	yes	no	EW036_RS21910	no
Escherichia coli	B36	Proteomics_MS1 DDA	EW036_RS20605	g001010_2	0.09	0.569	degP	serine endoprotease DegP		serine endoprotease DegP	yes	yes	no	EW036_RS20605	no
Escherichia coli	B36	Proteomics_MS1 DDA	EW036_RS02190	g001834	0.09	0.568	EW036_RS02190	DUF2559 family protein		YhfG family protein	yes	yes	no	EW036_RS02190	no
Escherichia coli	B36	Proteomics_MS1 DDA	EW036_RS06995	g001867	0.09	0.549	pepB	aminopeptidase PepB		aminopeptidase PepB	yes	yes	no	EW036_RS06995	no
Escherichia coli	B36	Proteomics_MS1 DDA	EW036_RS00975	g002834	0.09	0.542	EW036_RS00975	glutathione S-transferase		glutathione S-transferase	yes	yes	no	EW036_RS00975	no
Escherichia coli	B36	Proteomics_MS1 DDA	EW036_RS13280	g002893	0.09	0.49	EW036_RS13280	Slp family lipoprotein YeaY		Slp family lipoprotein	yes	yes	no	EW036_RS13280	no
Escherichia coli	B36	Proteomics_MS1 DDA	EW036_RS13075	g002967	0.09	0.477	EW036_RS13075	NAD(P)H nitroreductase		NAD(P)H nitroreductase	yes	yes	no	EW036_RS13075	no
Escherichia coli	B36	Proteomics_MS1 DDA	EW036_RS09630	g003216	0.09	0.362	EW036_RS09630	phosphatase NudJ		NUDIX hydrolase	yes	yes	no	EW036_RS09630	no
Escherichia coli	B36	Proteomics_MS1 DDA	EW036_RS01860	g002037	0.09	0.325	glgX	glycogen debranching protein GlgX		glycogen debranching protein GlgX	yes	yes	no	EW036_RS01860	no
Escherichia coli	B36	Proteomics_MS1 DDA	EW036_RS01990	g012945	0.09	0.31	ompR	two-component system response regulator OmpR		two-component system response regulator OmpR	yes	yes	no	EW036_RS01990	no
Escherichia coli	B36	Proteomics_MS1 DDA	EW036_RS06670	g000452	0.09	0.284	clpB	ATP-dependent chaperone ClpB		ATP-dependent chaperone ClpB	yes	yes	yes	EW036_RS06670	no
Escherichia coli	B36	Proteomics_MS1 DDA	EW036_RS02400	g001655	0.09	0.277	EW036_RS02400	30S ribosomal protein S10		30S ribosomal protein S10	yes	yes	yes	EW036_RS02400	no
Escherichia coli	B36	Proteomics_MS1 DDA	EW036_RS13070	g005217	0.09	0.223	selD	selenide, water dikinase SelD		selenide%2C water dikinase SelD	yes	yes	no	EW036_RS13070	no
Escherichia coli	B36	Proteomics_MS1 DDA	EW036_RS18375	g006158	0.1	0.901	dpiA	two-component response regulator DpiA		two-component response regulator DpiA	yes	yes	no	EW036_RS18375	no
Escherichia coli	B36	Proteomics_MS1 DDA	EW036_RS24945	g001408	0.1	0.884	tatB	Sec-independent protein translocase subunit TatB		Sec-independent protein translocase subunit TatB	yes	yes	no	EW036_RS24945	no
Escherichia coli	B36	Proteomics_MS1 DDA	EW036_RS25175	g002628	0.1	0.881	EW036_RS25175	DUF484 domain-containing protein		DUF484 domain-containing protein	yes	yes	no	EW036_RS25175	no
Escherichia coli	B36	Proteomics_MS1 DDA	EW036_RS11890	g001078	0.1	0.855	adhP	alcohol dehydrogenase AdhP		alcohol dehydrogenase AdhP	yes	yes	yes	EW036_RS11890	no
Escherichia coli	B36	Proteomics_MS1 DDA	EW036_RS21835	g001863	0.1	0.818	EW036_RS21835	DUF445 domain-containing protein		DUF445 domain-containing protein	yes	yes	no	EW036_RS21835	no
Escherichia coli	B36	Proteomics_MS1 DDA	EW036_RS08890	g010233	0.1	0.786	EW036_RS08890	Ni/Fe-hydrogenase large subunit		Ni/Fe-hydrogenase large subunit	yes	yes	no	EW036_RS08890	no
Escherichia coli	B36	Proteomics_MS1 DDA	EW036_RS01895	g004788	0.1	0.712	EW036_RS01895	glycerol-3-phosphate dehydrogenase		glycerol-3-phosphate dehydrogenase	yes	yes	no	EW036_RS01895	no
Escherichia coli	B36	Proteomics_MS1 DDA	EW036_RS02925	g001133_1	0.1	0.712	EW036_RS02925	ROK family protein		N-acetylmannosamine kinase	yes	yes	no	EW036_RS02925	no
Escherichia coli	B36	Proteomics_MS1 DDA	EW036_RS03650	g004630	0.1	0.659	EW036_RS03650	DNA primase		DNA primase	yes	yes	no	EW036_RS03650	no
Escherichia coli	B36	Proteomics_MS1 DDA	EW036_RS03370	g005610	0.1	0.632	EW036_RS03370	2-hydroxy-3-oxopropionate reductase		2-hydroxy-3-oxopropionate reductase	yes	yes	no	EW036_RS03370	no
Escherichia coli	B36	Proteomics_MS1 DDA	EW036_RS06605	g001613	0.1	0.613	rplS	50S ribosomal protein L19		50S ribosomal protein L19	yes	yes	yes	EW036_RS06605	no
Escherichia coli	B36	Proteomics_MS1 DDA	EW036_RS00765	g004058	0.1	0.608	rpmG	50S ribosomal protein L33		50S ribosomal protein L33	yes	yes	no	EW036_RS00765	no
Escherichia coli	B36	Proteomics_MS1 DDA	EW036_RS22525	g012720	0.1	0.6	EW036_RS22525	IclR family transcriptional regulator		IclR family transcriptional regulator	no	no	no	EW036_RS22525	no
Escherichia coli	B36	Proteomics_MS1 DDA	EW036_RS07625	g004214	0.1	0.585	EW036_RS07625	alanine transaminase		alanine transaminase	yes	yes	no	EW036_RS07625	no
Escherichia coli	B36	Proteomics_MS1 DDA	EW036_RS23150	g006003	0.1	0.578	EW036_RS23150	succinate dehydrogenase/fumarate reductase iron-sulfur subunit		succinate dehydrogenase/fumarate reductase iron-sulfur subunit	yes	yes	no	EW036_RS23150	no
Escherichia coli	B36	Proteomics_MS1 DDA	EW036_RS11845	g000495	0.1	0.57	EW036_RS11845	nitrate reductase subunit alpha		nitrate reductase subunit alpha	yes	yes	no	EW036_RS11845	no
Escherichia coli	B36	Proteomics_MS1 DDA	EW036_RS15965	g002126_1	0.1	0.539	mglA	galactose/methyl galactoside ABC transporter ATP-binding protein MglA		galactose/methyl galactoside ABC transporter ATP-binding protein MglA	yes	yes	no	EW036_RS15965	no
Escherichia coli	B36	Proteomics_MS1 DDA	EW036_RS05170	g004431	0.1	0.522	gcvT	glycine cleavage system aminomethyltransferase GcvT		glycine cleavage system aminomethyltransferase GcvT	yes	yes	no	EW036_RS05170	no
Escherichia coli	B36	Proteomics_MS1 DDA	EW036_RS07250	g000088	0.1	0.444	tkt	transketolase		transketolase	yes	yes	yes	EW036_RS07250	no
Escherichia coli	B36	Proteomics_MS1 DDA	EW036_RS18440	g001363	0.1	0.372	ahpC	alkyl hydroperoxide reductase subunit C		alkyl hydroperoxide reductase subunit C	yes	yes	yes	EW036_RS18440	no
Escherichia coli	B36	Proteomics_MS1 DDA	EW036_RS07260	g000883	0.1	0.303	EW036_RS07260	NADP-dependent oxaloacetate-decarboxylating malate dehydrogenase		NADP-dependent oxaloacetate-decarboxylating malate dehydrogenase	yes	yes	yes	EW036_RS07260	no
Escherichia coli	B36	Proteomics_MS1 DDA	EW036_RS05070	g004453	0.1	0.261	fbaA	class II fructose-bisphosphate aldolase		class II fructose-bisphosphate aldolase	yes	yes	no	EW036_RS05070	no
Escherichia coli	B36	Proteomics_MS1 DDA	EW036_RS20860	g004866	0.1	0.177	lpdA	dihydrolipoyl dehydrogenase		dihydrolipoyl dehydrogenase	yes	yes	no	EW036_RS20860	no
Escherichia coli	B36	Proteomics_MS1 DDA	EW036_RS21610	g005881	0.1	0.156	EW036_RS21610	deoxyribose-phosphate aldolase		deoxyribose-phosphate aldolase	yes	yes	no	EW036_RS21610	no
Escherichia coli	B36	Proteomics_MS1 DDA	EW036_RS15850	g012893	0.11	0.651	mlrA	HTH-type transcriptional regulator MlrA		HTH-type transcriptional regulator MlrA	yes	yes	no	EW036_RS15850	no
Escherichia coli	B36	Proteomics_MS1 DDA	EW036_RS21585	g001079	0.11	0.616	EW036_RS21585	lipoate--protein ligase LplA		lipoate--protein ligase LplA	yes	yes	no	EW036_RS21585	no
Escherichia coli	B36	Proteomics_MS1 DDA	EW036_RS02495	g000852	0.11	0.494	EW036_RS02495	50S ribosomal protein L30		50S ribosomal protein L30	yes	yes	yes	EW036_RS02495	no
Escherichia coli	B36	Proteomics_MS1 DDA	EW036_RS23215	g003686	0.11	0.389	groES	co-chaperone GroES		co-chaperone GroES	yes	yes	no	EW036_RS23215	no
Escherichia coli	B36	Proteomics_MS1 DDA	EW036_RS17820	g000905	0.11	0.374	EW036_RS17820	ADP-forming succinate--CoA ligase subunit beta		ADP-forming succinate--CoA ligase subunit beta	yes	yes	no	EW036_RS17820	no
Escherichia coli	B36	Proteomics_MS1 DDA	EW036_RS23115	g002266	0.11	0.371	rsgA	small ribosomal subunit biogenesis GTPase RsgA		small ribosomal subunit biogenesis GTPase RsgA	yes	yes	no	EW036_RS23115	no
Escherichia coli	B36	Proteomics_MS1 DDA	EW036_RS24585	g001236	0.11	0.343	EW036_RS24585	6-N-hydroxylaminopurine resistance protein		6-N-hydroxylaminopurine resistance protein	yes	yes	no	EW036_RS24585	no
Escherichia coli	B36	Proteomics_MS1 DDA	EW036_RS11665	g004681	0.11	0.324	EW036_RS11665	glucan biosynthesis protein D		glucan biosynthesis protein	yes	yes	no	EW036_RS11665	no
Escherichia coli	B36	Proteomics_MS1 DDA	EW036_RS08850	g003358	0.11	0.279	EW036_RS08850	CoA-binding protein		CoA-binding protein	yes	yes	no	EW036_RS08850	no
Escherichia coli	B36	Proteomics_MS1 DDA	EW036_RS05065	g004314	0.11	0.262	EW036_RS05065	phosphoglycerate kinase		phosphoglycerate kinase	yes	yes	no	EW036_RS05065	no
Escherichia coli	B36	Proteomics_MS1 DDA	EW036_RS08075	g004989	0.11	0.195	nuoF	NADH-quinone oxidoreductase subunit NuoF		NADH-quinone oxidoreductase subunit NuoF	yes	yes	no	EW036_RS08075	no
Escherichia coli	B36	Proteomics_MS1 DDA	EW036_RS08065	g004607	0.11	0.188	EW036_RS08065	NADH-quinone oxidoreductase subunit C/D		NADH-quinone oxidoreductase subunit C/D	yes	yes	no	EW036_RS08065	no
Escherichia coli	B36	Proteomics_MS1 DDA	EW036_RS03155	g004809	0.11	0.151	nusA	transcription termination/antitermination protein NusA		transcription termination/antitermination protein NusA	yes	yes	no	EW036_RS03155	no
Escherichia coli	B36	Proteomics_MS1 DDA	EW036_RS01730	g003774	0.12	0.823	EW036_RS01730	DUF1778 domain-containing protein		DUF1778 domain-containing protein	no	no	no	EW036_RS01730	no
Escherichia coli	B36	Proteomics_MS1 DDA	EW036_RS18235	g002379	0.12	0.634	rihA	pyrimidine-specific ribonucleoside hydrolase RihA		pyrimidine-specific ribonucleoside hydrolase RihA	yes	yes	no	EW036_RS18235	no
Escherichia coli	B36	Proteomics_MS1 DDA	EW036_RS03630	g005892	0.12	0.632	EW036_RS03630	NADPH-dependent ferric chelate reductase		siderophore-interacting protein	yes	yes	no	EW036_RS03630	no
Escherichia coli	B36	Proteomics_MS1 DDA	EW036_RS11505	g005351	0.12	0.604	zntB	zinc transporter ZntB		zinc transporter ZntB	yes	yes	no	EW036_RS11505	no
Escherichia coli	B36	Proteomics_MS1 DDA	EW036_RS24525	g007375	0.12	0.596	uspD	universal stress protein UspD		universal stress protein UspD	yes	yes	no	EW036_RS24525	no
Escherichia coli	B36	Proteomics_MS1 DDA	EW036_RS18760	g000630_1	0.12	0.576	EW036_RS18760	peptidylprolyl isomerase B		peptidylprolyl isomerase B	yes	yes	no	EW036_RS18760	no
Escherichia coli	B36	Proteomics_MS1 DDA	EW036_RS00790	g009861	0.12	0.527	EW036_RS00790	glycosyltransferase family 1 protein		glycosyltransferase family 4 protein	yes	yes	no	EW036_RS00790	no
Escherichia coli	B36	Proteomics_MS1 DDA	EW036_RS02225	g005667	0.12	0.436	EW036_RS02225	phosphoribulokinase		phosphoribulokinase	yes	yes	no	EW036_RS02225	no
Escherichia coli	B36	Proteomics_MS1 DDA	EW036_RS09085	g004377	0.12	0.42	efeO	iron uptake system protein EfeO		iron uptake system protein EfeO	yes	yes	no	EW036_RS09085	no
Escherichia coli	B36	Proteomics_MS1 DDA	EW036_RS06705	g004960	0.12	0.409	EW036_RS06705	CDP-diacylglycerol--serine O-phosphatidyltransferase		CDP-diacylglycerol--serine O-phosphatidyltransferase	yes	yes	no	EW036_RS06705	no
Escherichia coli	B36	Proteomics_MS1 DDA	EW036_RS07695	g002200	0.12	0.409	dsdA	D-serine ammonia-lyase		D-serine ammonia-lyase	yes	yes	no	EW036_RS07695	no
Escherichia coli	B36	Proteomics_MS1 DDA	EW036_RS12320	g002172	0.12	0.39	fumC	class II fumarate hydratase		class II fumarate hydratase	yes	yes	no	EW036_RS12320	no
Escherichia coli	B36	Proteomics_MS1 DDA	EW036_RS14885	g000024_3	0.12	0.388	EW036_RS14885	L,D-transpeptidase		L%2CD-transpeptidase	yes	yes	no	EW036_RS14885	no
Escherichia coli	B36	Proteomics_MS1 DDA	EW036_RS23720	g001409_1	0.12	0.377	EW036_RS23720	single-stranded DNA-binding protein SSB1		single-stranded DNA-binding protein SSB1	yes	yes	no	EW036_RS23720	no
Escherichia coli	B36	Proteomics_MS1 DDA	EW036_RS24015	g006108	0.12	0.37	pepE	dipeptidase PepE		dipeptidase PepE	yes	yes	no	EW036_RS24015	no
Escherichia coli	B36	Proteomics_MS1 DDA	EW036_RS11750	g002158	0.12	0.358	patD	aminobutyraldehyde dehydrogenase		aminobutyraldehyde dehydrogenase	yes	yes	no	EW036_RS11750	no
Escherichia coli	B36	Proteomics_MS1 DDA	EW036_RS02420	g002480	0.12	0.305	EW036_RS02420	50S ribosomal protein L2		50S ribosomal protein L2	yes	yes	yes	EW036_RS02420	no
Escherichia coli	B36	Proteomics_MS1 DDA	EW036_RS08865	g000200	0.12	0.289	EW036_RS08865	acylphosphatase		acylphosphatase	yes	yes	no	EW036_RS08865	no
Escherichia coli	B36	Proteomics_MS1 DDA	EW036_RS03655	g001781	0.12	0.269	EW036_RS03655	30S ribosomal protein S21		30S ribosomal protein S21	yes	yes	yes	EW036_RS03655	no
Escherichia coli	B36	Proteomics_MS1 DDA	EW036_RS11100	g002805	0.12	0.261	EW036_RS11100	threonylcarbamoyl-AMP synthase		threonylcarbamoyl-AMP synthase	yes	yes	no	EW036_RS11100	no
Escherichia coli	B36	Proteomics_MS1 DDA	EW036_RS02530	g011559	0.12	0.24	EW036_RS02530	DNA-directed RNA polymerase subunit alpha		DNA-directed RNA polymerase subunit alpha	yes	yes	no	EW036_RS02530	no
Escherichia coli	B36	Proteomics_MS1 DDA	EW036_RS10585	g000074_2	0.12	0.228	EW036_RS10585	DNA-binding transcriptional regulator H-NS		DNA-binding transcriptional regulator H-NS	yes	yes	no	EW036_RS10585	no
Escherichia coli	B36	Proteomics_MS1 DDA	EW036_RS00860	g005245	0.12	0.226	EW036_RS00860	L-threonine 3-dehydrogenase		L-threonine 3-dehydrogenase	yes	yes	no	EW036_RS00860	no
Escherichia coli	B36	Proteomics_MS1 DDA	EW036_RS09280	g006298	0.12	0.208	EW036_RS09280	glutaredoxin 2		glutaredoxin 2	yes	yes	no	EW036_RS09280	no
Escherichia coli	B36	Proteomics_MS1 DDA	EW036_RS10220	g000244_2	0.12	0.172	EW036_RS10220	alpha,alpha-trehalase		alpha%2Calpha-trehalase	yes	yes	no	EW036_RS10220	no
Escherichia coli	B36	Proteomics_MS1 DDA	EW036_RS09475	g003504	0.12	0.145	EW036_RS09475	purine nucleoside phosphoramidase		purine nucleoside phosphoramidase	yes	yes	no	EW036_RS09475	no
Escherichia coli	B36	Proteomics_MS1 DDA	EW036_RS07980	g003482	0.13	0.914	EW036_RS07980	dihydroneopterin triphosphate 2'-epimerase		dihydroneopterin triphosphate 2'-epimerase	yes	yes	no	EW036_RS07980	no
Escherichia coli	B36	Proteomics_MS1 DDA	EW036_RS12995	g000132_2	0.13	0.904	EW036_RS12995	aspartate aminotransferase family protein		aspartate aminotransferase family protein	yes	yes	no	EW036_RS12995	no
Escherichia coli	B36	Proteomics_MS1 DDA	EW036_RS04685	g004161	0.13	0.865	EW036_RS04685	L-lysine N6-monooxygenase		NADPH-dependent L-lysine N(6)-monooxygenase	no	no	no	EW036_RS04685	no
Escherichia coli	B36	Proteomics_MS1 DDA	EW036_RS05745	g000123_1	0.13	0.63	EW036_RS05745	YgdI/YgdR family lipoprotein		YgdI/YgdR family lipoprotein	yes	yes	no	EW036_RS05745	no
Escherichia coli	B36	Proteomics_MS1 DDA	EW036_RS19365	g000912	0.13	0.572	EW036_RS19365	tRNA guanosine(34) transglycosylase Tgt		tRNA guanosine(34) transglycosylase Tgt	yes	yes	yes	EW036_RS19365	no
Escherichia coli	B36	Proteomics_MS1 DDA	EW036_RS06355	g002929	0.13	0.559	yqaB	fructose-1-phosphate/6-phosphogluconate phosphatase		fructose-1-phosphate/6-phosphogluconate phosphatase	yes	yes	no	EW036_RS06355	no
Escherichia coli	B36	Proteomics_MS1 DDA	EW036_RS03900	g000724	0.13	0.42	EW036_RS03900	YgiW/YdeI family stress tolerance OB fold protein		YgiW/YdeI family stress tolerance OB fold protein	yes	yes	no	EW036_RS03900	no
Escherichia coli	B36	Proteomics_MS1 DDA	EW036_RS06750	g002198	0.13	0.387	srmB	ATP-dependent RNA helicase SrmB		ATP-dependent RNA helicase SrmB	yes	yes	no	EW036_RS06750	no
Escherichia coli	B36	Proteomics_MS1 DDA	EW036_RS04890	g001341	0.13	0.308	EW036_RS04890	XTP/dITP diphosphatase		XTP/dITP diphosphatase	yes	yes	no	EW036_RS04890	no
Escherichia coli	B36	Proteomics_MS1 DDA	EW036_RS06720	g003321	0.13	0.238	trxC	thioredoxin TrxC		thioredoxin TrxC	yes	yes	no	EW036_RS06720	no
Escherichia coli	B36	Proteomics_MS1 DDA	EW036_RS17190	g001193	0.13	0.229	EW036_RS17190	nitroreductase NfsA		nitroreductase NfsA	yes	yes	no	EW036_RS17190	no
Escherichia coli	B36	Proteomics_MS1 DDA	EW036_RS21070	g005299	0.13	0.229	cra	catabolite repressor/activator		catabolite repressor/activator	yes	yes	no	EW036_RS21070	no
Escherichia coli	B36	Proteomics_MS1 DDA	EW036_RS21510	g006050	0.13	0.221	arcA	two-component system response regulator ArcA		two-component system response regulator ArcA	yes	yes	no	EW036_RS21510	no
Escherichia coli	B36	Proteomics_MS1 DDA	EW036_RS18040	g003245	0.13	0.216	fur	ferric iron uptake transcriptional regulator		ferric iron uptake transcriptional regulator	yes	yes	no	EW036_RS18040	no
Escherichia coli	B36	Proteomics_MS1 DDA	EW036_RS00900	g005261	0.13	0.087	gpsA	NAD(P)H-dependent glycerol-3-phosphate dehydrogenase		NAD(P)H-dependent glycerol-3-phosphate dehydrogenase	yes	yes	no	EW036_RS00900	no
Escherichia coli	B36	Proteomics_MS1 DDA	EW036_RS04805	g000011_1	0.14	0.827	EW036_RS04805	DUF4102 domain-containing protein		DUF4102 domain-containing protein	no	no	no	EW036_RS04805	no
Escherichia coli	B36	Proteomics_MS1 DDA	EW036_RS16260	g001449	0.14	0.74	EW036_RS16260	ecotin		serine protease inhibitor ecotin	yes	yes	no	EW036_RS16260	no
Escherichia coli	B36	Proteomics_MS1 DDA	EW036_RS06045	g007091	0.14	0.651	EW036_RS06045	2-C-methyl-D-erythritol 2,4-cyclodiphosphate synthase		2-C-methyl-D-erythritol 2%2C4-cyclodiphosphate synthase	yes	yes	no	EW036_RS06045	no
Escherichia coli	B36	Proteomics_MS1 DDA	EW036_RS07800	g000948	0.14	0.438	fadJ	fatty acid oxidation complex subunit alpha FadJ		fatty acid oxidation complex subunit alpha FadJ	yes	yes	no	EW036_RS07800	no
Escherichia coli	B36	Proteomics_MS1 DDA	EW036_RS19845	g000424	0.14	0.404	EW036_RS19845	aldo/keto reductase		aldo/keto reductase	no	no	no	EW036_RS19845	no
Escherichia coli	B36	Proteomics_MS1 DDA	EW036_RS02485	g001600	0.14	0.387	EW036_RS02485	50S ribosomal protein L18		50S ribosomal protein L18	yes	yes	yes	EW036_RS02485	no
Escherichia coli	B36	Proteomics_MS1 DDA	EW036_RS04985	g000542_1	0.14	0.376	EW036_RS04985	metalloprotease		M48 family metallopeptidase	yes	yes	no	EW036_RS04985	no
Escherichia coli	B36	Proteomics_MS1 DDA	EW036_RS17935	g002580	0.14	0.323	EW036_RS17935	Nif3-like dinuclear metal center hexameric protein		type 2 GTP cyclohydrolase I	yes	yes	no	EW036_RS17935	no
Escherichia coli	B36	Proteomics_MS1 DDA	EW036_RS05885	g001027	0.14	0.319	EW036_RS05885	phosphopyruvate hydratase		phosphopyruvate hydratase	yes	yes	yes	EW036_RS05885	no
Escherichia coli	B36	Proteomics_MS1 DDA	EW036_RS24570	g003076	0.14	0.303	cpxP	cell-envelope stress modulator CpxP		cell-envelope stress modulator CpxP	yes	yes	no	EW036_RS24570	no
Escherichia coli	B36	Proteomics_MS1 DDA	EW036_RS02890	g001558	0.14	0.295	EW036_RS02890	30S ribosomal protein S9		30S ribosomal protein S9	yes	yes	yes	EW036_RS02890	no
Escherichia coli	B36	Proteomics_MS1 DDA	EW036_RS24960	g001323	0.14	0.261	EW036_RS24960	ubiquinone biosynthesis protein UbiJ		SCP2 domain-containing protein	yes	yes	no	EW036_RS24960	no
Escherichia coli	B36	Proteomics_MS1 DDA	EW036_RS07805	g001452	0.14	0.247	sixA	phosphohistidine phosphatase SixA		phosphohistidine phosphatase SixA	yes	yes	no	EW036_RS07805	no
Escherichia coli	B36	Proteomics_MS1 DDA	EW036_RS08835	g002025	0.14	0.243	helD	DNA helicase IV		DNA helicase IV	yes	yes	no	EW036_RS08835	no
Escherichia coli	B36	Proteomics_MS1 DDA	EW036_RS17835	g006048	0.14	0.243	EW036_RS17835	succinate dehydrogenase iron-sulfur subunit		succinate dehydrogenase iron-sulfur subunit	yes	yes	no	EW036_RS17835	no
Escherichia coli	B36	Proteomics_MS1 DDA	EW036_RS06875	g001626_1	0.14	0.234	EW036_RS06875	nitrogen regulatory protein P-II		nitrogen regulatory protein P-II	yes	yes	no	EW036_RS06875	no
Escherichia coli	B36	Proteomics_MS1 DDA	EW036_RS07975	g001128	0.14	0.194	EW036_RS07975	TIGR01777 family protein		TIGR01777 family protein	yes	yes	no	EW036_RS07975	no
Escherichia coli	B36	Proteomics_MS1 DDA	EW036_RS02775	g000378_1	0.14	0.192	EW036_RS02775	oxidoreductase		oxidoreductase	yes	yes	no	EW036_RS02775	no
Escherichia coli	B36	Proteomics_MS1 DDA	EW036_RS08165	g002460	0.14	0.097	menB	1,4-dihydroxy-2-naphthoyl-CoA synthase		1%2C4-dihydroxy-2-naphthoyl-CoA synthase	yes	yes	no	EW036_RS08165	no
Escherichia coli	B36	Proteomics_MS1 DDA	EW036_RS20490	g000945_1	0.14	0.0818	EW036_RS20490	lysine decarboxylase LdcC		lysine decarboxylase LdcC	yes	yes	no	EW036_RS20490	no
Escherichia coli	B36	Proteomics_MS1 DDA	EW036_RS18285	g000582	0.15	0.877	EW036_RS18285	nicotinate-nucleotide adenylyltransferase		nicotinate-nucleotide adenylyltransferase	yes	yes	no	EW036_RS18285	no
Escherichia coli	B36	Proteomics_MS1 DDA	EW036_RS25335	g000775	0.15	0.621	trxA	thioredoxin TrxA		thioredoxin TrxA	yes	yes	yes	EW036_RS25335	no
Escherichia coli	B36	Proteomics_MS1 DDA	EW036_RS24815	g003061	0.15	0.429	yihI	Der GTPase-activating protein YihI		Der GTPase-activating protein YihI	yes	yes	no	EW036_RS24815	no
Escherichia coli	B36	Proteomics_MS1 DDA	EW036_RS03515	g004880	0.15	0.392	uxaC	glucuronate isomerase		glucuronate isomerase	yes	yes	no	EW036_RS03515	no
Escherichia coli	B36	Proteomics_MS1 DDA	EW036_RS08930	g005024	0.15	0.329	EW036_RS08930	AppA family phytase/histidine-type acid phosphatase		AppA family phytase/histidine-type acid phosphatase	yes	yes	no	EW036_RS08930	no
Escherichia coli	B36	Proteomics_MS1 DDA	EW036_RS01825	g000640_1	0.15	0.318	EW036_RS01825	gluconokinase		gluconokinase	yes	yes	no	EW036_RS01825	no
Escherichia coli	B36	Proteomics_MS1 DDA	EW036_RS24510	g000997	0.15	0.31	glpK	glycerol kinase		glycerol kinase GlpK	yes	yes	yes	EW036_RS24510	no
Escherichia coli	B36	Proteomics_MS1 DDA	EW036_RS02955	g001269	0.15	0.303	EW036_RS02955	isoprenoid biosynthesis glyoxalase ElbB		isoprenoid biosynthesis glyoxalase ElbB	yes	yes	no	EW036_RS02955	no
Escherichia coli	B36	Proteomics_MS1 DDA	EW036_RS12670	g000024_2	0.15	0.245	EW036_RS12670	LysM peptidoglycan-binding domain-containing protein		L%2CD-transpeptidase family protein	yes	yes	no	EW036_RS12670	no
Escherichia coli	B36	Proteomics_MS1 DDA	EW036_RS17660	g004340	0.15	0.232	EW036_RS17660	galactokinase		galactokinase	yes	yes	no	EW036_RS17660	no
Escherichia coli	B36	Proteomics_MS1 DDA	EW036_RS22800	g004554	0.15	0.228	cpdB	2',3'-cyclic-nucleotide 2'-phosphodiesterase		2'%2C3'-cyclic-nucleotide 2'-phosphodiesterase	yes	yes	no	EW036_RS22800	no
Escherichia coli	B36	Proteomics_MS1 DDA	EW036_RS06370	g003047	0.15	0.207	EW036_RS06370	S-ribosylhomocysteine lyase		S-ribosylhomocysteine lyase	yes	yes	no	EW036_RS06370	no
Escherichia coli	B36	Proteomics_MS1 DDA	EW036_RS02425	g001697	0.15	0.205	EW036_RS02425	30S ribosomal protein S19		30S ribosomal protein S19	yes	yes	yes	EW036_RS02425	no
Escherichia coli	B36	Proteomics_MS1 DDA	EW036_RS04025	g002283	0.15	0.128	EW036_RS04025	L-glyceraldehyde 3-phosphate reductase		L-glyceraldehyde 3-phosphate reductase	yes	yes	no	EW036_RS04025	no
Escherichia coli	B36	Proteomics_MS1 DDA	EW036_RS23740	g006057	0.15	0.112	EW036_RS23740	acid phosphatase AphA		acid phosphatase AphA	yes	yes	no	EW036_RS23740	no
Escherichia coli	B36	Proteomics_MS1 DDA	EW036_RS02480	g003006	0.15	0.106	EW036_RS02480	50S ribosomal protein L6		50S ribosomal protein L6	yes	yes	no	EW036_RS02480	no
Escherichia coli	B36	Proteomics_MS1 DDA	EW036_RS12850	g004562	0.15	0.0638	thrS	threonine--tRNA ligase		threonine--tRNA ligase	yes	yes	no	EW036_RS12850	no
Escherichia coli	B36	Proteomics_MS1 DDA	EW036_RS19645	g010181	0.16	0.947	prpE	propionate--CoA ligase		propionate--CoA ligase	yes	yes	no	EW036_RS19645	no
Escherichia coli	B36	Proteomics_MS1 DDA	EW036_RS24475	g005385	0.16	0.853	ftsN	cell division protein FtsN		cell division protein FtsN	yes	yes	no	EW036_RS24475	no
Escherichia coli	B36	Proteomics_MS1 DDA	EW036_RS01715	g005185	0.16	0.842	ftsX	cell division protein FtsX		cell division protein FtsX	yes	yes	no	EW036_RS01715	no
Escherichia coli	B36	Proteomics_MS1 DDA	EW036_RS22080	g010148	0.16	0.78	EW036_RS22080	YjhG/YagF family D-xylonate dehydratase		YjhG/YagF family D-xylonate dehydratase	no	no	no	EW036_RS22080	no
Escherichia coli	B36	Proteomics_MS1 DDA	EW036_RS04235	g001483_2	0.16	0.715	gspG	type II secretion system protein GspG		type II secretion system major pseudopilin GspG	no	no	no	EW036_RS04235	no
Escherichia coli	B36	Proteomics_MS1 DDA	EW036_RS04180	g007486	0.16	0.54	EW036_RS04180	protein GlcG		protein GlcG	no	no	no	EW036_RS04180	no
Escherichia coli	B36	Proteomics_MS1 DDA	EW036_RS01350	g004525	0.16	0.449	EW036_RS01350	AsmA family protein		AsmA family protein	yes	yes	no	EW036_RS01350	no
Escherichia coli	B36	Proteomics_MS1 DDA	EW036_RS08955	g001829_1	0.16	0.425	EW036_RS08955	addiction module toxin, GnsA/GnsB family		addiction module toxin%2C GnsA/GnsB family	yes	yes	no	EW036_RS08955	no
Escherichia coli	B36	Proteomics_MS1 DDA	EW036_RS01000	g004765	0.16	0.389	EW036_RS01000	aldehyde dehydrogenase		aldehyde dehydrogenase	yes	yes	no	EW036_RS01000	no
Escherichia coli	B36	Proteomics_MS1 DDA	EW036_RS19240	g002034	0.16	0.364	EW036_RS19240	cytochrome o ubiquinol oxidase subunit I		cytochrome o ubiquinol oxidase subunit I	yes	yes	no	EW036_RS19240	no
Escherichia coli	B36	Proteomics_MS1 DDA	EW036_RS01120	g000474_1	0.16	0.361	EW036_RS01120	xylulokinase		xylulokinase	yes	yes	no	EW036_RS01120	no
Escherichia coli	B36	Proteomics_MS1 DDA	EW036_RS05865	g002212	0.16	0.303	rlmD	23S rRNA (uracil(1939)-C(5))-methyltransferase RlmD		23S rRNA (uracil(1939)-C(5))-methyltransferase RlmD	yes	yes	no	EW036_RS05865	no
Escherichia coli	B36	Proteomics_MS1 DDA	EW036_RS13480	g004524	0.16	0.283	EW036_RS13480	oligopeptidase B		oligopeptidase B	yes	yes	no	EW036_RS13480	no
Escherichia coli	B36	Proteomics_MS1 DDA	EW036_RS07360	g003322	0.16	0.264	EW036_RS07360	GNAT family acetyltransferase		GNAT family acetyltransferase	yes	yes	no	EW036_RS07360	no
Escherichia coli	B36	Proteomics_MS1 DDA	EW036_RS22660	g000189	0.16	0.261	EW036_RS22660	2-iminobutanoate/2-iminopropanoate deaminase		2-iminobutanoate/2-iminopropanoate deaminase	yes	yes	no	EW036_RS22660	no
Escherichia coli	B36	Proteomics_MS1 DDA	EW036_RS11730	g001963	0.16	0.126	EW036_RS11730	extracellular solute-binding protein		ABC transporter substrate-binding protein	yes	yes	no	EW036_RS11730	no
Escherichia coli	B36	Proteomics_MS1 DDA	EW036_RS02860	g005454	0.16	0.087	EW036_RS02860	malate dehydrogenase		malate dehydrogenase	yes	yes	no	EW036_RS02860	no
Escherichia coli	B36	Proteomics_MS1 DDA	EW036_RS01325	g010134	0.17	0.842	hmsP	biofilm formation regulator HmsP		biofilm formation regulator HmsP	yes	yes	no	EW036_RS01325	no
Escherichia coli	B36	Proteomics_MS1 DDA	EW036_RS23660	g004548	0.17	0.676	acs	acetate--CoA ligase		acetate--CoA ligase	yes	yes	no	EW036_RS23660	no
Escherichia coli	B36	Proteomics_MS1 DDA	EW036_RS20615	g000555	0.17	0.582	mtnN	5'-methylthioadenosine/S-adenosylhomocysteine nucleosidase		5'-methylthioadenosine/S-adenosylhomocysteine nucleosidase	yes	yes	no	EW036_RS20615	no
Escherichia coli	B36	Proteomics_MS1 DDA	EW036_RS20430	g000151_1	0.17	0.533	EW036_RS20430	MetQ/NlpA family lipoprotein		methionine ABC transporter substrate-binding lipoprotein MetQ	yes	yes	no	EW036_RS20430	no
Escherichia coli	B36	Proteomics_MS1 DDA	EW036_RS11110	g005577	0.17	0.506	rluB	23S rRNA pseudouridine(2605) synthase RluB		23S rRNA pseudouridine(2605) synthase RluB	yes	yes	no	EW036_RS11110	no
Escherichia coli	B36	Proteomics_MS1 DDA	EW036_RS04045	g011578	0.17	0.399	hybA	hydrogenase 2 operon protein HybA		hydrogenase 2 operon protein HybA	yes	yes	no	EW036_RS04045	no
Escherichia coli	B36	Proteomics_MS1 DDA	EW036_RS12555	g002894	0.17	0.389	sodB	superoxide dismutase [Fe]		superoxide dismutase [Fe]	yes	yes	no	EW036_RS12555	no
Escherichia coli	B36	Proteomics_MS1 DDA	EW036_RS12380	g002317	0.17	0.334	EW036_RS12380	adenosine deaminase		adenosine deaminase	yes	yes	no	EW036_RS12380	no
Escherichia coli	B36	Proteomics_MS1 DDA	EW036_RS09405	g009185	0.17	0.277	EW036_RS09405	50S ribosomal protein L32		50S ribosomal protein L32	yes	yes	no	EW036_RS09405	no
Escherichia coli	B36	Proteomics_MS1 DDA	EW036_RS09240	g006619	0.17	0.234	EW036_RS09240	YceI family protein		YceI family protein	yes	yes	no	EW036_RS09240	no
Escherichia coli	B36	Proteomics_MS1 DDA	EW036_RS02595	g001361	0.17	0.2	tsaC	L-threonylcarbamoyladenylate synthase type 1 TsaC		L-threonylcarbamoyladenylate synthase type 1 TsaC	yes	yes	no	EW036_RS02595	no
Escherichia coli	B36	Proteomics_MS1 DDA	EW036_RS24210	g001513	0.17	0.186	rplK	50S ribosomal protein L11		50S ribosomal protein L11	yes	yes	yes	EW036_RS24210	no
Escherichia coli	B36	Proteomics_MS1 DDA	EW036_RS02460	g000784	0.17	0.161	EW036_RS02460	50S ribosomal protein L24		50S ribosomal protein L24	yes	yes	yes	EW036_RS02460	no
Escherichia coli	B36	Proteomics_MS1 DDA	EW036_RS17445	g002350	0.17	0.107	ybiB	DNA-binding protein YbiB		DNA-binding protein YbiB	yes	yes	no	EW036_RS17445	no
Escherichia coli	B36	Proteomics_MS1 DDA	EW036_RS02500	g000703	0.17	0.0713	EW036_RS02500	50S ribosomal protein L15		50S ribosomal protein L15	yes	yes	yes	EW036_RS02500	no
Escherichia coli	B36	Proteomics_MS1 DDA	EW036_RS11625	g004849	0.18	0.773	aldA	aldehyde dehydrogenase		aldehyde dehydrogenase	yes	yes	no	EW036_RS11625	no
Escherichia coli	B36	Proteomics_MS1 DDA	EW036_RS13775	g001443	0.18	0.679	ftnA	non-heme ferritin		non-heme ferritin	yes	yes	no	EW036_RS13775	no
Escherichia coli	B36	Proteomics_MS1 DDA	EW036_RS06515	g001886	0.18	0.651	EW036_RS06515	L-2-hydroxyglutarate oxidase		L-2-hydroxyglutarate oxidase	yes	yes	no	EW036_RS06515	no
Escherichia coli	B36	Proteomics_MS1 DDA	EW036_RS24420	g004500	0.18	0.481	katG	catalase/peroxidase HPI		catalase/peroxidase HPI	yes	yes	no	EW036_RS24420	no
Escherichia coli	B36	Proteomics_MS1 DDA	EW036_RS01490	g002935	0.18	0.474	EW036_RS01490	outer membrane lipoprotein Slp		outer membrane lipoprotein Slp	yes	yes	no	EW036_RS01490	no
Escherichia coli	B36	Proteomics_MS1 DDA	EW036_RS00770	g005813	0.18	0.364	mutM	bifunctional DNA-formamidopyrimidine glycosylase/DNA-(apurinic or apyrimidinic site) lyase		bifunctional DNA-formamidopyrimidine glycosylase/DNA-(apurinic or apyrimidinic site) lyase	yes	yes	no	EW036_RS00770	no
Escherichia coli	B36	Proteomics_MS1 DDA	EW036_RS25155	g005580	0.18	0.284	EW036_RS25155	acetolactate synthase		S-adenosyl-l-methionine hydroxide adenosyltransferase family protein	no	no	no	EW036_RS25155	no
Escherichia coli	B36	Proteomics_MS1 DDA	EW036_RS06725	g004443	0.18	0.261	EW036_RS06725	tRNA/rRNA methyltransferase		tRNA/rRNA methyltransferase	yes	yes	no	EW036_RS06725	no
Escherichia coli	B36	Proteomics_MS1 DDA	EW036_RS20475	g001724	0.18	0.147	EW036_RS20475	Rho-binding antiterminator		Rho-binding antiterminator	yes	yes	no	EW036_RS20475	no
Escherichia coli	B36	Proteomics_MS1 DDA	EW036_RS21915	g004278	0.18	0.0719	uxuA	mannonate dehydratase		mannonate dehydratase	yes	yes	no	EW036_RS21915	no
Escherichia coli	B36	Proteomics_MS1 DDA	EW036_RS05150	g002201	0.18	0.0426	EW036_RS05150	Xaa-Pro aminopeptidase		Xaa-Pro aminopeptidase	yes	yes	no	EW036_RS05150	no
Escherichia coli	B36	Proteomics_MS1 DDA	EW036_RS19420	g005542	0.18	0.0418	EW036_RS19420	fructokinase		fructokinase	yes	yes	no	EW036_RS19420	no
Escherichia coli	B36	Proteomics_MS1 DDA	EW036_RS21205	g002722	0.19	0.63	rluA	bifunctional tRNA pseudouridine(32) synthase/23S rRNA pseudouridine(746) synthase RluA		bifunctional tRNA pseudouridine(32) synthase/23S rRNA pseudouridine(746) synthase RluA	yes	yes	no	EW036_RS21205	no
Escherichia coli	B36	Proteomics_MS1 DDA	EW036_RS06505	g000868_1	0.19	0.438	EW036_RS06505	4-aminobutyrate--2-oxoglutarate transaminase		4-aminobutyrate--2-oxoglutarate transaminase	yes	yes	no	EW036_RS06505	no
Escherichia coli	B36	Proteomics_MS1 DDA	EW036_RS17125	g006020	0.19	0.291	artP	arginine ABC transporter ATP-binding protein ArtP		arginine ABC transporter ATP-binding protein ArtP	yes	yes	no	EW036_RS17125	no
Escherichia coli	B36	Proteomics_MS1 DDA	EW036_RS05060	g005241	0.19	0.0426	EW036_RS05060	erythrose-4-phosphate dehydrogenase		erythrose-4-phosphate dehydrogenase	yes	yes	no	EW036_RS05060	no
Escherichia coli	B36	Proteomics_MS1 DDA	EW036_RS17825	g001909_1	0.19	0.0323	odhB	2-oxoglutarate dehydrogenase complex dihydrolipoyllysine-residue succinyltransferase		2-oxoglutarate dehydrogenase complex dihydrolipoyllysine-residue succinyltransferase	yes	yes	no	EW036_RS17825	no
Escherichia coli	B36	Proteomics_MS1 DDA	EW036_RS01805	g000679	0.2	0.884	EW036_RS01805	N-acetyltransferase		N-acetyltransferase	yes	yes	no	EW036_RS01805	no
Escherichia coli	B36	Proteomics_MS1 DDA	EW036_RS17225	g000152_2	0.2	0.853	EW036_RS17225	5-amino-6-(5-phospho-D-ribitylamino)uracil phosphatase		HAD family hydrolase	yes	yes	no	EW036_RS17225	no
Escherichia coli	B36	Proteomics_MS1 DDA	EW036_RS00445	g013076	0.2	0.661	EW036_RS00445	chaperone protein AfaB		fimbria/pilus periplasmic chaperone	no	no	no	EW036_RS00445	no
Escherichia coli	B36	Proteomics_MS1 DDA	EW036_RS00995	g011029	0.2	0.612	EW036_RS00995	Fic family protein		Fic family protein	no	no	no	EW036_RS00995	no
Escherichia coli	B36	Proteomics_MS1 DDA	EW036_RS09625	g000923	0.2	0.197	mnmA	tRNA 2-thiouridine(34) synthase MnmA		tRNA 2-thiouridine(34) synthase MnmA	yes	yes	yes	EW036_RS09625	no
Escherichia coli	B36	Proteomics_MS1 DDA	EW036_RS11910	g003307	0.2	0.171	EW036_RS11910	peroxiredoxin OsmC		OsmC family protein	yes	yes	no	EW036_RS11910	no
Escherichia coli	B36	Proteomics_MS1 DDA	EW036_RS15970	g005310	0.2	0.11	mglB	galactose/glucose ABC transporter substrate-binding protein MglB		galactose/glucose ABC transporter substrate-binding protein MglB	yes	yes	no	EW036_RS15970	no
Escherichia coli	B36	Proteomics_MS1 DDA	EW036_RS17840	g010254	0.2	0.0629	EW036_RS17840	succinate dehydrogenase flavoprotein subunit		succinate dehydrogenase flavoprotein subunit	yes	yes	no	EW036_RS17840	no
Escherichia coli	B36	Proteomics_MS1 DDA	EW036_RS23020	g005133	0.2	0.0117	EW036_RS23020	ribonuclease R		ribonuclease R	yes	yes	no	EW036_RS23020	no
Escherichia coli	B36	Proteomics_MS1 DDA	EW036_RS22935	g002739	0.21	0.682	EW036_RS22935	3-keto-L-gulonate-6-phosphate decarboxylase UlaD		3-keto-L-gulonate-6-phosphate decarboxylase UlaD	yes	yes	no	EW036_RS22935	no
Escherichia coli	B36	Proteomics_MS1 DDA	EW036_RS25690	g010732	0.21	0.303	tnaA	tryptophanase		tryptophanase	yes	yes	no	EW036_RS25690	no
Escherichia coli	B36	Proteomics_MS1 DDA	EW036_RS02435	g001268	0.21	0.287	EW036_RS02435	30S ribosomal protein S3		30S ribosomal protein S3	yes	yes	yes	EW036_RS02435	no
Escherichia coli	B36	Proteomics_MS1 DDA	EW036_RS22700	g001571	0.21	0.244	cybC	cytochrome b562		cytochrome b562	yes	yes	no	EW036_RS22700	no
Escherichia coli	B36	Proteomics_MS1 DDA	EW036_RS09500	g002989	0.21	0.14	EW036_RS09500	alpha/beta hydrolase		alpha/beta hydrolase	yes	yes	no	EW036_RS09500	no
Escherichia coli	B36	Proteomics_MS1 DDA	EW036_RS12025	g000157	0.21	0.137	EW036_RS12025	trans-aconitate 2-methyltransferase		trans-aconitate 2-methyltransferase	yes	yes	no	EW036_RS12025	no
Escherichia coli	B36	Proteomics_MS1 DDA	EW036_RS07055	g004819	0.21	0.109	der	ribosome biogenesis GTPase Der		ribosome biogenesis GTPase Der	yes	yes	no	EW036_RS07055	no
Escherichia coli	B36	Proteomics_MS1 DDA	EW036_RS19730	g009956	0.21	0.108	EW036_RS19730	EAL domain-containing protein		EAL domain-containing protein	yes	yes	no	EW036_RS19730	no
Escherichia coli	B36	Proteomics_MS1 DDA	EW036_RS25470	g005615	0.21	0.0819	rbsB	ribose ABC transporter substrate-binding protein RbsB		ribose ABC transporter substrate-binding protein RbsB	yes	yes	no	EW036_RS25470	no
Escherichia coli	B36	Proteomics_MS1 DDA	EW036_RS02000	g000984	0.21	0.0595	pckA	phosphoenolpyruvate carboxykinase (ATP)		phosphoenolpyruvate carboxykinase (ATP)	yes	yes	no	EW036_RS02000	no
Escherichia coli	B36	Proteomics_MS1 DDA	EW036_RS06490	g003255	0.21	0.0214	EW036_RS06490	potassium binding protein Kbp		potassium binding protein Kbp	yes	yes	no	EW036_RS06490	no
Escherichia coli	B36	Proteomics_MS1 DDA	EW036_RS20520	g003235	0.21	0.0179	fabZ	3-hydroxyacyl-ACP dehydratase FabZ		3-hydroxyacyl-ACP dehydratase FabZ	yes	yes	no	EW036_RS20520	no
Escherichia coli	B36	Proteomics_MS1 DDA	EW036_RS05840	g001487	0.22	0.855	EW036_RS05840	flavodoxin		flavodoxin	yes	yes	no	EW036_RS05840	no
Escherichia coli	B36	Proteomics_MS1 DDA	EW036_RS02815	g002224	0.22	0.831	EW036_RS02815	AsmA2 domain-containing protein		AsmA2 domain-containing protein	yes	yes	no	EW036_RS02815	no
Escherichia coli	B36	Proteomics_MS1 DDA	EW036_RS02605	g000397	0.22	0.796	EW036_RS02605	DUF1488 domain-containing protein		DUF1488 domain-containing protein	yes	yes	no	EW036_RS02605	no
Escherichia coli	B36	Proteomics_MS1 DDA	EW036_RS19860	g011917	0.22	0.679	EW036_RS19860	alpha/beta hydrolase		alpha/beta hydrolase	no	no	no	EW036_RS19860	no
Escherichia coli	B36	Proteomics_MS1 DDA	EW036_RS08840	g003223	0.22	0.652	mgsA	methylglyoxal synthase		methylglyoxal synthase	yes	yes	no	EW036_RS08840	no
Escherichia coli	B36	Proteomics_MS1 DDA	EW036_RS03150	g003243	0.22	0.556	rimP	ribosome maturation factor RimP		ribosome maturation factor RimP	yes	yes	no	EW036_RS03150	no
Escherichia coli	B36	Proteomics_MS1 DDA	EW036_RS01680	g004492	0.22	0.506	zntA	Zn(II)/Cd(II)/Pb(II) translocating P-type ATPase ZntA		Zn(II)/Cd(II)/Pb(II) translocating P-type ATPase ZntA	yes	yes	no	EW036_RS01680	no
Escherichia coli	B36	Proteomics_MS1 DDA	EW036_RS06510	g000476_1	0.22	0.344	EW036_RS06510	NADP-dependent succinate-semialdehyde dehydrogenase I		NADP-dependent succinate-semialdehyde dehydrogenase	yes	yes	no	EW036_RS06510	no
Escherichia coli	B36	Proteomics_MS1 DDA	EW036_RS02450	g000817	0.22	0.21	EW036_RS02450	30S ribosomal protein S17		30S ribosomal protein S17	yes	yes	yes	EW036_RS02450	no
Escherichia coli	B36	Proteomics_MS1 DDA	EW036_RS20710	g007227	0.22	0.143	EW036_RS20710	RNA polymerase-binding transcription factor DksA		RNA polymerase-binding protein DksA	yes	yes	no	EW036_RS20710	no
Escherichia coli	B36	Proteomics_MS1 DDA	EW036_RS11410	g003069	0.22	0.137	EW036_RS11410	thiol peroxidase		thiol peroxidase	yes	yes	no	EW036_RS11410	no
Escherichia coli	B36	Proteomics_MS1 DDA	EW036_RS19135	g005684	0.22	0.0874	EW036_RS19135	acyl-CoA thioesterase II		acyl-CoA thioesterase II	yes	yes	no	EW036_RS19135	no
Escherichia coli	B36	Proteomics_MS1 DDA	EW036_RS18590	g005465	0.22	0.0871	EW036_RS18590	ABC transporter substrate-binding protein		substrate-binding domain-containing protein	no	no	no	EW036_RS18590	no
Escherichia coli	B36	Proteomics_MS1 DDA	EW036_RS11460	g005425	0.22	0.0724	uspE	universal stress protein UspE		universal stress protein UspE	yes	yes	no	EW036_RS11460	no
Escherichia coli	B36	Proteomics_MS1 DDA	EW036_RS03980	g002486	0.22	0.0507	dkgA	2,5-didehydrogluconate reductase DkgA		2%2C5-didehydrogluconate reductase DkgA	yes	yes	no	EW036_RS03980	no
Escherichia coli	B36	Proteomics_MS1 DDA	EW036_RS23970	g003751	0.23	0.813	EW036_RS23970	DUF3811 domain-containing protein		DUF3811 domain-containing protein	yes	yes	no	EW036_RS23970	no
Escherichia coli	B36	Proteomics_MS1 DDA	EW036_RS24020	g004705	0.23	0.749	EW036_RS24020	Na/Pi cotransporter family protein		Na/Pi cotransporter family protein	yes	yes	no	EW036_RS24020	no
Escherichia coli	B36	Proteomics_MS1 DDA	EW036_RS12655	g001783	0.23	0.724	fumD	fumarate hydratase FumD		fumarate hydratase FumD	yes	yes	no	EW036_RS12655	no
Escherichia coli	B36	Proteomics_MS1 DDA	EW036_RS13165	g002575	0.23	0.604	EW036_RS13165	MltA-interacting protein		MipA/OmpV family protein	yes	yes	no	EW036_RS13165	no
Escherichia coli	B36	Proteomics_MS1 DDA	EW036_RS02410	g006483	0.23	0.218	EW036_RS02410	50S ribosomal protein L4		50S ribosomal protein L4	yes	yes	no	EW036_RS02410	no
Escherichia coli	B36	Proteomics_MS1 DDA	EW036_RS24040	g005762	0.23	0.195	iclR	glyoxylate bypass operon transcriptional repressor IclR		glyoxylate bypass operon transcriptional repressor IclR	yes	yes	no	EW036_RS24040	no
Escherichia coli	B36	Proteomics_MS1 DDA	EW036_RS23855	g000660	0.23	0.145	zur	zinc uptake transcriptional repressor Zur		zinc uptake transcriptional repressor Zur	yes	yes	no	EW036_RS23855	no
Escherichia coli	B36	Proteomics_MS1 DDA	EW036_RS20325	g001413	0.23	0.127	EW036_RS20325	C-lysozyme inhibitor		C-lysozyme inhibitor	yes	yes	no	EW036_RS20325	no
Escherichia coli	B36	Proteomics_MS1 DDA	EW036_RS01820	g005316	0.23	0.0301	gntR	HTH-type transcriptional regulator GntR		gluconate operon transcriptional repressor GntR	yes	yes	no	EW036_RS01820	no
Escherichia coli	B36	Proteomics_MS1 DDA	EW036_RS11420	g006022	0.24	0.646	mpaA	murein tripeptide amidase MpaA		murein tripeptide amidase MpaA	yes	yes	no	EW036_RS11420	no
Escherichia coli	B36	Proteomics_MS1 DDA	EW036_RS24595	g000304	0.24	0.526	EW036_RS24595	superoxide dismutase [Mn]		superoxide dismutase [Mn]	yes	yes	yes	EW036_RS24595	no
Escherichia coli	B36	Proteomics_MS1 DDA	EW036_RS07415	g004361	0.24	0.501	cysA	sulfate/thiosulfate ABC transporter ATP-binding protein CysA		sulfate/thiosulfate ABC transporter ATP-binding protein CysA	yes	yes	no	EW036_RS07415	no
Escherichia coli	B36	Proteomics_MS1 DDA	EW036_RS24200	g006990	0.24	0.289	EW036_RS24200	50S ribosomal protein L10		50S ribosomal protein L10	yes	yes	no	EW036_RS24200	no
Escherichia coli	B36	Proteomics_MS1 DDA	EW036_RS14390	g002443	0.24	0.229	hchA	protein deglycase HchA		protein deglycase HchA	yes	yes	no	EW036_RS14390	no
Escherichia coli	B36	Proteomics_MS1 DDA	EW036_RS13150	g000262	0.24	0.145	gapA	glyceraldehyde-3-phosphate dehydrogenase		type I glyceraldehyde-3-phosphate dehydrogenase	yes	yes	yes	EW036_RS13150	no
Escherichia coli	B36	Proteomics_MS1 DDA	EW036_RS17610	g002323	0.24	0.0762	EW036_RS17610	6-phosphogluconolactonase		6-phosphogluconolactonase	yes	yes	no	EW036_RS17610	no
Escherichia coli	B36	Proteomics_MS1 DDA	EW036_RS07020	g003306	0.24	0.0375	EW036_RS07020	nucleoside-diphosphate kinase		nucleoside-diphosphate kinase	yes	yes	no	EW036_RS07020	no
Escherichia coli	B36	Proteomics_MS1 DDA	EW036_RS02440	g000710	0.24	0.0189	EW036_RS02440	50S ribosomal protein L16		50S ribosomal protein L16	yes	yes	yes	EW036_RS02440	no
Escherichia coli	B36	Proteomics_MS1 DDA	EW036_RS13605	g002493	0.25	0.755	EW036_RS13605	DUF72 domain-containing protein		DUF72 domain-containing protein	yes	yes	no	EW036_RS13605	no
Escherichia coli	B36	Proteomics_MS1 DDA	EW036_RS03450	g002636	0.25	0.752	EW036_RS03450	pirin family protein		pirin family protein	yes	yes	no	EW036_RS03450	no
Escherichia coli	B36	Proteomics_MS1 DDA	EW036_RS20930	g001372	0.25	0.71	ampD	1,6-anhydro-N-acetylmuramyl-L-alanine amidase AmpD		1%2C6-anhydro-N-acetylmuramyl-L-alanine amidase AmpD	yes	yes	no	EW036_RS20930	no
Escherichia coli	B36	Proteomics_MS1 DDA	EW036_RS08885	g009879	0.25	0.533	EW036_RS08885	hydrogenase 1 small subunit		hydrogenase 1 small subunit	yes	yes	no	EW036_RS08885	no
Escherichia coli	B36	Proteomics_MS1 DDA	EW036_RS20320	g005132	0.25	0.354	EW036_RS20320	acyl-CoA dehydrogenase		acyl-CoA dehydrogenase	yes	yes	no	EW036_RS20320	no
Escherichia coli	B36	Proteomics_MS1 DDA	EW036_RS14745	g001151	0.25	0.269	mtfA	DgsA anti-repressor MtfA		DgsA anti-repressor MtfA	yes	yes	no	EW036_RS14745	no
Escherichia coli	B36	Proteomics_MS1 DDA	EW036_RS12500	g001418	0.25	0.233	EW036_RS12500	superoxide dismutase [Cu-Zn] SodC2		superoxide dismutase [Cu-Zn] SodC2	yes	yes	no	EW036_RS12500	no
Escherichia coli	B36	Proteomics_MS1 DDA	EW036_RS21765	g005409	0.25	0.226	EW036_RS21765	GTPase		GTPase	yes	yes	no	EW036_RS21765	no
Escherichia coli	B36	Proteomics_MS1 DDA	EW036_RS12940	g003600	0.25	0.0818	EW036_RS12940	PTS N,N'-diacetylchitobiose transporter subunit IIB		PTS N%2CN'-diacetylchitobiose transporter subunit IIB	yes	yes	no	EW036_RS12940	no
Escherichia coli	B36	Proteomics_MS1 DDA	EW036_RS21600	g004232	0.25	0.0164	deoB	phosphopentomutase		phosphopentomutase	yes	yes	no	EW036_RS21600	no
Escherichia coli	B36	Proteomics_MS1 DDA	EW036_RS02310	g000899	0.25	0.00468	tuf	elongation factor Tu		elongation factor Tu	yes	yes	yes	EW036_RS02310	no
Escherichia coli	B36	Proteomics_MS1 DDA	EW036_RS07950	g000277_1	0.26	0.591	argT	lysine/arginine/ornithine ABC transporter substrate-binding protein ArgT		lysine/arginine/ornithine ABC transporter substrate-binding protein ArgT	yes	yes	no	EW036_RS07950	no
Escherichia coli	B36	Proteomics_MS1 DDA	EW036_RS03070	g003631	0.26	0.549	rplU	50S ribosomal protein L21		50S ribosomal protein L21	yes	yes	no	EW036_RS03070	no
Escherichia coli	B36	Proteomics_MS1 DDA	EW036_RS23440	g000702	0.26	0.265	yjdN	VOC family metalloprotein YjdN		VOC family metalloprotein YjdN	yes	yes	no	EW036_RS23440	no
Escherichia coli	B36	Proteomics_MS1 DDA	EW036_RS13485	g000572	0.26	0.226	EW036_RS13485	tellurite resistance TerB family protein		tellurite resistance TerB family protein	yes	yes	no	EW036_RS13485	no
Escherichia coli	B36	Proteomics_MS1 DDA	EW036_RS23145	g004608	0.26	0.06	EW036_RS23145	fumarate reductase (quinol) flavoprotein subunit		fumarate reductase (quinol) flavoprotein subunit	yes	yes	no	EW036_RS23145	no
Escherichia coli	B36	Proteomics_MS1 DDA	EW036_RS08090	g006793	0.26	0.0407	nuoI	NADH-quinone oxidoreductase subunit NuoI		NADH-quinone oxidoreductase subunit NuoI	yes	yes	no	EW036_RS08090	no
Escherichia coli	B36	Proteomics_MS1 DDA	EW036_RS22740	g005410	0.26	0.0391	EW036_RS22740	ABC transporter substrate-binding protein		ABC transporter substrate-binding protein	yes	yes	no	EW036_RS22740	no
Escherichia coli	B36	Proteomics_MS1 DDA	EW036_RS08290	g002000	0.26	0.00628	EW036_RS08290	glycerophosphodiester phosphodiesterase		glycerophosphodiester phosphodiesterase	yes	yes	no	EW036_RS08290	no
Escherichia coli	B36	Proteomics_MS1 DDA	EW036_RS08055	g003261	0.27	0.877	EW036_RS08055	NADH-quinone oxidoreductase subunit NuoA		NADH-quinone oxidoreductase subunit NuoA	yes	yes	no	EW036_RS08055	no
Escherichia coli	B36	Proteomics_MS1 DDA	EW036_RS23025	g003323	0.27	0.798	nsrR	HTH-type transcriptional repressor NsrR		nitric oxide-sensing transcriptional repressor NsrR	yes	yes	no	EW036_RS23025	no
Escherichia coli	B36	Proteomics_MS1 DDA	EW036_RS19115	g007808	0.27	0.293	EW036_RS19115	DUF1428 family protein		DUF1428 domain-containing protein	yes	yes	no	EW036_RS19115	no
Escherichia coli	B36	Proteomics_MS1 DDA	EW036_RS03570	g004535	0.27	0.226	EW036_RS03570	NADPH-dependent 2,4-dienoyl-CoA reductase		NADPH-dependent 2%2C4-dienoyl-CoA reductase	yes	yes	no	EW036_RS03570	no
Escherichia coli	B36	Proteomics_MS1 DDA	EW036_RS13175	g004145	0.27	0.183	EW036_RS13175	YeaH/YhbH family protein		YeaH/YhbH family protein	yes	yes	no	EW036_RS13175	no
Escherichia coli	B36	Proteomics_MS1 DDA	EW036_RS01220	g002100_1	0.27	0.0849	EW036_RS01220	ABC transporter substrate-binding protein		ABC transporter substrate-binding protein	yes	yes	no	EW036_RS01220	no
Escherichia coli	B36	Proteomics_MS1 DDA	EW036_RS17860	g001875_1	0.27	0.0439	gltA	citrate (Si)-synthase		citrate (Si)-synthase	yes	yes	no	EW036_RS17860	no
Escherichia coli	B36	Proteomics_MS1 DDA	EW036_RS03225	g001432	0.27	0.0141	EW036_RS03225	N-acetyltransferase		N-acetyltransferase	yes	yes	no	EW036_RS03225	no
Escherichia coli	B36	Proteomics_MS1 DDA	EW036_RS03815	g002777	0.28	0.739	EW036_RS03815	ADP-ribose pyrophosphatase		ADP-ribose diphosphatase	yes	yes	no	EW036_RS03815	no
Escherichia coli	B36	Proteomics_MS1 DDA	EW036_RS00465	g006776	0.28	0.539	EW036_RS00465	Dr family adhesin structural subunit		Dr family adhesin structural subunit	no	no	no	EW036_RS00465	no
Escherichia coli	B36	Proteomics_MS1 DDA	EW036_RS23400	g000985	0.28	0.527	eptA	phosphoethanolamine transferase EptA		phosphoethanolamine transferase EptA	yes	yes	no	EW036_RS23400	no
Escherichia coli	B36	Proteomics_MS1 DDA	EW036_RS16290	g000005_2	0.28	0.457	EW036_RS16290	porin OmpC		porin OmpC	yes	yes	no	EW036_RS16290	no
Escherichia coli	B36	Proteomics_MS1 DDA	EW036_RS24310	g002741	0.28	0.143	fabR	HTH-type transcriptional repressor FabR		HTH-type transcriptional repressor FabR	yes	yes	no	EW036_RS24310	no
Escherichia coli	B36	Proteomics_MS1 DDA	EW036_RS11955	g010332	0.28	0.0669	EW036_RS11955	sulfatase		sulfatase-like hydrolase/transferase	yes	yes	no	EW036_RS11955	no
Escherichia coli	B36	Proteomics_MS1 DDA	EW036_RS11605	g000526	0.28	0.0444	EW036_RS11605	aldo/keto reductase family oxidoreductase		aldo/keto reductase family oxidoreductase	yes	yes	no	EW036_RS11605	no
Escherichia coli	B36	Proteomics_MS1 DDA	EW036_RS13170	g004560	0.28	0.0399	EW036_RS13170	PrkA family serine protein kinase		PrkA family serine protein kinase	yes	yes	no	EW036_RS13170	no
Escherichia coli	B36	Proteomics_MS1 DDA	EW036_RS17385	g003075	0.28	0.0176	EW036_RS17385	DNA starvation/stationary phase protection protein		DNA starvation/stationary phase protection protein Dps	yes	yes	no	EW036_RS17385	no
Escherichia coli	B36	Proteomics_MS1 DDA	EW036_RS04845	g006035	0.28	0.00468	trmB	tRNA (guanosine(46)-N7)-methyltransferase TrmB		tRNA (guanosine(46)-N7)-methyltransferase TrmB	yes	yes	no	EW036_RS04845	no
Escherichia coli	B36	Proteomics_MS1 DDA	EW036_RS21595	g000550	0.28	0.00399	deoD	purine-nucleoside phosphorylase		purine-nucleoside phosphorylase	yes	yes	yes	EW036_RS21595	no
Escherichia coli	B36	Proteomics_MS1 DDA	EW036_RS25010	g005800	0.28	0.00396	EW036_RS25010	dienelactone hydrolase family protein		dienelactone hydrolase family protein	yes	yes	no	EW036_RS25010	no
Escherichia coli	B36	Proteomics_MS1 DDA	EW036_RS24910	g004496	0.29	0.549	fadB	fatty acid oxidation complex subunit alpha FadB		fatty acid oxidation complex subunit alpha FadB	yes	yes	no	EW036_RS24910	no
Escherichia coli	B36	Proteomics_MS1 DDA	EW036_RS08810	g001057	0.29	0.282	EW036_RS08810	porin OmpA		porin OmpA	yes	yes	no	EW036_RS08810	no
Escherichia coli	B36	Proteomics_MS1 DDA	EW036_RS21350	g002403	0.29	0.159	rihC	ribonucleoside hydrolase RihC		ribonucleoside hydrolase RihC	yes	yes	no	EW036_RS21350	no
Escherichia coli	B36	Proteomics_MS1 DDA	EW036_RS17035	g004481	0.29	0.0929	clpA	ATP-dependent Clp protease ATP-binding subunit ClpA		ATP-dependent Clp protease ATP-binding subunit ClpA	yes	yes	no	EW036_RS17035	no
Escherichia coli	B36	Proteomics_MS1 DDA	EW036_RS02470	g000383	0.29	0.0719	EW036_RS02470	30S ribosomal protein S14		30S ribosomal protein S14	yes	yes	yes	EW036_RS02470	no
Escherichia coli	B36	Proteomics_MS1 DDA	EW036_RS23210	g000983	0.29	0.00779	groL	chaperonin GroEL		chaperonin GroEL	yes	yes	yes	EW036_RS23210	no
Escherichia coli	B36	Proteomics_MS1 DDA	EW036_RS18280	g002286	0.3	0.478	EW036_RS18280	DNA polymerase III subunit delta		DNA polymerase III subunit delta	yes	yes	no	EW036_RS18280	no
Escherichia coli	B36	Proteomics_MS1 DDA	EW036_RS03075	g000795	0.3	0.228	rpmA	50S ribosomal protein L27		50S ribosomal protein L27	yes	yes	yes	EW036_RS03075	no
Escherichia coli	B36	Proteomics_MS1 DDA	EW036_RS08050	g000518_1	0.3	0.0213	lrhA	transcriptional regulator LrhA		transcriptional regulator LrhA	yes	yes	no	EW036_RS08050	no
Escherichia coli	B36	Proteomics_MS1 DDA	EW036_RS03160	g000950	0.3	0.0176	EW036_RS03160	translation initiation factor IF-2		translation initiation factor IF-2	yes	yes	yes	EW036_RS03160	no
Escherichia coli	B36	Proteomics_MS1 DDA	EW036_RS21640	g002807	0.3	0.00581	osmY	molecular chaperone OsmY		molecular chaperone OsmY	yes	yes	no	EW036_RS21640	no
Escherichia coli	B36	Proteomics_MS1 DDA	EW036_RS01485	g003020	0.31	0.687	EW036_RS01485	helix-turn-helix transcriptional regulator		helix-turn-helix transcriptional regulator	yes	yes	no	EW036_RS01485	no
Escherichia coli	B36	Proteomics_MS1 DDA	EW036_RS12440	g001000_1	0.31	0.593	dtpA	dipeptide/tripeptide permease DtpA		dipeptide/tripeptide permease DtpA	yes	yes	no	EW036_RS12440	no
Escherichia coli	B36	Proteomics_MS1 DDA	EW036_RS03490	g001591	0.31	0.585	EW036_RS03490	DUF1090 domain-containing protein		DUF1090 domain-containing protein	yes	yes	no	EW036_RS03490	no
Escherichia coli	B36	Proteomics_MS1 DDA	EW036_RS24050	g005027	0.31	0.303	aceA	isocitrate lyase		isocitrate lyase	yes	yes	no	EW036_RS24050	no
Escherichia coli	B36	Proteomics_MS1 DDA	EW036_RS24450	g003612	0.31	0.155	metJ	met regulon transcriptional regulator MetJ		met regulon transcriptional regulator MetJ	yes	yes	no	EW036_RS24450	no
Escherichia coli	B36	Proteomics_MS1 DDA	EW036_RS01540	g007324	0.31	0.0998	uspA	universal stress protein UspA		universal stress protein UspA	yes	yes	no	EW036_RS01540	no
Escherichia coli	B36	Proteomics_MS1 DDA	EW036_RS02325	g001461	0.31	0.0461	EW036_RS02325	bacterioferritin		bacterioferritin	yes	yes	no	EW036_RS02325	no
Escherichia coli	B36	Proteomics_MS1 DDA	EW036_RS13155	g005634	0.31	0.0265	EW036_RS13155	D-hexose-6-phosphate mutarotase		D-hexose-6-phosphate mutarotase	yes	yes	no	EW036_RS13155	no
Escherichia coli	B36	Proteomics_MS1 DDA	EW036_RS07395	g012571	0.31	0.0174	ucpA	SDR family oxidoreductase UcpA		SDR family oxidoreductase UcpA	yes	yes	no	EW036_RS07395	no
Escherichia coli	B36	Proteomics_MS1 DDA	EW036_RS04860	g011309	0.31	0.0169	EW036_RS04860	L-asparaginase 2		L-asparaginase 2	yes	yes	no	EW036_RS04860	no
Escherichia coli	B36	Proteomics_MS1 DDA	EW036_RS13320	g000484_1	0.31	0.0054	EW036_RS13320	L-serine ammonia-lyase		L-serine ammonia-lyase	yes	yes	no	EW036_RS13320	no
Escherichia coli	B36	Proteomics_MS1 DDA	EW036_RS02290	g000389	0.32	0.746	tusB	sulfurtransferase complex subunit TusB		sulfurtransferase complex subunit TusB	yes	yes	no	EW036_RS02290	no
Escherichia coli	B36	Proteomics_MS1 DDA	EW036_RS19335	g000334	0.32	0.715	EW036_RS19335	DUF3251 domain-containing protein		DUF3251 domain-containing protein	no	no	no	EW036_RS19335	no
Escherichia coli	B36	Proteomics_MS1 DDA	EW036_RS21195	g002259	0.32	0.593	EW036_RS21195	DNA polymerase II		DNA polymerase II	yes	yes	no	EW036_RS21195	no
Escherichia coli	B36	Proteomics_MS1 DDA	EW036_RS04525	g005534_2	0.32	0.551	EW036_RS04525	N-acetylneuraminate lyase		N-acetylneuraminate lyase	no	no	no	EW036_RS04525	no
Escherichia coli	B36	Proteomics_MS1 DDA	EW036_RS24915	g000907	0.32	0.415	fadA	acetyl-CoA C-acyltransferase FadA		acetyl-CoA C-acyltransferase FadA	yes	yes	no	EW036_RS24915	no
Escherichia coli	B36	Proteomics_MS1 DDA	EW036_RS17175	g004400	0.32	0.33	potF	spermidine/putrescine ABC transporter substrate-binding protein PotF		spermidine/putrescine ABC transporter substrate-binding protein PotF	yes	yes	no	EW036_RS17175	no
Escherichia coli	B36	Proteomics_MS1 DDA	EW036_RS14330	g002498	0.32	0.209	EW036_RS14330	mannosyl-3-phosphoglycerate phosphatase-related protein		mannosyl-3-phosphoglycerate phosphatase-related protein	yes	yes	no	EW036_RS14330	no
Escherichia coli	B36	Proteomics_MS1 DDA	EW036_RS12845	g013145	0.32	0.112	EW036_RS12845	translation initiation factor IF-3		None	no	no	no	EW036_RS12845	no
Escherichia coli	B36	Proteomics_MS1 DDA	EW036_RS02885	g000700	0.32	0.0528	EW036_RS02885	50S ribosomal protein L13		50S ribosomal protein L13	yes	yes	yes	EW036_RS02885	no
Escherichia coli	B36	Proteomics_MS1 DDA	EW036_RS12250	g012420	0.33	0.754	EW036_RS12250	serine protease		serine protease	yes	yes	no	EW036_RS12250	no
Escherichia coli	B36	Proteomics_MS1 DDA	EW036_RS06600	g005915	0.33	0.446	trmD	tRNA (guanosine(37)-N1)-methyltransferase TrmD		tRNA (guanosine(37)-N1)-methyltransferase TrmD	yes	yes	no	EW036_RS06600	no
Escherichia coli	B36	Proteomics_MS1 DDA	EW036_RS24150	g003093	0.33	0.0984	EW036_RS24150	sigma D regulator		Rsd/AlgQ family anti-sigma factor	yes	yes	no	EW036_RS24150	no
Escherichia coli	B36	Proteomics_MS1 DDA	EW036_RS21615	g010479	0.33	0.0571	EW036_RS21615	YjjI family glycine radical enzyme		YjjI family glycine radical enzyme	yes	yes	no	EW036_RS21615	no
Escherichia coli	B36	Proteomics_MS1 DDA	EW036_RS22745	g003019	0.33	0.0218	EW036_RS22745	inorganic diphosphatase		inorganic diphosphatase	yes	yes	no	EW036_RS22745	no
Escherichia coli	B36	Proteomics_MS1 DDA	EW036_RS10655	g003676	0.33	0.00604	EW036_RS10655	YciI family protein		YciI family protein	yes	yes	no	EW036_RS10655	no
Escherichia coli	B36	Proteomics_MS1 DDA	EW036_RS20480	g000257	0.34	0.792	tilS	tRNA lysidine(34) synthetase TilS		tRNA lysidine(34) synthetase TilS	yes	yes	no	EW036_RS20480	no
Escherichia coli	B36	Proteomics_MS1 DDA	EW036_RS16180	g001279_2	0.34	0.694	narP	nitrate/nitrite response regulator protein NarP		nitrate/nitrite response regulator protein NarP	yes	yes	no	EW036_RS16180	no
Escherichia coli	B36	Proteomics_MS1 DDA	EW036_RS25295	g000268	0.34	0.267	rfbA	glucose-1-phosphate thymidylyltransferase		glucose-1-phosphate thymidylyltransferase RfbA	yes	yes	no	EW036_RS25295	no
Escherichia coli	B36	Proteomics_MS1 DDA	EW036_RS04040	g009877	0.34	0.156	EW036_RS04040	hydrogenase 2 small subunit		hydrogenase 2 small subunit	yes	yes	no	EW036_RS04040	no
Escherichia coli	B36	Proteomics_MS1 DDA	EW036_RS23375	g002192	0.34	0.112	EW036_RS23375	alpha-galactosidase		alpha-glucosidase/alpha-galactosidase	yes	yes	no	EW036_RS23375	no
Escherichia coli	B36	Proteomics_MS1 DDA	EW036_RS02520	g000732	0.34	0.0294	EW036_RS02520	30S ribosomal protein S11		30S ribosomal protein S11	yes	yes	yes	EW036_RS02520	no
Escherichia coli	B36	Proteomics_MS1 DDA	EW036_RS18430	g000107_1	0.34	0.0227	uspG	universal stress protein UspG		universal stress protein UspG	yes	yes	no	EW036_RS18430	no
Escherichia coli	B36	Proteomics_MS1 DDA	EW036_RS08650	g002429	0.34	0.0124	EW036_RS08650	hypothetical protein		YcbJ family phosphotransferase	yes	yes	no	EW036_RS08650	no
Escherichia coli	B36	Proteomics_MS1 DDA	EW036_RS01865	g005036	0.34	0.00967	glgC	glucose-1-phosphate adenylyltransferase		glucose-1-phosphate adenylyltransferase	yes	yes	no	EW036_RS01865	no
Escherichia coli	B36	Proteomics_MS1 DDA	EW036_RS19655	g009728	0.35	0.924	EW036_RS19655	2-methylcitrate synthase		2-methylcitrate synthase	yes	yes	no	EW036_RS19655	no
Escherichia coli	B36	Proteomics_MS1 DDA	EW036_RS24135	g001238	0.35	0.203	EW036_RS24135	deoxyribonuclease V		deoxyribonuclease V	yes	yes	no	EW036_RS24135	no
Escherichia coli	B36	Proteomics_MS1 DDA	EW036_RS17495	g005936	0.35	0.152	EW036_RS17495	endonuclease/exonuclease/phosphatase family protein		endonuclease/exonuclease/phosphatase family protein	yes	yes	no	EW036_RS17495	no
Escherichia coli	B36	Proteomics_MS1 DDA	EW036_RS24055	g002102	0.35	0.108	EW036_RS24055	malate synthase A		malate synthase A	yes	yes	no	EW036_RS24055	no
Escherichia coli	B36	Proteomics_MS1 DDA	EW036_RS16055	g000033_1	0.35	0.0561	fruA	PTS fructose transporter subunit IIBC		PTS fructose transporter subunit IIBC	yes	yes	no	EW036_RS16055	no
Escherichia coli	B36	Proteomics_MS1 DDA	EW036_RS09135	g006001	0.35	0.0511	EW036_RS09135	phosphatase		phosphatase	yes	yes	no	EW036_RS09135	no
Escherichia coli	B36	Proteomics_MS1 DDA	EW036_RS12665	g001728_1	0.36	0.662	EW036_RS12665	major outer membrane lipoprotein		major outer membrane lipoprotein	yes	yes	no	EW036_RS12665	no
Escherichia coli	B36	Proteomics_MS1 DDA	EW036_RS01375	g000244_1	0.36	0.661	treF	alpha,alpha-trehalase TreF		alpha%2Calpha-trehalase TreF	yes	yes	no	EW036_RS01375	no
Escherichia coli	B36	Proteomics_MS1 DDA	EW036_RS12295	g001191	0.36	0.432	folM	dihydromonapterin reductase		dihydromonapterin reductase	yes	yes	no	EW036_RS12295	no
Escherichia coli	B36	Proteomics_MS1 DDA	EW036_RS20470	g003972	0.36	0.372	EW036_RS20470	YaeP family protein		YaeP family protein	yes	yes	no	EW036_RS20470	no
Escherichia coli	B36	Proteomics_MS1 DDA	EW036_RS18850	g010243	0.36	0.315	gcl	glyoxylate carboligase		glyoxylate carboligase	yes	yes	no	EW036_RS18850	no
Escherichia coli	B36	Proteomics_MS1 DDA	EW036_RS17670	g000556	0.36	0.0217	EW036_RS17670	2,3-diphosphoglycerate-dependent phosphoglycerate mutase		2%2C3-diphosphoglycerate-dependent phosphoglycerate mutase	yes	yes	yes	EW036_RS17670	no
Escherichia coli	B36	Proteomics_MS1 DDA	EW036_RS07955	g000277_2	0.36	0.00769	hisJ	histidine ABC transporter substrate-binding protein HisJ		histidine ABC transporter substrate-binding protein HisJ	yes	yes	no	EW036_RS07955	no
Escherichia coli	B36	Proteomics_MS1 DDA	EW036_RS04720	g006698	0.37	0.695	EW036_RS04720	TetR/AcrR family transcriptional regulator		TetR/AcrR family transcriptional regulator	no	no	no	EW036_RS04720	no
Escherichia coli	B36	Proteomics_MS1 DDA	EW036_RS25665	g002933	0.37	0.284	EW036_RS25665	NAD(P)H-dependent chromate oxidoreductase YieF		NAD(P)H-dependent oxidoreductase	yes	yes	no	EW036_RS25665	no
Escherichia coli	B36	Proteomics_MS1 DDA	EW036_RS12970	g003128	0.37	0.177	EW036_RS12970	ATP-independent periplasmic protein-refolding chaperone		ATP-independent periplasmic protein-refolding chaperone	yes	yes	no	EW036_RS12970	no
Escherichia coli	B36	Proteomics_MS1 DDA	EW036_RS22570	g001001	0.37	0.0169	EW036_RS22570	DUF853 domain-containing protein		DUF853 domain-containing protein	yes	yes	no	EW036_RS22570	no
Escherichia coli	B36	Proteomics_MS1 DDA	EW036_RS25060	g000088	0.38	0.519	tkt	transketolase		transketolase	yes	yes	yes	EW036_RS25060	no
Escherichia coli	B36	Proteomics_MS1 DDA	EW036_RS19220	g003611	0.38	0.246	bolA	transcriptional regulator BolA		transcriptional regulator BolA	yes	yes	no	EW036_RS19220	no
Escherichia coli	B36	Proteomics_MS1 DDA	EW036_RS23235	g002199_1	0.38	0.0485	EW036_RS23235	anaerobic C4-dicarboxylate transporter		anaerobic C4-dicarboxylate transporter	yes	yes	no	EW036_RS23235	no
Escherichia coli	B36	Proteomics_MS1 DDA	EW036_RS09395	g001349	0.38	0.0346	EW036_RS09395	septum formation inhibitor Maf		septum formation inhibitor Maf	yes	yes	no	EW036_RS09395	no
Escherichia coli	B36	Proteomics_MS1 DDA	EW036_RS22915	g003397	0.38	0.008	EW036_RS22915	30S ribosomal protein S6		30S ribosomal protein S6	yes	yes	no	EW036_RS22915	no
Escherichia coli	B36	Proteomics_MS1 DDA	EW036_RS07005	g005694	0.38	0.000566	sseA	3-mercaptopyruvate sulfurtransferase		3-mercaptopyruvate sulfurtransferase	yes	yes	no	EW036_RS07005	no
Escherichia coli	B36	Proteomics_MS1 DDA	EW036_RS13330	g000090_1	0.39	0.563	EW036_RS13330	TerC family protein		CNNM family cation transport protein YoaE	yes	yes	no	EW036_RS13330	no
Escherichia coli	B36	Proteomics_MS1 DDA	EW036_RS12880	g002450	0.39	0.00703	EW036_RS12880	fructosamine kinase family protein		fructosamine kinase family protein	yes	yes	no	EW036_RS12880	no
Escherichia coli	B36	Proteomics_MS1 DDA	EW036_RS21905	g012677	0.4	0.684	uxuR	Uxu operon transcriptional regulator		Uxu operon transcriptional regulator	yes	yes	no	EW036_RS21905	no
Escherichia coli	B36	Proteomics_MS1 DDA	EW036_RS22960	g005953	0.4	0.43	ulaR	HTH-type transcriptional regulator UlaR		HTH-type transcriptional regulator UlaR	yes	yes	no	EW036_RS22960	no
Escherichia coli	B36	Proteomics_MS1 DDA	EW036_RS02405	g001250	0.4	0.0862	EW036_RS02405	50S ribosomal protein L3		50S ribosomal protein L3	yes	yes	yes	EW036_RS02405	no
Escherichia coli	B36	Proteomics_MS1 DDA	EW036_RS06455	g003525	0.4	0.0209	EW036_RS06455	DUF883 domain-containing protein		DUF883 domain-containing protein	yes	yes	no	EW036_RS06455	no
Escherichia coli	B36	Proteomics_MS1 DDA	EW036_RS19195	g000202	0.4	0.0131	EW036_RS19195	DNA-binding protein HU-beta		DNA-binding protein HU-alpha	yes	yes	yes	EW036_RS19195	no
Escherichia coli	B36	Proteomics_MS1 DDA	EW036_RS19795	g006038	0.41	0.432	EW036_RS19795	(Fe-S)-binding protein		(Fe-S)-binding protein	yes	yes	no	EW036_RS19795	no
Escherichia coli	B36	Proteomics_MS1 DDA	EW036_RS23900	g004135	0.41	0.298	lamB	maltoporin LamB		maltoporin	yes	yes	no	EW036_RS23900	no
Escherichia coli	B36	Proteomics_MS1 DDA	EW036_RS01430	g007982	0.41	0.24	hdeB	acid-activated periplasmic chaperone HdeB		acid-activated periplasmic chaperone HdeB	yes	yes	no	EW036_RS01430	no
Escherichia coli	B36	Proteomics_MS1 DDA	EW036_RS03415	g000189	0.41	0.123	EW036_RS03415	enamine/imine deaminase		2-iminobutanoate/2-iminopropanoate deaminase	yes	yes	no	EW036_RS03415	no
Escherichia coli	B36	Proteomics_MS1 DDA	EW036_RS12815	g008168	0.41	0.00223	ihfA	integration host factor subunit alpha		integration host factor subunit alpha	yes	yes	no	EW036_RS12815	no
Escherichia coli	B36	Proteomics_MS1 DDA	EW036_RS19650	g010660	0.42	0.878	prpD	2-methylcitrate dehydratase		2-methylcitrate dehydratase	yes	yes	no	EW036_RS19650	no
Escherichia coli	B36	Proteomics_MS1 DDA	EW036_RS23110	g002983	0.42	0.0575	EW036_RS23110	oligoribonuclease		oligoribonuclease	yes	yes	no	EW036_RS23110	no
Escherichia coli	B36	Proteomics_MS1 DDA	EW036_RS24970	g002146	0.42	0.0515	rmuC	DNA recombination protein RmuC		DNA recombination protein RmuC	yes	yes	no	EW036_RS24970	no
Escherichia coli	B36	Proteomics_MS1 DDA	EW036_RS18330	g001281	0.43	0.728	lipB	lipoyl(octanoyl) transferase LipB		lipoyl(octanoyl) transferase LipB	yes	yes	no	EW036_RS18330	no
Escherichia coli	B36	Proteomics_MS1 DDA	EW036_RS07775	g002384	0.43	0.593	EW036_RS07775	membrane protein		formate/nitrite transporter family protein	yes	yes	no	EW036_RS07775	no
Escherichia coli	B36	Proteomics_MS1 DDA	EW036_RS20330	g001161	0.44	0.582	EW036_RS20330	2-oxoglutaramate amidase		amidohydrolase	yes	yes	no	EW036_RS20330	no
Escherichia coli	B36	Proteomics_MS1 DDA	EW036_RS14325	g001765	0.44	0.263	EW036_RS14325	peroxide/acid resistance protein YodD		YodD family protein	yes	yes	no	EW036_RS14325	no
Escherichia coli	B36	Proteomics_MS1 DDA	EW036_RS24470	g005242	0.44	0.101	cytR	DNA-binding transcriptional regulator CytR		DNA-binding transcriptional regulator CytR	yes	yes	no	EW036_RS24470	no
Escherichia coli	B36	Proteomics_MS1 DDA	EW036_RS05900	g002687	0.44	0.0412	queE	7-carboxy-7-deazaguanine synthase QueE		7-carboxy-7-deazaguanine synthase QueE	yes	yes	no	EW036_RS05900	no
Escherichia coli	B36	Proteomics_MS1 DDA	EW036_RS22455	g011918	0.45	0.586	rbsK	ribokinase		ribokinase	no	no	no	EW036_RS22455	no
Escherichia coli	B36	Proteomics_MS1 DDA	EW036_RS11565	g001502	0.45	0.45	hslJ	heat shock protein HslJ		heat shock protein HslJ	yes	yes	no	EW036_RS11565	no
Escherichia coli	B36	Proteomics_MS1 DDA	EW036_RS03365	g005903	0.45	0.422	garL	2-dehydro-3-deoxyglucarate aldolase		2-dehydro-3-deoxyglucarate aldolase	yes	yes	no	EW036_RS03365	no
Escherichia coli	B36	Proteomics_MS1 DDA	EW036_RS13105	g005948	0.45	0.405	EW036_RS13105	DeoR/GlpR transcriptional regulator		DeoR/GlpR transcriptional regulator	yes	yes	no	EW036_RS13105	no
Escherichia coli	B36	Proteomics_MS1 DDA	EW036_RS16700	g000600	0.45	0.00512	dmsB	dimethylsulfoxide reductase subunit B		dimethylsulfoxide reductase subunit B	yes	yes	no	EW036_RS16700	no
Escherichia coli	B36	Proteomics_MS1 DDA	EW036_RS16705	g000259_1	0.45	0.00375	EW036_RS16705	dimethylsulfoxide reductase subunit A		dimethylsulfoxide reductase subunit A	yes	yes	no	EW036_RS16705	no
Escherichia coli	B36	Proteomics_MS1 DDA	EW036_RS18200	g002122	0.46	0.519	lnt	apolipoprotein N-acyltransferase		apolipoprotein N-acyltransferase	yes	yes	no	EW036_RS18200	no
Escherichia coli	B36	Proteomics_MS1 DDA	EW036_RS19850	g000524_1	0.46	0.303	EW036_RS19850	LysR family transcriptional regulator		LysR family transcriptional regulator	no	no	no	EW036_RS19850	no
Escherichia coli	B36	Proteomics_MS1 DDA	EW036_RS25180	g005781	0.46	0.243	EW036_RS25180	diaminopimelate epimerase		diaminopimelate epimerase	yes	yes	no	EW036_RS25180	no
Escherichia coli	B36	Proteomics_MS1 DDA	EW036_RS09010	g003895	0.46	0.0745	EW036_RS09010	hypothetical protein		hypothetical protein	yes	yes	no	EW036_RS09010	no
Escherichia coli	B36	Proteomics_MS1 DDA	EW036_RS23230	g002152_1	0.46	0.0131	aspA	aspartate ammonia-lyase		aspartate ammonia-lyase	yes	yes	no	EW036_RS23230	no
Escherichia coli	B36	Proteomics_MS1 DDA	EW036_RS09005	g004203	0.46	0.00967	EW036_RS09005	bifunctional glucose-1-phosphatase/inositol phosphatase		bifunctional glucose-1-phosphatase/inositol phosphatase	yes	yes	no	EW036_RS09005	no
Escherichia coli	B36	Proteomics_MS1 DDA	EW036_RS23530	g011827	0.46	0.00749	EW036_RS23530	D-allose transporter substrate-binding protein		D-allose transporter substrate-binding protein	no	no	no	EW036_RS23530	no
Escherichia coli	B36	Proteomics_MS1 DDA	EW036_RS06710	g005096	0.46	0.00253	EW036_RS06710	protein lysine acetyltransferase		protein lysine acetyltransferase	yes	yes	no	EW036_RS06710	no
Escherichia coli	B36	Proteomics_MS1 DDA	EW036_RS12905	g001635	0.47	0.243	cedA	cell division activator CedA		cell division activator CedA	yes	yes	no	EW036_RS12905	no
Escherichia coli	B36	Proteomics_MS1 DDA	EW036_RS23860	g000834	0.47	0.0227	EW036_RS23860	CsbD family protein		CsbD family protein	yes	yes	no	EW036_RS23860	no
Escherichia coli	B36	Proteomics_MS1 DDA	EW036_RS13450	g007884	0.48	0.796	EW036_RS13450	DUF2511 domain-containing protein		YebY family protein	yes	yes	no	EW036_RS13450	no
Escherichia coli	B36	Proteomics_MS1 DDA	EW036_RS05130	g001328	0.48	0.209	EW036_RS05130	5-formyltetrahydrofolate cyclo-ligase		5-formyltetrahydrofolate cyclo-ligase	yes	yes	no	EW036_RS05130	no
Escherichia coli	B36	Proteomics_MS1 DDA	EW036_RS24460	g001785	0.48	0.0629	EW036_RS24460	50S ribosomal protein L31		50S ribosomal protein L31	yes	yes	no	EW036_RS24460	no
Escherichia coli	B36	Proteomics_MS1 DDA	EW036_RS16435	g009735	0.49	0.604	EW036_RS16435	hypothetical protein		AAA family ATPase	no	no	no	EW036_RS16435	no
Escherichia coli	B36	Proteomics_MS1 DDA	EW036_RS22965	g001177	0.49	0.505	EW036_RS22965	esterase		esterase	yes	yes	no	EW036_RS22965	no
Escherichia coli	B36	Proteomics_MS1 DDA	EW036_RS24350	g004332	0.49	0.114	EW036_RS24350	acetylornithine deacetylase		acetylornithine deacetylase	yes	yes	no	EW036_RS24350	no
Escherichia coli	B36	Proteomics_MS1 DDA	EW036_RS13360	g001147	0.5	0.393	EW036_RS13360	23S rRNA (guanine(745)-N(1))-methyltransferase		23S rRNA (guanine(745)-N(1))-methyltransferase	yes	yes	no	EW036_RS13360	no
Escherichia coli	B36	Proteomics_MS1 DDA	EW036_RS23340	g003750	0.5	0.0468	EW036_RS23340	N-acetyltransferase		N-acetyltransferase	yes	yes	no	EW036_RS23340	no
Escherichia coli	B36	Proteomics_MS1 DDA	EW036_RS10225	g000479	0.5	0.00375	dhaM	dihydroxyacetone kinase subunit DhaM		dihydroxyacetone kinase subunit DhaM	yes	yes	no	EW036_RS10225	no
Escherichia coli	B36	Proteomics_MS1 DDA	EW036_RS25450	g002638	0.51	0.556	EW036_RS25450	FadR family transcriptional regulator		FadR family transcriptional regulator	yes	yes	no	EW036_RS25450	no
Escherichia coli	B36	Proteomics_MS1 DDA	EW036_RS02415	g008155	0.51	0.0432	EW036_RS02415	50S ribosomal protein L23		50S ribosomal protein L23	yes	yes	no	EW036_RS02415	no
Escherichia coli	B36	Proteomics_MS1 DDA	EW036_RS11935	g010763	0.52	0.00763	EW036_RS11935	glutamate decarboxylase		glutamate decarboxylase	yes	yes	no	EW036_RS11935	no
Escherichia coli	B36	Proteomics_MS1 DDA	EW036_RS18265	g003141	0.52	0.00131	EW036_RS18265	zinc ribbon-containing protein		zinc ribbon-containing protein	yes	yes	no	EW036_RS18265	no
Escherichia coli	B36	Proteomics_MS1 DDA	EW036_RS13750	g005337	0.52	8.51e-05	EW036_RS13750	arabinose ABC transporter substrate-binding protein		arabinose ABC transporter substrate-binding protein	yes	yes	no	EW036_RS13750	no
Escherichia coli	B36	Proteomics_MS1 DDA	EW036_RS15080	g004334	0.53	0.0279	EW036_RS15080	hypothetical protein		hypothetical protein	no	no	no	EW036_RS15080	no
Escherichia coli	B36	Proteomics_MS1 DDA	EW036_RS07985	g000579	0.54	0.558	yfcG	GSH-dependent disulfide bond oxidoreductase		GSH-dependent disulfide bond oxidoreductase	yes	yes	no	EW036_RS07985	no
Escherichia coli	B36	Proteomics_MS1 DDA	EW036_RS11330	g003624	0.54	0.049	pspE	thiosulfate sulfurtransferase PspE		thiosulfate sulfurtransferase PspE	yes	yes	no	EW036_RS11330	no
Escherichia coli	B36	Proteomics_MS1 DDA	EW036_RS03410	g000112	0.54	0.0248	EW036_RS03410	2-ketobutyrate formate-lyase/pyruvate formate-lyase		formate C-acetyltransferase	yes	yes	no	EW036_RS03410	no
Escherichia coli	B36	Proteomics_MS1 DDA	EW036_RS22110	g009409	0.55	0.428	EW036_RS22110	S-methyl-5-thioribose kinase		S-methyl-5-thioribose kinase	no	no	no	EW036_RS22110	no
Escherichia coli	B36	Proteomics_MS1 DDA	EW036_RS17545	g002409	0.56	0.495	yvcK	uridine diphosphate-N-acetylglucosamine-binding protein YvcK		uridine diphosphate-N-acetylglucosamine-binding protein YvcK	yes	yes	no	EW036_RS17545	no
Escherichia coli	B36	Proteomics_MS1 DDA	EW036_RS23805	g004455	0.56	0.433	alr	alanine racemase		alanine racemase	yes	yes	no	EW036_RS23805	no
Escherichia coli	B36	Proteomics_MS1 DDA	EW036_RS08805	g003244	0.56	0.311	matP	macrodomain Ter protein MatP		macrodomain Ter protein MatP	yes	yes	no	EW036_RS08805	no
Escherichia coli	B36	Proteomics_MS1 DDA	EW036_RS15950	g004215	0.57	0.582	EW036_RS15950	NAD(P)-dependent oxidoreductase		NAD(P)-dependent oxidoreductase	yes	yes	no	EW036_RS15950	no
Escherichia coli	B36	Proteomics_MS1 DDA	EW036_RS13540	g002371	0.57	0.364	znuA	zinc ABC transporter substrate-binding protein ZnuA		zinc ABC transporter substrate-binding protein ZnuA	yes	yes	no	EW036_RS13540	no
Escherichia coli	B36	Proteomics_MS1 DDA	EW036_RS22780	g004982	0.57	0.141	EW036_RS22780	HlyC/CorC family transporter		HlyC/CorC family transporter	yes	yes	no	EW036_RS22780	no
Escherichia coli	B36	Proteomics_MS1 DDA	EW036_RS02220	g003377	0.57	0.0743	EW036_RS02220	OsmC family protein		OsmC family protein	yes	yes	no	EW036_RS02220	no
Escherichia coli	B36	Proteomics_MS1 DDA	EW036_RS05415	g004175	0.58	0.0595	EW036_RS05415	diaminopimelate decarboxylase		diaminopimelate decarboxylase	yes	yes	no	EW036_RS05415	no
Escherichia coli	B36	Proteomics_MS1 DDA	EW036_RS16065	g000921_1	0.58	0.0166	EW036_RS16065	fused PTS fructose transporter subunit IIA/HPr protein		fused PTS fructose transporter subunit IIA/HPr protein	yes	yes	no	EW036_RS16065	no
Escherichia coli	B36	Proteomics_MS1 DDA	EW036_RS07355	g005662	0.59	0.212	amiA	N-acetylmuramoyl-L-alanine amidase AmiA		N-acetylmuramoyl-L-alanine amidase AmiA	yes	yes	no	EW036_RS07355	no
Escherichia coli	B36	Proteomics_MS1 DDA	EW036_RS04420	g000118_2	0.6	0.828	EW036_RS04420	autotransporter adhesin Ag43		autotransporter adhesin Ag43	no	no	no	EW036_RS04420	no
Escherichia coli	B36	Proteomics_MS1 DDA	EW036_RS20875	g000154_1	0.6	0.315	pdhR	pyruvate dehydrogenase complex transcriptional repressor PdhR		pyruvate dehydrogenase complex transcriptional repressor PdhR	yes	yes	no	EW036_RS20875	no
Escherichia coli	B36	Proteomics_MS1 DDA	EW036_RS13460	g000739	0.6	0.0255	yobA	CopC domain-containing protein YobA		CopC domain-containing protein YobA	yes	yes	no	EW036_RS13460	no
Escherichia coli	B36	Proteomics_MS1 DDA	EW036_RS11205	g003908	0.61	0.569	osmB	osmotically-inducible lipoprotein OsmB		osmotically-inducible lipoprotein OsmB	yes	yes	no	EW036_RS11205	no
Escherichia coli	B36	Proteomics_MS1 DDA	EW036_RS06520	g002344	0.61	0.432	csiD	carbon starvation induced protein CsiD		carbon starvation induced protein CsiD	yes	yes	no	EW036_RS06520	no
Escherichia coli	B36	Proteomics_MS1 DDA	EW036_RS22510	g005279	0.61	0.372	EW036_RS22510	4-hydroxythreonine-4-phosphate dehydrogenase		4-hydroxythreonine-4-phosphate dehydrogenase	no	no	no	EW036_RS22510	no
Escherichia coli	B36	Proteomics_MS1 DDA	EW036_RS01385	g010763	0.61	0.0669	EW036_RS01385	glutamate decarboxylase		glutamate decarboxylase	yes	yes	no	EW036_RS01385	no
Escherichia coli	B36	Proteomics_MS1 DDA	EW036_RS03045	g000797	0.61	0.00244	mlaB	lipid asymmetry maintenance protein MlaB		lipid asymmetry maintenance protein MlaB	yes	yes	no	EW036_RS03045	no
Escherichia coli	B36	Proteomics_MS1 DDA	EW036_RS23640	g006205	0.62	0.495	nrfC	cytochrome c nitrite reductase Fe-S protein		cytochrome c nitrite reductase Fe-S protein	yes	yes	no	EW036_RS23640	no
Escherichia coli	B36	Proteomics_MS1 DDA	EW036_RS01555	g004262	0.62	0.372	EW036_RS01555	NAD(P)/FAD-dependent oxidoreductase		NAD(P)/FAD-dependent oxidoreductase	yes	yes	no	EW036_RS01555	no
Escherichia coli	B36	Proteomics_MS1 DDA	EW036_RS17460	g004948	0.62	0.152	rhlE	ATP-dependent RNA helicase RhlE		ATP-dependent RNA helicase RhlE	yes	yes	no	EW036_RS17460	no
Escherichia coli	B36	Proteomics_MS1 DDA	EW036_RS20425	g000096	0.63	0.258	metI	methionine ABC transporter permease MetI		ABC transporter permease	yes	yes	no	EW036_RS20425	no
Escherichia coli	B36	Proteomics_MS1 DDA	EW036_RS17130	g001186_2	0.63	0.0563	EW036_RS17130	arginine ABC transporter substrate-binding protein		arginine ABC transporter substrate-binding protein	yes	yes	no	EW036_RS17130	no
Escherichia coli	B36	Proteomics_MS1 DDA	EW036_RS15955	g009490	0.65	0.701	preA	NAD-dependent dihydropyrimidine dehydrogenase subunit PreA		NAD-dependent dihydropyrimidine dehydrogenase subunit PreA	yes	yes	no	EW036_RS15955	no
Escherichia coli	B36	Proteomics_MS1 DDA	EW036_RS03750	g002734	0.66	0.171	ribB	3,4-dihydroxy-2-butanone-4-phosphate synthase		3%2C4-dihydroxy-2-butanone-4-phosphate synthase	yes	yes	no	EW036_RS03750	no
Escherichia coli	B36	Proteomics_MS1 DDA	EW036_RS12180	g000384	0.66	0.106	EW036_RS12180	DUF1161 domain-containing protein		DUF1161 domain-containing protein	yes	yes	no	EW036_RS12180	no
Escherichia coli	B36	Proteomics_MS1 DDA	EW036_RS15840	g006036	0.67	0.329	yehT	two-component system response regulator BtsR		two-component system response regulator BtsR	yes	yes	no	EW036_RS15840	no
Escherichia coli	B36	Proteomics_MS1 DDA	EW036_RS22025	g002572	0.67	0.195	EW036_RS22025	class I SAM-dependent methyltransferase		class I SAM-dependent methyltransferase	no	no	no	EW036_RS22025	no
Escherichia coli	B36	Proteomics_MS1 DDA	EW036_RS10145	g004769	0.67	0.0294	EW036_RS10145	SpoVR family protein		SpoVR family protein	yes	yes	no	EW036_RS10145	no
Escherichia coli	B36	Proteomics_MS1 DDA	EW036_RS05175	g001568	0.67	0.00958	gcvH	glycine cleavage system protein GcvH		glycine cleavage system protein GcvH	yes	yes	no	EW036_RS05175	no
Escherichia coli	B36	Proteomics_MS1 DDA	EW036_RS22695	g000352	0.68	0.264	EW036_RS22695	anaerobic ribonucleoside-triphosphate reductase-activating protein		anaerobic ribonucleoside-triphosphate reductase-activating protein	yes	yes	no	EW036_RS22695	no
Escherichia coli	B36	Proteomics_MS1 DDA	EW036_RS08145	g008130	0.68	9.37e-05	elaB	stress response protein ElaB		stress response protein ElaB	yes	yes	no	EW036_RS08145	no
Escherichia coli	B36	Proteomics_MS1 DDA	EW036_RS16085	g000091_1	0.69	0.301	EW036_RS16085	mannitol dehydrogenase family protein		fructuronate reductase	yes	yes	no	EW036_RS16085	no
Escherichia coli	B36	Proteomics_MS1 DDA	EW036_RS24405	g001988_1	0.69	0.00626	EW036_RS24405	bifunctional L-1,2-propanediol dehydrogenase/glycerol dehydrogenase		glycerol dehydrogenase	yes	yes	no	EW036_RS24405	no
Escherichia coli	B36	Proteomics_MS1 DDA	EW036_RS10230	g002776	0.69	0.000551	dhaL	dihydroxyacetone kinase ADP-binding subunit DhaL		dihydroxyacetone kinase ADP-binding subunit DhaL	yes	yes	no	EW036_RS10230	no
Escherichia coli	B36	Proteomics_MS1 DDA	EW036_RS05780	g004619	0.7	0.24	fucI	L-fucose isomerase		L-fucose isomerase	yes	yes	no	EW036_RS05780	no
Escherichia coli	B36	Proteomics_MS1 DDA	EW036_RS01110	g005315	0.7	0.00593	EW036_RS01110	D-xylose ABC transporter substrate-binding protein		D-xylose ABC transporter substrate-binding protein	yes	yes	no	EW036_RS01110	no
Escherichia coli	B36	Proteomics_MS1 DDA	EW036_RS01425	g007936	0.72	0.164	hdeA	acid-activated periplasmic chaperone HdeA		acid-activated periplasmic chaperone HdeA	yes	yes	no	EW036_RS01425	no
Escherichia coli	B36	Proteomics_MS1 DDA	EW036_RS10685	g001290	0.73	0.099	ompW	outer membrane protein OmpW		outer membrane protein OmpW	yes	yes	no	EW036_RS10685	no
Escherichia coli	B36	Proteomics_MS1 DDA	EW036_RS19340	g005635	0.73	0.0911	EW036_RS19340	nucleoside-specific channel-forming protein Tsx		nucleoside-specific channel-forming protein Tsx	yes	yes	no	EW036_RS19340	no
Escherichia coli	B36	Proteomics_MS1 DDA	EW036_RS11670	g008696	0.73	0.0125	EW036_RS11670	DUF465 domain-containing protein		YdcH family protein	yes	yes	no	EW036_RS11670	no
Escherichia coli	B36	Proteomics_MS1 DDA	EW036_RS04850	g003583	0.75	0.287	EW036_RS04850	DUF469 domain-containing protein		DUF469 domain-containing protein	yes	yes	no	EW036_RS04850	no
Escherichia coli	B36	Proteomics_MS1 DDA	EW036_RS11545	g003302	0.75	0.00628	uspF	universal stress protein UspF		universal stress protein UspF	yes	yes	no	EW036_RS11545	no
Escherichia coli	B36	Proteomics_MS1 DDA	EW036_RS22035	g009867	0.76	0.226	EW036_RS22035	M42 family peptidase		M42 family metallopeptidase	no	no	no	EW036_RS22035	no
Escherichia coli	B36	Proteomics_MS1 DDA	EW036_RS10635	g003577	0.77	0.421	EW036_RS10635	DUF440 family protein		YciU family protein	yes	yes	no	EW036_RS10635	no
Escherichia coli	B36	Proteomics_MS1 DDA	EW036_RS24060	g005485	0.78	0.515	EW036_RS24060	homoserine O-succinyltransferase		homoserine O-succinyltransferase	yes	yes	no	EW036_RS24060	no
Escherichia coli	B36	Proteomics_MS1 DDA	EW036_RS05405	g006054	0.78	0.31	EW036_RS05405	aspartate/glutamate racemase		aspartate/glutamate racemase	yes	yes	no	EW036_RS05405	no
Escherichia coli	B36	Proteomics_MS1 DDA	EW036_RS08245	g004255	0.79	0.0542	EW036_RS08245	L-rhamnonate dehydratase		L-rhamnonate dehydratase	no	no	no	EW036_RS08245	no
Escherichia coli	B36	Proteomics_MS1 DDA	EW036_RS18510	g005401	0.81	0.0616	EW036_RS18510	Fe2+-enterobactin ABC transporter substrate-binding protein		Fe2+-enterobactin ABC transporter substrate-binding protein	yes	yes	no	EW036_RS18510	no
Escherichia coli	B36	Proteomics_MS1 DDA	EW036_RS10235	g004469	0.81	0.000123	dhaK	dihydroxyacetone kinase subunit DhaK		dihydroxyacetone kinase subunit DhaK	yes	yes	no	EW036_RS10235	no
Escherichia coli	B36	Proteomics_MS1 DDA	EW036_RS06955	g001448_1	0.82	0.071	iscR	Fe-S cluster assembly transcriptional regulator IscR		Fe-S cluster assembly transcriptional regulator IscR	yes	yes	no	EW036_RS06955	no
Escherichia coli	B36	Proteomics_MS1 DDA	EW036_RS02295	g001530	0.85	0.000943	EW036_RS02295	30S ribosomal protein S12		30S ribosomal protein S12	yes	yes	yes	EW036_RS02295	no
Escherichia coli	B36	Proteomics_MS1 DDA	EW036_RS03485	g003647	0.89	0.06	EW036_RS03485	DUF883 domain-containing protein		DUF883 domain-containing protein	yes	yes	no	EW036_RS03485	no
Escherichia coli	B36	Proteomics_MS1 DDA	EW036_RS12840	g008955	0.92	0.409	EW036_RS12840	50S ribosomal protein L35		50S ribosomal protein L35	yes	yes	no	EW036_RS12840	no
Escherichia coli	B36	Proteomics_MS1 DDA	EW036_RS23160	g003499	0.92	0.188	frdD	fumarate reductase subunit FrdD		fumarate reductase subunit FrdD	yes	yes	no	EW036_RS23160	no
Escherichia coli	B36	Proteomics_MS1 DDA	EW036_RS03140	g004977	0.92	0.000122	argG	argininosuccinate synthase		argininosuccinate synthase	yes	yes	no	EW036_RS03140	no
Escherichia coli	B36	Proteomics_MS1 DDA	EW036_RS20990	g005533	0.96	1.92e-05	EW036_RS20990	UDP-3-O-acyl-N-acetylglucosamine deacetylase		UDP-3-O-acyl-N-acetylglucosamine deacetylase	yes	yes	no	EW036_RS20990	no
Escherichia coli	B36	Proteomics_MS1 DDA	EW036_RS12035	g000475_1	0.97	0.0998	EW036_RS12035	tagaturonate reductase		tagaturonate reductase	yes	yes	no	EW036_RS12035	no
Escherichia coli	B36	Proteomics_MS1 DDA	EW036_RS06650	g003545	1.05	0.000746	raiA	ribosome-associated translation inhibitor RaiA		ribosome-associated translation inhibitor RaiA	yes	yes	no	EW036_RS06650	yes
Escherichia coli	B36	Proteomics_MS1 DDA	EW036_RS08700	g000005_5	1.07	0.133	ompF	porin OmpF		porin OmpF	yes	yes	no	EW036_RS08700	no
Escherichia coli	B36	Proteomics_MS1 DDA	EW036_RS13435	g003852	1.07	0.00471	EW036_RS13435	DUF1480 family protein		YebV family protein	yes	yes	no	EW036_RS13435	yes
Escherichia coli	B36	Proteomics_MS1 DDA	EW036_RS20845	g001598	1.09	0.0329	EW036_RS20845	UPF0231 family protein		YacL family protein	yes	yes	no	EW036_RS20845	yes
Escherichia coli	B36	Proteomics_MS1 DDA	EW036_RS21185	g004795	1.1	0.000937	EW036_RS21185	L-arabinose isomerase		L-arabinose isomerase	yes	yes	no	EW036_RS21185	yes
Escherichia coli	B36	Proteomics_MS1 DDA	EW036_RS05795	g004337	1.13	0.00114	EW036_RS05795	lactaldehyde reductase		lactaldehyde reductase	yes	yes	no	EW036_RS05795	yes
Escherichia coli	B36	Proteomics_MS1 DDA	EW036_RS06070	g011547	1.25	0.102	rpoS	RNA polymerase sigma factor RpoS		RNA polymerase sigma factor RpoS	yes	yes	no	EW036_RS06070	no
Escherichia coli	B36	Proteomics_MS1 DDA	EW036_RS06090	g001157	1.26	0.00338	EW036_RS06090	HPr family phosphocarrier protein		HPr family phosphocarrier protein	no	no	no	EW036_RS06090	yes
Escherichia coli	B36	Proteomics_MS1 DDA	EW036_RS05520	g004996	1.27	0.046	EW036_RS05520	amino-acid N-acetyltransferase		amino-acid N-acetyltransferase	yes	yes	no	EW036_RS05520	yes
Escherichia coli	B36	Proteomics_MS1 DDA	EW036_RS19620	g000143	1.3	0.055	EW036_RS19620	beta-galactosidase		beta-galactosidase	yes	yes	no	EW036_RS19620	no
Escherichia coli	B36	Proteomics_MS1 DDA	EW036_RS22105	g009885	1.34	0.0706	mtnA	S-methyl-5-thioribose-1-phosphate isomerase		S-methyl-5-thioribose-1-phosphate isomerase	no	no	no	EW036_RS22105	no
Escherichia coli	B36	Proteomics_MS1 DDA	EW036_RS24990	g011634	1.39	0.00512	EW036_RS24990	tripartite tricarboxylate transporter substrate binding protein		tripartite tricarboxylate transporter substrate binding protein	no	no	no	EW036_RS24990	yes
Escherichia coli	B36	Proteomics_MS1 DDA	EW036_RS24425	g005619	1.41	0.152	EW036_RS24425	methylenetetrahydrofolate reductase		methylenetetrahydrofolate reductase	yes	yes	no	EW036_RS24425	no
Escherichia coli	B36	Proteomics_MS1 DDA	EW036_RS21755	g000946_2	1.49	0.0241	EW036_RS21755	carbon starvation protein A		pyruvate/proton symporter BtsT	yes	yes	no	EW036_RS21755	yes
Escherichia coli	B36	Proteomics_MS1 DDA	EW036_RS24335	g004927	1.52	5.57e-05	EW036_RS24335	argininosuccinate lyase		argininosuccinate lyase	yes	yes	no	EW036_RS24335	yes
Escherichia coli	B36	Proteomics_MS1 DDA	EW036_RS24730	g000709	1.53	0.111	dtd	D-tyrosyl-tRNA(Tyr) deacylase		D-tyrosyl-tRNA(Tyr) deacylase	yes	yes	no	EW036_RS24730	no
Escherichia coli	B36	Proteomics_MS1 DDA	EW036_RS17325	g002422	1.55	0.0772	EW036_RS17325	glycyl-radical enzyme activating protein		glycyl-radical enzyme activating protein	yes	yes	no	EW036_RS17325	no
Escherichia coli	B36	Proteomics_MS1 DDA	EW036_RS25075	g004484	1.56	0.47	metE	5-methyltetrahydropteroyltriglutamate--homocysteine S-methyltransferase		5-methyltetrahydropteroyltriglutamate-- homocysteine S-methyltransferase	yes	yes	no	EW036_RS25075	no
Escherichia coli	B36	Proteomics_MS1 DDA	EW036_RS14165	g000973	1.62	0.168	EW036_RS14165	flagellin FliC		flagellin FliC	yes	yes	no	EW036_RS14165	no
Escherichia coli	B36	Proteomics_MS1 DDA	EW036_RS16045	g001110	1.68	0.00375	EW036_RS16045	pseudouridine-5'-phosphate glycosidase		pseudouridine-5'-phosphate glycosidase	yes	yes	no	EW036_RS16045	yes
Escherichia coli	B36	Proteomics_MS1 DDA	EW036_RS05205	g003770	1.83	0.171	sdhE	FAD assembly factor SdhE		FAD assembly factor SdhE	yes	yes	no	EW036_RS05205	no
Escherichia coli	B36	Proteomics_MS1 DDA	EW036_RS03805	g002686	1.89	0.196	EW036_RS03805	DUF1190 family protein		DUF1190 family protein	yes	yes	no	EW036_RS03805	no
Escherichia coli	B36	Proteomics_MS1 DDA	EW036_RS12525	g003373	1.97	0.236	gloA	lactoylglutathione lyase		lactoylglutathione lyase	yes	yes	no	EW036_RS12525	no
Escherichia coli	B36	Proteomics_MS1 DDA	EW036_RS23580	g013199	2.18	0.00735	EW036_RS23580	formate dehydrogenase H subunit alpha, selenocysteine-containing		None	no	no	no	EW036_RS23580	yes
Escherichia coli	B36	Proteomics_MS1 DDA	EW036_RS17320	g000573_2	2.21	2.95e-06	fsa	fructose-6-phosphate aldolase		fructose-6-phosphate aldolase	yes	yes	no	EW036_RS17320	yes
Escherichia coli	B36	Proteomics_MS1 DDA	EW036_RS03405	g000892	2.32	0.0116	EW036_RS03405	propionate kinase		propionate kinase	yes	yes	no	EW036_RS03405	yes
Escherichia coli	B36	Proteomics_MS1 DDA	EW036_RS06105	g005566	2.4	0.000916	EW036_RS06105	NAD(P)-dependent oxidoreductase		NAD(P)-dependent oxidoreductase	no	no	no	EW036_RS06105	yes
Escherichia coli	B36	Proteomics_MS1 DDA	EW036_RS08790	g004059	2.6	0.0184	EW036_RS08790	ribosome modulation factor		ribosome modulation factor	yes	yes	no	EW036_RS08790	yes
Escherichia coli	B36	Proteomics_MS1 DDA	EW036_RS24380	g004476	2.63	0.0533	EW036_RS24380	formate C-acetyltransferase		formate C-acetyltransferase	yes	yes	no	EW036_RS24380	no
Escherichia coli	B36	Proteomics_MS1 DDA	EW036_RS16050	g002375_2	2.64	0.00232	EW036_RS16050	pseudouridine kinase		pseudouridine kinase	no	no	no	EW036_RS16050	yes
Escherichia coli	B36	Proteomics_MS1 DDA	EW036_RS03420	g000484_3	2.89	0.00375	EW036_RS03420	L-serine ammonia-lyase		L-serine ammonia-lyase	yes	yes	no	EW036_RS03420	yes
Escherichia coli	B36	Proteomics_MS1 DDA	EW036_RS23055	g003643	3.08	0.00738	EW036_RS23055	RNA chaperone Hfq		RNA chaperone Hfq	yes	yes	no	EW036_RS23055	yes
Escherichia coli	B36	Proteomics_MS1 DDA	EW036_RS24400	g000573_1	3.24	0.000509	fsa	fructose-6-phosphate aldolase		fructose-6-phosphate aldolase	yes	yes	no	EW036_RS24400	yes
Escherichia coli	B36	Proteomics_MS1 DDA	EW036_RS03395	g001067	3.36	0.0501	tdcB	bifunctional threonine ammonia-lyase/L-serine ammonia-lyase TdcB		bifunctional threonine ammonia-lyase/L-serine ammonia-lyase TdcB	yes	yes	no	EW036_RS03395	no
Escherichia coli	B36	Proteomics_MS1 DDA	EW036_RS24345	g005301	3.41	1.49e-05	EW036_RS24345	N-acetyl-gamma-glutamyl-phosphate reductase		N-acetyl-gamma-glutamyl-phosphate reductase	yes	yes	no	EW036_RS24345	yes
Escherichia coli	B36	Proteomics_MS1 DDA	EW036_RS02205	g000132_1	4.01	1.92e-05	EW036_RS02205	aspartate aminotransferase family protein		aspartate aminotransferase family protein	yes	yes	no	EW036_RS02205	yes
Escherichia coli	B36	Proteomics_MS1 DDA	EW036_RS24340	g005887	4.51	1.48e-06	argB	acetylglutamate kinase		acetylglutamate kinase	yes	yes	no	EW036_RS24340	yes
Escherichia coli	B36	Proteomics_MS1 DDA	EW036_RS18000	g000943_2	4.64	7.96e-05	speF	ornithine decarboxylase SpeF		ornithine decarboxylase SpeF	no	no	no	EW036_RS18000	yes
Escherichia coli	B36	Proteomics_MS1 DDA	EW036_RS17045	g000014_2	4.98	0.00046	cspD	cold shock-like protein CspD		cold shock-like protein CspD	yes	yes	no	EW036_RS17045	yes
Escherichia coli	B36	Proteomics_MS1 DDA	EW036_RS22615	g000507	5.75	6.58e-07	argF	ornithine carbamoyltransferase		ornithine carbamoyltransferase	yes	yes	yes	EW036_RS22615	yes
Escherichia coli	B36	Proteomics_MS1 DDA	EW036_RS17145	g001186_1	5.95	3.23e-06	EW036_RS17145	arginine ABC transporter substrate-binding protein		arginine ABC transporter substrate-binding protein	yes	yes	no	EW036_RS17145	yes
Escherichia coli	B36	Proteomics_MS1 DDA	EW036_RS17330	g001573	9.43	3.41e-07	EW036_RS17330	glycyl radical protein		glycyl radical protein	yes	yes	no	EW036_RS17330	yes
Escherichia coli	MS14384	Proteomics_MS1 DDA	EW037_RS15900	g004685	-6.76	9.36e-09	EW037_RS15900	hydroxylamine reductase		hydroxylamine reductase	yes	yes	no	EW037_RS15900	yes
Escherichia coli	MS14384	Proteomics_MS1 DDA	EW037_RS15905	g001097	-6.02	3.1e-10	EW037_RS15905	NADH oxidoreductase		NADH oxidoreductase	yes	yes	no	EW037_RS15905	yes
Escherichia coli	MS14384	Proteomics_MS1 DDA	EW037_RS21605	g002715	-5.53	1.29e-07	ytfE	iron-sulfur cluster repair protein YtfE		iron-sulfur cluster repair protein YtfE	yes	yes	no	EW037_RS21605	yes
Escherichia coli	MS14384	Proteomics_MS1 DDA	EW037_RS13445	g003537	-5.32	1.97e-06	EW037_RS13445	DUF1971 domain-containing protein		DUF1971 domain-containing protein	no	no	no	EW037_RS13445	yes
Escherichia coli	MS14384	Proteomics_MS1 DDA	EW037_RS05600	g002070_1	-5.15	4.69e-06	EW037_RS05600	hydrogenase large subunit		hydrogenase large subunit	yes	yes	no	EW037_RS05600	yes
Escherichia coli	MS14384	Proteomics_MS1 DDA	EW037_RS05610	g002550_1	-4.49	0.000111	EW037_RS05610	formate hydrogenlyase subunit HycG		NADH-quinone oxidoreductase subunit B family protein	yes	yes	no	EW037_RS05610	yes
Escherichia coli	MS14384	Proteomics_MS1 DDA	EW037_RS01985	g001033_1	-4.21	0.000583	EW037_RS01985	nitrite reductase large subunit		nitrite reductase large subunit	yes	yes	no	EW037_RS01985	yes
Escherichia coli	MS14384	Proteomics_MS1 DDA	EW037_RS06325	g001936	-3.93	0.00444	EW037_RS06325	NO-inducible flavohemoprotein		NO-inducible flavohemoprotein	yes	yes	no	EW037_RS06325	yes
Escherichia coli	MS14384	Proteomics_MS1 DDA	EW037_RS14175	g000552_1	-3.67	4.92e-06	narJ	nitrate reductase molybdenum cofactor assembly chaperone		nitrate reductase molybdenum cofactor assembly chaperone	yes	yes	no	EW037_RS14175	yes
Escherichia coli	MS14384	Proteomics_MS1 DDA	EW037_RS01980	g001644	-3.45	0.00644	nirD	nitrite reductase small subunit NirD		nitrite reductase small subunit NirD	yes	yes	no	EW037_RS01980	yes
Escherichia coli	MS14384	Proteomics_MS1 DDA	EW037_RS15650	g006072	-3.01	0.0335	mukE	chromosome partition protein MukE		chromosome partition protein MukE	yes	yes	no	EW037_RS15650	yes
Escherichia coli	MS14384	Proteomics_MS1 DDA	EW037_RS05585	g000601_1	-2.56	0.000432	EW037_RS05585	4Fe-4S dicluster domain-containing protein		4Fe-4S dicluster domain-containing protein	yes	yes	no	EW037_RS05585	yes
Escherichia coli	MS14384	Proteomics_MS1 DDA	EW037_RS10830	g003503	-2.17	0.0115	EW037_RS10830	DUF1971 domain-containing protein		DUF1971 domain-containing protein	yes	yes	no	EW037_RS10830	yes
Escherichia coli	MS14384	Proteomics_MS1 DDA	EW037_RS14365	g012464	-2	0.0126	EW037_RS14365	methyltransferase domain-containing protein		class I SAM-dependent methyltransferase	no	no	no	EW037_RS14365	yes
Escherichia coli	MS14384	Proteomics_MS1 DDA	EW037_RS24345	g002326	-1.98	0.0144	EW037_RS24345	aspartate--ammonia ligase		aspartate--ammonia ligase	yes	yes	no	EW037_RS24345	yes
Escherichia coli	MS14384	Proteomics_MS1 DDA	EW037_RS13210	g001502	-1.95	0.0941	hslJ	heat shock protein HslJ		heat shock protein HslJ	yes	yes	no	EW037_RS13210	no
Escherichia coli	MS14384	Proteomics_MS1 DDA	EW037_RS04675	g004219	-1.91	6.41e-06	EW037_RS04675	D-3-phosphoglycerate dehydrogenase		phosphoglycerate dehydrogenase	yes	yes	no	EW037_RS04675	yes
Escherichia coli	MS14384	Proteomics_MS1 DDA	EW037_RS05560	g004384	-1.88	0.0384	hypD	hydrogenase formation protein HypD		hydrogenase formation protein HypD	yes	yes	no	EW037_RS05560	yes
Escherichia coli	MS14384	Proteomics_MS1 DDA	EW037_RS02655	g000016_2	-1.85	6.41e-06	EW037_RS02655	glutamate synthase subunit beta		NAD(P)-binding protein	yes	yes	no	EW037_RS02655	yes
Escherichia coli	MS14384	Proteomics_MS1 DDA	EW037_RS06705	g006055	-1.84	8.21e-06	EW037_RS06705	phosphoribosylaminoimidazolesuccinocarboxamide synthase		phosphoribosylaminoimidazolesuccinocarboxamide synthase	yes	yes	no	EW037_RS06705	yes
Escherichia coli	MS14384	Proteomics_MS1 DDA	EW037_RS12280	g003963	-1.84	5.62e-06	ydfZ	putative selenium delivery protein YdfZ		putative selenium delivery protein YdfZ	yes	yes	no	EW037_RS12280	yes
Escherichia coli	MS14384	Proteomics_MS1 DDA	EW037_RS02660	g005044	-1.82	1.85e-05	gltB	glutamate synthase large subunit		glutamate synthase large subunit	yes	yes	no	EW037_RS02660	yes
Escherichia coli	MS14384	Proteomics_MS1 DDA	EW037_RS08300	g007263	-1.78	0.143	EW037_RS08300	nitrate reductase cytochrome c-type subunit		nitrate reductase cytochrome c-type subunit	yes	yes	no	EW037_RS08300	no
Escherichia coli	MS14384	Proteomics_MS1 DDA	EW037_RS24230	g000982	-1.73	0.0361	EW037_RS24230	acetolactate synthase 2 catalytic subunit		acetolactate synthase 2 catalytic subunit	yes	yes	no	EW037_RS24230	yes
Escherichia coli	MS14384	Proteomics_MS1 DDA	EW037_RS06590	g000505	-1.73	0.00431	EW037_RS06590	phosphoribosylformylglycinamidine cyclo-ligase		phosphoribosylformylglycinamidine cyclo-ligase	yes	yes	yes	EW037_RS06590	yes
Escherichia coli	MS14384	Proteomics_MS1 DDA	EW037_RS24200	g010621	-1.66	1.05e-05	EW037_RS24200	ketol-acid reductoisomerase		ketol-acid reductoisomerase	yes	yes	no	EW037_RS24200	yes
Escherichia coli	MS14384	Proteomics_MS1 DDA	EW037_RS08515	g005699	-1.65	0.0454	EW037_RS08515	deoxyribonuclease IV		deoxyribonuclease IV	yes	yes	no	EW037_RS08515	yes
Escherichia coli	MS14384	Proteomics_MS1 DDA	EW037_RS00160	g004658	-1.63	0.001	ilvB	acetolactate synthase large subunit		acetolactate synthase large subunit	yes	yes	no	EW037_RS00160	yes
Escherichia coli	MS14384	Proteomics_MS1 DDA	EW037_RS05545	g003315	-1.62	0.0365	EW037_RS05545	transporter		transporter	no	no	no	EW037_RS05545	yes
Escherichia coli	MS14384	Proteomics_MS1 DDA	EW037_RS12100	g000014_1	-1.61	0.229	EW037_RS12100	cold shock protein CspI		transcription antiterminator/RNA stability regulator CspE	yes	yes	yes	EW037_RS12100	no
Escherichia coli	MS14384	Proteomics_MS1 DDA	EW037_RS01785	g005160	-1.61	0.0144	feoB	Fe(2+) transporter permease subunit FeoB		Fe(2+) transporter permease subunit FeoB	yes	yes	no	EW037_RS01785	yes
Escherichia coli	MS14384	Proteomics_MS1 DDA	EW037_RS21335	g004423	-1.56	0.185	lptF	lipopolysaccharide ABC transporter permease LptF		LPS export ABC transporter permease LptF	yes	yes	no	EW037_RS21335	no
Escherichia coli	MS14384	Proteomics_MS1 DDA	EW037_RS08405	g002104	-1.56	0.184	yejF	microcin C ABC transporter ATP-binding protein YejF		microcin C ABC transporter ATP-binding protein YejF	yes	yes	no	EW037_RS08405	no
Escherichia coli	MS14384	Proteomics_MS1 DDA	EW037_RS05620	g001463	-1.52	0.315	hycI	hydrogenase maturation peptidase HycI		hydrogenase maturation peptidase HycI	yes	yes	no	EW037_RS05620	no
Escherichia coli	MS14384	Proteomics_MS1 DDA	EW037_RS05615	g000721	-1.49	0.117	hycH	formate hydrogenlyase maturation protein HycH		HycH family protein	yes	yes	no	EW037_RS05615	no
Escherichia coli	MS14384	Proteomics_MS1 DDA	EW037_RS22670	g001862	-1.46	0.00104	purD	phosphoribosylamine--glycine ligase		phosphoribosylamine--glycine ligase	yes	yes	no	EW037_RS22670	yes
Escherichia coli	MS14384	Proteomics_MS1 DDA	EW037_RS12075	g000014_1	-1.42	0.233	cspA	cold shock-like protein CspB		transcription antiterminator/RNA stability regulator CspE	yes	yes	yes	EW037_RS12075	no
Escherichia coli	MS14384	Proteomics_MS1 DDA	EW037_RS11530	g004338	-1.42	0.0483	EW037_RS11530	cyclopropane fatty acyl phospholipid synthase		cyclopropane fatty acyl phospholipid synthase	yes	yes	no	EW037_RS11530	yes
Escherichia coli	MS14384	Proteomics_MS1 DDA	EW037_RS20515	g006002	-1.42	0.0178	dnaC	DNA replication protein DnaC		DNA replication protein DnaC	yes	yes	no	EW037_RS20515	yes
Escherichia coli	MS14384	Proteomics_MS1 DDA	EW037_RS10550	g001945	-1.41	0.00752	EW037_RS10550	formate-dependent phosphoribosylglycinamide formyltransferase		formate-dependent phosphoribosylglycinamide formyltransferase	yes	yes	no	EW037_RS10550	yes
Escherichia coli	MS14384	Proteomics_MS1 DDA	EW037_RS22665	g004734	-1.4	0.00495	purH	bifunctional phosphoribosylaminoimidazolecarboxamide formyltransferase/IMP cyclohydrolase		bifunctional phosphoribosylaminoimidazolecarboxamide formyltransferase/IMP cyclohydrolase	yes	yes	no	EW037_RS22665	yes
Escherichia coli	MS14384	Proteomics_MS1 DDA	EW037_RS05100	g004425	-1.39	0.00991	EW037_RS05100	murein transglycosylase A		murein transglycosylase A	yes	yes	no	EW037_RS05100	yes
Escherichia coli	MS14384	Proteomics_MS1 DDA	EW037_RS05180	g000484_2	-1.38	0.408	EW037_RS05180	L-serine ammonia-lyase		L-serine ammonia-lyase	yes	yes	no	EW037_RS05180	no
Escherichia coli	MS14384	Proteomics_MS1 DDA	EW037_RS07560	g008073	-1.36	0.172	EW037_RS07560	hypothetical protein		hypothetical protein	no	no	no	EW037_RS07560	no
Escherichia coli	MS14384	Proteomics_MS1 DDA	EW037_RS23860	g001408	-1.36	0.0738	tatB	Sec-independent protein translocase subunit TatB		Sec-independent protein translocase subunit TatB	yes	yes	no	EW037_RS23860	no
Escherichia coli	MS14384	Proteomics_MS1 DDA	EW037_RS02445	g008187	-1.34	0.366	fis	DNA-binding transcriptional regulator Fis		DNA-binding transcriptional regulator Fis	yes	yes	no	EW037_RS02445	no
Escherichia coli	MS14384	Proteomics_MS1 DDA	EW037_RS15630	g001277	-1.33	0.119	EW037_RS15630	hydroxyacylglutathione hydrolase GloC		MBL fold metallo-hydrolase	yes	yes	no	EW037_RS15630	no
Escherichia coli	MS14384	Proteomics_MS1 DDA	EW037_RS10700	g000014_1	-1.32	0.0118	cspC	cold shock-like protein CspC		transcription antiterminator/RNA stability regulator CspE	yes	yes	yes	EW037_RS10700	yes
Escherichia coli	MS14384	Proteomics_MS1 DDA	EW037_RS08045	g001965	-1.31	0.381	EW037_RS08045	UDP-4-amino-4-deoxy-L-arabinose aminotransferase		UDP-4-amino-4-deoxy-L-arabinose aminotransferase	yes	yes	no	EW037_RS08045	no
Escherichia coli	MS14384	Proteomics_MS1 DDA	EW037_RS04010	g005354	-1.31	0.0552	EW037_RS04010	KpsF/GutQ family sugar-phosphate isomerase		KpsF/GutQ family sugar-phosphate isomerase	no	no	no	EW037_RS04010	no
Escherichia coli	MS14384	Proteomics_MS1 DDA	EW037_RS11400	g000082_1	-1.31	0.000968	EW037_RS11400	FAD-binding oxidoreductase		FAD-binding oxidoreductase	yes	yes	no	EW037_RS11400	yes
Escherichia coli	MS14384	Proteomics_MS1 DDA	EW037_RS05990	g003544	-1.3	0.307	bamE	outer membrane protein assembly factor BamE		outer membrane protein assembly factor BamE	yes	yes	no	EW037_RS05990	no
Escherichia coli	MS14384	Proteomics_MS1 DDA	EW037_RS23700	g004887	-1.3	0.000309	EW037_RS23700	glutamate--ammonia ligase		glutamate--ammonia ligase	yes	yes	no	EW037_RS23700	yes
Escherichia coli	MS14384	Proteomics_MS1 DDA	EW037_RS24290	g002638	-1.29	0.233	EW037_RS24290	FadR family transcriptional regulator		FadR family transcriptional regulator	yes	yes	no	EW037_RS24290	no
Escherichia coli	MS14384	Proteomics_MS1 DDA	EW037_RS02925	g004561	-1.29	0.167	EW037_RS02925	DEAD/DEAH family ATP-dependent RNA helicase		DEAD/DEAH family ATP-dependent RNA helicase	yes	yes	no	EW037_RS02925	no
Escherichia coli	MS14384	Proteomics_MS1 DDA	EW037_RS05580	g001474	-1.27	0.134	EW037_RS05580	formate hydrogenlyase regulatory protein HycA		formate hydrogenlyase regulator HycA	yes	yes	no	EW037_RS05580	no
Escherichia coli	MS14384	Proteomics_MS1 DDA	EW037_RS09665	g009418	-1.24	0.297	pepT	peptidase T		peptidase T	no	no	no	EW037_RS09665	no
Escherichia coli	MS14384	Proteomics_MS1 DDA	EW037_RS16490	g002270	-1.24	0.143	modC	molybdenum ABC transporter ATP-binding protein ModC		molybdenum ABC transporter ATP-binding protein ModC	yes	yes	no	EW037_RS16490	no
Escherichia coli	MS14384	Proteomics_MS1 DDA	EW037_RS02510	g001344	-1.24	0.137	EW037_RS02510	nucleoside triphosphate pyrophosphatase YhdE		septum formation inhibitor Maf	yes	yes	no	EW037_RS02510	no
Escherichia coli	MS14384	Proteomics_MS1 DDA	EW037_RS05460	g005932	-1.22	0.286	surE	5'/3'-nucleotidase SurE		5'/3'-nucleotidase SurE	yes	yes	no	EW037_RS05460	no
Escherichia coli	MS14384	Proteomics_MS1 DDA	EW037_RS22085	g002192	-1.21	0.118	EW037_RS22085	alpha-galactosidase		alpha-glucosidase/alpha-galactosidase	yes	yes	no	EW037_RS22085	no
Escherichia coli	MS14384	Proteomics_MS1 DDA	EW037_RS03600	g002891	-1.19	0.276	EW037_RS03600	NADPH:quinone oxidoreductase MdaB		NAD(P)H-dependent oxidoreductase	yes	yes	no	EW037_RS03600	no
Escherichia coli	MS14384	Proteomics_MS1 DDA	EW037_RS07765	g004780	-1.18	0.00752	EW037_RS07765	amidophosphoribosyltransferase		amidophosphoribosyltransferase	yes	yes	no	EW037_RS07765	yes
Escherichia coli	MS14384	Proteomics_MS1 DDA	EW037_RS08645	g005433	-1.15	0.276	EW037_RS08645	D-alanyl-D-alanine endopeptidase		D-alanyl-D-alanine endopeptidase	yes	yes	no	EW037_RS08645	no
Escherichia coli	MS14384	Proteomics_MS1 DDA	EW037_RS24440	g001138	-1.15	0.0521	pstB	phosphate ABC transporter ATP-binding protein PstB		phosphate ABC transporter ATP-binding protein	yes	yes	yes	EW037_RS24440	no
Escherichia coli	MS14384	Proteomics_MS1 DDA	EW037_RS06300	g005051	-1.13	0.00648	EW037_RS06300	phosphoribosylformylglycinamidine synthase		phosphoribosylformylglycinamidine synthase	yes	yes	no	EW037_RS06300	yes
Escherichia coli	MS14384	Proteomics_MS1 DDA	EW037_RS10200	g002728	-1.09	0.506	uvrY	two-component system response regulator UvrY		UvrY/SirA/GacA family response regulator transcription factor	yes	yes	no	EW037_RS10200	no
Escherichia coli	MS14384	Proteomics_MS1 DDA	EW037_RS16995	g004675	-1.09	0.073	EW037_RS16995	asparagine synthase B		asparagine synthase B	yes	yes	no	EW037_RS16995	no
Escherichia coli	MS14384	Proteomics_MS1 DDA	EW037_RS03995	g005992	-1.09	0.00648	kdsB	3-deoxy-manno-octulosonate cytidylyltransferase		3-deoxy-manno-octulosonate cytidylyltransferase	no	no	no	EW037_RS03995	yes
Escherichia coli	MS14384	Proteomics_MS1 DDA	EW037_RS16235	g003048	-1.08	0.348	ompX	outer membrane protein OmpX		outer membrane protein OmpX	yes	yes	no	EW037_RS16235	no
Escherichia coli	MS14384	Proteomics_MS1 DDA	EW037_RS24210	g004758	-1.08	0.001	ilvA	threonine ammonia-lyase, biosynthetic		threonine ammonia-lyase%2C biosynthetic	yes	yes	no	EW037_RS24210	yes
Escherichia coli	MS14384	Proteomics_MS1 DDA	EW037_RS20315	g003179	-1.07	0.212	creA	protein CreA		protein CreA	yes	yes	no	EW037_RS20315	no
Escherichia coli	MS14384	Proteomics_MS1 DDA	EW037_RS05980	g003165	-1.07	0.0597	EW037_RS05980	type II toxin-antitoxin system RatA family toxin		type II toxin-antitoxin system RatA family toxin	yes	yes	no	EW037_RS05980	no
Escherichia coli	MS14384	Proteomics_MS1 DDA	EW037_RS12300	g001544	-1.06	0.317	EW037_RS12300	YdeI family stress tolerance OB fold protein		YdeI family stress tolerance OB fold protein	no	no	no	EW037_RS12300	no
Escherichia coli	MS14384	Proteomics_MS1 DDA	EW037_RS06280	g005725	-1.06	0.193	EW037_RS06280	MurR/RpiR family transcriptional regulator		MurR/RpiR family transcriptional regulator	yes	yes	no	EW037_RS06280	no
Escherichia coli	MS14384	Proteomics_MS1 DDA	EW037_RS24215	g004588	-1.06	0.000358	EW037_RS24215	dihydroxy-acid dehydratase		dihydroxy-acid dehydratase	yes	yes	no	EW037_RS24215	yes
Escherichia coli	MS14384	Proteomics_MS1 DDA	EW037_RS19580	g003439	-1.04	0.00251	panD	aspartate 1-decarboxylase		aspartate 1-decarboxylase	yes	yes	no	EW037_RS19580	yes
Escherichia coli	MS14384	Proteomics_MS1 DDA	EW037_RS23055	g004320	-1.03	0.566	EW037_RS23055	cystathionine gamma-synthase		cystathionine gamma-synthase	yes	yes	no	EW037_RS23055	no
Escherichia coli	MS14384	Proteomics_MS1 DDA	EW037_RS04700	g002903	-1.02	0.545	EW037_RS04700	YecA family protein		YecA family protein	yes	yes	no	EW037_RS04700	no
Escherichia coli	MS14384	Proteomics_MS1 DDA	EW037_RS14065	g004832	-1.02	0.167	cls	cardiolipin synthase		cardiolipin synthase	yes	yes	no	EW037_RS14065	no
Escherichia coli	MS14384	Proteomics_MS1 DDA	EW037_RS04375	g000943_1	-1.01	0.174	EW037_RS04375	ornithine decarboxylase		ornithine decarboxylase	yes	yes	no	EW037_RS04375	no
Escherichia coli	MS14384	Proteomics_MS1 DDA	EW037_RS03770	g004580	-1.01	0.00419	EW037_RS03770	bifunctional glutathionylspermidine amidase/synthase		bifunctional glutathionylspermidine amidase/synthase	yes	yes	no	EW037_RS03770	yes
Escherichia coli	MS14384	Proteomics_MS1 DDA	EW037_RS19715	g002280	-0.99	0.000788	guaC	GMP reductase		GMP reductase	yes	yes	no	EW037_RS19715	no
Escherichia coli	MS14384	Proteomics_MS1 DDA	EW037_RS18105	g002423	-0.98	0.174	ispA	(2E,6E)-farnesyl diphosphate synthase		(2E%2C6E)-farnesyl diphosphate synthase	yes	yes	no	EW037_RS18105	no
Escherichia coli	MS14384	Proteomics_MS1 DDA	EW037_RS23370	g011598	-0.98	0.0244	dcm	DNA (cytosine-5-)-methyltransferase		DNA (cytosine-5-)-methyltransferase	no	no	no	EW037_RS23370	no
Escherichia coli	MS14384	Proteomics_MS1 DDA	EW037_RS17185	g000014_1	-0.98	0.0135	cspE	cold shock-like protein CspE		transcription antiterminator/RNA stability regulator CspE	yes	yes	yes	EW037_RS17185	no
Escherichia coli	MS14384	Proteomics_MS1 DDA	EW037_RS19525	g000176	-0.97	0.265	EW037_RS19525	2-amino-4-hydroxy-6-hydroxymethyldihydropteridine diphosphokinase		2-amino-4-hydroxy-6- hydroxymethyldihydropteridine diphosphokinase	yes	yes	no	EW037_RS19525	no
Escherichia coli	MS14384	Proteomics_MS1 DDA	EW037_RS11020	g004979	-0.97	0.179	EW037_RS11020	NADP-specific glutamate dehydrogenase		NADP-specific glutamate dehydrogenase	yes	yes	no	EW037_RS11020	no
Escherichia coli	MS14384	Proteomics_MS1 DDA	EW037_RS09180	g009934	-0.97	0.128	EW037_RS09180	glycosyltransferase		glycosyltransferase	no	no	no	EW037_RS09180	no
Escherichia coli	MS14384	Proteomics_MS1 DDA	EW037_RS10615	g007884	-0.95	0.439	EW037_RS10615	DUF2511 domain-containing protein		YebY family protein	yes	yes	no	EW037_RS10615	no
Escherichia coli	MS14384	Proteomics_MS1 DDA	EW037_RS13570	g002939	-0.94	0.4	smrA	DNA endonuclease SmrA		DNA endonuclease SmrA	yes	yes	no	EW037_RS13570	no
Escherichia coli	MS14384	Proteomics_MS1 DDA	EW037_RS19040	g007663	-0.93	0.541	EW037_RS19040	hypothetical protein		hypothetical protein	no	no	no	EW037_RS19040	no
Escherichia coli	MS14384	Proteomics_MS1 DDA	EW037_RS06855	g001258	-0.92	0.484	eutL	ethanolamine utilization microcompartment protein EutL		ethanolamine utilization microcompartment protein EutL	yes	yes	no	EW037_RS06855	no
Escherichia coli	MS14384	Proteomics_MS1 DDA	EW037_RS18185	g005377	-0.92	0.434	secF	protein translocase subunit SecF		protein translocase subunit SecF	yes	yes	no	EW037_RS18185	no
Escherichia coli	MS14384	Proteomics_MS1 DDA	EW037_RS21460	g000352	-0.92	0.22	EW037_RS21460	anaerobic ribonucleoside-triphosphate reductase-activating protein		anaerobic ribonucleoside-triphosphate reductase-activating protein	yes	yes	no	EW037_RS21460	no
Escherichia coli	MS14384	Proteomics_MS1 DDA	EW037_RS24185	g004536	-0.92	0.171	EW037_RS24185	ATP-dependent DNA helicase Rep		DNA helicase Rep	yes	yes	no	EW037_RS24185	no
Escherichia coli	MS14384	Proteomics_MS1 DDA	EW037_RS15385	g003390	-0.91	0.464	hyaE	hydrogenase-1 operon protein HyaE		hydrogenase-1 operon protein HyaE	yes	yes	no	EW037_RS15385	no
Escherichia coli	MS14384	Proteomics_MS1 DDA	EW037_RS16220	g003177	-0.91	0.324	EW037_RS16220	transcriptional regulator MntR		manganese-binding transcriptional regulator MntR	yes	yes	no	EW037_RS16220	no
Escherichia coli	MS14384	Proteomics_MS1 DDA	EW037_RS17585	g002262	-0.91	0.0365	EW037_RS17585	5-(carboxyamino)imidazole ribonucleotide synthase		5-(carboxyamino)imidazole ribonucleotide synthase	yes	yes	no	EW037_RS17585	no
Escherichia coli	MS14384	Proteomics_MS1 DDA	EW037_RS14375	g010144	-0.9	0.434	EW037_RS14375	TonB-dependent receptor		TonB-dependent receptor	no	no	no	EW037_RS14375	no
Escherichia coli	MS14384	Proteomics_MS1 DDA	EW037_RS05215	g001487	-0.9	0.317	EW037_RS05215	flavodoxin		flavodoxin	yes	yes	no	EW037_RS05215	no
Escherichia coli	MS14384	Proteomics_MS1 DDA	EW037_RS06215	g002913	-0.9	0.311	rpoE	RNA polymerase sigma factor RpoE		RNA polymerase sigma factor RpoE	yes	yes	no	EW037_RS06215	no
Escherichia coli	MS14384	Proteomics_MS1 DDA	EW037_RS06585	g001285	-0.9	0.00648	EW037_RS06585	phosphoribosylglycinamide formyltransferase		phosphoribosylglycinamide formyltransferase	yes	yes	no	EW037_RS06585	no
Escherichia coli	MS14384	Proteomics_MS1 DDA	EW037_RS11575	g011049	-0.89	0.118	EW037_RS11575	ATP-dependent helicase		ATP-dependent helicase	no	no	no	EW037_RS11575	no
Escherichia coli	MS14384	Proteomics_MS1 DDA	EW037_RS15810	g000491	-0.88	0.452	ftsK	DNA translocase FtsK		DNA translocase FtsK	yes	yes	no	EW037_RS15810	no
Escherichia coli	MS14384	Proteomics_MS1 DDA	EW037_RS10320	g000361	-0.88	0.309	uspC	universal stress protein UspC		universal stress protein UspC	yes	yes	no	EW037_RS10320	no
Escherichia coli	MS14384	Proteomics_MS1 DDA	EW037_RS00495	g002305	-0.88	0.134	EW037_RS00495	lipopolysaccharide 3-alpha-galactosyltransferase		lipopolysaccharide 3-alpha-galactosyltransferase	yes	yes	no	EW037_RS00495	no
Escherichia coli	MS14384	Proteomics_MS1 DDA	EW037_RS19725	g002581	-0.87	0.483	zapD	cell division protein ZapD		cell division protein ZapD	yes	yes	no	EW037_RS19725	no
Escherichia coli	MS14384	Proteomics_MS1 DDA	EW037_RS21390	g000696	-0.87	0.377	EW037_RS21390	YhcH/YjgK/YiaL family protein		DUF386 domain-containing protein	yes	yes	no	EW037_RS21390	no
Escherichia coli	MS14384	Proteomics_MS1 DDA	EW037_RS15740	g004623	-0.87	0.312	EW037_RS15740	30S ribosomal protein S12 methylthiotransferase accessory protein YcaO		30S ribosomal protein S12 methylthiotransferase accessory protein YcaO	yes	yes	no	EW037_RS15740	no
Escherichia coli	MS14384	Proteomics_MS1 DDA	EW037_RS05555	g005281	-0.87	0.0401	EW037_RS05555	hydrogenase maturation carbamoyl dehydratase HypE		hydrogenase expression/formation protein HypE	yes	yes	no	EW037_RS05555	no
Escherichia coli	MS14384	Proteomics_MS1 DDA	EW037_RS17580	g000662	-0.86	0.052	purE	5-(carboxyamino)imidazole ribonucleotide mutase		5-(carboxyamino)imidazole ribonucleotide mutase	yes	yes	yes	EW037_RS17580	no
Escherichia coli	MS14384	Proteomics_MS1 DDA	EW037_RS04925	g000231_2	-0.84	0.312	EW037_RS04925	LysM peptidoglycan-binding domain-containing protein		peptidoglycan DD-metalloendopeptidase family protein	yes	yes	no	EW037_RS04925	no
Escherichia coli	MS14384	Proteomics_MS1 DDA	EW037_RS07875	g001918	-0.84	0.0151	EW037_RS07875	pyridoxal phosphate-dependent aminotransferase		pyridoxal phosphate-dependent aminotransferase	yes	yes	no	EW037_RS07875	no
Escherichia coli	MS14384	Proteomics_MS1 DDA	EW037_RS05125	g005529	-0.83	0.228	gcvA	transcriptional regulator GcvA		transcriptional regulator GcvA	yes	yes	no	EW037_RS05125	no
Escherichia coli	MS14384	Proteomics_MS1 DDA	EW037_RS06330	g000872	-0.83	0.0045	EW037_RS06330	serine hydroxymethyltransferase		serine hydroxymethyltransferase	yes	yes	yes	EW037_RS06330	no
Escherichia coli	MS14384	Proteomics_MS1 DDA	EW037_RS05570	g005660	-0.83	0.00373	hypB	hydrogenase nickel incorporation protein HypB		hydrogenase nickel incorporation protein HypB	yes	yes	no	EW037_RS05570	no
Escherichia coli	MS14384	Proteomics_MS1 DDA	EW037_RS22685	g000708	-0.82	0.541	zraP	zinc resistance sensor/chaperone ZraP		zinc resistance sensor/chaperone ZraP	yes	yes	no	EW037_RS22685	no
Escherichia coli	MS14384	Proteomics_MS1 DDA	EW037_RS11590	g000410_1	-0.82	0.452	EW037_RS11590	N-ethylmaleimide reductase		alkene reductase	yes	yes	no	EW037_RS11590	no
Escherichia coli	MS14384	Proteomics_MS1 DDA	EW037_RS21415	g005466	-0.82	0.236	pyrB	aspartate carbamoyltransferase		aspartate carbamoyltransferase	yes	yes	no	EW037_RS21415	no
Escherichia coli	MS14384	Proteomics_MS1 DDA	EW037_RS24220	g005486	-0.82	0.00752	ilvE	branched-chain-amino-acid transaminase		branched-chain-amino-acid transaminase	yes	yes	no	EW037_RS24220	no
Escherichia coli	MS14384	Proteomics_MS1 DDA	EW037_RS21775	g005035	-0.82	0.00179	purA	adenylosuccinate synthase		adenylosuccinate synthase	yes	yes	no	EW037_RS21775	no
Escherichia coli	MS14384	Proteomics_MS1 DDA	EW037_RS07140	g002592	-0.81	0.524	EW037_RS07140	response regulator transcription factor		response regulator transcription factor	yes	yes	no	EW037_RS07140	no
[truncated: 5,525 more rows]

## Sheet: MS1-DDA - Klebsiella pneumoniae
species	strain	experiment	entity_id	core_entity_id	logFC	FDR	gene_name	annotation_description	seq_id	core_consensus_annotation	is_genus_core	is_species_core	is_inter_species_core	additional_id	is_significant
Klebsiella pneumoniae	AJ218	Proteomics_MS1 DDA	EW045_RS01930	g001033_1	-6.53	3.4e-11	EW045_RS01930	nitrite reductase large subunit		nitrite reductase large subunit	yes	yes	no	EW045_RS01930	yes
Klebsiella pneumoniae	AJ218	Proteomics_MS1 DDA	EW045_RS17830	g004685	-6.04	6.95e-09	EW045_RS17830	hydroxylamine reductase		hydroxylamine reductase	yes	yes	no	EW045_RS17830	yes
Klebsiella pneumoniae	AJ218	Proteomics_MS1 DDA	EW045_RS17835	g001097	-5.57	5.85e-08	EW045_RS17835	NADH oxidoreductase		NADH oxidoreductase	yes	yes	no	EW045_RS17835	yes
Klebsiella pneumoniae	AJ218	Proteomics_MS1 DDA	EW045_RS11560	g010069	-5.48	1.11e-08	EW045_RS11560	formate dehydrogenase subunit alpha		formate dehydrogenase subunit alpha	yes	yes	no	EW045_RS11560	yes
Klebsiella pneumoniae	AJ218	Proteomics_MS1 DDA	EW045_RS24210	g002715	-5.38	1.69e-07	ytfE	iron-sulfur cluster repair protein YtfE		iron-sulfur cluster repair protein YtfE	yes	yes	no	EW045_RS24210	yes
Klebsiella pneumoniae	AJ218	Proteomics_MS1 DDA	EW045_RS10070	g001945	-4.91	4.77e-07	EW045_RS10070	formate-dependent phosphoribosylglycinamide formyltransferase		formate-dependent phosphoribosylglycinamide formyltransferase	yes	yes	no	EW045_RS10070	yes
Klebsiella pneumoniae	AJ218	Proteomics_MS1 DDA	EW045_RS14575	g003963	-4.85	3.44e-08	ydfZ	putative selenium delivery protein YdfZ		putative selenium delivery protein YdfZ	yes	yes	no	EW045_RS14575	yes
Klebsiella pneumoniae	AJ218	Proteomics_MS1 DDA	EW045_RS10890	g000552_1	-4.1	9.17e-06	narJ	nitrate reductase molybdenum cofactor assembly chaperone		nitrate reductase molybdenum cofactor assembly chaperone	yes	yes	no	EW045_RS10890	yes
Klebsiella pneumoniae	AJ218	Proteomics_MS1 DDA	EW045_RS01925	g001644	-4.04	1.5e-06	nirD	nitrite reductase small subunit NirD		nitrite reductase small subunit NirD	yes	yes	no	EW045_RS01925	yes
Klebsiella pneumoniae	AJ218	Proteomics_MS1 DDA	EW045_RS05370	g005660	-4.04	9.51e-08	hypB	hydrogenase nickel incorporation protein HypB		hydrogenase nickel incorporation protein HypB	yes	yes	no	EW045_RS05370	yes
Klebsiella pneumoniae	AJ218	Proteomics_MS1 DDA	EW045_RS22670	g005477	-3.96	5.06e-07	EW045_RS22670	homoserine kinase		homoserine kinase	yes	yes	no	EW045_RS22670	yes
Klebsiella pneumoniae	AJ218	Proteomics_MS1 DDA	EW045_RS05405	g002070_1	-3.9	6.21e-07	EW045_RS05405	hydrogenase large subunit		hydrogenase large subunit	yes	yes	no	EW045_RS05405	yes
Klebsiella pneumoniae	AJ218	Proteomics_MS1 DDA	EW045_RS10820	g008551	-3.83	3.24e-08	EW045_RS10820	DUF1883 domain-containing protein		DUF1883 domain-containing protein	yes	yes	no	EW045_RS10820	yes
Klebsiella pneumoniae	AJ218	Proteomics_MS1 DDA	EW045_RS00165	g004658	-3.69	6.32e-07	ilvB	acetolactate synthase large subunit		acetolactate synthase large subunit	yes	yes	no	EW045_RS00165	yes
Klebsiella pneumoniae	AJ218	Proteomics_MS1 DDA	EW045_RS25780	g002520	-3.6	0.0115	tatD	3'-5' ssDNA/RNA exonuclease TatD		3'-5' ssDNA/RNA exonuclease TatD	yes	yes	no	EW045_RS25780	yes
Klebsiella pneumoniae	AJ218	Proteomics_MS1 DDA	EW045_RS04080	g003770	-3.59	2.75e-07	sdhE	FAD assembly factor SdhE		FAD assembly factor SdhE	yes	yes	no	EW045_RS04080	yes
Klebsiella pneumoniae	AJ218	Proteomics_MS1 DDA	EW045_RS05380	g001474	-3.58	3.3e-05	hycA	formate hydrogenlyase regulator HycA		formate hydrogenlyase regulator HycA	yes	yes	no	EW045_RS05380	yes
Klebsiella pneumoniae	AJ218	Proteomics_MS1 DDA	EW045_RS00600	g001331	-3.56	0.00659	EW045_RS00600	DUF1454 family protein		YiiQ family protein	yes	yes	no	EW045_RS00600	yes
Klebsiella pneumoniae	AJ218	Proteomics_MS1 DDA	EW045_RS10350	g003537	-3.56	3.79e-06	EW045_RS10350	DUF1971 domain-containing protein		DUF1971 domain-containing protein	yes	yes	no	EW045_RS10350	yes
Klebsiella pneumoniae	AJ218	Proteomics_MS1 DDA	EW045_RS22675	g005126	-3.44	2.73e-06	thrA	bifunctional aspartate kinase/homoserine dehydrogenase I		bifunctional aspartate kinase/homoserine dehydrogenase I	yes	yes	no	EW045_RS22675	yes
Klebsiella pneumoniae	AJ218	Proteomics_MS1 DDA	EW045_RS10875	g000483_1	-3.09	0.000108	EW045_RS10875	NarK family nitrate/nitrite MFS transporter		NarK family nitrate/nitrite MFS transporter	yes	yes	no	EW045_RS10875	yes
Klebsiella pneumoniae	AJ218	Proteomics_MS1 DDA	EW045_RS00395	g006826	-3.04	0.00399	EW045_RS00395	alkylhydroperoxidase		peroxidase-related enzyme	yes	yes	no	EW045_RS00395	yes
Klebsiella pneumoniae	AJ218	Proteomics_MS1 DDA	EW045_RS05450	g000016_3	-2.91	1.69e-06	hydN	electron transport protein HydN		electron transport protein HydN	yes	yes	no	EW045_RS05450	yes
Klebsiella pneumoniae	AJ218	Proteomics_MS1 DDA	EW045_RS20040	g000945_2	-2.83	0.000112	EW045_RS20040	lysine decarboxylase CadA		lysine decarboxylase CadA	yes	yes	no	EW045_RS20040	yes
Klebsiella pneumoniae	AJ218	Proteomics_MS1 DDA	EW045_RS05355	g005281	-2.76	2.18e-07	hypE	hydrogenase expression/formation protein HypE		hydrogenase expression/formation protein HypE	yes	yes	no	EW045_RS05355	yes
Klebsiella pneumoniae	AJ218	Proteomics_MS1 DDA	EW045_RS10110	g013586	-2.75	0.00886	EW045_RS10110	DUF2511 domain-containing protein		None	no	no	no	EW045_RS10110	yes
Klebsiella pneumoniae	AJ218	Proteomics_MS1 DDA	EW045_RS06185	g004714	-2.74	2.44e-05	EW045_RS06185	L-aspartate oxidase		L-aspartate oxidase	yes	yes	no	EW045_RS06185	yes
Klebsiella pneumoniae	AJ218	Proteomics_MS1 DDA	EW045_RS09960	g005979	-2.7	0.00109	cmoA	carboxy-S-adenosyl-L-methionine synthase CmoA		carboxy-S-adenosyl-L-methionine synthase CmoA	yes	yes	no	EW045_RS09960	yes
Klebsiella pneumoniae	AJ218	Proteomics_MS1 DDA	EW045_RS12040	g004338	-2.68	0.000833	EW045_RS12040	cyclopropane fatty acyl phospholipid synthase		cyclopropane fatty acyl phospholipid synthase	yes	yes	no	EW045_RS12040	yes
Klebsiella pneumoniae	AJ218	Proteomics_MS1 DDA	EW045_RS17545	g001929	-2.58	6.59e-06	pncB	nicotinate phosphoribosyltransferase		nicotinate phosphoribosyltransferase	yes	yes	no	EW045_RS17545	yes
Klebsiella pneumoniae	AJ218	Proteomics_MS1 DDA	EW045_RS23210	g004331	-2.57	2.07e-05	EW045_RS23210	2-hydroxyacyl-CoA dehydratase subunit D		2-hydroxyacyl-CoA dehydratase subunit D	yes	yes	no	EW045_RS23210	yes
Klebsiella pneumoniae	AJ218	Proteomics_MS1 DDA	EW045_RS01490	g001741	-2.51	4.62e-05	tusA	sulfurtransferase TusA		sulfurtransferase TusA	yes	yes	no	EW045_RS01490	yes
Klebsiella pneumoniae	AJ218	Proteomics_MS1 DDA	EW045_RS16165	g002210	-2.37	1.28e-05	EW045_RS16165	sulfurtransferase		sulfurtransferase	yes	yes	no	EW045_RS16165	yes
Klebsiella pneumoniae	AJ218	Proteomics_MS1 DDA	EW045_RS08545	g002397	-2.31	2.43e-07	EW045_RS08545	ABC transporter substrate-binding protein		ABC transporter substrate-binding protein	yes	yes	no	EW045_RS08545	yes
Klebsiella pneumoniae	AJ218	Proteomics_MS1 DDA	EW045_RS00840	g004755	-2.31	1.36e-07	EW045_RS00840	2,3-bisphosphoglycerate-independent phosphoglycerate mutase		2%2C3-bisphosphoglycerate-independent phosphoglycerate mutase	yes	yes	no	EW045_RS00840	yes
Klebsiella pneumoniae	AJ218	Proteomics_MS1 DDA	EW045_RS26730	g003061	-2.28	0.00507	yihI	Der GTPase-activating protein YihI		Der GTPase-activating protein YihI	yes	yes	no	EW045_RS26730	yes
Klebsiella pneumoniae	AJ218	Proteomics_MS1 DDA	EW045_RS10480	g009882	-2.18	1.09e-06	EW045_RS10480	branched-chain amino acid ABC transporter substrate-binding protein		branched-chain amino acid ABC transporter substrate-binding protein	yes	yes	no	EW045_RS10480	yes
Klebsiella pneumoniae	AJ218	Proteomics_MS1 DDA	EW045_RS05415	g002550_1	-2.16	0.000108	nuoB	NADH-quinone oxidoreductase subunit NuoB		NADH-quinone oxidoreductase subunit B family protein	yes	yes	no	EW045_RS05415	yes
Klebsiella pneumoniae	AJ218	Proteomics_MS1 DDA	EW045_RS26235	g010621	-2.15	5.06e-07	EW045_RS26235	ketol-acid reductoisomerase		ketol-acid reductoisomerase	yes	yes	no	EW045_RS26235	yes
Klebsiella pneumoniae	AJ218	Proteomics_MS1 DDA	EW045_RS12950	g002005	-2.11	0.00143	EW045_RS12950	FdhF/YdeP family oxidoreductase		FdhF/YdeP family oxidoreductase	yes	yes	no	EW045_RS12950	yes
Klebsiella pneumoniae	AJ218	Proteomics_MS1 DDA	EW045_RS18560	g005895	-2.07	0.00765	EW045_RS18560	molybdate ABC transporter substrate-binding protein		molybdate ABC transporter substrate-binding protein	yes	yes	no	EW045_RS18560	yes
Klebsiella pneumoniae	AJ218	Proteomics_MS1 DDA	EW045_RS25395	g003751	-1.99	0.00189	EW045_RS25395	DUF3811 domain-containing protein		DUF3811 domain-containing protein	yes	yes	no	EW045_RS25395	yes
Klebsiella pneumoniae	AJ218	Proteomics_MS1 DDA	EW045_RS09805	g002728	-1.96	0.00637	uvrY	two-component system response regulator UvrY		UvrY/SirA/GacA family response regulator transcription factor	yes	yes	no	EW045_RS09805	yes
Klebsiella pneumoniae	AJ218	Proteomics_MS1 DDA	EW045_RS12350	g000311	-1.92	1.13e-06	tehB	tellurite resistance methyltransferase TehB		tellurite resistance methyltransferase TehB	yes	yes	no	EW045_RS12350	yes
Klebsiella pneumoniae	AJ218	Proteomics_MS1 DDA	EW045_RS07945	g001918	-1.9	9.36e-06	EW045_RS07945	pyridoxal phosphate-dependent aminotransferase		pyridoxal phosphate-dependent aminotransferase	yes	yes	no	EW045_RS07945	yes
Klebsiella pneumoniae	AJ218	Proteomics_MS1 DDA	EW045_RS10335	g001672	-1.89	0.000196	EW045_RS10335	hypothetical protein		hypothetical protein	yes	yes	no	EW045_RS10335	yes
Klebsiella pneumoniae	AJ218	Proteomics_MS1 DDA	EW045_RS25000	g013628	-1.86	0.000196	EW045_RS25000	formate dehydrogenase subunit alpha		None	no	no	no	EW045_RS25000	yes
Klebsiella pneumoniae	AJ218	Proteomics_MS1 DDA	EW045_RS09810	g004596	-1.84	0.00377	uvrC	excinuclease ABC subunit UvrC		excinuclease ABC subunit UvrC	yes	yes	no	EW045_RS09810	yes
Klebsiella pneumoniae	AJ218	Proteomics_MS1 DDA	EW045_RS26245	g004758	-1.83	0.00249	ilvA	threonine ammonia-lyase, biosynthetic		threonine ammonia-lyase%2C biosynthetic	yes	yes	no	EW045_RS26245	yes
Klebsiella pneumoniae	AJ218	Proteomics_MS1 DDA	EW045_RS15070	g001196	-1.83	0.000197	bdcA	SDR family oxidoreductase		SDR family oxidoreductase	yes	yes	no	EW045_RS15070	yes
Klebsiella pneumoniae	AJ218	Proteomics_MS1 DDA	EW045_RS22275	g004743	-1.8	0.00434	EW045_RS22275	2-isopropylmalate synthase		2-isopropylmalate synthase	yes	yes	no	EW045_RS22275	yes
Klebsiella pneumoniae	AJ218	Proteomics_MS1 DDA	EW045_RS26265	g000982	-1.77	0.00155	EW045_RS26265	acetolactate synthase 2 catalytic subunit		acetolactate synthase 2 catalytic subunit	yes	yes	no	EW045_RS26265	yes
Klebsiella pneumoniae	AJ218	Proteomics_MS1 DDA	EW045_RS05650	g001411	-1.74	0.000919	mprA	transcriptional repressor MprA		transcriptional repressor MprA	yes	yes	no	EW045_RS05650	yes
Klebsiella pneumoniae	AJ218	Proteomics_MS1 DDA	EW045_RS11595	g012788	-1.7	0.0278	EW045_RS11595	gluconate 2-dehydrogenase subunit 3 family protein		gluconate 2-dehydrogenase subunit 3 family protein	yes	yes	no	EW045_RS11595	yes
Klebsiella pneumoniae	AJ218	Proteomics_MS1 DDA	EW045_RS07885	g003482	-1.69	0.00717	EW045_RS07885	dihydroneopterin triphosphate 2'-epimerase		dihydroneopterin triphosphate 2'-epimerase	yes	yes	no	EW045_RS07885	yes
Klebsiella pneumoniae	AJ218	Proteomics_MS1 DDA	EW045_RS22665	g004142	-1.68	4.53e-07	EW045_RS22665	threonine synthase		threonine synthase	yes	yes	no	EW045_RS22665	yes
Klebsiella pneumoniae	AJ218	Proteomics_MS1 DDA	EW045_RS16830	g002513	-1.67	0.0296	EW045_RS16830	metal-dependent hydrolase		metal-dependent hydrolase	yes	yes	no	EW045_RS16830	yes
Klebsiella pneumoniae	AJ218	Proteomics_MS1 DDA	EW045_RS12675	g001359	-1.67	0.000219	EW045_RS12675	TetR family transcriptional regulator		TetR family transcriptional regulator	yes	yes	no	EW045_RS12675	yes
Klebsiella pneumoniae	AJ218	Proteomics_MS1 DDA	EW045_RS14370	g000466_1	-1.65	0.000873	EW045_RS14370	class I fumarate hydratase		fumarate hydratase	yes	yes	no	EW045_RS14370	yes
Klebsiella pneumoniae	AJ218	Proteomics_MS1 DDA	EW045_RS22285	g002173	-1.64	0.000514	leuC	3-isopropylmalate dehydratase large subunit		3-isopropylmalate dehydratase large subunit	yes	yes	no	EW045_RS22285	yes
Klebsiella pneumoniae	AJ218	Proteomics_MS1 DDA	EW045_RS26525	g001236	-1.63	0.0705	EW045_RS26525	6-N-hydroxylaminopurine resistance protein		6-N-hydroxylaminopurine resistance protein	yes	yes	no	EW045_RS26525	no
Klebsiella pneumoniae	AJ218	Proteomics_MS1 DDA	EW045_RS07740	g001452	-1.63	0.0114	sixA	phosphohistidine phosphatase SixA		phosphohistidine phosphatase SixA	yes	yes	no	EW045_RS07740	yes
Klebsiella pneumoniae	AJ218	Proteomics_MS1 DDA	EW045_RS07115	g001335_1	-1.63	0.0103	nudK	GDP-mannose pyrophosphatase NudK		GDP-mannose pyrophosphatase NudK	yes	yes	no	EW045_RS07115	yes
Klebsiella pneumoniae	AJ218	Proteomics_MS1 DDA	EW045_RS14110	g000655	-1.62	0.109	EW045_RS14110	2-oxo-tetronate isomerase		2-oxo-tetronate isomerase	yes	yes	no	EW045_RS14110	no
Klebsiella pneumoniae	AJ218	Proteomics_MS1 DDA	EW045_RS20905	g005557	-1.6	0.0385	rdgC	recombination-associated protein RdgC		recombination-associated protein RdgC	yes	yes	no	EW045_RS20905	yes
Klebsiella pneumoniae	AJ218	Proteomics_MS1 DDA	EW045_RS07940	g002850	-1.57	0.0533	EW045_RS07940	5'-deoxynucleotidase		5'-deoxynucleotidase	yes	yes	no	EW045_RS07940	no
Klebsiella pneumoniae	AJ218	Proteomics_MS1 DDA	EW045_RS18625	g001064	-1.56	0.00458	nadA	quinolinate synthase NadA		quinolinate synthase NadA	yes	yes	no	EW045_RS18625	yes
Klebsiella pneumoniae	AJ218	Proteomics_MS1 DDA	EW045_RS20180	g002262	-1.54	1.57e-06	EW045_RS20180	5-(carboxyamino)imidazole ribonucleotide synthase		5-(carboxyamino)imidazole ribonucleotide synthase	yes	yes	no	EW045_RS20180	yes
Klebsiella pneumoniae	AJ218	Proteomics_MS1 DDA	EW045_RS22685	g000558	-1.52	0.0124	EW045_RS22685	tRNA/rRNA methyltransferase		tRNA/rRNA methyltransferase	yes	yes	no	EW045_RS22685	yes
Klebsiella pneumoniae	AJ218	Proteomics_MS1 DDA	EW045_RS12840	g001853	-1.51	0.00116	EW045_RS12840	stationary-phase-induced ribosome-associated protein		stationary-phase-induced ribosome-associated protein	yes	yes	no	EW045_RS12840	yes
Klebsiella pneumoniae	AJ218	Proteomics_MS1 DDA	EW045_RS01090	g011425	-1.51	0.000914	EW045_RS01090	LacI family DNA-binding transcriptional regulator		LacI family DNA-binding transcriptional regulator	yes	yes	no	EW045_RS01090	yes
Klebsiella pneumoniae	AJ218	Proteomics_MS1 DDA	EW045_RS22290	g001322	-1.51	1.28e-05	leuD	3-isopropylmalate dehydratase small subunit		3-isopropylmalate dehydratase small subunit	yes	yes	no	EW045_RS22290	yes
Klebsiella pneumoniae	AJ218	Proteomics_MS1 DDA	EW045_RS19730	g011327	-1.5	0.114	EW045_RS19730	SIS domain-containing protein		SIS domain-containing protein	no	yes	no	EW045_RS19730	no
Klebsiella pneumoniae	AJ218	Proteomics_MS1 DDA	EW045_RS25085	g002186_1	-1.5	0.000362	EW045_RS25085	NCS2 family permease		NCS2 family permease	yes	yes	no	EW045_RS25085	yes
Klebsiella pneumoniae	AJ218	Proteomics_MS1 DDA	EW045_RS18300	g005936	-1.49	0.000464	EW045_RS18300	endonuclease/exonuclease/phosphatase family protein		endonuclease/exonuclease/phosphatase family protein	yes	yes	no	EW045_RS18300	yes
Klebsiella pneumoniae	AJ218	Proteomics_MS1 DDA	EW045_RS18575	g004823	-1.48	0.000698	modF	molybdate ABC transporter ATP-binding protein ModF		molybdate ABC transporter ATP-binding protein ModF	yes	yes	no	EW045_RS18575	yes
Klebsiella pneumoniae	AJ218	Proteomics_MS1 DDA	EW045_RS18995	g000437	-1.47	0.102	EW045_RS18995	2-octaprenyl-3-methyl-6-methoxy-1,4-benzoquinol hydroxylase		2-octaprenyl-3-methyl-6-methoxy-1%2C4-benzoquinol hydroxylase	yes	yes	no	EW045_RS18995	no
Klebsiella pneumoniae	AJ218	Proteomics_MS1 DDA	EW045_RS10100	g000739	-1.47	0.0833	yobA	CopC domain-containing protein YobA		CopC domain-containing protein YobA	yes	yes	no	EW045_RS10100	no
Klebsiella pneumoniae	AJ218	Proteomics_MS1 DDA	EW045_RS22280	g004439	-1.47	8.65e-05	leuB	3-isopropylmalate dehydrogenase		3-isopropylmalate dehydrogenase	yes	yes	no	EW045_RS22280	yes
Klebsiella pneumoniae	AJ218	Proteomics_MS1 DDA	EW045_RS20705	g003167	-1.45	0.0346	EW045_RS20705	hypothetical protein		SRPBCC family protein	yes	yes	no	EW045_RS20705	yes
Klebsiella pneumoniae	AJ218	Proteomics_MS1 DDA	EW045_RS05835	g012516	-1.45	0.000215	EW045_RS05835	ABC transporter substrate-binding protein		ABC transporter substrate-binding protein	yes	yes	no	EW045_RS05835	yes
Klebsiella pneumoniae	AJ218	Proteomics_MS1 DDA	EW045_RS26800	g002638	-1.44	0.0168	EW045_RS26800	FadR family transcriptional regulator		FadR family transcriptional regulator	yes	yes	no	EW045_RS26800	yes
Klebsiella pneumoniae	AJ218	Proteomics_MS1 DDA	EW045_RS14965	g003992	-1.42	0.0177	EW045_RS14965	hypothetical protein		hypothetical protein	yes	yes	no	EW045_RS14965	yes
Klebsiella pneumoniae	AJ218	Proteomics_MS1 DDA	EW045_RS17490	g004568	-1.41	0.0346	EW045_RS17490	ABC transporter ATP-binding protein		ABC transporter ATP-binding protein	yes	yes	no	EW045_RS17490	yes
Klebsiella pneumoniae	AJ218	Proteomics_MS1 DDA	EW045_RS19900	g000277_3	-1.39	0.00845	EW045_RS19900	ABC transporter substrate-binding protein		ABC transporter substrate-binding protein	yes	yes	no	EW045_RS19900	yes
Klebsiella pneumoniae	AJ218	Proteomics_MS1 DDA	EW045_RS01515	g002857	-1.39	0.0019	rsmD	16S rRNA (guanine(966)-N(2))-methyltransferase		16S rRNA (guanine(966)-N(2))-methyltransferase	yes	yes	no	EW045_RS01515	yes
Klebsiella pneumoniae	AJ218	Proteomics_MS1 DDA	EW045_RS15885	g000609_1	-1.39	0.00117	cobO	cob(I)yrinic acid a,c-diamide adenosyltransferase		cob(I)yrinic acid a%2Cc-diamide adenosyltransferase	yes	yes	no	EW045_RS15885	yes
Klebsiella pneumoniae	AJ218	Proteomics_MS1 DDA	EW045_RS14770	g003710	-1.38	0.374	EW045_RS14770	1,2-phenylacetyl-CoA epoxidase subunit B		1%2C2-phenylacetyl-CoA epoxidase subunit B	yes	yes	no	EW045_RS14770	no
Klebsiella pneumoniae	AJ218	Proteomics_MS1 DDA	EW045_RS17705	g000112	-1.38	8.15e-07	pflB	formate C-acetyltransferase		formate C-acetyltransferase	yes	yes	no	EW045_RS17705	yes
Klebsiella pneumoniae	AJ218	Proteomics_MS1 DDA	EW045_RS20920	g004002	-1.37	9.65e-06	EW045_RS20920	hypothetical protein		hypothetical protein	yes	yes	no	EW045_RS20920	yes
Klebsiella pneumoniae	AJ218	Proteomics_MS1 DDA	EW045_RS25515	g001862	-1.37	3.24e-06	purD	phosphoribosylamine--glycine ligase		phosphoribosylamine--glycine ligase	yes	yes	no	EW045_RS25515	yes
Klebsiella pneumoniae	AJ218	Proteomics_MS1 DDA	EW045_RS10060	g004605	-1.36	1.55e-05	edd	phosphogluconate dehydratase		phosphogluconate dehydratase	yes	yes	no	EW045_RS10060	yes
Klebsiella pneumoniae	AJ218	Proteomics_MS1 DDA	EW045_RS17600	g004591	-1.35	0.0163	EW045_RS17600	L,D-transpeptidase		L%2CD-transpeptidase	yes	yes	no	EW045_RS17600	yes
Klebsiella pneumoniae	AJ218	Proteomics_MS1 DDA	EW045_RS05360	g004384	-1.35	0.00219	hypD	hydrogenase formation protein HypD		hydrogenase formation protein HypD	yes	yes	no	EW045_RS05360	yes
Klebsiella pneumoniae	AJ218	Proteomics_MS1 DDA	EW045_RS25510	g004734	-1.35	3.59e-06	purH	bifunctional phosphoribosylaminoimidazolecarboxamide formyltransferase/IMP cyclohydrolase		bifunctional phosphoribosylaminoimidazolecarboxamide formyltransferase/IMP cyclohydrolase	yes	yes	no	EW045_RS25510	yes
Klebsiella pneumoniae	AJ218	Proteomics_MS1 DDA	EW045_RS14720	g000853	-1.34	0.0771	paaX	phenylacetic acid degradation operon negative regulatory protein PaaX		phenylacetic acid degradation operon negative regulatory protein PaaX	yes	yes	no	EW045_RS14720	no
Klebsiella pneumoniae	AJ218	Proteomics_MS1 DDA	EW045_RS13840	g003263	-1.33	0.0135	EW045_RS13840	GNAT family N-acetyltransferase		GNAT family N-acetyltransferase	yes	yes	no	EW045_RS13840	yes
Klebsiella pneumoniae	AJ218	Proteomics_MS1 DDA	EW045_RS08080	g000893	-1.33	0.000608	cinA	nicotinamide mononucleotide deamidase-related protein YfaY		nicotinamide mononucleotide deamidase-related protein YfaY	yes	yes	no	EW045_RS08080	yes
Klebsiella pneumoniae	AJ218	Proteomics_MS1 DDA	EW045_RS19810	g004816	-1.31	0.0166	EW045_RS19810	aldehyde dehydrogenase family protein		aldehyde dehydrogenase family protein	yes	yes	no	EW045_RS19810	yes
Klebsiella pneumoniae	AJ218	Proteomics_MS1 DDA	EW045_RS06565	g005051	-1.31	2.94e-07	EW045_RS06565	phosphoribosylformylglycinamidine synthase		phosphoribosylformylglycinamidine synthase	yes	yes	no	EW045_RS06565	yes
Klebsiella pneumoniae	AJ218	Proteomics_MS1 DDA	EW045_RS11055	g001680	-1.3	0.055	ghoS	endoribonuclease GhoS		type V toxin-antitoxin system endoribonuclease antitoxin GhoS	yes	yes	no	EW045_RS11055	no
Klebsiella pneumoniae	AJ218	Proteomics_MS1 DDA	EW045_RS03760	g006074	-1.29	0.0299	EW045_RS03760	YggS family pyridoxal phosphate-dependent enzyme		YggS family pyridoxal phosphate-dependent enzyme	yes	yes	no	EW045_RS03760	yes
Klebsiella pneumoniae	AJ218	Proteomics_MS1 DDA	EW045_RS06980	g000505	-1.28	1.35e-06	EW045_RS06980	phosphoribosylformylglycinamidine cyclo-ligase		phosphoribosylformylglycinamidine cyclo-ligase	yes	yes	yes	EW045_RS06980	yes
Klebsiella pneumoniae	AJ218	Proteomics_MS1 DDA	EW045_RS21635	g003972	-1.27	0.295	EW045_RS21635	YaeP family protein		YaeP family protein	yes	yes	no	EW045_RS21635	no
Klebsiella pneumoniae	AJ218	Proteomics_MS1 DDA	EW045_RS16890	g003036	-1.27	0.184	yceD	23S rRNA accumulation protein YceD		23S rRNA accumulation protein YceD	yes	yes	no	EW045_RS16890	no
Klebsiella pneumoniae	AJ218	Proteomics_MS1 DDA	EW045_RS14020	g008776	-1.27	0.0408	EW045_RS14020	DUF4177 domain-containing protein		DUF4177 domain-containing protein	yes	yes	no	EW045_RS14020	yes
Klebsiella pneumoniae	AJ218	Proteomics_MS1 DDA	EW045_RS05040	g002212	-1.26	0.00103	rlmD	23S rRNA (uracil(1939)-C(5))-methyltransferase RlmD		23S rRNA (uracil(1939)-C(5))-methyltransferase RlmD	yes	yes	no	EW045_RS05040	yes
Klebsiella pneumoniae	AJ218	Proteomics_MS1 DDA	EW045_RS18950	g004675	-1.25	9.7e-05	EW045_RS18950	asparagine synthase B		asparagine synthase B	yes	yes	no	EW045_RS18950	yes
Klebsiella pneumoniae	AJ218	Proteomics_MS1 DDA	EW045_RS20710	g004843	-1.24	0.0166	thiI	tRNA 4-thiouridine(8) synthase ThiI		tRNA 4-thiouridine(8) synthase ThiI	yes	yes	no	EW045_RS20710	yes
Klebsiella pneumoniae	AJ218	Proteomics_MS1 DDA	EW045_RS14640	g000488_2	-1.23	0.0197	astB	N-succinylarginine dihydrolase		N-succinylarginine dihydrolase	yes	yes	no	EW045_RS14640	yes
Klebsiella pneumoniae	AJ218	Proteomics_MS1 DDA	EW045_RS12300	g005506	-1.23	0.0179	EW045_RS12300	LysR family transcriptional regulator		LysR family transcriptional regulator	yes	yes	no	EW045_RS12300	yes
Klebsiella pneumoniae	AJ218	Proteomics_MS1 DDA	EW045_RS10275	g002904	-1.23	0.00595	EW045_RS10275	CoA pyrophosphatase		CoA pyrophosphatase	yes	yes	no	EW045_RS10275	yes
Klebsiella pneumoniae	AJ218	Proteomics_MS1 DDA	EW045_RS08985	g000306	-1.22	0.182	EW045_RS08985	bifunctional phosphoribosyl-AMP cyclohydrolase/phosphoribosyl-ATP diphosphatase HisIE		bifunctional phosphoribosyl-AMP cyclohydrolase/phosphoribosyl-ATP diphosphatase HisIE	yes	yes	no	EW045_RS08985	no
Klebsiella pneumoniae	AJ218	Proteomics_MS1 DDA	EW045_RS20530	g005197	-1.22	2.08e-05	EW045_RS20530	PLP-dependent cysteine synthase family protein		PLP-dependent cysteine synthase family protein	yes	yes	no	EW045_RS20530	yes
Klebsiella pneumoniae	AJ218	Proteomics_MS1 DDA	EW045_RS08395	g005641	-1.21	0.0278	EW045_RS08395	LysR family transcriptional regulator		LysR family transcriptional regulator	yes	yes	no	EW045_RS08395	yes
Klebsiella pneumoniae	AJ218	Proteomics_MS1 DDA	EW045_RS08635	g000153	-1.21	0.0239	EW045_RS08635	hydroxyethylthiazole kinase		hydroxyethylthiazole kinase	yes	yes	no	EW045_RS08635	yes
Klebsiella pneumoniae	AJ218	Proteomics_MS1 DDA	EW045_RS18185	g002566_1	-1.21	2.08e-05	glnH	glutamine ABC transporter substrate-binding protein GlnH		glutamine ABC transporter substrate-binding protein GlnH	yes	yes	no	EW045_RS18185	yes
Klebsiella pneumoniae	AJ218	Proteomics_MS1 DDA	EW045_RS03505	g004571	-1.2	0.0158	parE	DNA topoisomerase IV subunit B		DNA topoisomerase IV subunit B	yes	yes	no	EW045_RS03505	yes
Klebsiella pneumoniae	AJ218	Proteomics_MS1 DDA	EW045_RS26030	g004503	-1.2	0.00385	EW045_RS26030	DNA helicase II		DNA helicase II	yes	yes	no	EW045_RS26030	yes
Klebsiella pneumoniae	AJ218	Proteomics_MS1 DDA	EW045_RS11865	g012623	-1.19	0.0254	EW045_RS11865	DeoR/GlpR transcriptional regulator		DeoR/GlpR transcriptional regulator	no	no	no	EW045_RS11865	yes
Klebsiella pneumoniae	AJ218	Proteomics_MS1 DDA	EW045_RS26200	g002130	-1.19	0.0158	gppA	guanosine-5'-triphosphate,3'-diphosphate diphosphatase		guanosine-5'-triphosphate%2C3'-diphosphate diphosphatase	yes	yes	no	EW045_RS26200	yes
Klebsiella pneumoniae	AJ218	Proteomics_MS1 DDA	EW045_RS09945	g001365	-1.19	0.0115	EW045_RS09945	VOC family protein		VOC family protein	yes	yes	no	EW045_RS09945	yes
Klebsiella pneumoniae	AJ218	Proteomics_MS1 DDA	EW045_RS03005	g005903	-1.19	0.00796	garL	2-dehydro-3-deoxyglucarate aldolase		2-dehydro-3-deoxyglucarate aldolase	yes	yes	no	EW045_RS03005	yes
Klebsiella pneumoniae	AJ218	Proteomics_MS1 DDA	EW045_RS09800	g001771	-1.17	0.0519	EW045_RS09800	DUF2594 family protein		DUF2594 family protein	yes	yes	no	EW045_RS09800	no
Klebsiella pneumoniae	AJ218	Proteomics_MS1 DDA	EW045_RS12625	g000317	-1.16	0.0464	EW045_RS12625	flavin reductase family protein		flavin reductase family protein	yes	yes	no	EW045_RS12625	yes
Klebsiella pneumoniae	AJ218	Proteomics_MS1 DDA	EW045_RS03970	g004219	-1.16	3.3e-05	EW045_RS03970	phosphoglycerate dehydrogenase		phosphoglycerate dehydrogenase	yes	yes	no	EW045_RS03970	yes
Klebsiella pneumoniae	AJ218	Proteomics_MS1 DDA	EW045_RS08580	g001464	-1.15	0.0208	EW045_RS08580	DUF1456 family protein		DUF1456 family protein	yes	yes	no	EW045_RS08580	yes
[truncated: 3,965 more rows]

## Sheet: MS1-DDA - Klebsiella variicola
species	strain	experiment	entity_id	core_entity_id	logFC	FDR	gene_name	annotation_description	seq_id	core_consensus_annotation	is_genus_core	is_species_core	is_inter_species_core	additional_id	is_significant
[truncated: 7,817 more rows]

[truncated: 7 more sheets: MS1-DDA - Staphylococcus aureus, MS1-DDA -Streptococcus pyogenes, MS2-DIA-SWATH - E. coli, MS2-DIA-SWATH - K. pneumoniae, MS2-DIA-SWATH - K. variicola, MS2-DIA-SWATH - S. aureus, MS2-DIA-SWATH - S. pyogenes]
