# Supplementary material for: Integrative omics identifies conserved and pathogen-specific responses of sepsis-causing bacteria
Source: Nat Commun. 2023 Mar 18;14:1530. doi: 10.1038/s41467-023-37200-w (PMC10024524; doi:10.1038/s41467-023-37200-w)
Supplement: Supplementary file 13 — Supplementary Data 10 [file 41467_2023_37200_MOESM13_ESM.xlsx]

## Sheet: GC-MS - Escherichia coli
species	strain	experiment	entity_id	core_entity_id	logFC	FDR	gene_name	annotation_description	seq_id	core_consensus_annotation	is_genus_core	is_species_core	is_inter_species_core	additional_id	is_significant
Escherichia coli	B36	Metabolomics_GC-MS	METAB_HMDB0001392	METAB_HMDB0001392	-3.16	0.742245					yes	yes	no	p-Aminobenzoic acid	no
Escherichia coli	B36	Metabolomics_GC-MS	METAB_HMDB0001129	METAB_HMDB0001129	-2.92	0.576245					yes	yes	no	N-Acetylmannosamine	no
Escherichia coli	B36	Metabolomics_GC-MS	METAB_HMDB0000407	METAB_HMDB0000407	-2.5	0.413033					yes	yes	yes	2-Hydroxy-3-methylbutyric acid	no
Escherichia coli	B36	Metabolomics_GC-MS	METAB_HMDB0001076	METAB_HMDB0001076	-1.86	1					yes	yes	no	Fructose 1-phosphate	no
Escherichia coli	B36	Metabolomics_GC-MS	METAB_HMDB0000209	METAB_HMDB0000209	-1.78	0.576245					yes	yes	no	Phenylacetic acid	no
Escherichia coli	B36	Metabolomics_GC-MS	METAB_HMDB0002994	METAB_HMDB0002994	-1.66	0.000292					yes	yes	no	Erythritol	yes
Escherichia coli	B36	Metabolomics_GC-MS	METAB_HMDB0000292	METAB_HMDB0000292	-1.49	1					yes	yes	no	Xanthine	no
Escherichia coli	B36	Metabolomics_GC-MS	METAB_HMDB0000500	METAB_HMDB0000500	-1.43	0.582314					yes	yes	no	4-Hydroxybenzoic acid	no
Escherichia coli	B36	Metabolomics_GC-MS	METAB_HMDB0001078	METAB_HMDB0001078	-1.37	1					yes	yes	no	Mannose 6-phosphate	no
Escherichia coli	B36	Metabolomics_GC-MS	METAB_HMDB0000195	METAB_HMDB0000195	-1.28	1					yes	yes	no	Inosine	no
Escherichia coli	B36	Metabolomics_GC-MS	METAB_HMDB0001401	METAB_HMDB0001401	-1.15	1					yes	yes	no	Glucose 6-phosphate	no
Escherichia coli	B36	Metabolomics_GC-MS	METAB_HMDB0000167	METAB_HMDB0000167	-1.06	0.216315					yes	yes	yes	L-Threonine	no
Escherichia coli	B36	Metabolomics_GC-MS	METAB_HMDB0006024	METAB_HMDB0006024	-0.9	1					yes	yes	no	Mevalonolactone	no
Escherichia coli	B36	Metabolomics_GC-MS	METAB_HMDB0000187	METAB_HMDB0000187	-0.81	1					yes	yes	yes	L-Serine	no
Escherichia coli	B36	Metabolomics_GC-MS	METAB_HMDB0001068	METAB_HMDB0001068	-0.79	1					yes	yes	no	D-Sedoheptulose 7-phosphate	no
Escherichia coli	B36	Metabolomics_GC-MS	METAB_HMDB0000744	METAB_HMDB0000744	-0.77	1					yes	yes	yes	Malic acid	no
Escherichia coli	B36	Metabolomics_GC-MS	METAB_HMDB0000749	METAB_HMDB0000749	-0.76	1					yes	yes	yes	Mesaconic acid	no
Escherichia coli	B36	Metabolomics_GC-MS	METAB_HMDB0000123	METAB_HMDB0000123	-0.74	1					yes	yes	yes	Glycine	no
Escherichia coli	B36	Metabolomics_GC-MS	METAB_HMDB0000426	METAB_HMDB0000426	-0.74	1					yes	yes	yes	Citramalic acid	no
Escherichia coli	B36	Metabolomics_GC-MS	METAB_HMDB0000568	METAB_HMDB0000568	-0.69	1					yes	yes	no	D-Arabitol	no
Escherichia coli	B36	Metabolomics_GC-MS	METAB_HMDB0000132	METAB_HMDB0000132	-0.65	1					yes	yes	yes	Guanine	no
Escherichia coli	B36	Metabolomics_GC-MS	METAB_HMDB0000148	METAB_HMDB0000148	-0.54	1					yes	yes	yes	L-Glutamic acid	no
Escherichia coli	B36	Metabolomics_GC-MS	METAB_HMDB0000660	METAB_HMDB0000660	-0.32	1					yes	yes	yes	D-Fructose	no
Escherichia coli	B36	Metabolomics_GC-MS	METAB_HMDB0000094	METAB_HMDB0000094	-0.3	1					yes	yes	yes	Citric acid	no
Escherichia coli	B36	Metabolomics_GC-MS	METAB_HMDB0000163	METAB_HMDB0000163	-0.3	1					yes	yes	yes	D-Maltose	no
Escherichia coli	B36	Metabolomics_GC-MS	METAB_HMDB0000263	METAB_HMDB0000263	-0.3	1					yes	yes	yes	Phosphoenolpyruvic acid	no
Escherichia coli	B36	Metabolomics_GC-MS	METAB_HMDB0000362	METAB_HMDB0000362	-0.29	1					yes	yes	yes	2-Phosphoglyceric acid	no
Escherichia coli	B36	Metabolomics_GC-MS	METAB_HMDB0034252	METAB_HMDB0034252	-0.29	1					yes	yes	yes	2-Aminoheptanedioic acid	no
Escherichia coli	B36	Metabolomics_GC-MS	METAB_HMDB0001266	METAB_HMDB0001266	-0.28	1					yes	yes	no	L-Sorbose	no
Escherichia coli	B36	Metabolomics_GC-MS	METAB_HMDB0000162	METAB_HMDB0000162	-0.15	1					yes	yes	yes	L-Proline	no
Escherichia coli	B36	Metabolomics_GC-MS	METAB_HMDB0000076	METAB_HMDB0000076	-0.14	1					yes	yes	no	Dihydrouracil	no
Escherichia coli	B36	Metabolomics_GC-MS	METAB_HMDB0000161	METAB_HMDB0000161	-0.14	1					yes	yes	yes	L-Alanine	no
Escherichia coli	B36	Metabolomics_GC-MS	METAB_HMDB0000190	METAB_HMDB0000190	-0.12	1					yes	yes	yes	L-Lactic acid	no
Escherichia coli	B36	Metabolomics_GC-MS	METAB_HMDB0000208	METAB_HMDB0000208	-0.1	1					yes	yes	yes	Oxoglutaric acid;2-Ketoglutarate	no
Escherichia coli	B36	Metabolomics_GC-MS	METAB_HMDB0000283	METAB_HMDB0000283	-0.07	1					yes	yes	yes	D-Ribose	no
Escherichia coli	B36	Metabolomics_GC-MS	METAB_HMDB0000122	METAB_HMDB0000122	-0.06	1					yes	yes	yes	D-Glucose	no
Escherichia coli	B36	Metabolomics_GC-MS	METAB_HMDB0001151	METAB_HMDB0001151	-0.06	1					yes	yes	no	Allose	no
Escherichia coli	B36	Metabolomics_GC-MS	METAB_HMDB0000143	METAB_HMDB0000143	-0.04	1					yes	yes	no	D-Galactose	no
Escherichia coli	B36	Metabolomics_GC-MS	METAB_HMDB0000169	METAB_HMDB0000169	-0.04	1					yes	yes	no	D-Mannose	no
Escherichia coli	B36	Metabolomics_GC-MS	METAB_HMDB0000779	METAB_HMDB0000779	-0.02	1					yes	yes	no	Phenyllactic acid	no
Escherichia coli	B36	Metabolomics_GC-MS	METAB_HMDB0000262	METAB_HMDB0000262	-0.01	1					yes	yes	yes	Thymine	no
Escherichia coli	B36	Metabolomics_GC-MS	METAB_HMDB0000243	METAB_HMDB0000243	0	1					yes	yes	yes	Pyruvic acid	no
Escherichia coli	B36	Metabolomics_GC-MS	METAB_HMDB0000765	METAB_HMDB0000765	0	1					yes	yes	yes	Mannitol	no
Escherichia coli	B36	Metabolomics_GC-MS	METAB_HMDB0000630	METAB_HMDB0000630	0.03	1					yes	yes	yes	Cytosine	no
Escherichia coli	B36	Metabolomics_GC-MS	METAB_HMDB0000273	METAB_HMDB0000273	0.04	1					yes	yes	no	Thymidine	no
Escherichia coli	B36	Metabolomics_GC-MS	METAB_HMDB0000806	METAB_HMDB0000806	0.04	1					yes	yes	yes	Myristic acid	no
Escherichia coli	B36	Metabolomics_GC-MS	METAB_HMDB0000812	METAB_HMDB0000812	0.04	1					yes	yes	yes	N-Acetyl-L-aspartic acid	no
Escherichia coli	B36	Metabolomics_GC-MS	METAB_HMDB0000034	METAB_HMDB0000034	0.08	1					yes	yes	yes	Adenine	no
Escherichia coli	B36	Metabolomics_GC-MS	METAB_HMDB0003424	METAB_HMDB0003424	0.1	1					yes	yes	yes	1-Hexadecanol	no
Escherichia coli	B36	Metabolomics_GC-MS	METAB_HMDB0000254	METAB_HMDB0000254	0.17	1					yes	yes	yes	Succinic acid	no
Escherichia coli	B36	Metabolomics_GC-MS	METAB_HMDB0000172	METAB_HMDB0000172	0.18	1					yes	yes	yes	L-Isoleucine	no
Escherichia coli	B36	Metabolomics_GC-MS	METAB_HMDB0000300	METAB_HMDB0000300	0.18	1					yes	yes	yes	Uracil	no
Escherichia coli	B36	Metabolomics_GC-MS	METAB_HMDB0000517	METAB_HMDB0000517	0.18	1					yes	yes	no	L-Arginine	no
Escherichia coli	B36	Metabolomics_GC-MS	METAB_HMDB0000247	METAB_HMDB0000247	0.19	1					yes	yes	yes	Sorbitol	no
Escherichia coli	B36	Metabolomics_GC-MS	METAB_HMDB0000072	METAB_HMDB0000072	0.21	1					yes	yes	no	cis-Aconitic acid	no
Escherichia coli	B36	Metabolomics_GC-MS	METAB_HMDB0000157	METAB_HMDB0000157	0.22	1					yes	yes	no	Hypoxanthine	no
Escherichia coli	B36	Metabolomics_GC-MS	METAB_HMDB0000883	METAB_HMDB0000883	0.22	1					yes	yes	yes	L-Valine	no
Escherichia coli	B36	Metabolomics_GC-MS	METAB_HMDB0000050	METAB_HMDB0000050	0.28	1					yes	yes	yes	Adenosine	no
Escherichia coli	B36	Metabolomics_GC-MS	METAB_HMDB0000573	METAB_HMDB0000573	0.31	1					yes	yes	yes	Elaidic acid	no
Escherichia coli	B36	Metabolomics_GC-MS	METAB_HMDB0000975	METAB_HMDB0000975	0.31	1					yes	yes	no	Trehalose	no
Escherichia coli	B36	Metabolomics_GC-MS	METAB_HMDB0001488	METAB_HMDB0001488	0.31	1					yes	yes	yes	Nicotinic acid	no
Escherichia coli	B36	Metabolomics_GC-MS	METAB_HMDB0003229	METAB_HMDB0003229	0.33	1					yes	yes	yes	Palmitoleic acid	no
Escherichia coli	B36	Metabolomics_GC-MS	METAB_HMDB0001473	METAB_HMDB0001473	0.38	1					yes	yes	yes	Dihydroxyacetone phosphate	no
Escherichia coli	B36	Metabolomics_GC-MS	METAB_HMDB0000126	METAB_HMDB0000126	0.4	1					yes	yes	yes	Glycerol 3-phosphate	no
Escherichia coli	B36	Metabolomics_GC-MS	METAB_HMDB0000532	METAB_HMDB0000532	0.41	1					yes	yes	no	Acetylglycine	no
Escherichia coli	B36	Metabolomics_GC-MS	METAB_HMDB0000638	METAB_HMDB0000638	0.42	1					yes	yes	yes	Dodecanoic acid	no
Escherichia coli	B36	Metabolomics_GC-MS	METAB_HMDB0000694	METAB_HMDB0000694	0.44	1					yes	yes	yes	L-2-Hydroxyglutaric acid	no
Escherichia coli	B36	Metabolomics_GC-MS	METAB_HMDB0000742	METAB_HMDB0000742	0.48	1					yes	yes	yes	Homocysteine	no
Escherichia coli	B36	Metabolomics_GC-MS	METAB_HMDB0000159	METAB_HMDB0000159	0.48	0.847366					yes	yes	yes	L-Phenylalanine	no
Escherichia coli	B36	Metabolomics_GC-MS	METAB_HMDB0000176	METAB_HMDB0000176	0.5	1					yes	yes	yes	Maleic acid	no
Escherichia coli	B36	Metabolomics_GC-MS	METAB_HMDB0000258	METAB_HMDB0000258	0.51	1					yes	yes	yes	Sucrose	no
Escherichia coli	B36	Metabolomics_GC-MS	METAB_HMDB0032538	METAB_HMDB0032538	0.53	1					yes	yes	no	Triethanolamine	no
Escherichia coli	B36	Metabolomics_GC-MS	METAB_HMDB0000134	METAB_HMDB0000134	0.54	1					yes	yes	yes	Fumaric acid	no
Escherichia coli	B36	Metabolomics_GC-MS	METAB_UnnamedMetabolite	METAB_UnnamedMetabolite	0.55	1					yes	yes	no	UnnamedMetabolite	no
Escherichia coli	B36	Metabolomics_GC-MS	METAB_HMDB0000139	METAB_HMDB0000139	0.57	1					yes	yes	yes	Glyceric acid	no
Escherichia coli	B36	Metabolomics_GC-MS	METAB_HMDB0002142	METAB_HMDB0002142	0.57	1					yes	yes	no	Phosphoric acid	no
Escherichia coli	B36	Metabolomics_GC-MS	METAB_HMDB0001406	METAB_HMDB0001406	0.64	1					yes	yes	yes	Niacinamide	no
Escherichia coli	B36	Metabolomics_GC-MS	METAB_HMDB0001870	METAB_HMDB0001870	0.65	1					yes	yes	yes	Benzoic acid	no
Escherichia coli	B36	Metabolomics_GC-MS	METAB_HMDB0000827	METAB_HMDB0000827	0.66	1					yes	yes	yes	Stearic acid	no
Escherichia coli	B36	Metabolomics_GC-MS	METAB_HMDB0002259	METAB_HMDB0002259	0.7	1					yes	yes	yes	Heptadecanoic acid	no
Escherichia coli	B36	Metabolomics_GC-MS	METAB_HMDB0002520	METAB_HMDB0002520	0.7	1					yes	yes	yes	Beta-Glycerophosphoric acid	no
Escherichia coli	B36	Metabolomics_GC-MS	METAB_HMDB0000296	METAB_HMDB0000296	0.72	1					yes	yes	yes	Uridine	no
Escherichia coli	B36	Metabolomics_GC-MS	METAB_HMDB0000957	METAB_HMDB0000957	0.75	1					yes	yes	no	Pyrocatechol	no
Escherichia coli	B36	Metabolomics_GC-MS	METAB_HMDB0000056	METAB_HMDB0000056	0.76	1					yes	yes	yes	Beta-Alanine	no
Escherichia coli	B36	Metabolomics_GC-MS	METAB_HMDB0000220	METAB_HMDB0000220	0.77	1					yes	yes	yes	Palmitic acid	no
Escherichia coli	B36	Metabolomics_GC-MS	METAB_HMDB0001548	METAB_HMDB0001548	0.78	1					yes	yes	yes	D-Ribose 5-phosphate	no
Escherichia coli	B36	Metabolomics_GC-MS	METAB_HMDB0013674	METAB_HMDB0013674	0.8	1					yes	yes	yes	1,2,3-Trihydroxybenzene	no
Escherichia coli	B36	Metabolomics_GC-MS	METAB_HMDB0000092	METAB_HMDB0000092	0.81	1					yes	yes	yes	Dimethylglycine	no
Escherichia coli	B36	Metabolomics_GC-MS	METAB_HMDB0000847	METAB_HMDB0000847	0.85	1					yes	yes	yes	Pelargonic acid	no
Escherichia coli	B36	Metabolomics_GC-MS	METAB_HMDB0000687	METAB_HMDB0000687	0.89	0.437012					yes	yes	yes	L-Leucine	no
Escherichia coli	B36	Metabolomics_GC-MS	METAB_HMDB0000535	METAB_HMDB0000535	0.9	1					yes	yes	yes	Caproic acid	no
Escherichia coli	B36	Metabolomics_GC-MS	METAB_HMDB0001844	METAB_HMDB0001844	0.9	1					yes	yes	yes	Methylsuccinic acid	no
Escherichia coli	B36	Metabolomics_GC-MS	METAB_HMDB0000210	METAB_HMDB0000210	0.95	1					yes	yes	no	Pantothenic acid	no
Escherichia coli	B36	Metabolomics_GC-MS	METAB_HMDB0000482	METAB_HMDB0000482	0.98	1					yes	yes	yes	Caprylic acid	no
Escherichia coli	B36	Metabolomics_GC-MS	METAB_HMDB0000357	METAB_HMDB0000357	0.99	1					yes	yes	yes	3-Hydroxybutyric acid	no
Escherichia coli	B36	Metabolomics_GC-MS	METAB_HMDB0000115	METAB_HMDB0000115	1.12	1					yes	yes	yes	Glycolic acid	no
Escherichia coli	B36	Metabolomics_GC-MS	METAB_3-Aminoglutaric acid	METAB_3-Aminoglutaric acid	1.15	1					yes	yes	yes	3-Aminoglutaric acid	no
Escherichia coli	B36	Metabolomics_GC-MS	METAB_HMDB0000191	METAB_HMDB0000191	1.21	1					yes	yes	yes	L-Aspartic acid	no
Escherichia coli	B36	Metabolomics_GC-MS	METAB_HMDB0000211	METAB_HMDB0000211	1.29	1					yes	yes	yes	Myo-inositol;2-Hydroxy-3-methylbutyric acid	no
Escherichia coli	B36	Metabolomics_GC-MS	METAB_HMDB0000574	METAB_HMDB0000574	1.3	0.179268					yes	yes	yes	L-Cysteine	no
Escherichia coli	B36	Metabolomics_GC-MS	METAB_HMDB0000207	METAB_HMDB0000207	1.41	0.493649					yes	yes	yes	Oleic acid	no
Escherichia coli	B36	Metabolomics_GC-MS	METAB_HMDB0000158	METAB_HMDB0000158	1.51	0.102867					yes	yes	yes	L-Tyrosine	no
Escherichia coli	B36	Metabolomics_GC-MS	METAB_HMDB0000696	METAB_HMDB0000696	1.53	1					yes	yes	yes	L-Methionine	no
Escherichia coli	B36	Metabolomics_GC-MS	METAB_HMDB0029942	METAB_HMDB0029942	1.55	0.911797					yes	yes	no	D-Arabinose	no
Escherichia coli	B36	Metabolomics_GC-MS	METAB_HMDB0000673	METAB_HMDB0000673	1.61	0.448292					yes	yes	yes	Linoleic acid	no
Escherichia coli	B36	Metabolomics_GC-MS	METAB_HMDB0000719	METAB_HMDB0000719	1.85	0.162721					yes	yes	no	L-Homoserine	no
Escherichia coli	B36	Metabolomics_GC-MS	METAB_HMDB0000866	METAB_HMDB0000866	1.85	0.154121					yes	yes	no	N-Acetyl-L-tyrosine	no
Escherichia coli	B36	Metabolomics_GC-MS	METAB_HMDB0000510	METAB_HMDB0000510	2.01	0.913117					yes	yes	no	Aminoadipic acid	no
Escherichia coli	B36	Metabolomics_GC-MS	METAB_HMDB0000149	METAB_HMDB0000149	2.17	1					yes	yes	yes	Ethanolamine	no
Escherichia coli	B36	Metabolomics_GC-MS	METAB_HMDB0000182	METAB_HMDB0000182	2.35	1					yes	yes	yes	L-Lysine	no
Escherichia coli	B36	Metabolomics_GC-MS	METAB_HMDB0000650	METAB_HMDB0000650	2.73	0.18691					yes	yes	no	D-Alpha-aminobutyric acid	no
Escherichia coli	B36	Metabolomics_GC-MS	METAB_HMDB0000661	METAB_HMDB0000661	2.84	0.0315312					yes	yes	yes	Glutaric acid	yes
Escherichia coli	B36	Metabolomics_GC-MS	METAB_HMDB0000206	METAB_HMDB0000206	3.08	1					yes	yes	no	N6-Acetyl-L-lysine	no
Escherichia coli	B36	Metabolomics_GC-MS	METAB_HMDB0059916	METAB_HMDB0059916	3.95	0.000933					yes	yes	no	2,3-Dihydroxybutanedioic acid	yes
Escherichia coli	B36	Metabolomics_GC-MS	METAB_HMDB0002322	METAB_HMDB0002322	4.24	0.175127					yes	yes	no	Cadaverine	no
Escherichia coli	B36	Metabolomics_GC-MS	METAB_HMDB0000067	METAB_HMDB0000067	9.14	0.00281229					yes	yes	yes	Cholesterol	yes
Escherichia coli	MS14384	Metabolomics_GC-MS	METAB_HMDB0001392	METAB_HMDB0001392	-4.36	0.000375					yes	yes	no	p-Aminobenzoic acid	yes
Escherichia coli	MS14384	Metabolomics_GC-MS	METAB_HMDB0000056	METAB_HMDB0000056	-3.51	0.0709426					yes	yes	yes	Beta-Alanine	no
Escherichia coli	MS14384	Metabolomics_GC-MS	METAB_HMDB0001129	METAB_HMDB0001129	-3.05	1					yes	yes	no	N-Acetylmannosamine	no
Escherichia coli	MS14384	Metabolomics_GC-MS	METAB_HMDB0000163	METAB_HMDB0000163	-2.87	1					yes	yes	yes	D-Maltose	no
Escherichia coli	MS14384	Metabolomics_GC-MS	METAB_HMDB0002994	METAB_HMDB0002994	-2.52	0.00473443					yes	yes	no	Erythritol	yes
Escherichia coli	MS14384	Metabolomics_GC-MS	METAB_HMDB0000143	METAB_HMDB0000143	-2.13	1					yes	yes	no	D-Galactose	no
Escherichia coli	MS14384	Metabolomics_GC-MS	METAB_HMDB0000169	METAB_HMDB0000169	-2.13	1					yes	yes	no	D-Mannose	no
Escherichia coli	MS14384	Metabolomics_GC-MS	METAB_HMDB0000122	METAB_HMDB0000122	-2.12	1					yes	yes	yes	D-Glucose	no
Escherichia coli	MS14384	Metabolomics_GC-MS	METAB_HMDB0001151	METAB_HMDB0001151	-2.08	1					yes	yes	no	Allose	no
Escherichia coli	MS14384	Metabolomics_GC-MS	METAB_HMDB0000975	METAB_HMDB0000975	-1.96	1					yes	yes	no	Trehalose	no
Escherichia coli	MS14384	Metabolomics_GC-MS	METAB_HMDB0000500	METAB_HMDB0000500	-1.94	0.0343817					yes	yes	no	4-Hydroxybenzoic acid	yes
Escherichia coli	MS14384	Metabolomics_GC-MS	METAB_HMDB0001266	METAB_HMDB0001266	-1.28	0.795842					yes	yes	no	L-Sorbose	no
Escherichia coli	MS14384	Metabolomics_GC-MS	METAB_HMDB0000660	METAB_HMDB0000660	-1.26	0.794789					yes	yes	yes	D-Fructose	no
Escherichia coli	MS14384	Metabolomics_GC-MS	METAB_HMDB0000426	METAB_HMDB0000426	-1.25	1					yes	yes	yes	Citramalic acid	no
Escherichia coli	MS14384	Metabolomics_GC-MS	METAB_HMDB0000694	METAB_HMDB0000694	-1.25	1					yes	yes	yes	L-2-Hydroxyglutaric acid	no
Escherichia coli	MS14384	Metabolomics_GC-MS	METAB_HMDB0001076	METAB_HMDB0001076	-1.1	1					yes	yes	no	Fructose 1-phosphate	no
Escherichia coli	MS14384	Metabolomics_GC-MS	METAB_HMDB0000292	METAB_HMDB0000292	-1.09	1					yes	yes	no	Xanthine	no
Escherichia coli	MS14384	Metabolomics_GC-MS	METAB_HMDB0000243	METAB_HMDB0000243	-1.07	1					yes	yes	yes	Pyruvic acid	no
Escherichia coli	MS14384	Metabolomics_GC-MS	METAB_HMDB0001401	METAB_HMDB0001401	-1.04	1					yes	yes	no	Glucose 6-phosphate	no
Escherichia coli	MS14384	Metabolomics_GC-MS	METAB_HMDB0000208	METAB_HMDB0000208	-0.98	1					yes	yes	yes	Oxoglutaric acid;2-Ketoglutarate	no
Escherichia coli	MS14384	Metabolomics_GC-MS	METAB_HMDB0000191	METAB_HMDB0000191	-0.88	1					yes	yes	yes	L-Aspartic acid	no
Escherichia coli	MS14384	Metabolomics_GC-MS	METAB_HMDB0000132	METAB_HMDB0000132	-0.87	1					yes	yes	yes	Guanine	no
Escherichia coli	MS14384	Metabolomics_GC-MS	METAB_HMDB0029942	METAB_HMDB0029942	-0.85	1					yes	yes	no	D-Arabinose	no
Escherichia coli	MS14384	Metabolomics_GC-MS	METAB_HMDB0000139	METAB_HMDB0000139	-0.84	1					yes	yes	yes	Glyceric acid	no
Escherichia coli	MS14384	Metabolomics_GC-MS	METAB_HMDB0000162	METAB_HMDB0000162	-0.81	1					yes	yes	yes	L-Proline	no
Escherichia coli	MS14384	Metabolomics_GC-MS	METAB_3-Aminoglutaric acid	METAB_3-Aminoglutaric acid	-0.76	1					yes	yes	yes	3-Aminoglutaric acid	no
Escherichia coli	MS14384	Metabolomics_GC-MS	METAB_HMDB0001078	METAB_HMDB0001078	-0.76	1					yes	yes	no	Mannose 6-phosphate	no
Escherichia coli	MS14384	Metabolomics_GC-MS	METAB_HMDB0001548	METAB_HMDB0001548	-0.76	1					yes	yes	yes	D-Ribose 5-phosphate	no
Escherichia coli	MS14384	Metabolomics_GC-MS	METAB_HMDB0000749	METAB_HMDB0000749	-0.75	1					yes	yes	yes	Mesaconic acid	no
Escherichia coli	MS14384	Metabolomics_GC-MS	METAB_HMDB0000362	METAB_HMDB0000362	-0.74	1					yes	yes	yes	2-Phosphoglyceric acid	no
Escherichia coli	MS14384	Metabolomics_GC-MS	METAB_HMDB0000209	METAB_HMDB0000209	-0.63	1					yes	yes	no	Phenylacetic acid	no
Escherichia coli	MS14384	Metabolomics_GC-MS	METAB_HMDB0000262	METAB_HMDB0000262	-0.63	1					yes	yes	yes	Thymine	no
Escherichia coli	MS14384	Metabolomics_GC-MS	METAB_HMDB0000744	METAB_HMDB0000744	-0.58	1					yes	yes	yes	Malic acid	no
Escherichia coli	MS14384	Metabolomics_GC-MS	METAB_HMDB0000187	METAB_HMDB0000187	-0.54	1					yes	yes	yes	L-Serine	no
Escherichia coli	MS14384	Metabolomics_GC-MS	METAB_HMDB0000167	METAB_HMDB0000167	-0.5	1					yes	yes	yes	L-Threonine	no
Escherichia coli	MS14384	Metabolomics_GC-MS	METAB_HMDB0000568	METAB_HMDB0000568	-0.5	1					yes	yes	no	D-Arabitol	no
Escherichia coli	MS14384	Metabolomics_GC-MS	METAB_HMDB0000148	METAB_HMDB0000148	-0.41	1					yes	yes	yes	L-Glutamic acid	no
Escherichia coli	MS14384	Metabolomics_GC-MS	METAB_HMDB0000258	METAB_HMDB0000258	-0.35	1					yes	yes	yes	Sucrose	no
Escherichia coli	MS14384	Metabolomics_GC-MS	METAB_HMDB0000195	METAB_HMDB0000195	-0.34	1					yes	yes	no	Inosine	no
Escherichia coli	MS14384	Metabolomics_GC-MS	METAB_HMDB0000263	METAB_HMDB0000263	-0.34	1					yes	yes	yes	Phosphoenolpyruvic acid	no
Escherichia coli	MS14384	Metabolomics_GC-MS	METAB_HMDB0000161	METAB_HMDB0000161	-0.24	1					yes	yes	yes	L-Alanine	no
Escherichia coli	MS14384	Metabolomics_GC-MS	METAB_HMDB0000190	METAB_HMDB0000190	-0.2	1					yes	yes	yes	L-Lactic acid	no
Escherichia coli	MS14384	Metabolomics_GC-MS	METAB_HMDB0000812	METAB_HMDB0000812	-0.15	1					yes	yes	yes	N-Acetyl-L-aspartic acid	no
Escherichia coli	MS14384	Metabolomics_GC-MS	METAB_HMDB0001488	METAB_HMDB0001488	-0.14	1					yes	yes	yes	Nicotinic acid	no
Escherichia coli	MS14384	Metabolomics_GC-MS	METAB_HMDB0034252	METAB_HMDB0034252	-0.13	1					yes	yes	yes	2-Aminoheptanedioic acid	no
Escherichia coli	MS14384	Metabolomics_GC-MS	METAB_HMDB0000254	METAB_HMDB0000254	-0.03	1					yes	yes	yes	Succinic acid	no
Escherichia coli	MS14384	Metabolomics_GC-MS	METAB_HMDB0000765	METAB_HMDB0000765	0.02	1					yes	yes	yes	Mannitol	no
Escherichia coli	MS14384	Metabolomics_GC-MS	METAB_HMDB0000094	METAB_HMDB0000094	0.04	1					yes	yes	yes	Citric acid	no
Escherichia coli	MS14384	Metabolomics_GC-MS	METAB_HMDB0006024	METAB_HMDB0006024	0.04	1					yes	yes	no	Mevalonolactone	no
Escherichia coli	MS14384	Metabolomics_GC-MS	METAB_HMDB0000482	METAB_HMDB0000482	0.05	1					yes	yes	yes	Caprylic acid	no
Escherichia coli	MS14384	Metabolomics_GC-MS	METAB_HMDB0000247	METAB_HMDB0000247	0.06	1					yes	yes	yes	Sorbitol	no
Escherichia coli	MS14384	Metabolomics_GC-MS	METAB_HMDB0000283	METAB_HMDB0000283	0.06	1					yes	yes	yes	D-Ribose	no
Escherichia coli	MS14384	Metabolomics_GC-MS	METAB_HMDB0000172	METAB_HMDB0000172	0.08	1					yes	yes	yes	L-Isoleucine	no
Escherichia coli	MS14384	Metabolomics_GC-MS	METAB_HMDB0000210	METAB_HMDB0000210	0.09	1					yes	yes	no	Pantothenic acid	no
Escherichia coli	MS14384	Metabolomics_GC-MS	METAB_HMDB0000157	METAB_HMDB0000157	0.1	1					yes	yes	no	Hypoxanthine	no
Escherichia coli	MS14384	Metabolomics_GC-MS	METAB_HMDB0000630	METAB_HMDB0000630	0.17	1					yes	yes	yes	Cytosine	no
Escherichia coli	MS14384	Metabolomics_GC-MS	METAB_HMDB0000535	METAB_HMDB0000535	0.18	1					yes	yes	yes	Caproic acid	no
Escherichia coli	MS14384	Metabolomics_GC-MS	METAB_HMDB0000847	METAB_HMDB0000847	0.19	1					yes	yes	yes	Pelargonic acid	no
Escherichia coli	MS14384	Metabolomics_GC-MS	METAB_HMDB0000034	METAB_HMDB0000034	0.2	1					yes	yes	yes	Adenine	no
Escherichia coli	MS14384	Metabolomics_GC-MS	METAB_HMDB0000273	METAB_HMDB0000273	0.2	1					yes	yes	no	Thymidine	no
Escherichia coli	MS14384	Metabolomics_GC-MS	METAB_HMDB0002142	METAB_HMDB0002142	0.22	1					yes	yes	no	Phosphoric acid	no
Escherichia coli	MS14384	Metabolomics_GC-MS	METAB_HMDB0000300	METAB_HMDB0000300	0.25	1					yes	yes	yes	Uracil	no
Escherichia coli	MS14384	Metabolomics_GC-MS	METAB_HMDB0001068	METAB_HMDB0001068	0.27	1					yes	yes	no	D-Sedoheptulose 7-phosphate	no
Escherichia coli	MS14384	Metabolomics_GC-MS	METAB_HMDB0000517	METAB_HMDB0000517	0.29	1					yes	yes	no	L-Arginine	no
Escherichia coli	MS14384	Metabolomics_GC-MS	METAB_HMDB0000883	METAB_HMDB0000883	0.39	1					yes	yes	yes	L-Valine	no
Escherichia coli	MS14384	Metabolomics_GC-MS	METAB_HMDB0000296	METAB_HMDB0000296	0.4	1					yes	yes	yes	Uridine	no
Escherichia coli	MS14384	Metabolomics_GC-MS	METAB_HMDB0000407	METAB_HMDB0000407	0.42	1					yes	yes	yes	2-Hydroxy-3-methylbutyric acid	no
Escherichia coli	MS14384	Metabolomics_GC-MS	METAB_UnnamedMetabolite	METAB_UnnamedMetabolite	0.43	1					yes	yes	no	UnnamedMetabolite	no
Escherichia coli	MS14384	Metabolomics_GC-MS	METAB_HMDB0000182	METAB_HMDB0000182	0.44	1					yes	yes	yes	L-Lysine	no
Escherichia coli	MS14384	Metabolomics_GC-MS	METAB_HMDB0001870	METAB_HMDB0001870	0.44	1					yes	yes	yes	Benzoic acid	no
Escherichia coli	MS14384	Metabolomics_GC-MS	METAB_HMDB0000072	METAB_HMDB0000072	0.46	1					yes	yes	no	cis-Aconitic acid	no
Escherichia coli	MS14384	Metabolomics_GC-MS	METAB_HMDB0001406	METAB_HMDB0001406	0.47	1					yes	yes	yes	Niacinamide	no
Escherichia coli	MS14384	Metabolomics_GC-MS	METAB_HMDB0032538	METAB_HMDB0032538	0.48	1					yes	yes	no	Triethanolamine	no
Escherichia coli	MS14384	Metabolomics_GC-MS	METAB_HMDB0000134	METAB_HMDB0000134	0.5	1					yes	yes	yes	Fumaric acid	no
Escherichia coli	MS14384	Metabolomics_GC-MS	METAB_HMDB0000206	METAB_HMDB0000206	0.53	1					yes	yes	no	N6-Acetyl-L-lysine	no
Escherichia coli	MS14384	Metabolomics_GC-MS	METAB_HMDB0000532	METAB_HMDB0000532	0.53	1					yes	yes	no	Acetylglycine	no
Escherichia coli	MS14384	Metabolomics_GC-MS	METAB_HMDB0000574	METAB_HMDB0000574	0.58	1					yes	yes	yes	L-Cysteine	no
Escherichia coli	MS14384	Metabolomics_GC-MS	METAB_HMDB0000696	METAB_HMDB0000696	0.73	1					yes	yes	yes	L-Methionine	no
Escherichia coli	MS14384	Metabolomics_GC-MS	METAB_HMDB0000687	METAB_HMDB0000687	0.75	1					yes	yes	yes	L-Leucine	no
Escherichia coli	MS14384	Metabolomics_GC-MS	METAB_HMDB0000638	METAB_HMDB0000638	0.78	1					yes	yes	yes	Dodecanoic acid	no
Escherichia coli	MS14384	Metabolomics_GC-MS	METAB_HMDB0000827	METAB_HMDB0000827	0.84	1					yes	yes	yes	Stearic acid	no
Escherichia coli	MS14384	Metabolomics_GC-MS	METAB_HMDB0000779	METAB_HMDB0000779	0.87	0.871867					yes	yes	no	Phenyllactic acid	no
Escherichia coli	MS14384	Metabolomics_GC-MS	METAB_HMDB0000957	METAB_HMDB0000957	0.89	1					yes	yes	no	Pyrocatechol	no
Escherichia coli	MS14384	Metabolomics_GC-MS	METAB_HMDB0000123	METAB_HMDB0000123	0.96	1					yes	yes	yes	Glycine	no
Escherichia coli	MS14384	Metabolomics_GC-MS	METAB_HMDB0003424	METAB_HMDB0003424	1	1					yes	yes	yes	1-Hexadecanol	no
Escherichia coli	MS14384	Metabolomics_GC-MS	METAB_HMDB0000510	METAB_HMDB0000510	1.01	1					yes	yes	no	Aminoadipic acid	no
Escherichia coli	MS14384	Metabolomics_GC-MS	METAB_HMDB0013674	METAB_HMDB0013674	1.01	1					yes	yes	yes	1,2,3-Trihydroxybenzene	no
Escherichia coli	MS14384	Metabolomics_GC-MS	METAB_HMDB0002520	METAB_HMDB0002520	1.14	1					yes	yes	yes	Beta-Glycerophosphoric acid	no
Escherichia coli	MS14384	Metabolomics_GC-MS	METAB_HMDB0000806	METAB_HMDB0000806	1.16	1					yes	yes	yes	Myristic acid	no
Escherichia coli	MS14384	Metabolomics_GC-MS	METAB_HMDB0000126	METAB_HMDB0000126	1.22	1					yes	yes	yes	Glycerol 3-phosphate	no
Escherichia coli	MS14384	Metabolomics_GC-MS	METAB_HMDB0000159	METAB_HMDB0000159	1.22	0.940852					yes	yes	yes	L-Phenylalanine	no
Escherichia coli	MS14384	Metabolomics_GC-MS	METAB_HMDB0001473	METAB_HMDB0001473	1.23	1					yes	yes	yes	Dihydroxyacetone phosphate	no
Escherichia coli	MS14384	Metabolomics_GC-MS	METAB_HMDB0000115	METAB_HMDB0000115	1.24	1					yes	yes	yes	Glycolic acid	no
Escherichia coli	MS14384	Metabolomics_GC-MS	METAB_HMDB0000742	METAB_HMDB0000742	1.24	1					yes	yes	yes	Homocysteine	no
Escherichia coli	MS14384	Metabolomics_GC-MS	METAB_HMDB0000357	METAB_HMDB0000357	1.25	1					yes	yes	yes	3-Hydroxybutyric acid	no
Escherichia coli	MS14384	Metabolomics_GC-MS	METAB_HMDB0000866	METAB_HMDB0000866	1.29	1					yes	yes	no	N-Acetyl-L-tyrosine	no
Escherichia coli	MS14384	Metabolomics_GC-MS	METAB_HMDB0000220	METAB_HMDB0000220	1.3	0.300013					yes	yes	yes	Palmitic acid	no
Escherichia coli	MS14384	Metabolomics_GC-MS	METAB_HMDB0000719	METAB_HMDB0000719	1.33	0.827359					yes	yes	no	L-Homoserine	no
Escherichia coli	MS14384	Metabolomics_GC-MS	METAB_HMDB0001844	METAB_HMDB0001844	1.36	1					yes	yes	yes	Methylsuccinic acid	no
Escherichia coli	MS14384	Metabolomics_GC-MS	METAB_HMDB0003229	METAB_HMDB0003229	1.48	1					yes	yes	yes	Palmitoleic acid	no
Escherichia coli	MS14384	Metabolomics_GC-MS	METAB_HMDB0000092	METAB_HMDB0000092	1.57	1					yes	yes	yes	Dimethylglycine	no
Escherichia coli	MS14384	Metabolomics_GC-MS	METAB_HMDB0000211	METAB_HMDB0000211	1.61	0.162256					yes	yes	yes	Myo-inositol;2-Hydroxy-3-methylbutyric acid	no
Escherichia coli	MS14384	Metabolomics_GC-MS	METAB_HMDB0000573	METAB_HMDB0000573	1.62	0.871867					yes	yes	yes	Elaidic acid	no
Escherichia coli	MS14384	Metabolomics_GC-MS	METAB_HMDB0002322	METAB_HMDB0002322	1.69	1					yes	yes	no	Cadaverine	no
Escherichia coli	MS14384	Metabolomics_GC-MS	METAB_HMDB0000158	METAB_HMDB0000158	1.75	0.267919					yes	yes	yes	L-Tyrosine	no
Escherichia coli	MS14384	Metabolomics_GC-MS	METAB_HMDB0000207	METAB_HMDB0000207	1.82	0.0183816					yes	yes	yes	Oleic acid	yes
Escherichia coli	MS14384	Metabolomics_GC-MS	METAB_HMDB0000176	METAB_HMDB0000176	1.84	0.524445					yes	yes	yes	Maleic acid	no
Escherichia coli	MS14384	Metabolomics_GC-MS	METAB_HMDB0000673	METAB_HMDB0000673	1.86	0.0343817					yes	yes	yes	Linoleic acid	yes
Escherichia coli	MS14384	Metabolomics_GC-MS	METAB_HMDB0002259	METAB_HMDB0002259	1.95	0.154971					yes	yes	yes	Heptadecanoic acid	no
Escherichia coli	MS14384	Metabolomics_GC-MS	METAB_HMDB0000650	METAB_HMDB0000650	2.13	0.19842					yes	yes	no	D-Alpha-aminobutyric acid	no
Escherichia coli	MS14384	Metabolomics_GC-MS	METAB_HMDB0000661	METAB_HMDB0000661	2.42	0.00259353					yes	yes	yes	Glutaric acid	yes
Escherichia coli	MS14384	Metabolomics_GC-MS	METAB_HMDB0000076	METAB_HMDB0000076	2.51	1					yes	yes	no	Dihydrouracil	no
Escherichia coli	MS14384	Metabolomics_GC-MS	METAB_HMDB0000050	METAB_HMDB0000050	2.72	1					yes	yes	yes	Adenosine	no
Escherichia coli	MS14384	Metabolomics_GC-MS	METAB_HMDB0000149	METAB_HMDB0000149	3.39	0.157882					yes	yes	yes	Ethanolamine	no
Escherichia coli	MS14384	Metabolomics_GC-MS	METAB_HMDB0059916	METAB_HMDB0059916	4.15	0.000439					yes	yes	no	2,3-Dihydroxybutanedioic acid	yes
Escherichia coli	MS14384	Metabolomics_GC-MS	METAB_HMDB0000067	METAB_HMDB0000067	9.34	0.000683					yes	yes	yes	Cholesterol	yes
Escherichia coli	MS14386	Metabolomics_GC-MS	METAB_HMDB0000122	METAB_HMDB0000122	-2.59	0.0126026					yes	yes	yes	D-Glucose	yes
Escherichia coli	MS14386	Metabolomics_GC-MS	METAB_HMDB0000169	METAB_HMDB0000169	-2.59	0.00747511					yes	yes	no	D-Mannose	yes
Escherichia coli	MS14386	Metabolomics_GC-MS	METAB_HMDB0000143	METAB_HMDB0000143	-2.56	0.00748001					yes	yes	no	D-Galactose	yes
Escherichia coli	MS14386	Metabolomics_GC-MS	METAB_HMDB0001129	METAB_HMDB0001129	-2.48	1					yes	yes	no	N-Acetylmannosamine	no
Escherichia coli	MS14386	Metabolomics_GC-MS	METAB_HMDB0001151	METAB_HMDB0001151	-2.47	0.00936858					yes	yes	no	Allose	yes
Escherichia coli	MS14386	Metabolomics_GC-MS	METAB_HMDB0000163	METAB_HMDB0000163	-2.42	0.00280942					yes	yes	yes	D-Maltose	yes
Escherichia coli	MS14386	Metabolomics_GC-MS	METAB_HMDB0001392	METAB_HMDB0001392	-2.34	1					yes	yes	no	p-Aminobenzoic acid	no
Escherichia coli	MS14386	Metabolomics_GC-MS	METAB_HMDB0001401	METAB_HMDB0001401	-2.22	1					yes	yes	no	Glucose 6-phosphate	no
Escherichia coli	MS14386	Metabolomics_GC-MS	METAB_HMDB0000426	METAB_HMDB0000426	-2.08	1					yes	yes	yes	Citramalic acid	no
Escherichia coli	MS14386	Metabolomics_GC-MS	METAB_HMDB0000694	METAB_HMDB0000694	-1.96	0.296153					yes	yes	yes	L-2-Hydroxyglutaric acid	no
Escherichia coli	MS14386	Metabolomics_GC-MS	METAB_HMDB0002994	METAB_HMDB0002994	-1.93	0.154654					yes	yes	no	Erythritol	no
Escherichia coli	MS14386	Metabolomics_GC-MS	METAB_HMDB0001076	METAB_HMDB0001076	-1.91	1					yes	yes	no	Fructose 1-phosphate	no
Escherichia coli	MS14386	Metabolomics_GC-MS	METAB_HMDB0000749	METAB_HMDB0000749	-1.82	1					yes	yes	yes	Mesaconic acid	no
Escherichia coli	MS14386	Metabolomics_GC-MS	METAB_HMDB0000209	METAB_HMDB0000209	-1.81	0.667327					yes	yes	no	Phenylacetic acid	no
Escherichia coli	MS14386	Metabolomics_GC-MS	METAB_HMDB0001266	METAB_HMDB0001266	-1.72	0.0151458					yes	yes	no	L-Sorbose	yes
Escherichia coli	MS14386	Metabolomics_GC-MS	METAB_HMDB0000660	METAB_HMDB0000660	-1.69	0.00639835					yes	yes	yes	D-Fructose	yes
Escherichia coli	MS14386	Metabolomics_GC-MS	METAB_HMDB0000056	METAB_HMDB0000056	-1.66	1					yes	yes	yes	Beta-Alanine	no
Escherichia coli	MS14386	Metabolomics_GC-MS	METAB_HMDB0000195	METAB_HMDB0000195	-1.49	1					yes	yes	no	Inosine	no
Escherichia coli	MS14386	Metabolomics_GC-MS	METAB_HMDB0000500	METAB_HMDB0000500	-1.26	0.745674					yes	yes	no	4-Hydroxybenzoic acid	no
Escherichia coli	MS14386	Metabolomics_GC-MS	METAB_HMDB0001068	METAB_HMDB0001068	-1.1	1					yes	yes	no	D-Sedoheptulose 7-phosphate	no
Escherichia coli	MS14386	Metabolomics_GC-MS	METAB_HMDB0000132	METAB_HMDB0000132	-1.07	1					yes	yes	yes	Guanine	no
Escherichia coli	MS14386	Metabolomics_GC-MS	METAB_HMDB0000362	METAB_HMDB0000362	-1.06	0.676217					yes	yes	yes	2-Phosphoglyceric acid	no
Escherichia coli	MS14386	Metabolomics_GC-MS	METAB_HMDB0000292	METAB_HMDB0000292	-1.05	1					yes	yes	no	Xanthine	no
Escherichia coli	MS14386	Metabolomics_GC-MS	METAB_HMDB0000283	METAB_HMDB0000283	-1.01	1					yes	yes	yes	D-Ribose	no
Escherichia coli	MS14386	Metabolomics_GC-MS	METAB_HMDB0001078	METAB_HMDB0001078	-0.99	1					yes	yes	no	Mannose 6-phosphate	no
Escherichia coli	MS14386	Metabolomics_GC-MS	METAB_HMDB0000167	METAB_HMDB0000167	-0.95	0.30704					yes	yes	yes	L-Threonine	no
Escherichia coli	MS14386	Metabolomics_GC-MS	METAB_HMDB0000139	METAB_HMDB0000139	-0.92	1					yes	yes	yes	Glyceric acid	no
Escherichia coli	MS14386	Metabolomics_GC-MS	METAB_HMDB0000243	METAB_HMDB0000243	-0.91	1					yes	yes	yes	Pyruvic acid	no
Escherichia coli	MS14386	Metabolomics_GC-MS	METAB_HMDB0000975	METAB_HMDB0000975	-0.89	0.745674					yes	yes	no	Trehalose	no
Escherichia coli	MS14386	Metabolomics_GC-MS	METAB_HMDB0000407	METAB_HMDB0000407	-0.77	1					yes	yes	yes	2-Hydroxy-3-methylbutyric acid	no
Escherichia coli	MS14386	Metabolomics_GC-MS	METAB_HMDB0000765	METAB_HMDB0000765	-0.75	1					yes	yes	yes	Mannitol	no
Escherichia coli	MS14386	Metabolomics_GC-MS	METAB_HMDB0000208	METAB_HMDB0000208	-0.74	1					yes	yes	yes	Oxoglutaric acid;2-Ketoglutarate	no
Escherichia coli	MS14386	Metabolomics_GC-MS	METAB_HMDB0000157	METAB_HMDB0000157	-0.72	1					yes	yes	no	Hypoxanthine	no
Escherichia coli	MS14386	Metabolomics_GC-MS	METAB_HMDB0000034	METAB_HMDB0000034	-0.69	1					yes	yes	yes	Adenine	no
Escherichia coli	MS14386	Metabolomics_GC-MS	METAB_HMDB0000247	METAB_HMDB0000247	-0.66	1					yes	yes	yes	Sorbitol	no
Escherichia coli	MS14386	Metabolomics_GC-MS	METAB_HMDB0034252	METAB_HMDB0034252	-0.52	1					yes	yes	yes	2-Aminoheptanedioic acid	no
Escherichia coli	MS14386	Metabolomics_GC-MS	METAB_HMDB0000263	METAB_HMDB0000263	-0.45	1					yes	yes	yes	Phosphoenolpyruvic acid	no
Escherichia coli	MS14386	Metabolomics_GC-MS	METAB_HMDB0000779	METAB_HMDB0000779	-0.44	1					yes	yes	no	Phenyllactic acid	no
Escherichia coli	MS14386	Metabolomics_GC-MS	METAB_HMDB0000744	METAB_HMDB0000744	-0.42	1					yes	yes	yes	Malic acid	no
Escherichia coli	MS14386	Metabolomics_GC-MS	METAB_HMDB0000094	METAB_HMDB0000094	-0.33	1					yes	yes	yes	Citric acid	no
Escherichia coli	MS14386	Metabolomics_GC-MS	METAB_HMDB0000273	METAB_HMDB0000273	-0.32	1					yes	yes	no	Thymidine	no
Escherichia coli	MS14386	Metabolomics_GC-MS	METAB_HMDB0000162	METAB_HMDB0000162	-0.23	1					yes	yes	yes	L-Proline	no
Escherichia coli	MS14386	Metabolomics_GC-MS	METAB_HMDB0006024	METAB_HMDB0006024	-0.18	1					yes	yes	no	Mevalonolactone	no
Escherichia coli	MS14386	Metabolomics_GC-MS	METAB_HMDB0000296	METAB_HMDB0000296	-0.17	1					yes	yes	yes	Uridine	no
Escherichia coli	MS14386	Metabolomics_GC-MS	METAB_HMDB0001488	METAB_HMDB0001488	-0.13	1					yes	yes	yes	Nicotinic acid	no
Escherichia coli	MS14386	Metabolomics_GC-MS	METAB_HMDB0000568	METAB_HMDB0000568	-0.08	1					yes	yes	no	D-Arabitol	no
Escherichia coli	MS14386	Metabolomics_GC-MS	METAB_HMDB0000076	METAB_HMDB0000076	-0.02	1					yes	yes	no	Dihydrouracil	no
Escherichia coli	MS14386	Metabolomics_GC-MS	METAB_HMDB0000148	METAB_HMDB0000148	0.06	1					yes	yes	yes	L-Glutamic acid	no
Escherichia coli	MS14386	Metabolomics_GC-MS	METAB_HMDB0029942	METAB_HMDB0029942	0.1	1					yes	yes	no	D-Arabinose	no
Escherichia coli	MS14386	Metabolomics_GC-MS	METAB_HMDB0000262	METAB_HMDB0000262	0.13	1					yes	yes	yes	Thymine	no
Escherichia coli	MS14386	Metabolomics_GC-MS	METAB_HMDB0000187	METAB_HMDB0000187	0.14	1					yes	yes	yes	L-Serine	no
Escherichia coli	MS14386	Metabolomics_GC-MS	METAB_HMDB0000190	METAB_HMDB0000190	0.14	1					yes	yes	yes	L-Lactic acid	no
Escherichia coli	MS14386	Metabolomics_GC-MS	METAB_HMDB0000517	METAB_HMDB0000517	0.17	1					yes	yes	no	L-Arginine	no
Escherichia coli	MS14386	Metabolomics_GC-MS	METAB_HMDB0000161	METAB_HMDB0000161	0.23	1					yes	yes	yes	L-Alanine	no
Escherichia coli	MS14386	Metabolomics_GC-MS	METAB_HMDB0000630	METAB_HMDB0000630	0.25	1					yes	yes	yes	Cytosine	no
Escherichia coli	MS14386	Metabolomics_GC-MS	METAB_HMDB0000123	METAB_HMDB0000123	0.28	1					yes	yes	yes	Glycine	no
Escherichia coli	MS14386	Metabolomics_GC-MS	METAB_HMDB0001473	METAB_HMDB0001473	0.29	1					yes	yes	yes	Dihydroxyacetone phosphate	no
Escherichia coli	MS14386	Metabolomics_GC-MS	METAB_HMDB0001548	METAB_HMDB0001548	0.29	1					yes	yes	yes	D-Ribose 5-phosphate	no
Escherichia coli	MS14386	Metabolomics_GC-MS	METAB_HMDB0000806	METAB_HMDB0000806	0.3	1					yes	yes	yes	Myristic acid	no
Escherichia coli	MS14386	Metabolomics_GC-MS	METAB_HMDB0000050	METAB_HMDB0000050	0.33	1					yes	yes	yes	Adenosine	no
Escherichia coli	MS14386	Metabolomics_GC-MS	METAB_HMDB0000126	METAB_HMDB0000126	0.34	1					yes	yes	yes	Glycerol 3-phosphate	no
Escherichia coli	MS14386	Metabolomics_GC-MS	METAB_HMDB0000300	METAB_HMDB0000300	0.35	1					yes	yes	yes	Uracil	no
Escherichia coli	MS14386	Metabolomics_GC-MS	METAB_HMDB0000172	METAB_HMDB0000172	0.37	1					yes	yes	yes	L-Isoleucine	no
Escherichia coli	MS14386	Metabolomics_GC-MS	METAB_HMDB0000210	METAB_HMDB0000210	0.44	1					yes	yes	no	Pantothenic acid	no
Escherichia coli	MS14386	Metabolomics_GC-MS	METAB_HMDB0000510	METAB_HMDB0000510	0.49	1					yes	yes	no	Aminoadipic acid	no
Escherichia coli	MS14386	Metabolomics_GC-MS	METAB_HMDB0000574	METAB_HMDB0000574	0.5	1					yes	yes	yes	L-Cysteine	no
Escherichia coli	MS14386	Metabolomics_GC-MS	METAB_HMDB0000072	METAB_HMDB0000072	0.52	1					yes	yes	no	cis-Aconitic acid	no
Escherichia coli	MS14386	Metabolomics_GC-MS	METAB_HMDB0000159	METAB_HMDB0000159	0.52	1					yes	yes	yes	L-Phenylalanine	no
Escherichia coli	MS14386	Metabolomics_GC-MS	METAB_HMDB0000812	METAB_HMDB0000812	0.52	1					yes	yes	yes	N-Acetyl-L-aspartic acid	no
Escherichia coli	MS14386	Metabolomics_GC-MS	METAB_HMDB0000866	METAB_HMDB0000866	0.52	1					yes	yes	no	N-Acetyl-L-tyrosine	no
Escherichia coli	MS14386	Metabolomics_GC-MS	METAB_HMDB0000638	METAB_HMDB0000638	0.57	1					yes	yes	yes	Dodecanoic acid	no
Escherichia coli	MS14386	Metabolomics_GC-MS	METAB_HMDB0000254	METAB_HMDB0000254	0.63	1					yes	yes	yes	Succinic acid	no
Escherichia coli	MS14386	Metabolomics_GC-MS	METAB_HMDB0001406	METAB_HMDB0001406	0.67	1					yes	yes	yes	Niacinamide	no
Escherichia coli	MS14386	Metabolomics_GC-MS	METAB_UnnamedMetabolite	METAB_UnnamedMetabolite	0.67	1					yes	yes	no	UnnamedMetabolite	no
Escherichia coli	MS14386	Metabolomics_GC-MS	METAB_HMDB0000742	METAB_HMDB0000742	0.68	1					yes	yes	yes	Homocysteine	no
Escherichia coli	MS14386	Metabolomics_GC-MS	METAB_HMDB0032538	METAB_HMDB0032538	0.72	0.676217					yes	yes	no	Triethanolamine	no
Escherichia coli	MS14386	Metabolomics_GC-MS	METAB_HMDB0002520	METAB_HMDB0002520	0.76	1					yes	yes	yes	Beta-Glycerophosphoric acid	no
Escherichia coli	MS14386	Metabolomics_GC-MS	METAB_HMDB0000191	METAB_HMDB0000191	0.77	1					yes	yes	yes	L-Aspartic acid	no
Escherichia coli	MS14386	Metabolomics_GC-MS	METAB_3-Aminoglutaric acid	METAB_3-Aminoglutaric acid	0.8	1					yes	yes	yes	3-Aminoglutaric acid	no
Escherichia coli	MS14386	Metabolomics_GC-MS	METAB_HMDB0000696	METAB_HMDB0000696	0.81	1					yes	yes	yes	L-Methionine	no
Escherichia coli	MS14386	Metabolomics_GC-MS	METAB_HMDB0000134	METAB_HMDB0000134	0.83	0.965749					yes	yes	yes	Fumaric acid	no
Escherichia coli	MS14386	Metabolomics_GC-MS	METAB_HMDB0000883	METAB_HMDB0000883	0.83	0.0828969					yes	yes	yes	L-Valine	no
Escherichia coli	MS14386	Metabolomics_GC-MS	METAB_HMDB0002142	METAB_HMDB0002142	0.84	0.184006					yes	yes	no	Phosphoric acid	no
Escherichia coli	MS14386	Metabolomics_GC-MS	METAB_HMDB0000532	METAB_HMDB0000532	0.9	1					yes	yes	no	Acetylglycine	no
Escherichia coli	MS14386	Metabolomics_GC-MS	METAB_HMDB0003229	METAB_HMDB0003229	0.94	1					yes	yes	yes	Palmitoleic acid	no
Escherichia coli	MS14386	Metabolomics_GC-MS	METAB_HMDB0000149	METAB_HMDB0000149	0.96	1					yes	yes	yes	Ethanolamine	no
Escherichia coli	MS14386	Metabolomics_GC-MS	METAB_HMDB0000258	METAB_HMDB0000258	0.97	1					yes	yes	yes	Sucrose	no
Escherichia coli	MS14386	Metabolomics_GC-MS	METAB_HMDB0000573	METAB_HMDB0000573	1.02	1					yes	yes	yes	Elaidic acid	no
Escherichia coli	MS14386	Metabolomics_GC-MS	METAB_HMDB0000176	METAB_HMDB0000176	1.05	1					yes	yes	yes	Maleic acid	no
Escherichia coli	MS14386	Metabolomics_GC-MS	METAB_HMDB0000957	METAB_HMDB0000957	1.05	0.552995					yes	yes	no	Pyrocatechol	no
Escherichia coli	MS14386	Metabolomics_GC-MS	METAB_HMDB0001870	METAB_HMDB0001870	1.06	0.565526					yes	yes	yes	Benzoic acid	no
Escherichia coli	MS14386	Metabolomics_GC-MS	METAB_HMDB0000687	METAB_HMDB0000687	1.2	0.0273787					yes	yes	yes	L-Leucine	yes
Escherichia coli	MS14386	Metabolomics_GC-MS	METAB_HMDB0000535	METAB_HMDB0000535	1.27	1					yes	yes	yes	Caproic acid	no
Escherichia coli	MS14386	Metabolomics_GC-MS	METAB_HMDB0000211	METAB_HMDB0000211	1.29	1					yes	yes	yes	Myo-inositol;2-Hydroxy-3-methylbutyric acid	no
Escherichia coli	MS14386	Metabolomics_GC-MS	METAB_HMDB0000719	METAB_HMDB0000719	1.29	1					yes	yes	no	L-Homoserine	no
Escherichia coli	MS14386	Metabolomics_GC-MS	METAB_HMDB0000206	METAB_HMDB0000206	1.3	1					yes	yes	no	N6-Acetyl-L-lysine	no
Escherichia coli	MS14386	Metabolomics_GC-MS	METAB_HMDB0000220	METAB_HMDB0000220	1.51	0.291798					yes	yes	yes	Palmitic acid	no
Escherichia coli	MS14386	Metabolomics_GC-MS	METAB_HMDB0000847	METAB_HMDB0000847	1.54	1					yes	yes	yes	Pelargonic acid	no
Escherichia coli	MS14386	Metabolomics_GC-MS	METAB_HMDB0000827	METAB_HMDB0000827	1.54	0.262179					yes	yes	yes	Stearic acid	no
Escherichia coli	MS14386	Metabolomics_GC-MS	METAB_HMDB0002259	METAB_HMDB0002259	1.56	0.0453237					yes	yes	yes	Heptadecanoic acid	yes
Escherichia coli	MS14386	Metabolomics_GC-MS	METAB_HMDB0000182	METAB_HMDB0000182	1.57	1					yes	yes	yes	L-Lysine	no
Escherichia coli	MS14386	Metabolomics_GC-MS	METAB_HMDB0013674	METAB_HMDB0013674	1.58	0.565526					yes	yes	yes	1,2,3-Trihydroxybenzene	no
Escherichia coli	MS14386	Metabolomics_GC-MS	METAB_HMDB0000482	METAB_HMDB0000482	1.68	1					yes	yes	yes	Caprylic acid	no
Escherichia coli	MS14386	Metabolomics_GC-MS	METAB_HMDB0000115	METAB_HMDB0000115	1.77	1					yes	yes	yes	Glycolic acid	no
Escherichia coli	MS14386	Metabolomics_GC-MS	METAB_HMDB0000092	METAB_HMDB0000092	1.85	1					yes	yes	yes	Dimethylglycine	no
Escherichia coli	MS14386	Metabolomics_GC-MS	METAB_HMDB0000661	METAB_HMDB0000661	1.95	0.0828969					yes	yes	yes	Glutaric acid	no
Escherichia coli	MS14386	Metabolomics_GC-MS	METAB_HMDB0000158	METAB_HMDB0000158	1.95	0.0233642					yes	yes	yes	L-Tyrosine	yes
Escherichia coli	MS14386	Metabolomics_GC-MS	METAB_HMDB0003424	METAB_HMDB0003424	2.1	0.0165876					yes	yes	yes	1-Hexadecanol	yes
Escherichia coli	MS14386	Metabolomics_GC-MS	METAB_HMDB0002322	METAB_HMDB0002322	2.22	1					yes	yes	no	Cadaverine	no
Escherichia coli	MS14386	Metabolomics_GC-MS	METAB_HMDB0000357	METAB_HMDB0000357	2.45	0.0161693					yes	yes	yes	3-Hydroxybutyric acid	yes
Escherichia coli	MS14386	Metabolomics_GC-MS	METAB_HMDB0000650	METAB_HMDB0000650	2.72	0.0564412					yes	yes	no	D-Alpha-aminobutyric acid	no
Escherichia coli	MS14386	Metabolomics_GC-MS	METAB_HMDB0000207	METAB_HMDB0000207	2.73	0.00144875					yes	yes	yes	Oleic acid	yes
Escherichia coli	MS14386	Metabolomics_GC-MS	METAB_HMDB0000673	METAB_HMDB0000673	2.81	0.0231807					yes	yes	yes	Linoleic acid	yes
Escherichia coli	MS14386	Metabolomics_GC-MS	METAB_HMDB0001844	METAB_HMDB0001844	3.55	0.0317304					yes	yes	yes	Methylsuccinic acid	yes
Escherichia coli	MS14386	Metabolomics_GC-MS	METAB_HMDB0059916	METAB_HMDB0059916	3.75	0.0178415					yes	yes	no	2,3-Dihydroxybutanedioic acid	yes
Escherichia coli	MS14386	Metabolomics_GC-MS	METAB_HMDB0000067	METAB_HMDB0000067	9.73	3.33e-05					yes	yes	yes	Cholesterol	yes
Escherichia coli	MS14387	Metabolomics_GC-MS	METAB_HMDB0001129	METAB_HMDB0001129	-5.22	1					yes	yes	no	N-Acetylmannosamine	no
Escherichia coli	MS14387	Metabolomics_GC-MS	METAB_HMDB0000292	METAB_HMDB0000292	-3.09	0.197282					yes	yes	no	Xanthine	no
Escherichia coli	MS14387	Metabolomics_GC-MS	METAB_HMDB0001392	METAB_HMDB0001392	-2.87	1					yes	yes	no	p-Aminobenzoic acid	no
Escherichia coli	MS14387	Metabolomics_GC-MS	METAB_HMDB0001076	METAB_HMDB0001076	-2.13	1					yes	yes	no	Fructose 1-phosphate	no
Escherichia coli	MS14387	Metabolomics_GC-MS	METAB_HMDB0000195	METAB_HMDB0000195	-2.05	1					yes	yes	no	Inosine	no
Escherichia coli	MS14387	Metabolomics_GC-MS	METAB_HMDB0000132	METAB_HMDB0000132	-1.98	1					yes	yes	yes	Guanine	no
Escherichia coli	MS14387	Metabolomics_GC-MS	METAB_HMDB0002994	METAB_HMDB0002994	-1.78	0.0029163					yes	yes	no	Erythritol	yes
Escherichia coli	MS14387	Metabolomics_GC-MS	METAB_HMDB0001266	METAB_HMDB0001266	-1.71	0.734267					yes	yes	no	L-Sorbose	no
Escherichia coli	MS14387	Metabolomics_GC-MS	METAB_HMDB0000122	METAB_HMDB0000122	-1.7	1					yes	yes	yes	D-Glucose	no
Escherichia coli	MS14387	Metabolomics_GC-MS	METAB_HMDB0000143	METAB_HMDB0000143	-1.7	1					yes	yes	no	D-Galactose	no
Escherichia coli	MS14387	Metabolomics_GC-MS	METAB_HMDB0000169	METAB_HMDB0000169	-1.68	1					yes	yes	no	D-Mannose	no
Escherichia coli	MS14387	Metabolomics_GC-MS	METAB_HMDB0001151	METAB_HMDB0001151	-1.62	1					yes	yes	no	Allose	no
Escherichia coli	MS14387	Metabolomics_GC-MS	METAB_HMDB0000139	METAB_HMDB0000139	-1.61	1					yes	yes	yes	Glyceric acid	no
Escherichia coli	MS14387	Metabolomics_GC-MS	METAB_HMDB0000209	METAB_HMDB0000209	-1.61	1					yes	yes	no	Phenylacetic acid	no
Escherichia coli	MS14387	Metabolomics_GC-MS	METAB_HMDB0000660	METAB_HMDB0000660	-1.61	1					yes	yes	yes	D-Fructose	no
Escherichia coli	MS14387	Metabolomics_GC-MS	METAB_HMDB0000500	METAB_HMDB0000500	-1.58	0.197282					yes	yes	no	4-Hydroxybenzoic acid	no
Escherichia coli	MS14387	Metabolomics_GC-MS	METAB_HMDB0000263	METAB_HMDB0000263	-1.57	1					yes	yes	yes	Phosphoenolpyruvic acid	no
Escherichia coli	MS14387	Metabolomics_GC-MS	METAB_HMDB0000163	METAB_HMDB0000163	-1.55	1					yes	yes	yes	D-Maltose	no
Escherichia coli	MS14387	Metabolomics_GC-MS	METAB_HMDB0000694	METAB_HMDB0000694	-1.53	0.85701					yes	yes	yes	L-2-Hydroxyglutaric acid	no
Escherichia coli	MS14387	Metabolomics_GC-MS	METAB_HMDB0000362	METAB_HMDB0000362	-1.42	0.0597581					yes	yes	yes	2-Phosphoglyceric acid	no
Escherichia coli	MS14387	Metabolomics_GC-MS	METAB_HMDB0000157	METAB_HMDB0000157	-1.37	1					yes	yes	no	Hypoxanthine	no
Escherichia coli	MS14387	Metabolomics_GC-MS	METAB_HMDB0000056	METAB_HMDB0000056	-1.36	1					yes	yes	yes	Beta-Alanine	no
Escherichia coli	MS14387	Metabolomics_GC-MS	METAB_HMDB0001401	METAB_HMDB0001401	-0.99	1					yes	yes	no	Glucose 6-phosphate	no
Escherichia coli	MS14387	Metabolomics_GC-MS	METAB_HMDB0000208	METAB_HMDB0000208	-0.88	1					yes	yes	yes	Oxoglutaric acid;2-Ketoglutarate	no
Escherichia coli	MS14387	Metabolomics_GC-MS	METAB_HMDB0000765	METAB_HMDB0000765	-0.87	1					yes	yes	yes	Mannitol	no
Escherichia coli	MS14387	Metabolomics_GC-MS	METAB_HMDB0000247	METAB_HMDB0000247	-0.8	1					yes	yes	yes	Sorbitol	no
Escherichia coli	MS14387	Metabolomics_GC-MS	METAB_HMDB0000283	METAB_HMDB0000283	-0.64	1					yes	yes	yes	D-Ribose	no
Escherichia coli	MS14387	Metabolomics_GC-MS	METAB_HMDB0000744	METAB_HMDB0000744	-0.45	1					yes	yes	yes	Malic acid	no
Escherichia coli	MS14387	Metabolomics_GC-MS	METAB_HMDB0000243	METAB_HMDB0000243	-0.44	1					yes	yes	yes	Pyruvic acid	no
Escherichia coli	MS14387	Metabolomics_GC-MS	METAB_HMDB0001078	METAB_HMDB0001078	-0.44	1					yes	yes	no	Mannose 6-phosphate	no
Escherichia coli	MS14387	Metabolomics_GC-MS	METAB_HMDB0034252	METAB_HMDB0034252	-0.41	1					yes	yes	yes	2-Aminoheptanedioic acid	no
Escherichia coli	MS14387	Metabolomics_GC-MS	METAB_HMDB0000094	METAB_HMDB0000094	-0.38	1					yes	yes	yes	Citric acid	no
Escherichia coli	MS14387	Metabolomics_GC-MS	METAB_HMDB0000975	METAB_HMDB0000975	-0.38	1					yes	yes	no	Trehalose	no
Escherichia coli	MS14387	Metabolomics_GC-MS	METAB_HMDB0000190	METAB_HMDB0000190	-0.25	1					yes	yes	yes	L-Lactic acid	no
Escherichia coli	MS14387	Metabolomics_GC-MS	METAB_HMDB0000072	METAB_HMDB0000072	-0.12	1					yes	yes	no	cis-Aconitic acid	no
Escherichia coli	MS14387	Metabolomics_GC-MS	METAB_HMDB0000148	METAB_HMDB0000148	-0.08	1					yes	yes	yes	L-Glutamic acid	no
Escherichia coli	MS14387	Metabolomics_GC-MS	METAB_HMDB0001068	METAB_HMDB0001068	-0.05	1					yes	yes	no	D-Sedoheptulose 7-phosphate	no
Escherichia coli	MS14387	Metabolomics_GC-MS	METAB_HMDB0000426	METAB_HMDB0000426	-0.02	1					yes	yes	yes	Citramalic acid	no
Escherichia coli	MS14387	Metabolomics_GC-MS	METAB_HMDB0029942	METAB_HMDB0029942	0.06	1					yes	yes	no	D-Arabinose	no
Escherichia coli	MS14387	Metabolomics_GC-MS	METAB_HMDB0000076	METAB_HMDB0000076	0.14	1					yes	yes	no	Dihydrouracil	no
Escherichia coli	MS14387	Metabolomics_GC-MS	METAB_HMDB0000630	METAB_HMDB0000630	0.19	1					yes	yes	yes	Cytosine	no
Escherichia coli	MS14387	Metabolomics_GC-MS	METAB_HMDB0001548	METAB_HMDB0001548	0.22	1					yes	yes	yes	D-Ribose 5-phosphate	no
Escherichia coli	MS14387	Metabolomics_GC-MS	METAB_HMDB0001488	METAB_HMDB0001488	0.26	1					yes	yes	yes	Nicotinic acid	no
Escherichia coli	MS14387	Metabolomics_GC-MS	METAB_HMDB0000482	METAB_HMDB0000482	0.28	1					yes	yes	yes	Caprylic acid	no
Escherichia coli	MS14387	Metabolomics_GC-MS	METAB_HMDB0000262	METAB_HMDB0000262	0.29	1					yes	yes	yes	Thymine	no
Escherichia coli	MS14387	Metabolomics_GC-MS	METAB_HMDB0000535	METAB_HMDB0000535	0.29	1					yes	yes	yes	Caproic acid	no
Escherichia coli	MS14387	Metabolomics_GC-MS	METAB_HMDB0000167	METAB_HMDB0000167	0.33	1					yes	yes	yes	L-Threonine	no
Escherichia coli	MS14387	Metabolomics_GC-MS	METAB_HMDB0000254	METAB_HMDB0000254	0.36	1					yes	yes	yes	Succinic acid	no
Escherichia coli	MS14387	Metabolomics_GC-MS	METAB_HMDB0000568	METAB_HMDB0000568	0.36	1					yes	yes	no	D-Arabitol	no
Escherichia coli	MS14387	Metabolomics_GC-MS	METAB_HMDB0000517	METAB_HMDB0000517	0.42	1					yes	yes	no	L-Arginine	no
Escherichia coli	MS14387	Metabolomics_GC-MS	METAB_HMDB0000827	METAB_HMDB0000827	0.42	1					yes	yes	yes	Stearic acid	no
Escherichia coli	MS14387	Metabolomics_GC-MS	METAB_HMDB0000300	METAB_HMDB0000300	0.43	1					yes	yes	yes	Uracil	no
Escherichia coli	MS14387	Metabolomics_GC-MS	METAB_HMDB0001473	METAB_HMDB0001473	0.47	1					yes	yes	yes	Dihydroxyacetone phosphate	no
Escherichia coli	MS14387	Metabolomics_GC-MS	METAB_HMDB0002142	METAB_HMDB0002142	0.5	1					yes	yes	no	Phosphoric acid	no
Escherichia coli	MS14387	Metabolomics_GC-MS	METAB_HMDB0000220	METAB_HMDB0000220	0.54	1					yes	yes	yes	Palmitic acid	no
Escherichia coli	MS14387	Metabolomics_GC-MS	METAB_HMDB0001870	METAB_HMDB0001870	0.54	1					yes	yes	yes	Benzoic acid	no
Escherichia coli	MS14387	Metabolomics_GC-MS	METAB_HMDB0000126	METAB_HMDB0000126	0.56	1					yes	yes	yes	Glycerol 3-phosphate	no
Escherichia coli	MS14387	Metabolomics_GC-MS	METAB_HMDB0000273	METAB_HMDB0000273	0.56	1					yes	yes	no	Thymidine	no
Escherichia coli	MS14387	Metabolomics_GC-MS	METAB_HMDB0000162	METAB_HMDB0000162	0.57	1					yes	yes	yes	L-Proline	no
Escherichia coli	MS14387	Metabolomics_GC-MS	METAB_HMDB0000847	METAB_HMDB0000847	0.63	1					yes	yes	yes	Pelargonic acid	no
Escherichia coli	MS14387	Metabolomics_GC-MS	METAB_HMDB0000134	METAB_HMDB0000134	0.64	1					yes	yes	yes	Fumaric acid	no
Escherichia coli	MS14387	Metabolomics_GC-MS	METAB_HMDB0002520	METAB_HMDB0002520	0.68	1					yes	yes	yes	Beta-Glycerophosphoric acid	no
Escherichia coli	MS14387	Metabolomics_GC-MS	METAB_HMDB0000187	METAB_HMDB0000187	0.7	1					yes	yes	yes	L-Serine	no
Escherichia coli	MS14387	Metabolomics_GC-MS	METAB_HMDB0000573	METAB_HMDB0000573	0.7	1					yes	yes	yes	Elaidic acid	no
Escherichia coli	MS14387	Metabolomics_GC-MS	METAB_HMDB0002259	METAB_HMDB0002259	0.73	1					yes	yes	yes	Heptadecanoic acid	no
Escherichia coli	MS14387	Metabolomics_GC-MS	METAB_HMDB0000407	METAB_HMDB0000407	0.75	1					yes	yes	yes	2-Hydroxy-3-methylbutyric acid	no
Escherichia coli	MS14387	Metabolomics_GC-MS	METAB_3-Aminoglutaric acid	METAB_3-Aminoglutaric acid	0.76	1					yes	yes	yes	3-Aminoglutaric acid	no
Escherichia coli	MS14387	Metabolomics_GC-MS	METAB_HMDB0000191	METAB_HMDB0000191	0.77	1					yes	yes	yes	L-Aspartic acid	no
Escherichia coli	MS14387	Metabolomics_GC-MS	METAB_HMDB0000210	METAB_HMDB0000210	0.77	1					yes	yes	no	Pantothenic acid	no
Escherichia coli	MS14387	Metabolomics_GC-MS	METAB_HMDB0003229	METAB_HMDB0003229	0.81	1					yes	yes	yes	Palmitoleic acid	no
Escherichia coli	MS14387	Metabolomics_GC-MS	METAB_UnnamedMetabolite	METAB_UnnamedMetabolite	0.81	1					yes	yes	no	UnnamedMetabolite	no
Escherichia coli	MS14387	Metabolomics_GC-MS	METAB_HMDB0000574	METAB_HMDB0000574	0.84	1					yes	yes	yes	L-Cysteine	no
Escherichia coli	MS14387	Metabolomics_GC-MS	METAB_HMDB0000172	METAB_HMDB0000172	0.86	1					yes	yes	yes	L-Isoleucine	no
Escherichia coli	MS14387	Metabolomics_GC-MS	METAB_HMDB0000883	METAB_HMDB0000883	0.86	0.199607					yes	yes	yes	L-Valine	no
Escherichia coli	MS14387	Metabolomics_GC-MS	METAB_HMDB0000161	METAB_HMDB0000161	0.89	1					yes	yes	yes	L-Alanine	no
Escherichia coli	MS14387	Metabolomics_GC-MS	METAB_HMDB0000532	METAB_HMDB0000532	0.89	1					yes	yes	no	Acetylglycine	no
Escherichia coli	MS14387	Metabolomics_GC-MS	METAB_HMDB0000638	METAB_HMDB0000638	1	1					yes	yes	yes	Dodecanoic acid	no
Escherichia coli	MS14387	Metabolomics_GC-MS	METAB_HMDB0000258	METAB_HMDB0000258	1.02	1					yes	yes	yes	Sucrose	no
Escherichia coli	MS14387	Metabolomics_GC-MS	METAB_HMDB0000749	METAB_HMDB0000749	1.02	1					yes	yes	yes	Mesaconic acid	no
Escherichia coli	MS14387	Metabolomics_GC-MS	METAB_HMDB0006024	METAB_HMDB0006024	1.03	1					yes	yes	no	Mevalonolactone	no
Escherichia coli	MS14387	Metabolomics_GC-MS	METAB_HMDB0000296	METAB_HMDB0000296	1.08	0.734267					yes	yes	yes	Uridine	no
Escherichia coli	MS14387	Metabolomics_GC-MS	METAB_HMDB0000866	METAB_HMDB0000866	1.1	1					yes	yes	no	N-Acetyl-L-tyrosine	no
Escherichia coli	MS14387	Metabolomics_GC-MS	METAB_HMDB0000812	METAB_HMDB0000812	1.11	1					yes	yes	yes	N-Acetyl-L-aspartic acid	no
Escherichia coli	MS14387	Metabolomics_GC-MS	METAB_HMDB0000779	METAB_HMDB0000779	1.12	1					yes	yes	no	Phenyllactic acid	no
Escherichia coli	MS14387	Metabolomics_GC-MS	METAB_HMDB0000207	METAB_HMDB0000207	1.12	0.248085					yes	yes	yes	Oleic acid	no
Escherichia coli	MS14387	Metabolomics_GC-MS	METAB_HMDB0000687	METAB_HMDB0000687	1.15	1					yes	yes	yes	L-Leucine	no
Escherichia coli	MS14387	Metabolomics_GC-MS	METAB_HMDB0001406	METAB_HMDB0001406	1.16	1					yes	yes	yes	Niacinamide	no
Escherichia coli	MS14387	Metabolomics_GC-MS	METAB_HMDB0000806	METAB_HMDB0000806	1.17	1					yes	yes	yes	Myristic acid	no
Escherichia coli	MS14387	Metabolomics_GC-MS	METAB_HMDB0000050	METAB_HMDB0000050	1.18	1					yes	yes	yes	Adenosine	no
Escherichia coli	MS14387	Metabolomics_GC-MS	METAB_HMDB0032538	METAB_HMDB0032538	1.22	0.76819					yes	yes	no	Triethanolamine	no
Escherichia coli	MS14387	Metabolomics_GC-MS	METAB_HMDB0000123	METAB_HMDB0000123	1.25	1					yes	yes	yes	Glycine	no
Escherichia coli	MS14387	Metabolomics_GC-MS	METAB_HMDB0000673	METAB_HMDB0000673	1.25	0.500682					yes	yes	yes	Linoleic acid	no
Escherichia coli	MS14387	Metabolomics_GC-MS	METAB_HMDB0000957	METAB_HMDB0000957	1.36	0.434831					yes	yes	no	Pyrocatechol	no
Escherichia coli	MS14387	Metabolomics_GC-MS	METAB_HMDB0000034	METAB_HMDB0000034	1.39	1					yes	yes	yes	Adenine	no
Escherichia coli	MS14387	Metabolomics_GC-MS	METAB_HMDB0013674	METAB_HMDB0013674	1.42	0.717267					yes	yes	yes	1,2,3-Trihydroxybenzene	no
Escherichia coli	MS14387	Metabolomics_GC-MS	METAB_HMDB0000159	METAB_HMDB0000159	1.42	0.0885459					yes	yes	yes	L-Phenylalanine	no
Escherichia coli	MS14387	Metabolomics_GC-MS	METAB_HMDB0000357	METAB_HMDB0000357	1.54	0.547301					yes	yes	yes	3-Hydroxybutyric acid	no
Escherichia coli	MS14387	Metabolomics_GC-MS	METAB_HMDB0000158	METAB_HMDB0000158	1.56	0.442179					yes	yes	yes	L-Tyrosine	no
Escherichia coli	MS14387	Metabolomics_GC-MS	METAB_HMDB0000176	METAB_HMDB0000176	1.57	0.601992					yes	yes	yes	Maleic acid	no
Escherichia coli	MS14387	Metabolomics_GC-MS	METAB_HMDB0001844	METAB_HMDB0001844	1.59	1					yes	yes	yes	Methylsuccinic acid	no
Escherichia coli	MS14387	Metabolomics_GC-MS	METAB_HMDB0000149	METAB_HMDB0000149	1.66	1					yes	yes	yes	Ethanolamine	no
Escherichia coli	MS14387	Metabolomics_GC-MS	METAB_HMDB0003424	METAB_HMDB0003424	1.69	0.354103					yes	yes	yes	1-Hexadecanol	no
Escherichia coli	MS14387	Metabolomics_GC-MS	METAB_HMDB0000510	METAB_HMDB0000510	1.85	0.055826					yes	yes	no	Aminoadipic acid	no
Escherichia coli	MS14387	Metabolomics_GC-MS	METAB_HMDB0000742	METAB_HMDB0000742	1.88	0.803958					yes	yes	yes	Homocysteine	no
Escherichia coli	MS14387	Metabolomics_GC-MS	METAB_HMDB0000092	METAB_HMDB0000092	1.9	0.133657					yes	yes	yes	Dimethylglycine	no
Escherichia coli	MS14387	Metabolomics_GC-MS	METAB_HMDB0000115	METAB_HMDB0000115	2.13	0.90325					yes	yes	yes	Glycolic acid	no
Escherichia coli	MS14387	Metabolomics_GC-MS	METAB_HMDB0000696	METAB_HMDB0000696	2.16	0.0183725					yes	yes	yes	L-Methionine	yes
Escherichia coli	MS14387	Metabolomics_GC-MS	METAB_HMDB0000211	METAB_HMDB0000211	2.43	0.0354714					yes	yes	yes	Myo-inositol;2-Hydroxy-3-methylbutyric acid	yes
Escherichia coli	MS14387	Metabolomics_GC-MS	METAB_HMDB0002322	METAB_HMDB0002322	2.75	1					yes	yes	no	Cadaverine	no
Escherichia coli	MS14387	Metabolomics_GC-MS	METAB_HMDB0000719	METAB_HMDB0000719	2.87	0.0203742					yes	yes	no	L-Homoserine	yes
Escherichia coli	MS14387	Metabolomics_GC-MS	METAB_HMDB0000661	METAB_HMDB0000661	3.23	0.00979964					yes	yes	yes	Glutaric acid	yes
Escherichia coli	MS14387	Metabolomics_GC-MS	METAB_HMDB0000206	METAB_HMDB0000206	3.24	1					yes	yes	no	N6-Acetyl-L-lysine	no
Escherichia coli	MS14387	Metabolomics_GC-MS	METAB_HMDB0059916	METAB_HMDB0059916	3.69	0.046433					yes	yes	no	2,3-Dihydroxybutanedioic acid	yes
Escherichia coli	MS14387	Metabolomics_GC-MS	METAB_HMDB0000650	METAB_HMDB0000650	4.1	0.0770904					yes	yes	no	D-Alpha-aminobutyric acid	no
Escherichia coli	MS14387	Metabolomics_GC-MS	METAB_HMDB0000182	METAB_HMDB0000182	4.25	0.734267					yes	yes	yes	L-Lysine	no
Escherichia coli	MS14387	Metabolomics_GC-MS	METAB_HMDB0000067	METAB_HMDB0000067	9.6	6.04e-07					yes	yes	yes	Cholesterol	yes

## Sheet: GC-MS - Klebsiella pneumoniae
species	strain	experiment	entity_id	core_entity_id	logFC	FDR	gene_name	annotation_description	seq_id	core_consensus_annotation	is_genus_core	is_species_core	is_inter_species_core	additional_id	is_significant
Klebsiella pneumoniae	AJ218	Metabolomics_GC-MS	METAB_HMDB0000212	METAB_HMDB0000212	-6.08	1					yes	yes	no	N-Acetylgalactosamine	no
Klebsiella pneumoniae	AJ218	Metabolomics_GC-MS	METAB_HMDB0000211	METAB_HMDB0000211	-5.12	0.237594					yes	yes	yes	Myo-inositol;2-Hydroxy-3-methylbutyric acid	no
Klebsiella pneumoniae	AJ218	Metabolomics_GC-MS	METAB_HMDB0001545	METAB_HMDB0001545	-3.88	1					yes	yes	no	Pyridoxal	no
Klebsiella pneumoniae	AJ218	Metabolomics_GC-MS	METAB_HMDB0000020	METAB_HMDB0000020	-2.84	0.316414					yes	yes	no	p-Hydroxyphenylacetic acid	no
Klebsiella pneumoniae	AJ218	Metabolomics_GC-MS	METAB_HMDB0000072	METAB_HMDB0000072	-2.41	0.679963					yes	yes	no	cis-Aconitic acid	no
Klebsiella pneumoniae	AJ218	Metabolomics_GC-MS	METAB_HMDB0004825	METAB_HMDB0004825	-2.32	0.587334					yes	yes	no	p-Octopamine	no
Klebsiella pneumoniae	AJ218	Metabolomics_GC-MS	METAB_HMDB0000056	METAB_HMDB0000056	-2.02	0.200435					yes	yes	yes	Beta-Alanine	no
Klebsiella pneumoniae	AJ218	Metabolomics_GC-MS	METAB_HMDB0000742	METAB_HMDB0000742	-1.86	0.0207411					yes	yes	yes	Homocysteine	yes
Klebsiella pneumoniae	AJ218	Metabolomics_GC-MS	METAB_HMDB0000263	METAB_HMDB0000263	-1.72	0.100367					yes	yes	yes	Phosphoenolpyruvic acid	no
Klebsiella pneumoniae	AJ218	Metabolomics_GC-MS	METAB_HMDB0000182	METAB_HMDB0000182	-1.62	0.976484					yes	yes	yes	L-Lysine	no
Klebsiella pneumoniae	AJ218	Metabolomics_GC-MS	METAB_HMDB0000158	METAB_HMDB0000158	-1.33	1					yes	yes	yes	L-Tyrosine	no
Klebsiella pneumoniae	AJ218	Metabolomics_GC-MS	METAB_HMDB0000306	METAB_HMDB0000306	-1.31	1					yes	yes	no	Tyramine	no
Klebsiella pneumoniae	AJ218	Metabolomics_GC-MS	METAB_HMDB0000714	METAB_HMDB0000714	-1.31	1					yes	yes	no	Hippuric acid	no
Klebsiella pneumoniae	AJ218	Metabolomics_GC-MS	METAB_HMDB0001406	METAB_HMDB0001406	-1.24	0.0206532					yes	yes	yes	Niacinamide	yes
Klebsiella pneumoniae	AJ218	Metabolomics_GC-MS	METAB_HMDB0000996	METAB_HMDB0000996	-1.2	1					yes	yes	no	3-Sulfinoalanine	no
Klebsiella pneumoniae	AJ218	Metabolomics_GC-MS	METAB_HMDB0000749	METAB_HMDB0000749	-1.14	1					yes	yes	yes	Mesaconic acid	no
Klebsiella pneumoniae	AJ218	Metabolomics_GC-MS	METAB_HMDB0000197	METAB_HMDB0000197	-1.11	1					yes	yes	no	Indoleacetic acid	no
Klebsiella pneumoniae	AJ218	Metabolomics_GC-MS	METAB_HMDB0000168	METAB_HMDB0000168	-1.08	1					yes	yes	no	L-Asparagine	no
Klebsiella pneumoniae	AJ218	Metabolomics_GC-MS	METAB_HMDB0000303	METAB_HMDB0000303	-1.01	0.594058					yes	yes	no	Tryptamine	no
Klebsiella pneumoniae	AJ218	Metabolomics_GC-MS	METAB_HMDB0034252	METAB_HMDB0034252	-1.01	0.0033329					yes	yes	yes	2-Aminoheptanedioic acid	yes
Klebsiella pneumoniae	AJ218	Metabolomics_GC-MS	METAB_HMDB0000094	METAB_HMDB0000094	-0.97	0.00310001					yes	yes	yes	Citric acid	no
Klebsiella pneumoniae	AJ218	Metabolomics_GC-MS	METAB_HMDB0003355	METAB_HMDB0003355	-0.91	1					yes	yes	no	5-Aminopentanoic acid	no
Klebsiella pneumoniae	AJ218	Metabolomics_GC-MS	METAB_HMDB0000407	METAB_HMDB0000407	-0.91	0.583319					yes	yes	yes	2-Hydroxy-3-methylbutyric acid	no
Klebsiella pneumoniae	AJ218	Metabolomics_GC-MS	METAB_HMDB0000744	METAB_HMDB0000744	-0.91	0.0286013					yes	yes	yes	Malic acid	no
Klebsiella pneumoniae	AJ218	Metabolomics_GC-MS	METAB_HMDB0002322	METAB_HMDB0002322	-0.86	1					yes	yes	no	Cadaverine	no
Klebsiella pneumoniae	AJ218	Metabolomics_GC-MS	METAB_HMDB0000517	METAB_HMDB0000517	-0.8	0.498735					yes	yes	no	L-Arginine	no
Klebsiella pneumoniae	AJ218	Metabolomics_GC-MS	METAB_HMDB0011733	METAB_HMDB0011733	-0.76	1					yes	yes	no	Glycyl-glycine	no
Klebsiella pneumoniae	AJ218	Metabolomics_GC-MS	METAB_HMDB0000866	METAB_HMDB0000866	-0.75	1					yes	yes	no	N-Acetyl-L-tyrosine	no
Klebsiella pneumoniae	AJ218	Metabolomics_GC-MS	METAB_HMDB0000700	METAB_HMDB0000700	-0.72	1					yes	yes	no	Hydroxypropionic acid	no
Klebsiella pneumoniae	AJ218	Metabolomics_GC-MS	METAB_HMDB0000807	METAB_HMDB0000807	-0.71	0.224574					yes	yes	yes	3-Phosphoglyceric acid	no
Klebsiella pneumoniae	AJ218	Metabolomics_GC-MS	METAB_HMDB0000625	METAB_HMDB0000625	-0.7	1					yes	yes	no	Gluconic acid	no
Klebsiella pneumoniae	AJ218	Metabolomics_GC-MS	METAB_HMDB0061715	METAB_HMDB0061715	-0.64	1					yes	yes	no	Glutamate, gamma-methyl ester	no
Klebsiella pneumoniae	AJ218	Metabolomics_GC-MS	METAB_HMDB0001548	METAB_HMDB0001548	-0.62	1					yes	yes	yes	D-Ribose 5-phosphate	no
Klebsiella pneumoniae	AJ218	Metabolomics_GC-MS	METAB_HMDB0000624	METAB_HMDB0000624	-0.57	1					yes	yes	no	D-Leucic acid	no
Klebsiella pneumoniae	AJ218	Metabolomics_GC-MS	METAB_HMDB0000214	METAB_HMDB0000214	-0.56	1					yes	yes	no	Ornithine	no
Klebsiella pneumoniae	AJ218	Metabolomics_GC-MS	METAB_HMDB0000112	METAB_HMDB0000112	-0.54	1					yes	yes	yes	Gamma-Aminobutyric acid	no
Klebsiella pneumoniae	AJ218	Metabolomics_GC-MS	METAB_HMDB0000362	METAB_HMDB0000362	-0.53	1					yes	yes	yes	2-Phosphoglyceric acid	no
Klebsiella pneumoniae	AJ218	Metabolomics_GC-MS	METAB_HMDB0000755	METAB_HMDB0000755	-0.43	1					yes	yes	no	Hydroxyphenyllactic acid	no
Klebsiella pneumoniae	AJ218	Metabolomics_GC-MS	METAB_HMDB0000172	METAB_HMDB0000172	-0.42	1					yes	yes	yes	L-Isoleucine	no
Klebsiella pneumoniae	AJ218	Metabolomics_GC-MS	METAB_HMDB0000187	METAB_HMDB0000187	-0.41	1					yes	yes	yes	L-Serine	no
Klebsiella pneumoniae	AJ218	Metabolomics_GC-MS	METAB_HMDB0000207	METAB_HMDB0000207	-0.29	1					yes	yes	yes	Oleic acid	no
Klebsiella pneumoniae	AJ218	Metabolomics_GC-MS	METAB_HMDB0002931	METAB_HMDB0002931	-0.29	1					yes	yes	no	N-Acetylserine	no
Klebsiella pneumoniae	AJ218	Metabolomics_GC-MS	METAB_HMDB0000162	METAB_HMDB0000162	-0.26	1					yes	yes	yes	L-Proline	no
Klebsiella pneumoniae	AJ218	Metabolomics_GC-MS	METAB_HMDB0000191	METAB_HMDB0000191	-0.21	1					yes	yes	yes	L-Aspartic acid	no
Klebsiella pneumoniae	AJ218	Metabolomics_GC-MS	METAB_HMDB0000812	METAB_HMDB0000812	-0.21	1					yes	yes	yes	N-Acetyl-L-aspartic acid	no
Klebsiella pneumoniae	AJ218	Metabolomics_GC-MS	METAB_HMDB0000195	METAB_HMDB0000195	-0.16	1					yes	yes	no	Inosine	no
Klebsiella pneumoniae	AJ218	Metabolomics_GC-MS	METAB_HMDB0000426	METAB_HMDB0000426	-0.16	1					yes	yes	yes	Citramalic acid	no
Klebsiella pneumoniae	AJ218	Metabolomics_GC-MS	METAB_Glutathione-nTMS	METAB_Glutathione-nTMS	-0.11	1					yes	yes	no	Glutathione-nTMS	no
Klebsiella pneumoniae	AJ218	Metabolomics_GC-MS	METAB_3-Aminoglutaric acid	METAB_3-Aminoglutaric acid	-0.09	1					yes	yes	yes	3-Aminoglutaric acid	no
Klebsiella pneumoniae	AJ218	Metabolomics_GC-MS	METAB_HMDB0000167	METAB_HMDB0000167	-0.09	1					yes	yes	yes	L-Threonine	no
Klebsiella pneumoniae	AJ218	Metabolomics_GC-MS	METAB_HMDB0000132	METAB_HMDB0000132	-0.05	1					yes	yes	yes	Guanine	no
Klebsiella pneumoniae	AJ218	Metabolomics_GC-MS	METAB_HMDB0000243	METAB_HMDB0000243	0.01	1					yes	yes	yes	Pyruvic acid	no
Klebsiella pneumoniae	AJ218	Metabolomics_GC-MS	METAB_HMDB0000034	METAB_HMDB0000034	0.02	1					yes	yes	yes	Adenine	no
Klebsiella pneumoniae	AJ218	Metabolomics_GC-MS	METAB_HMDB0000149	METAB_HMDB0000149	0.03	1					yes	yes	yes	Ethanolamine	no
Klebsiella pneumoniae	AJ218	Metabolomics_GC-MS	METAB_HMDB0001844	METAB_HMDB0001844	0.03	1					yes	yes	yes	Methylsuccinic acid	no
Klebsiella pneumoniae	AJ218	Metabolomics_GC-MS	METAB_HMDB0000283	METAB_HMDB0000283	0.07	1					yes	yes	yes	D-Ribose	no
Klebsiella pneumoniae	AJ218	Metabolomics_GC-MS	METAB_HMDB0000161	METAB_HMDB0000161	0.08	1					yes	yes	yes	L-Alanine	no
Klebsiella pneumoniae	AJ218	Metabolomics_GC-MS	METAB_HMDB0000159	METAB_HMDB0000159	0.27	1					yes	yes	yes	L-Phenylalanine	no
Klebsiella pneumoniae	AJ218	Metabolomics_GC-MS	METAB_HMDB0000262	METAB_HMDB0000262	0.28	1					yes	yes	yes	Thymine	no
Klebsiella pneumoniae	AJ218	Metabolomics_GC-MS	METAB_HMDB0000694	METAB_HMDB0000694	0.28	1					yes	yes	yes	L-2-Hydroxyglutaric acid	no
Klebsiella pneumoniae	AJ218	Metabolomics_GC-MS	METAB_HMDB0000133	METAB_HMDB0000133	0.3	1					yes	yes	yes	Guanosine	no
Klebsiella pneumoniae	AJ218	Metabolomics_GC-MS	METAB_HMDB0000725	METAB_HMDB0000725	0.31	1					yes	yes	no	4-Hydroxyproline	no
Klebsiella pneumoniae	AJ218	Metabolomics_GC-MS	METAB_HMDB0000574	METAB_HMDB0000574	0.34	1					yes	yes	yes	L-Cysteine	no
Klebsiella pneumoniae	AJ218	Metabolomics_GC-MS	METAB_HMDB0000357	METAB_HMDB0000357	0.4	0.303418					yes	yes	yes	3-Hydroxybutyric acid	no
Klebsiella pneumoniae	AJ218	Metabolomics_GC-MS	METAB_Galactosamine	METAB_Galactosamine	0.41	1					yes	yes	no	Galactosamine	no
Klebsiella pneumoniae	AJ218	Metabolomics_GC-MS	METAB_HMDB0001492	METAB_HMDB0001492	0.41	1					yes	yes	no	Gamma-tocopherol	no
Klebsiella pneumoniae	AJ218	Metabolomics_GC-MS	METAB_HMDB0000630	METAB_HMDB0000630	0.46	1					yes	yes	yes	Cytosine	no
Klebsiella pneumoniae	AJ218	Metabolomics_GC-MS	METAB_HMDB0000719	METAB_HMDB0000719	0.46	1					yes	yes	no	L-Homoserine	no
Klebsiella pneumoniae	AJ218	Metabolomics_GC-MS	METAB_HMDB0000508	METAB_HMDB0000508	0.51	1					yes	yes	no	Ribitol	no
Klebsiella pneumoniae	AJ218	Metabolomics_GC-MS	METAB_HMDB0000638	METAB_HMDB0000638	0.51	1					yes	yes	yes	Dodecanoic acid	no
Klebsiella pneumoniae	AJ218	Metabolomics_GC-MS	METAB_HMDB0000210	METAB_HMDB0000210	0.52	0.631681					yes	yes	no	Pantothenic acid	no
Klebsiella pneumoniae	AJ218	Metabolomics_GC-MS	METAB_HMDB0000779	METAB_HMDB0000779	0.56	1					yes	yes	no	Phenyllactic acid	no
Klebsiella pneumoniae	AJ218	Metabolomics_GC-MS	METAB_HMDB0000023	METAB_HMDB0000023	0.58	0.0150959					yes	yes	no	(S)-3-Hydroxyisobutyric acid	no
Klebsiella pneumoniae	AJ218	Metabolomics_GC-MS	METAB_HMDB0062477	METAB_HMDB0062477	0.6	1					yes	yes	no	2-Deoxyglucose	no
Klebsiella pneumoniae	AJ218	Metabolomics_GC-MS	METAB_HMDB0002092	METAB_HMDB0002092	0.62	1					yes	yes	yes	Itaconic acid	no
Klebsiella pneumoniae	AJ218	Metabolomics_GC-MS	METAB_HMDB0000840	METAB_HMDB0000840	0.64	1					yes	yes	no	Salicyluric acid	no
Klebsiella pneumoniae	AJ218	Metabolomics_GC-MS	METAB_HMDB0000148	METAB_HMDB0000148	0.64	0.995095					yes	yes	yes	L-Glutamic acid	no
Klebsiella pneumoniae	AJ218	Metabolomics_GC-MS	METAB_HMDB0001173	METAB_HMDB0001173	0.68	1					yes	yes	no	5'-Methylthioadenosine	no
Klebsiella pneumoniae	AJ218	Metabolomics_GC-MS	METAB_HMDB0001514	METAB_HMDB0001514	0.68	1					yes	yes	no	Glucosamine	no
Klebsiella pneumoniae	AJ218	Metabolomics_GC-MS	METAB_HMDB0000568	METAB_HMDB0000568	0.74	1					yes	yes	no	D-Arabitol	no
Klebsiella pneumoniae	AJ218	Metabolomics_GC-MS	METAB_HMDB0000687	METAB_HMDB0000687	0.75	1					yes	yes	yes	L-Leucine	no
Klebsiella pneumoniae	AJ218	Metabolomics_GC-MS	METAB_HMDB0001051	METAB_HMDB0001051	0.76	0.175802					yes	yes	no	Glyceraldehyde	no
Klebsiella pneumoniae	AJ218	Metabolomics_GC-MS	METAB_HMDB0000134	METAB_HMDB0000134	0.77	1					yes	yes	yes	Fumaric acid	no
Klebsiella pneumoniae	AJ218	Metabolomics_GC-MS	METAB_HMDB0000696	METAB_HMDB0000696	0.78	1					yes	yes	yes	L-Methionine	no
Klebsiella pneumoniae	AJ218	Metabolomics_GC-MS	METAB_HMDB0000176	METAB_HMDB0000176	0.79	1					yes	yes	yes	Maleic acid	no
Klebsiella pneumoniae	AJ218	Metabolomics_GC-MS	METAB_HMDB0000784	METAB_HMDB0000784	0.79	1					yes	yes	no	Azelaic acid	no
Klebsiella pneumoniae	AJ218	Metabolomics_GC-MS	METAB_HMDB0000115	METAB_HMDB0000115	0.79	0.659967					yes	yes	yes	Glycolic acid	no
Klebsiella pneumoniae	AJ218	Metabolomics_GC-MS	METAB_HMDB0000695	METAB_HMDB0000695	0.8	0.976484					yes	yes	no	Ketoleucine	no
Klebsiella pneumoniae	AJ218	Metabolomics_GC-MS	METAB_Fendiline	METAB_Fendiline	0.85	1					yes	yes	no	Fendiline	no
Klebsiella pneumoniae	AJ218	Metabolomics_GC-MS	METAB_HMDB0002520	METAB_HMDB0002520	0.85	1					yes	yes	yes	Beta-Glycerophosphoric acid	no
Klebsiella pneumoniae	AJ218	Metabolomics_GC-MS	METAB_HMDB0001151	METAB_HMDB0001151	0.86	1					yes	yes	no	Allose	no
Klebsiella pneumoniae	AJ218	Metabolomics_GC-MS	METAB_HMDB0013674	METAB_HMDB0013674	0.86	1					yes	yes	yes	1,2,3-Trihydroxybenzene	no
Klebsiella pneumoniae	AJ218	Metabolomics_GC-MS	METAB_HMDB0001870	METAB_HMDB0001870	0.86	0.84292					yes	yes	yes	Benzoic acid	no
Klebsiella pneumoniae	AJ218	Metabolomics_GC-MS	METAB_HMDB0000448	METAB_HMDB0000448	0.87	1					yes	yes	no	Adipic acid	no
Klebsiella pneumoniae	AJ218	Metabolomics_GC-MS	METAB_HMDB0000827	METAB_HMDB0000827	0.9	1					yes	yes	yes	Stearic acid	no
Klebsiella pneumoniae	AJ218	Metabolomics_GC-MS	METAB_HMDB0000139	METAB_HMDB0000139	0.92	1					yes	yes	yes	Glyceric acid	no
Klebsiella pneumoniae	AJ218	Metabolomics_GC-MS	METAB_HMDB0000806	METAB_HMDB0000806	0.95	0.766102					yes	yes	yes	Myristic acid	no
Klebsiella pneumoniae	AJ218	Metabolomics_GC-MS	METAB_HMDB0000535	METAB_HMDB0000535	0.96	0.672517					yes	yes	yes	Caproic acid	no
Klebsiella pneumoniae	AJ218	Metabolomics_GC-MS	METAB_HMDB0000296	METAB_HMDB0000296	0.98	0.503455					yes	yes	yes	Uridine	no
Klebsiella pneumoniae	AJ218	Metabolomics_GC-MS	METAB_HMDB0000555	METAB_HMDB0000555	1	1					yes	yes	no	3-Methyladipic acid	no
Klebsiella pneumoniae	AJ218	Metabolomics_GC-MS	METAB_HMDB0003424	METAB_HMDB0003424	1.01	0.744956					yes	yes	yes	1-Hexadecanol	no
Klebsiella pneumoniae	AJ218	Metabolomics_GC-MS	METAB_HMDB0001401	METAB_HMDB0001401	1.04	0.631681					yes	yes	no	Glucose 6-phosphate	no
Klebsiella pneumoniae	AJ218	Metabolomics_GC-MS	METAB_HMDB0003338	METAB_HMDB0003338	1.04	0.178789					yes	yes	no	Hydroxylamine	no
Klebsiella pneumoniae	AJ218	Metabolomics_GC-MS	METAB_HMDB0000220	METAB_HMDB0000220	1.06	0.766102					yes	yes	yes	Palmitic acid	no
Klebsiella pneumoniae	AJ218	Metabolomics_GC-MS	METAB_HMDB0000126	METAB_HMDB0000126	1.1	1					yes	yes	yes	Glycerol 3-phosphate	no
Klebsiella pneumoniae	AJ218	Metabolomics_GC-MS	METAB_HMDB0000300	METAB_HMDB0000300	1.1	0.296843					yes	yes	yes	Uracil	no
Klebsiella pneumoniae	AJ218	Metabolomics_GC-MS	METAB_HMDB0001473	METAB_HMDB0001473	1.13	1					yes	yes	yes	Dihydroxyacetone phosphate	no
Klebsiella pneumoniae	AJ218	Metabolomics_GC-MS	METAB_HMDB0000122	METAB_HMDB0000122	1.17	0.583319					yes	yes	yes	D-Glucose	no
Klebsiella pneumoniae	AJ218	Metabolomics_GC-MS	METAB_HMDB0001999	METAB_HMDB0001999	1.18	0.512556					yes	yes	no	Eicosapentaenoic acid	no
Klebsiella pneumoniae	AJ218	Metabolomics_GC-MS	METAB_HMDB0000883	METAB_HMDB0000883	1.18	0.20676					yes	yes	yes	L-Valine	no
Klebsiella pneumoniae	AJ218	Metabolomics_GC-MS	METAB_HMDB0000482	METAB_HMDB0000482	1.2	0.976484					yes	yes	yes	Caprylic acid	no
Klebsiella pneumoniae	AJ218	Metabolomics_GC-MS	METAB_HMDB0000131	METAB_HMDB0000131	1.23	0.766102					yes	yes	yes	Glycerol	no
Klebsiella pneumoniae	AJ218	Metabolomics_GC-MS	METAB_HMDB0000190	METAB_HMDB0000190	1.23	0.0247823					yes	yes	yes	L-Lactic acid	yes
Klebsiella pneumoniae	AJ218	Metabolomics_GC-MS	METAB_HMDB0000267	METAB_HMDB0000267	1.24	0.402819					yes	yes	no	Pyroglutamic acid	no
Klebsiella pneumoniae	AJ218	Metabolomics_GC-MS	METAB_HMDB0000254	METAB_HMDB0000254	1.24	0.338257					yes	yes	yes	Succinic acid	no
Klebsiella pneumoniae	AJ218	Metabolomics_GC-MS	METAB_HMDB0000847	METAB_HMDB0000847	1.25	1					yes	yes	yes	Pelargonic acid	no
Klebsiella pneumoniae	AJ218	Metabolomics_GC-MS	METAB_HMDB0040937	METAB_HMDB0040937	1.26	0.413487					yes	yes	no	Lactitol	no
Klebsiella pneumoniae	AJ218	Metabolomics_GC-MS	METAB_HMDB0002142	METAB_HMDB0002142	1.33	0.589763					yes	yes	no	Phosphoric acid	no
Klebsiella pneumoniae	AJ218	Metabolomics_GC-MS	METAB_HMDB0001414	METAB_HMDB0001414	1.33	0.498735					yes	yes	no	Putrescine	no
Klebsiella pneumoniae	AJ218	Metabolomics_GC-MS	METAB_HMDB0002994	METAB_HMDB0002994	1.36	0.0835042					yes	yes	no	Erythritol	no
Klebsiella pneumoniae	AJ218	Metabolomics_GC-MS	METAB_HMDB0001488	METAB_HMDB0001488	1.39	1					yes	yes	yes	Nicotinic acid	no
Klebsiella pneumoniae	AJ218	Metabolomics_GC-MS	METAB_HMDB0000765	METAB_HMDB0000765	1.43	0.907524					yes	yes	yes	Mannitol	no
Klebsiella pneumoniae	AJ218	Metabolomics_GC-MS	METAB_HMDB0003229	METAB_HMDB0003229	1.48	0.874871					yes	yes	yes	Palmitoleic acid	no
Klebsiella pneumoniae	AJ218	Metabolomics_GC-MS	METAB_Cystamine	METAB_Cystamine	1.5	1					yes	yes	no	Cystamine	no
Klebsiella pneumoniae	AJ218	Metabolomics_GC-MS	METAB_Sedoheptulose-meto-6TMS	METAB_Sedoheptulose-meto-6TMS	1.56	0.975259					yes	yes	no	Sedoheptulose-meto-6TMS	no
Klebsiella pneumoniae	AJ218	Metabolomics_GC-MS	METAB_HMDB0000943	METAB_HMDB0000943	1.56	0.631681					yes	yes	yes	Threonic acid	no
Klebsiella pneumoniae	AJ218	Metabolomics_GC-MS	METAB_HMDB0001266	METAB_HMDB0001266	1.59	1					yes	yes	no	L-Sorbose	no
Klebsiella pneumoniae	AJ218	Metabolomics_GC-MS	METAB_HMDB0000510	METAB_HMDB0000510	1.63	0.0200167					yes	yes	no	Aminoadipic acid	yes
Klebsiella pneumoniae	AJ218	Metabolomics_GC-MS	METAB_HMDB0000123	METAB_HMDB0000123	1.68	1					yes	yes	yes	Glycine	no
Klebsiella pneumoniae	AJ218	Metabolomics_GC-MS	METAB_HMDB0000660	METAB_HMDB0000660	1.7	1					yes	yes	yes	D-Fructose	no
Klebsiella pneumoniae	AJ218	Metabolomics_GC-MS	METAB_HMDB0000092	METAB_HMDB0000092	1.89	0.191746					yes	yes	yes	Dimethylglycine	no
Klebsiella pneumoniae	AJ218	Metabolomics_GC-MS	METAB_HMDB0002064	METAB_HMDB0002064	1.96	0.0176363					yes	yes	no	N-Acetylputrescine	yes
Klebsiella pneumoniae	AJ218	Metabolomics_GC-MS	METAB_HMDB0000673	METAB_HMDB0000673	1.98	0.0304549					yes	yes	yes	Linoleic acid	yes
Klebsiella pneumoniae	AJ218	Metabolomics_GC-MS	METAB_HMDB0000305	METAB_HMDB0000305	2.15	1					yes	yes	no	Vitamin A	no
Klebsiella pneumoniae	AJ218	Metabolomics_GC-MS	METAB_HMDB0000650	METAB_HMDB0000650	2.18	0.000721					yes	yes	no	D-Alpha-aminobutyric acid	yes
Klebsiella pneumoniae	AJ218	Metabolomics_GC-MS	METAB_HMDB0000573	METAB_HMDB0000573	2.68	0.043357					yes	yes	yes	Elaidic acid	yes
Klebsiella pneumoniae	AJ218	Metabolomics_GC-MS	METAB_HMDB0000661	METAB_HMDB0000661	2.94	0.0541601					yes	yes	yes	Glutaric acid	no
Klebsiella pneumoniae	AJ218	Metabolomics_GC-MS	METAB_HMDB0059916	METAB_HMDB0059916	3.55	0.631497					yes	yes	no	2,3-Dihydroxybutanedioic acid	no
Klebsiella pneumoniae	AJ218	Metabolomics_GC-MS	METAB_HMDB0000067	METAB_HMDB0000067	9.94	0.036977					yes	yes	no	Cholesterol	yes
Klebsiella pneumoniae	KPC2	Metabolomics_GC-MS	METAB_HMDB0000212	METAB_HMDB0000212	-7.83	0.956898					yes	yes	no	N-Acetylgalactosamine	no
Klebsiella pneumoniae	KPC2	Metabolomics_GC-MS	METAB_HMDB0000211	METAB_HMDB0000211	-6.15	3.49e-06					yes	yes	yes	Myo-inositol;2-Hydroxy-3-methylbutyric acid	yes
Klebsiella pneumoniae	KPC2	Metabolomics_GC-MS	METAB_HMDB0001545	METAB_HMDB0001545	-5.7	0.0199413					yes	yes	no	Pyridoxal	yes
Klebsiella pneumoniae	KPC2	Metabolomics_GC-MS	METAB_HMDB0000168	METAB_HMDB0000168	-5.69	1					yes	yes	no	L-Asparagine	no
Klebsiella pneumoniae	KPC2	Metabolomics_GC-MS	METAB_HMDB0000714	METAB_HMDB0000714	-3.59	0.604748					yes	yes	no	Hippuric acid	no
Klebsiella pneumoniae	KPC2	Metabolomics_GC-MS	METAB_HMDB0000020	METAB_HMDB0000020	-2.52	0.152063					yes	yes	no	p-Hydroxyphenylacetic acid	no
Klebsiella pneumoniae	KPC2	Metabolomics_GC-MS	METAB_HMDB0000700	METAB_HMDB0000700	-2.34	0.00140129					yes	yes	no	Hydroxypropionic acid	yes
Klebsiella pneumoniae	KPC2	Metabolomics_GC-MS	METAB_HMDB0000305	METAB_HMDB0000305	-2.28	1					yes	yes	no	Vitamin A	no
Klebsiella pneumoniae	KPC2	Metabolomics_GC-MS	METAB_HMDB0000749	METAB_HMDB0000749	-2.18	0.00592671					yes	yes	yes	Mesaconic acid	yes
Klebsiella pneumoniae	KPC2	Metabolomics_GC-MS	METAB_HMDB0000072	METAB_HMDB0000072	-2	1					yes	yes	no	cis-Aconitic acid	no
Klebsiella pneumoniae	KPC2	Metabolomics_GC-MS	METAB_HMDB0004825	METAB_HMDB0004825	-1.85	1					yes	yes	no	p-Octopamine	no
Klebsiella pneumoniae	KPC2	Metabolomics_GC-MS	METAB_HMDB0000742	METAB_HMDB0000742	-1.82	0.424798					yes	yes	yes	Homocysteine	no
Klebsiella pneumoniae	KPC2	Metabolomics_GC-MS	METAB_HMDB0000263	METAB_HMDB0000263	-1.72	1					yes	yes	yes	Phosphoenolpyruvic acid	no
Klebsiella pneumoniae	KPC2	Metabolomics_GC-MS	METAB_HMDB0001406	METAB_HMDB0001406	-1.35	1					yes	yes	yes	Niacinamide	no
Klebsiella pneumoniae	KPC2	Metabolomics_GC-MS	METAB_HMDB0000407	METAB_HMDB0000407	-1.3	0.0543452					yes	yes	yes	2-Hydroxy-3-methylbutyric acid	no
Klebsiella pneumoniae	KPC2	Metabolomics_GC-MS	METAB_HMDB0000807	METAB_HMDB0000807	-1.28	0.733415					yes	yes	yes	3-Phosphoglyceric acid	no
Klebsiella pneumoniae	KPC2	Metabolomics_GC-MS	METAB_HMDB0000158	METAB_HMDB0000158	-1.2	1					yes	yes	yes	L-Tyrosine	no
Klebsiella pneumoniae	KPC2	Metabolomics_GC-MS	METAB_HMDB0000197	METAB_HMDB0000197	-1.13	1					yes	yes	no	Indoleacetic acid	no
Klebsiella pneumoniae	KPC2	Metabolomics_GC-MS	METAB_HMDB0001492	METAB_HMDB0001492	-1.11	0.319411					yes	yes	no	Gamma-tocopherol	no
Klebsiella pneumoniae	KPC2	Metabolomics_GC-MS	METAB_HMDB0000744	METAB_HMDB0000744	-1.08	0.0662053					yes	yes	yes	Malic acid	no
Klebsiella pneumoniae	KPC2	Metabolomics_GC-MS	METAB_HMDB0034252	METAB_HMDB0034252	-0.96	0.937495					yes	yes	yes	2-Aminoheptanedioic acid	no
Klebsiella pneumoniae	KPC2	Metabolomics_GC-MS	METAB_HMDB0002931	METAB_HMDB0002931	-0.91	1					yes	yes	no	N-Acetylserine	no
Klebsiella pneumoniae	KPC2	Metabolomics_GC-MS	METAB_HMDB0000094	METAB_HMDB0000094	-0.87	1					yes	yes	yes	Citric acid	no
Klebsiella pneumoniae	KPC2	Metabolomics_GC-MS	METAB_HMDB0000187	METAB_HMDB0000187	-0.87	1					yes	yes	yes	L-Serine	no
Klebsiella pneumoniae	KPC2	Metabolomics_GC-MS	METAB_HMDB0000694	METAB_HMDB0000694	-0.86	1					yes	yes	yes	L-2-Hydroxyglutaric acid	no
Klebsiella pneumoniae	KPC2	Metabolomics_GC-MS	METAB_HMDB0000362	METAB_HMDB0000362	-0.84	1					yes	yes	yes	2-Phosphoglyceric acid	no
Klebsiella pneumoniae	KPC2	Metabolomics_GC-MS	METAB_HMDB0001548	METAB_HMDB0001548	-0.84	1					yes	yes	yes	D-Ribose 5-phosphate	no
Klebsiella pneumoniae	KPC2	Metabolomics_GC-MS	METAB_HMDB0000755	METAB_HMDB0000755	-0.83	0.26487					yes	yes	no	Hydroxyphenyllactic acid	no
Klebsiella pneumoniae	KPC2	Metabolomics_GC-MS	METAB_HMDB0000517	METAB_HMDB0000517	-0.7	1					yes	yes	no	L-Arginine	no
Klebsiella pneumoniae	KPC2	Metabolomics_GC-MS	METAB_HMDB0000779	METAB_HMDB0000779	-0.64	1					yes	yes	no	Phenyllactic acid	no
Klebsiella pneumoniae	KPC2	Metabolomics_GC-MS	METAB_HMDB0000132	METAB_HMDB0000132	-0.6	1					yes	yes	yes	Guanine	no
Klebsiella pneumoniae	KPC2	Metabolomics_GC-MS	METAB_Cystamine	METAB_Cystamine	-0.57	1					yes	yes	no	Cystamine	no
Klebsiella pneumoniae	KPC2	Metabolomics_GC-MS	METAB_HMDB0001401	METAB_HMDB0001401	-0.49	1					yes	yes	no	Glucose 6-phosphate	no
Klebsiella pneumoniae	KPC2	Metabolomics_GC-MS	METAB_HMDB0000159	METAB_HMDB0000159	-0.47	1					yes	yes	yes	L-Phenylalanine	no
Klebsiella pneumoniae	KPC2	Metabolomics_GC-MS	METAB_HMDB0000190	METAB_HMDB0000190	-0.42	1					yes	yes	yes	L-Lactic acid	no
Klebsiella pneumoniae	KPC2	Metabolomics_GC-MS	METAB_HMDB0000243	METAB_HMDB0000243	-0.4	1					yes	yes	yes	Pyruvic acid	no
Klebsiella pneumoniae	KPC2	Metabolomics_GC-MS	METAB_HMDB0000624	METAB_HMDB0000624	-0.39	1					yes	yes	no	D-Leucic acid	no
Klebsiella pneumoniae	KPC2	Metabolomics_GC-MS	METAB_HMDB0000625	METAB_HMDB0000625	-0.38	1					yes	yes	no	Gluconic acid	no
Klebsiella pneumoniae	KPC2	Metabolomics_GC-MS	METAB_HMDB0000161	METAB_HMDB0000161	-0.34	1					yes	yes	yes	L-Alanine	no
Klebsiella pneumoniae	KPC2	Metabolomics_GC-MS	METAB_HMDB0000996	METAB_HMDB0000996	-0.29	1					yes	yes	no	3-Sulfinoalanine	no
Klebsiella pneumoniae	KPC2	Metabolomics_GC-MS	METAB_HMDB0001844	METAB_HMDB0001844	-0.29	1					yes	yes	yes	Methylsuccinic acid	no
Klebsiella pneumoniae	KPC2	Metabolomics_GC-MS	METAB_HMDB0000191	METAB_HMDB0000191	-0.23	1					yes	yes	yes	L-Aspartic acid	no
Klebsiella pneumoniae	KPC2	Metabolomics_GC-MS	METAB_HMDB0000426	METAB_HMDB0000426	-0.23	1					yes	yes	yes	Citramalic acid	no
Klebsiella pneumoniae	KPC2	Metabolomics_GC-MS	METAB_HMDB0000866	METAB_HMDB0000866	-0.22	1					yes	yes	no	N-Acetyl-L-tyrosine	no
Klebsiella pneumoniae	KPC2	Metabolomics_GC-MS	METAB_3-Aminoglutaric acid	METAB_3-Aminoglutaric acid	-0.16	1					yes	yes	yes	3-Aminoglutaric acid	no
Klebsiella pneumoniae	KPC2	Metabolomics_GC-MS	METAB_HMDB0000182	METAB_HMDB0000182	-0.14	1					yes	yes	yes	L-Lysine	no
Klebsiella pneumoniae	KPC2	Metabolomics_GC-MS	METAB_HMDB0000172	METAB_HMDB0000172	-0.12	1					yes	yes	yes	L-Isoleucine	no
Klebsiella pneumoniae	KPC2	Metabolomics_GC-MS	METAB_HMDB0000719	METAB_HMDB0000719	-0.12	1					yes	yes	no	L-Homoserine	no
Klebsiella pneumoniae	KPC2	Metabolomics_GC-MS	METAB_HMDB0000056	METAB_HMDB0000056	-0.1	1					yes	yes	yes	Beta-Alanine	no
Klebsiella pneumoniae	KPC2	Metabolomics_GC-MS	METAB_Fendiline	METAB_Fendiline	-0.05	1					yes	yes	no	Fendiline	no
Klebsiella pneumoniae	KPC2	Metabolomics_GC-MS	METAB_HMDB0000162	METAB_HMDB0000162	-0.01	1					yes	yes	yes	L-Proline	no
Klebsiella pneumoniae	KPC2	Metabolomics_GC-MS	METAB_HMDB0000306	METAB_HMDB0000306	0.02	1					yes	yes	no	Tyramine	no
Klebsiella pneumoniae	KPC2	Metabolomics_GC-MS	METAB_HMDB0000696	METAB_HMDB0000696	0.02	1					yes	yes	yes	L-Methionine	no
Klebsiella pneumoniae	KPC2	Metabolomics_GC-MS	METAB_HMDB0001999	METAB_HMDB0001999	0.04	1					yes	yes	no	Eicosapentaenoic acid	no
Klebsiella pneumoniae	KPC2	Metabolomics_GC-MS	METAB_HMDB0011733	METAB_HMDB0011733	0.08	1					yes	yes	no	Glycyl-glycine	no
Klebsiella pneumoniae	KPC2	Metabolomics_GC-MS	METAB_HMDB0000214	METAB_HMDB0000214	0.09	1					yes	yes	no	Ornithine	no
Klebsiella pneumoniae	KPC2	Metabolomics_GC-MS	METAB_HMDB0000303	METAB_HMDB0000303	0.1	1					yes	yes	no	Tryptamine	no
Klebsiella pneumoniae	KPC2	Metabolomics_GC-MS	METAB_HMDB0061715	METAB_HMDB0061715	0.13	1					yes	yes	no	Glutamate, gamma-methyl ester	no
Klebsiella pneumoniae	KPC2	Metabolomics_GC-MS	METAB_HMDB0000296	METAB_HMDB0000296	0.16	1					yes	yes	yes	Uridine	no
Klebsiella pneumoniae	KPC2	Metabolomics_GC-MS	METAB_HMDB0000568	METAB_HMDB0000568	0.19	1					yes	yes	no	D-Arabitol	no
Klebsiella pneumoniae	KPC2	Metabolomics_GC-MS	METAB_HMDB0002994	METAB_HMDB0002994	0.2	1					yes	yes	no	Erythritol	no
Klebsiella pneumoniae	KPC2	Metabolomics_GC-MS	METAB_HMDB0000508	METAB_HMDB0000508	0.25	1					yes	yes	no	Ribitol	no
Klebsiella pneumoniae	KPC2	Metabolomics_GC-MS	METAB_HMDB0000210	METAB_HMDB0000210	0.3	1					yes	yes	no	Pantothenic acid	no
Klebsiella pneumoniae	KPC2	Metabolomics_GC-MS	METAB_HMDB0000630	METAB_HMDB0000630	0.34	1					yes	yes	yes	Cytosine	no
Klebsiella pneumoniae	KPC2	Metabolomics_GC-MS	METAB_HMDB0000167	METAB_HMDB0000167	0.37	1					yes	yes	yes	L-Threonine	no
Klebsiella pneumoniae	KPC2	Metabolomics_GC-MS	METAB_HMDB0000555	METAB_HMDB0000555	0.44	1					yes	yes	no	3-Methyladipic acid	no
Klebsiella pneumoniae	KPC2	Metabolomics_GC-MS	METAB_HMDB0002322	METAB_HMDB0002322	0.5	1					yes	yes	no	Cadaverine	no
Klebsiella pneumoniae	KPC2	Metabolomics_GC-MS	METAB_HMDB0000034	METAB_HMDB0000034	0.52	1					yes	yes	yes	Adenine	no
Klebsiella pneumoniae	KPC2	Metabolomics_GC-MS	METAB_HMDB0003355	METAB_HMDB0003355	0.52	1					yes	yes	no	5-Aminopentanoic acid	no
Klebsiella pneumoniae	KPC2	Metabolomics_GC-MS	METAB_HMDB0002092	METAB_HMDB0002092	0.6	1					yes	yes	yes	Itaconic acid	no
Klebsiella pneumoniae	KPC2	Metabolomics_GC-MS	METAB_HMDB0001266	METAB_HMDB0001266	0.62	1					yes	yes	no	L-Sorbose	no
Klebsiella pneumoniae	KPC2	Metabolomics_GC-MS	METAB_HMDB0000660	METAB_HMDB0000660	0.63	1					yes	yes	yes	D-Fructose	no
Klebsiella pneumoniae	KPC2	Metabolomics_GC-MS	METAB_HMDB0062477	METAB_HMDB0062477	0.64	1					yes	yes	no	2-Deoxyglucose	no
Klebsiella pneumoniae	KPC2	Metabolomics_GC-MS	METAB_HMDB0000357	METAB_HMDB0000357	0.65	0.127049					yes	yes	yes	3-Hydroxybutyric acid	no
Klebsiella pneumoniae	KPC2	Metabolomics_GC-MS	METAB_HMDB0000139	METAB_HMDB0000139	0.66	1					yes	yes	yes	Glyceric acid	no
Klebsiella pneumoniae	KPC2	Metabolomics_GC-MS	METAB_HMDB0000725	METAB_HMDB0000725	0.66	0.969007					yes	yes	no	4-Hydroxyproline	no
Klebsiella pneumoniae	KPC2	Metabolomics_GC-MS	METAB_HMDB0001151	METAB_HMDB0001151	0.67	1					yes	yes	no	Allose	no
Klebsiella pneumoniae	KPC2	Metabolomics_GC-MS	METAB_Glutathione-nTMS	METAB_Glutathione-nTMS	0.74	0.202994					yes	yes	no	Glutathione-nTMS	no
Klebsiella pneumoniae	KPC2	Metabolomics_GC-MS	METAB_HMDB0000122	METAB_HMDB0000122	0.75	1					yes	yes	yes	D-Glucose	no
Klebsiella pneumoniae	KPC2	Metabolomics_GC-MS	METAB_HMDB0000195	METAB_HMDB0000195	0.76	1					yes	yes	no	Inosine	no
Klebsiella pneumoniae	KPC2	Metabolomics_GC-MS	METAB_HMDB0001514	METAB_HMDB0001514	0.8	1					yes	yes	no	Glucosamine	no
Klebsiella pneumoniae	KPC2	Metabolomics_GC-MS	METAB_HMDB0000023	METAB_HMDB0000023	0.81	0.0210254					yes	yes	no	(S)-3-Hydroxyisobutyric acid	no
Klebsiella pneumoniae	KPC2	Metabolomics_GC-MS	METAB_HMDB0000687	METAB_HMDB0000687	0.83	0.202994					yes	yes	yes	L-Leucine	no
Klebsiella pneumoniae	KPC2	Metabolomics_GC-MS	METAB_HMDB0000765	METAB_HMDB0000765	0.86	1					yes	yes	yes	Mannitol	no
Klebsiella pneumoniae	KPC2	Metabolomics_GC-MS	METAB_HMDB0000300	METAB_HMDB0000300	0.88	1					yes	yes	yes	Uracil	no
Klebsiella pneumoniae	KPC2	Metabolomics_GC-MS	METAB_HMDB0000112	METAB_HMDB0000112	0.92	0.147482					yes	yes	yes	Gamma-Aminobutyric acid	no
Klebsiella pneumoniae	KPC2	Metabolomics_GC-MS	METAB_HMDB0000176	METAB_HMDB0000176	0.94	1					yes	yes	yes	Maleic acid	no
Klebsiella pneumoniae	KPC2	Metabolomics_GC-MS	METAB_HMDB0000695	METAB_HMDB0000695	0.97	1					yes	yes	no	Ketoleucine	no
Klebsiella pneumoniae	KPC2	Metabolomics_GC-MS	METAB_HMDB0000812	METAB_HMDB0000812	0.97	0.571597					yes	yes	yes	N-Acetyl-L-aspartic acid	no
Klebsiella pneumoniae	KPC2	Metabolomics_GC-MS	METAB_HMDB0000283	METAB_HMDB0000283	0.99	0.315161					yes	yes	yes	D-Ribose	no
Klebsiella pneumoniae	KPC2	Metabolomics_GC-MS	METAB_HMDB0000115	METAB_HMDB0000115	0.99	0.0571901					yes	yes	yes	Glycolic acid	no
Klebsiella pneumoniae	KPC2	Metabolomics_GC-MS	METAB_HMDB0000123	METAB_HMDB0000123	1.03	0.342939					yes	yes	yes	Glycine	no
Klebsiella pneumoniae	KPC2	Metabolomics_GC-MS	METAB_HMDB0000148	METAB_HMDB0000148	1.07	0.26487					yes	yes	yes	L-Glutamic acid	no
Klebsiella pneumoniae	KPC2	Metabolomics_GC-MS	METAB_HMDB0000133	METAB_HMDB0000133	1.16	1					yes	yes	yes	Guanosine	no
Klebsiella pneumoniae	KPC2	Metabolomics_GC-MS	METAB_HMDB0001051	METAB_HMDB0001051	1.22	5.9e-05					yes	yes	no	Glyceraldehyde	yes
Klebsiella pneumoniae	KPC2	Metabolomics_GC-MS	METAB_HMDB0000254	METAB_HMDB0000254	1.24	0.315161					yes	yes	yes	Succinic acid	no
Klebsiella pneumoniae	KPC2	Metabolomics_GC-MS	METAB_HMDB0000840	METAB_HMDB0000840	1.27	0.593862					yes	yes	no	Salicyluric acid	no
Klebsiella pneumoniae	KPC2	Metabolomics_GC-MS	METAB_HMDB0000134	METAB_HMDB0000134	1.27	0.143154					yes	yes	yes	Fumaric acid	no
Klebsiella pneumoniae	KPC2	Metabolomics_GC-MS	METAB_Sedoheptulose-meto-6TMS	METAB_Sedoheptulose-meto-6TMS	1.28	1					yes	yes	no	Sedoheptulose-meto-6TMS	no
Klebsiella pneumoniae	KPC2	Metabolomics_GC-MS	METAB_HMDB0000847	METAB_HMDB0000847	1.28	0.604748					yes	yes	yes	Pelargonic acid	no
Klebsiella pneumoniae	KPC2	Metabolomics_GC-MS	METAB_HMDB0000448	METAB_HMDB0000448	1.29	0.101889					yes	yes	no	Adipic acid	no
Klebsiella pneumoniae	KPC2	Metabolomics_GC-MS	METAB_HMDB0000650	METAB_HMDB0000650	1.3	0.633904					yes	yes	no	D-Alpha-aminobutyric acid	no
Klebsiella pneumoniae	KPC2	Metabolomics_GC-MS	METAB_HMDB0000131	METAB_HMDB0000131	1.3	0.395152					yes	yes	yes	Glycerol	no
Klebsiella pneumoniae	KPC2	Metabolomics_GC-MS	METAB_HMDB0000784	METAB_HMDB0000784	1.32	0.929359					yes	yes	no	Azelaic acid	no
Klebsiella pneumoniae	KPC2	Metabolomics_GC-MS	METAB_HMDB0003424	METAB_HMDB0003424	1.33	1					yes	yes	yes	1-Hexadecanol	no
Klebsiella pneumoniae	KPC2	Metabolomics_GC-MS	METAB_HMDB0000883	METAB_HMDB0000883	1.35	0.0645377					yes	yes	yes	L-Valine	no
Klebsiella pneumoniae	KPC2	Metabolomics_GC-MS	METAB_HMDB0001414	METAB_HMDB0001414	1.36	0.202994					yes	yes	no	Putrescine	no
Klebsiella pneumoniae	KPC2	Metabolomics_GC-MS	METAB_HMDB0000092	METAB_HMDB0000092	1.36	0.086969					yes	yes	yes	Dimethylglycine	no
Klebsiella pneumoniae	KPC2	Metabolomics_GC-MS	METAB_HMDB0000574	METAB_HMDB0000574	1.44	0.0696586					yes	yes	yes	L-Cysteine	no
Klebsiella pneumoniae	KPC2	Metabolomics_GC-MS	METAB_HMDB0002142	METAB_HMDB0002142	1.47	0.193395					yes	yes	no	Phosphoric acid	no
Klebsiella pneumoniae	KPC2	Metabolomics_GC-MS	METAB_HMDB0000267	METAB_HMDB0000267	1.48	0.0618768					yes	yes	no	Pyroglutamic acid	no
Klebsiella pneumoniae	KPC2	Metabolomics_GC-MS	METAB_HMDB0000535	METAB_HMDB0000535	1.48	0.00358446					yes	yes	yes	Caproic acid	yes
Klebsiella pneumoniae	KPC2	Metabolomics_GC-MS	METAB_HMDB0001870	METAB_HMDB0001870	1.48	2.63e-05					yes	yes	yes	Benzoic acid	yes
Klebsiella pneumoniae	KPC2	Metabolomics_GC-MS	METAB_HMDB0013674	METAB_HMDB0013674	1.49	0.244732					yes	yes	yes	1,2,3-Trihydroxybenzene	no
Klebsiella pneumoniae	KPC2	Metabolomics_GC-MS	METAB_HMDB0000638	METAB_HMDB0000638	1.61	0.00605802					yes	yes	yes	Dodecanoic acid	yes
Klebsiella pneumoniae	KPC2	Metabolomics_GC-MS	METAB_HMDB0000482	METAB_HMDB0000482	1.62	0.00203671					yes	yes	yes	Caprylic acid	yes
Klebsiella pneumoniae	KPC2	Metabolomics_GC-MS	METAB_HMDB0000149	METAB_HMDB0000149	1.64	0.0784685					yes	yes	yes	Ethanolamine	no
Klebsiella pneumoniae	KPC2	Metabolomics_GC-MS	METAB_HMDB0003338	METAB_HMDB0003338	1.69	0.000529					yes	yes	no	Hydroxylamine	yes
Klebsiella pneumoniae	KPC2	Metabolomics_GC-MS	METAB_HMDB0000262	METAB_HMDB0000262	1.76	0.000443					yes	yes	yes	Thymine	yes
Klebsiella pneumoniae	KPC2	Metabolomics_GC-MS	METAB_HMDB0001173	METAB_HMDB0001173	1.77	1					yes	yes	no	5'-Methylthioadenosine	no
Klebsiella pneumoniae	KPC2	Metabolomics_GC-MS	METAB_HMDB0001488	METAB_HMDB0001488	1.91	0.210129					yes	yes	yes	Nicotinic acid	no
Klebsiella pneumoniae	KPC2	Metabolomics_GC-MS	METAB_HMDB0000510	METAB_HMDB0000510	2	0.0988041					yes	yes	no	Aminoadipic acid	no
Klebsiella pneumoniae	KPC2	Metabolomics_GC-MS	METAB_Galactosamine	METAB_Galactosamine	2	0.090938					yes	yes	no	Galactosamine	no
Klebsiella pneumoniae	KPC2	Metabolomics_GC-MS	METAB_HMDB0001473	METAB_HMDB0001473	2.05	0.0107618					yes	yes	yes	Dihydroxyacetone phosphate	yes
Klebsiella pneumoniae	KPC2	Metabolomics_GC-MS	METAB_HMDB0000827	METAB_HMDB0000827	2.07	0.238443					yes	yes	yes	Stearic acid	no
Klebsiella pneumoniae	KPC2	Metabolomics_GC-MS	METAB_HMDB0000126	METAB_HMDB0000126	2.08	0.0151847					yes	yes	yes	Glycerol 3-phosphate	yes
Klebsiella pneumoniae	KPC2	Metabolomics_GC-MS	METAB_HMDB0002520	METAB_HMDB0002520	2.11	0.0570773					yes	yes	yes	Beta-Glycerophosphoric acid	no
Klebsiella pneumoniae	KPC2	Metabolomics_GC-MS	METAB_HMDB0000943	METAB_HMDB0000943	2.13	0.0256756					yes	yes	yes	Threonic acid	yes
Klebsiella pneumoniae	KPC2	Metabolomics_GC-MS	METAB_HMDB0000806	METAB_HMDB0000806	2.35	2.59e-05					yes	yes	yes	Myristic acid	yes
Klebsiella pneumoniae	KPC2	Metabolomics_GC-MS	METAB_HMDB0040937	METAB_HMDB0040937	2.37	0.0127644					yes	yes	no	Lactitol	yes
Klebsiella pneumoniae	KPC2	Metabolomics_GC-MS	METAB_HMDB0000220	METAB_HMDB0000220	2.59	0.00460661					yes	yes	yes	Palmitic acid	yes
Klebsiella pneumoniae	KPC2	Metabolomics_GC-MS	METAB_HMDB0002064	METAB_HMDB0002064	2.74	2.05e-05					yes	yes	no	N-Acetylputrescine	yes
Klebsiella pneumoniae	KPC2	Metabolomics_GC-MS	METAB_HMDB0000661	METAB_HMDB0000661	3.22	1.91e-05					yes	yes	yes	Glutaric acid	yes
Klebsiella pneumoniae	KPC2	Metabolomics_GC-MS	METAB_HMDB0000673	METAB_HMDB0000673	3.29	0.000136					yes	yes	yes	Linoleic acid	yes
Klebsiella pneumoniae	KPC2	Metabolomics_GC-MS	METAB_HMDB0003229	METAB_HMDB0003229	3.42	0.00363635					yes	yes	yes	Palmitoleic acid	yes
Klebsiella pneumoniae	KPC2	Metabolomics_GC-MS	METAB_HMDB0000207	METAB_HMDB0000207	3.67	0.120601					yes	yes	yes	Oleic acid	no
Klebsiella pneumoniae	KPC2	Metabolomics_GC-MS	METAB_HMDB0059916	METAB_HMDB0059916	3.99	0.315161					yes	yes	no	2,3-Dihydroxybutanedioic acid	no
Klebsiella pneumoniae	KPC2	Metabolomics_GC-MS	METAB_HMDB0000573	METAB_HMDB0000573	4.3	0.000128					yes	yes	yes	Elaidic acid	yes
Klebsiella pneumoniae	KPC2	Metabolomics_GC-MS	METAB_HMDB0000067	METAB_HMDB0000067	13.75	0.000846					yes	yes	no	Cholesterol	yes

## Sheet: GC-MS - Klebsiella variicola
species	strain	experiment	entity_id	core_entity_id	logFC	FDR	gene_name	annotation_description	seq_id	core_consensus_annotation	is_genus_core	is_species_core	is_inter_species_core	additional_id	is_significant
Klebsiella variicola	03-311-0071	Metabolomics_GC-MS	METAB_HMDB0000211	METAB_HMDB0000211	-6.78	0.000162					yes	yes	yes	Myo-inositol;2-Hydroxy-3-methylbutyric acid	yes
Klebsiella variicola	03-311-0071	Metabolomics_GC-MS	METAB_HMDB0000212	METAB_HMDB0000212	-6.04	1.11e-05					yes	yes	no	N-Acetylgalactosamine	yes
Klebsiella variicola	03-311-0071	Metabolomics_GC-MS	METAB_HMDB0001545	METAB_HMDB0001545	-4.79	0.00779803					yes	yes	no	Pyridoxal	yes
Klebsiella variicola	03-311-0071	Metabolomics_GC-MS	METAB_HMDB0000714	METAB_HMDB0000714	-4.28	0.198508					yes	yes	no	Hippuric acid	no
Klebsiella variicola	03-311-0071	Metabolomics_GC-MS	METAB_HMDB0000765	METAB_HMDB0000765	-3.85	0.00566822					yes	yes	yes	Mannitol	yes
Klebsiella variicola	03-311-0071	Metabolomics_GC-MS	METAB_HMDB0001492	METAB_HMDB0001492	-3.7	0.0659486					yes	yes	no	Gamma-tocopherol	no
Klebsiella variicola	03-311-0071	Metabolomics_GC-MS	METAB_HMDB0000700	METAB_HMDB0000700	-3.61	0.00352713					yes	yes	no	Hydroxypropionic acid	yes
Klebsiella variicola	03-311-0071	Metabolomics_GC-MS	METAB_HMDB0001266	METAB_HMDB0001266	-2.77	0.183822					yes	yes	no	L-Sorbose	no
Klebsiella variicola	03-311-0071	Metabolomics_GC-MS	METAB_HMDB0000660	METAB_HMDB0000660	-2.62	0.156918					yes	yes	yes	D-Fructose	no
Klebsiella variicola	03-311-0071	Metabolomics_GC-MS	METAB_HMDB0001401	METAB_HMDB0001401	-2.51	0.00402032					yes	yes	no	Glucose 6-phosphate	yes
Klebsiella variicola	03-311-0071	Metabolomics_GC-MS	METAB_HMDB0000625	METAB_HMDB0000625	-2.4	0.0817604					yes	yes	no	Gluconic acid	no
Klebsiella variicola	03-311-0071	Metabolomics_GC-MS	METAB_HMDB0000122	METAB_HMDB0000122	-2.26	0.0166572					yes	yes	yes	D-Glucose	yes
Klebsiella variicola	03-311-0071	Metabolomics_GC-MS	METAB_HMDB0001999	METAB_HMDB0001999	-2.23	0.048914					yes	yes	no	Eicosapentaenoic acid	yes
Klebsiella variicola	03-311-0071	Metabolomics_GC-MS	METAB_HMDB0000749	METAB_HMDB0000749	-2.14	1					yes	yes	yes	Mesaconic acid	no
Klebsiella variicola	03-311-0071	Metabolomics_GC-MS	METAB_HMDB0003424	METAB_HMDB0003424	-1.96	1					yes	yes	yes	1-Hexadecanol	no
Klebsiella variicola	03-311-0071	Metabolomics_GC-MS	METAB_HMDB0000426	METAB_HMDB0000426	-1.52	0.00110202					yes	yes	yes	Citramalic acid	yes
Klebsiella variicola	03-311-0071	Metabolomics_GC-MS	METAB_HMDB0003355	METAB_HMDB0003355	-1.31	0.409464					yes	yes	no	5-Aminopentanoic acid	no
Klebsiella variicola	03-311-0071	Metabolomics_GC-MS	METAB_HMDB0000020	METAB_HMDB0000020	-1.29	1					yes	yes	no	p-Hydroxyphenylacetic acid	no
Klebsiella variicola	03-311-0071	Metabolomics_GC-MS	METAB_HMDB0002322	METAB_HMDB0002322	-1.26	0.551256					yes	yes	no	Cadaverine	no
Klebsiella variicola	03-311-0071	Metabolomics_GC-MS	METAB_Fendiline	METAB_Fendiline	-1.24	1					yes	yes	no	Fendiline	no
Klebsiella variicola	03-311-0071	Metabolomics_GC-MS	METAB_HMDB0000744	METAB_HMDB0000744	-1.21	0.0986921					yes	yes	yes	Malic acid	no
Klebsiella variicola	03-311-0071	Metabolomics_GC-MS	METAB_HMDB0004825	METAB_HMDB0004825	-1.17	1					yes	yes	no	p-Octopamine	no
Klebsiella variicola	03-311-0071	Metabolomics_GC-MS	METAB_HMDB0001488	METAB_HMDB0001488	-1.07	1					yes	yes	yes	Nicotinic acid	no
Klebsiella variicola	03-311-0071	Metabolomics_GC-MS	METAB_HMDB0000624	METAB_HMDB0000624	-0.94	1					yes	yes	no	D-Leucic acid	no
Klebsiella variicola	03-311-0071	Metabolomics_GC-MS	METAB_HMDB0062477	METAB_HMDB0062477	-0.89	1					yes	yes	no	2-Deoxyglucose	no
Klebsiella variicola	03-311-0071	Metabolomics_GC-MS	METAB_HMDB0000161	METAB_HMDB0000161	-0.89	0.335351					yes	yes	yes	L-Alanine	no
Klebsiella variicola	03-311-0071	Metabolomics_GC-MS	METAB_HMDB0001514	METAB_HMDB0001514	-0.88	1					yes	yes	no	Glucosamine	no
Klebsiella variicola	03-311-0071	Metabolomics_GC-MS	METAB_HMDB0000296	METAB_HMDB0000296	-0.8	1					yes	yes	yes	Uridine	no
Klebsiella variicola	03-311-0071	Metabolomics_GC-MS	METAB_HMDB0000190	METAB_HMDB0000190	-0.7	1					yes	yes	yes	L-Lactic acid	no
Klebsiella variicola	03-311-0071	Metabolomics_GC-MS	METAB_Sedoheptulose-meto-6TMS	METAB_Sedoheptulose-meto-6TMS	-0.7	1					yes	yes	no	Sedoheptulose-meto-6TMS	no
Klebsiella variicola	03-311-0071	Metabolomics_GC-MS	METAB_HMDB0002931	METAB_HMDB0002931	-0.62	1					yes	yes	no	N-Acetylserine	no
Klebsiella variicola	03-311-0071	Metabolomics_GC-MS	METAB_HMDB0000779	METAB_HMDB0000779	-0.61	1					yes	yes	no	Phenyllactic acid	no
Klebsiella variicola	03-311-0071	Metabolomics_GC-MS	METAB_HMDB0001548	METAB_HMDB0001548	-0.55	1					yes	yes	yes	D-Ribose 5-phosphate	no
Klebsiella variicola	03-311-0071	Metabolomics_GC-MS	METAB_HMDB0002994	METAB_HMDB0002994	-0.55	1					yes	yes	no	Erythritol	no
Klebsiella variicola	03-311-0071	Metabolomics_GC-MS	METAB_HMDB0000214	METAB_HMDB0000214	-0.5	1					yes	yes	no	Ornithine	no
Klebsiella variicola	03-311-0071	Metabolomics_GC-MS	METAB_HMDB0001151	METAB_HMDB0001151	-0.49	1					yes	yes	no	Allose	no
Klebsiella variicola	03-311-0071	Metabolomics_GC-MS	METAB_HMDB0000695	METAB_HMDB0000695	-0.39	1					yes	yes	no	Ketoleucine	no
Klebsiella variicola	03-311-0071	Metabolomics_GC-MS	METAB_HMDB0034252	METAB_HMDB0034252	-0.37	1					yes	yes	yes	2-Aminoheptanedioic acid	no
Klebsiella variicola	03-311-0071	Metabolomics_GC-MS	METAB_HMDB0000148	METAB_HMDB0000148	-0.36	1					yes	yes	yes	L-Glutamic acid	no
Klebsiella variicola	03-311-0071	Metabolomics_GC-MS	METAB_HMDB0000094	METAB_HMDB0000094	-0.34	1					yes	yes	yes	Citric acid	no
Klebsiella variicola	03-311-0071	Metabolomics_GC-MS	METAB_HMDB0000725	METAB_HMDB0000725	-0.33	1					yes	yes	no	4-Hydroxyproline	no
Klebsiella variicola	03-311-0071	Metabolomics_GC-MS	METAB_HMDB0000056	METAB_HMDB0000056	-0.32	1					yes	yes	yes	Beta-Alanine	no
Klebsiella variicola	03-311-0071	Metabolomics_GC-MS	METAB_HMDB0000283	METAB_HMDB0000283	-0.3	1					yes	yes	yes	D-Ribose	no
Klebsiella variicola	03-311-0071	Metabolomics_GC-MS	METAB_HMDB0000407	METAB_HMDB0000407	-0.29	1					yes	yes	yes	2-Hydroxy-3-methylbutyric acid	no
Klebsiella variicola	03-311-0071	Metabolomics_GC-MS	METAB_HMDB0000300	METAB_HMDB0000300	-0.25	1					yes	yes	yes	Uracil	no
Klebsiella variicola	03-311-0071	Metabolomics_GC-MS	METAB_HMDB0000568	METAB_HMDB0000568	-0.22	1					yes	yes	no	D-Arabitol	no
Klebsiella variicola	03-311-0071	Metabolomics_GC-MS	METAB_HMDB0000112	METAB_HMDB0000112	-0.19	1					yes	yes	yes	Gamma-Aminobutyric acid	no
Klebsiella variicola	03-311-0071	Metabolomics_GC-MS	METAB_HMDB0000508	METAB_HMDB0000508	-0.13	1					yes	yes	no	Ribitol	no
Klebsiella variicola	03-311-0071	Metabolomics_GC-MS	METAB_HMDB0000812	METAB_HMDB0000812	-0.08	1					yes	yes	yes	N-Acetyl-L-aspartic acid	no
Klebsiella variicola	03-311-0071	Metabolomics_GC-MS	METAB_HMDB0000197	METAB_HMDB0000197	-0.06	1					yes	yes	no	Indoleacetic acid	no
Klebsiella variicola	03-311-0071	Metabolomics_GC-MS	METAB_Glutathione-nTMS	METAB_Glutathione-nTMS	-0.04	1					yes	yes	no	Glutathione-nTMS	no
Klebsiella variicola	03-311-0071	Metabolomics_GC-MS	METAB_HMDB0000254	METAB_HMDB0000254	-0.04	1					yes	yes	yes	Succinic acid	no
Klebsiella variicola	03-311-0071	Metabolomics_GC-MS	METAB_HMDB0000172	METAB_HMDB0000172	-0.02	1					yes	yes	yes	L-Isoleucine	no
Klebsiella variicola	03-311-0071	Metabolomics_GC-MS	METAB_HMDB0000267	METAB_HMDB0000267	0	1					yes	yes	no	Pyroglutamic acid	no
Klebsiella variicola	03-311-0071	Metabolomics_GC-MS	METAB_HMDB0000694	METAB_HMDB0000694	0.04	1					yes	yes	yes	L-2-Hydroxyglutaric acid	no
Klebsiella variicola	03-311-0071	Metabolomics_GC-MS	METAB_HMDB0000687	METAB_HMDB0000687	0.11	1					yes	yes	yes	L-Leucine	no
Klebsiella variicola	03-311-0071	Metabolomics_GC-MS	METAB_HMDB0000131	METAB_HMDB0000131	0.12	1					yes	yes	yes	Glycerol	no
Klebsiella variicola	03-311-0071	Metabolomics_GC-MS	METAB_HMDB0000139	METAB_HMDB0000139	0.13	1					yes	yes	yes	Glyceric acid	no
Klebsiella variicola	03-311-0071	Metabolomics_GC-MS	METAB_HMDB0000243	METAB_HMDB0000243	0.14	1					yes	yes	yes	Pyruvic acid	no
Klebsiella variicola	03-311-0071	Metabolomics_GC-MS	METAB_HMDB0000630	METAB_HMDB0000630	0.14	1					yes	yes	yes	Cytosine	no
Klebsiella variicola	03-311-0071	Metabolomics_GC-MS	METAB_HMDB0000807	METAB_HMDB0000807	0.14	1					yes	yes	yes	3-Phosphoglyceric acid	no
Klebsiella variicola	03-311-0071	Metabolomics_GC-MS	METAB_Cystamine	METAB_Cystamine	0.16	1					yes	yes	no	Cystamine	no
Klebsiella variicola	03-311-0071	Metabolomics_GC-MS	METAB_HMDB0000755	METAB_HMDB0000755	0.16	1					yes	yes	no	Hydroxyphenyllactic acid	no
Klebsiella variicola	03-311-0071	Metabolomics_GC-MS	METAB_HMDB0000263	METAB_HMDB0000263	0.17	1					yes	yes	yes	Phosphoenolpyruvic acid	no
Klebsiella variicola	03-311-0071	Metabolomics_GC-MS	METAB_HMDB0000517	METAB_HMDB0000517	0.18	1					yes	yes	no	L-Arginine	no
Klebsiella variicola	03-311-0071	Metabolomics_GC-MS	METAB_HMDB0000162	METAB_HMDB0000162	0.2	1					yes	yes	yes	L-Proline	no
Klebsiella variicola	03-311-0071	Metabolomics_GC-MS	METAB_HMDB0000132	METAB_HMDB0000132	0.23	1					yes	yes	yes	Guanine	no
Klebsiella variicola	03-311-0071	Metabolomics_GC-MS	METAB_HMDB0002142	METAB_HMDB0002142	0.24	1					yes	yes	no	Phosphoric acid	no
Klebsiella variicola	03-311-0071	Metabolomics_GC-MS	METAB_HMDB0000303	METAB_HMDB0000303	0.25	1					yes	yes	no	Tryptamine	no
Klebsiella variicola	03-311-0071	Metabolomics_GC-MS	METAB_HMDB0000742	METAB_HMDB0000742	0.27	1					yes	yes	yes	Homocysteine	no
Klebsiella variicola	03-311-0071	Metabolomics_GC-MS	METAB_HMDB0001414	METAB_HMDB0001414	0.27	1					yes	yes	no	Putrescine	no
Klebsiella variicola	03-311-0071	Metabolomics_GC-MS	METAB_HMDB0000883	METAB_HMDB0000883	0.29	1					yes	yes	yes	L-Valine	no
Klebsiella variicola	03-311-0071	Metabolomics_GC-MS	METAB_HMDB0000362	METAB_HMDB0000362	0.32	1					yes	yes	yes	2-Phosphoglyceric acid	no
Klebsiella variicola	03-311-0071	Metabolomics_GC-MS	METAB_HMDB0001406	METAB_HMDB0001406	0.32	1					yes	yes	yes	Niacinamide	no
Klebsiella variicola	03-311-0071	Metabolomics_GC-MS	METAB_HMDB0000262	METAB_HMDB0000262	0.33	1					yes	yes	yes	Thymine	no
Klebsiella variicola	03-311-0071	Metabolomics_GC-MS	METAB_HMDB0002064	METAB_HMDB0002064	0.33	1					yes	yes	no	N-Acetylputrescine	no
Klebsiella variicola	03-311-0071	Metabolomics_GC-MS	METAB_HMDB0003338	METAB_HMDB0003338	0.33	1					yes	yes	no	Hydroxylamine	no
Klebsiella variicola	03-311-0071	Metabolomics_GC-MS	METAB_HMDB0000357	METAB_HMDB0000357	0.34	1					yes	yes	yes	3-Hydroxybutyric acid	no
Klebsiella variicola	03-311-0071	Metabolomics_GC-MS	METAB_HMDB0001844	METAB_HMDB0001844	0.42	1					yes	yes	yes	Methylsuccinic acid	no
Klebsiella variicola	03-311-0071	Metabolomics_GC-MS	METAB_HMDB0000638	METAB_HMDB0000638	0.5	1					yes	yes	yes	Dodecanoic acid	no
Klebsiella variicola	03-311-0071	Metabolomics_GC-MS	METAB_HMDB0002092	METAB_HMDB0002092	0.5	0.0144392					yes	yes	yes	Itaconic acid	no
Klebsiella variicola	03-311-0071	Metabolomics_GC-MS	METAB_3-Aminoglutaric acid	METAB_3-Aminoglutaric acid	0.54	1					yes	yes	yes	3-Aminoglutaric acid	no
Klebsiella variicola	03-311-0071	Metabolomics_GC-MS	METAB_HMDB0000072	METAB_HMDB0000072	0.54	1					yes	yes	no	cis-Aconitic acid	no
Klebsiella variicola	03-311-0071	Metabolomics_GC-MS	METAB_HMDB0000191	METAB_HMDB0000191	0.56	1					yes	yes	yes	L-Aspartic acid	no
Klebsiella variicola	03-311-0071	Metabolomics_GC-MS	METAB_HMDB0000187	METAB_HMDB0000187	0.57	1					yes	yes	yes	L-Serine	no
Klebsiella variicola	03-311-0071	Metabolomics_GC-MS	METAB_HMDB0000210	METAB_HMDB0000210	0.58	0.860328					yes	yes	no	Pantothenic acid	no
Klebsiella variicola	03-311-0071	Metabolomics_GC-MS	METAB_HMDB0001051	METAB_HMDB0001051	0.59	0.732989					yes	yes	no	Glyceraldehyde	no
Klebsiella variicola	03-311-0071	Metabolomics_GC-MS	METAB_HMDB0000195	METAB_HMDB0000195	0.61	1					yes	yes	no	Inosine	no
Klebsiella variicola	03-311-0071	Metabolomics_GC-MS	METAB_HMDB0000134	METAB_HMDB0000134	0.62	0.265876					yes	yes	yes	Fumaric acid	no
Klebsiella variicola	03-311-0071	Metabolomics_GC-MS	METAB_HMDB0000159	METAB_HMDB0000159	0.64	0.915774					yes	yes	yes	L-Phenylalanine	no
Klebsiella variicola	03-311-0071	Metabolomics_GC-MS	METAB_HMDB0001473	METAB_HMDB0001473	0.65	1					yes	yes	yes	Dihydroxyacetone phosphate	no
Klebsiella variicola	03-311-0071	Metabolomics_GC-MS	METAB_HMDB0000126	METAB_HMDB0000126	0.67	1					yes	yes	yes	Glycerol 3-phosphate	no
Klebsiella variicola	03-311-0071	Metabolomics_GC-MS	METAB_HMDB0000535	METAB_HMDB0000535	0.68	1					yes	yes	yes	Caproic acid	no
Klebsiella variicola	03-311-0071	Metabolomics_GC-MS	METAB_HMDB0000482	METAB_HMDB0000482	0.69	1					yes	yes	yes	Caprylic acid	no
Klebsiella variicola	03-311-0071	Metabolomics_GC-MS	METAB_HMDB0000023	METAB_HMDB0000023	0.69	0.105074					yes	yes	no	(S)-3-Hydroxyisobutyric acid	no
Klebsiella variicola	03-311-0071	Metabolomics_GC-MS	METAB_HMDB0000149	METAB_HMDB0000149	0.81	1					yes	yes	yes	Ethanolamine	no
Klebsiella variicola	03-311-0071	Metabolomics_GC-MS	METAB_HMDB0000167	METAB_HMDB0000167	0.84	0.584113					yes	yes	yes	L-Threonine	no
Klebsiella variicola	03-311-0071	Metabolomics_GC-MS	METAB_HMDB0000847	METAB_HMDB0000847	0.86	1					yes	yes	yes	Pelargonic acid	no
Klebsiella variicola	03-311-0071	Metabolomics_GC-MS	METAB_HMDB0000158	METAB_HMDB0000158	0.89	1					yes	yes	yes	L-Tyrosine	no
Klebsiella variicola	03-311-0071	Metabolomics_GC-MS	METAB_HMDB0000784	METAB_HMDB0000784	0.93	1					yes	yes	no	Azelaic acid	no
Klebsiella variicola	03-311-0071	Metabolomics_GC-MS	METAB_HMDB0001870	METAB_HMDB0001870	0.95	0.0378938					yes	yes	yes	Benzoic acid	no
Klebsiella variicola	03-311-0071	Metabolomics_GC-MS	METAB_HMDB0040937	METAB_HMDB0040937	1	1					yes	yes	no	Lactitol	no
Klebsiella variicola	03-311-0071	Metabolomics_GC-MS	METAB_HMDB0002520	METAB_HMDB0002520	1	0.215994					yes	yes	yes	Beta-Glycerophosphoric acid	no
Klebsiella variicola	03-311-0071	Metabolomics_GC-MS	METAB_Galactosamine	METAB_Galactosamine	1.05	1					yes	yes	no	Galactosamine	no
Klebsiella variicola	03-311-0071	Metabolomics_GC-MS	METAB_HMDB0000840	METAB_HMDB0000840	1.11	0.725965					yes	yes	no	Salicyluric acid	no
Klebsiella variicola	03-311-0071	Metabolomics_GC-MS	METAB_HMDB0000123	METAB_HMDB0000123	1.23	1					yes	yes	yes	Glycine	no
Klebsiella variicola	03-311-0071	Metabolomics_GC-MS	METAB_HMDB0000555	METAB_HMDB0000555	1.29	1					yes	yes	no	3-Methyladipic acid	no
Klebsiella variicola	03-311-0071	Metabolomics_GC-MS	METAB_HMDB0000115	METAB_HMDB0000115	1.32	0.011607					yes	yes	yes	Glycolic acid	yes
Klebsiella variicola	03-311-0071	Metabolomics_GC-MS	METAB_HMDB0000182	METAB_HMDB0000182	1.36	1					yes	yes	yes	L-Lysine	no
Klebsiella variicola	03-311-0071	Metabolomics_GC-MS	METAB_HMDB0000306	METAB_HMDB0000306	1.38	1					yes	yes	no	Tyramine	no
Klebsiella variicola	03-311-0071	Metabolomics_GC-MS	METAB_HMDB0000448	METAB_HMDB0000448	1.42	0.0523265					yes	yes	no	Adipic acid	no
Klebsiella variicola	03-311-0071	Metabolomics_GC-MS	METAB_HMDB0013674	METAB_HMDB0013674	1.54	1					yes	yes	yes	1,2,3-Trihydroxybenzene	no
Klebsiella variicola	03-311-0071	Metabolomics_GC-MS	METAB_HMDB0001173	METAB_HMDB0001173	1.65	1					yes	yes	no	5'-Methylthioadenosine	no
Klebsiella variicola	03-311-0071	Metabolomics_GC-MS	METAB_HMDB0000866	METAB_HMDB0000866	1.66	0.000474					yes	yes	no	N-Acetyl-L-tyrosine	yes
Klebsiella variicola	03-311-0071	Metabolomics_GC-MS	METAB_HMDB0000510	METAB_HMDB0000510	1.7	0.915774					yes	yes	no	Aminoadipic acid	no
Klebsiella variicola	03-311-0071	Metabolomics_GC-MS	METAB_HMDB0000034	METAB_HMDB0000034	1.71	0.00445808					yes	yes	yes	Adenine	yes
Klebsiella variicola	03-311-0071	Metabolomics_GC-MS	METAB_HMDB0000176	METAB_HMDB0000176	1.73	0.185842					yes	yes	yes	Maleic acid	no
Klebsiella variicola	03-311-0071	Metabolomics_GC-MS	METAB_HMDB0000827	METAB_HMDB0000827	1.78	1					yes	yes	yes	Stearic acid	no
Klebsiella variicola	03-311-0071	Metabolomics_GC-MS	METAB_HMDB0061715	METAB_HMDB0061715	1.78	1					yes	yes	no	Glutamate, gamma-methyl ester	no
Klebsiella variicola	03-311-0071	Metabolomics_GC-MS	METAB_HMDB0000806	METAB_HMDB0000806	1.82	0.00203398					yes	yes	yes	Myristic acid	yes
Klebsiella variicola	03-311-0071	Metabolomics_GC-MS	METAB_HMDB0000133	METAB_HMDB0000133	1.84	1					yes	yes	yes	Guanosine	no
Klebsiella variicola	03-311-0071	Metabolomics_GC-MS	METAB_HMDB0000996	METAB_HMDB0000996	1.96	0.404984					yes	yes	no	3-Sulfinoalanine	no
Klebsiella variicola	03-311-0071	Metabolomics_GC-MS	METAB_HMDB0000220	METAB_HMDB0000220	2.08	0.0389807					yes	yes	yes	Palmitic acid	yes
Klebsiella variicola	03-311-0071	Metabolomics_GC-MS	METAB_HMDB0000207	METAB_HMDB0000207	2.16	0.682228					yes	yes	yes	Oleic acid	no
Klebsiella variicola	03-311-0071	Metabolomics_GC-MS	METAB_HMDB0000574	METAB_HMDB0000574	2.2	0.00220272					yes	yes	yes	L-Cysteine	yes
Klebsiella variicola	03-311-0071	Metabolomics_GC-MS	METAB_HMDB0003229	METAB_HMDB0003229	2.29	0.00209321					yes	yes	yes	Palmitoleic acid	yes
Klebsiella variicola	03-311-0071	Metabolomics_GC-MS	METAB_HMDB0011733	METAB_HMDB0011733	2.3	1					yes	yes	no	Glycyl-glycine	no
Klebsiella variicola	03-311-0071	Metabolomics_GC-MS	METAB_HMDB0000092	METAB_HMDB0000092	2.4	0.0615789					yes	yes	yes	Dimethylglycine	no
Klebsiella variicola	03-311-0071	Metabolomics_GC-MS	METAB_HMDB0000650	METAB_HMDB0000650	2.4	0.00192177					yes	yes	no	D-Alpha-aminobutyric acid	yes
Klebsiella variicola	03-311-0071	Metabolomics_GC-MS	METAB_HMDB0000168	METAB_HMDB0000168	2.47	0.770104					yes	yes	no	L-Asparagine	no
Klebsiella variicola	03-311-0071	Metabolomics_GC-MS	METAB_HMDB0000696	METAB_HMDB0000696	2.51	0.00100868					yes	yes	yes	L-Methionine	yes
Klebsiella variicola	03-311-0071	Metabolomics_GC-MS	METAB_HMDB0000305	METAB_HMDB0000305	2.57	1					yes	yes	no	Vitamin A	no
Klebsiella variicola	03-311-0071	Metabolomics_GC-MS	METAB_HMDB0000719	METAB_HMDB0000719	2.6	0.0234205					yes	yes	no	L-Homoserine	yes
Klebsiella variicola	03-311-0071	Metabolomics_GC-MS	METAB_HMDB0000573	METAB_HMDB0000573	3.32	0.0185217					yes	yes	yes	Elaidic acid	yes
Klebsiella variicola	03-311-0071	Metabolomics_GC-MS	METAB_HMDB0000673	METAB_HMDB0000673	3.72	1					yes	yes	yes	Linoleic acid	no
Klebsiella variicola	03-311-0071	Metabolomics_GC-MS	METAB_HMDB0000943	METAB_HMDB0000943	4.13	3.32e-05					yes	yes	yes	Threonic acid	yes
Klebsiella variicola	03-311-0071	Metabolomics_GC-MS	METAB_HMDB0059916	METAB_HMDB0059916	4.87	0.0853859					yes	yes	no	2,3-Dihydroxybutanedioic acid	no
Klebsiella variicola	03-311-0071	Metabolomics_GC-MS	METAB_HMDB0000661	METAB_HMDB0000661	5.53	0.000889					yes	yes	yes	Glutaric acid	yes
Klebsiella variicola	03-311-0071	Metabolomics_GC-MS	METAB_HMDB0000067	METAB_HMDB0000067	6.86	0.309269					yes	yes	no	Cholesterol	no
Klebsiella variicola	04153260899A	Metabolomics_GC-MS	METAB_HMDB0000211	METAB_HMDB0000211	-8.56	0.00252754					yes	yes	yes	Myo-inositol;2-Hydroxy-3-methylbutyric acid	yes
Klebsiella variicola	04153260899A	Metabolomics_GC-MS	METAB_HMDB0000212	METAB_HMDB0000212	-8.52	0.00108991					yes	yes	no	N-Acetylgalactosamine	yes
Klebsiella variicola	04153260899A	Metabolomics_GC-MS	METAB_HMDB0001545	METAB_HMDB0001545	-5.75	1.67e-06					yes	yes	no	Pyridoxal	yes
Klebsiella variicola	04153260899A	Metabolomics_GC-MS	METAB_HMDB0000765	METAB_HMDB0000765	-4.48	0.296146					yes	yes	yes	Mannitol	no
Klebsiella variicola	04153260899A	Metabolomics_GC-MS	METAB_HMDB0000714	METAB_HMDB0000714	-4.4	0.172298					yes	yes	no	Hippuric acid	no
Klebsiella variicola	04153260899A	Metabolomics_GC-MS	METAB_HMDB0000660	METAB_HMDB0000660	-3.31	0.178546					yes	yes	yes	D-Fructose	no
Klebsiella variicola	04153260899A	Metabolomics_GC-MS	METAB_HMDB0000700	METAB_HMDB0000700	-3.15	0.00575043					yes	yes	no	Hydroxypropionic acid	yes
Klebsiella variicola	04153260899A	Metabolomics_GC-MS	METAB_HMDB0001266	METAB_HMDB0001266	-3.08	0.0972099					yes	yes	no	L-Sorbose	no
Klebsiella variicola	04153260899A	Metabolomics_GC-MS	METAB_HMDB0000122	METAB_HMDB0000122	-2.7	0.331221					yes	yes	yes	D-Glucose	no
Klebsiella variicola	04153260899A	Metabolomics_GC-MS	METAB_HMDB0000749	METAB_HMDB0000749	-2.44	0.0207681					yes	yes	yes	Mesaconic acid	yes
Klebsiella variicola	04153260899A	Metabolomics_GC-MS	METAB_HMDB0001492	METAB_HMDB0001492	-2.38	0.0315566					yes	yes	no	Gamma-tocopherol	yes
Klebsiella variicola	04153260899A	Metabolomics_GC-MS	METAB_HMDB0000426	METAB_HMDB0000426	-2.05	0.0463544					yes	yes	yes	Citramalic acid	yes
Klebsiella variicola	04153260899A	Metabolomics_GC-MS	METAB_HMDB0004825	METAB_HMDB0004825	-1.79	0.834458					yes	yes	no	p-Octopamine	no
Klebsiella variicola	04153260899A	Metabolomics_GC-MS	METAB_HMDB0000407	METAB_HMDB0000407	-1.45	0.0263687					yes	yes	yes	2-Hydroxy-3-methylbutyric acid	yes
Klebsiella variicola	04153260899A	Metabolomics_GC-MS	METAB_HMDB0001401	METAB_HMDB0001401	-1.43	0.0972099					yes	yes	no	Glucose 6-phosphate	no
Klebsiella variicola	04153260899A	Metabolomics_GC-MS	METAB_HMDB0001548	METAB_HMDB0001548	-1.37	0.32007					yes	yes	yes	D-Ribose 5-phosphate	no
Klebsiella variicola	04153260899A	Metabolomics_GC-MS	METAB_HMDB0000283	METAB_HMDB0000283	-1.3	1					yes	yes	yes	D-Ribose	no
Klebsiella variicola	04153260899A	Metabolomics_GC-MS	METAB_HMDB0000056	METAB_HMDB0000056	-1.24	1					yes	yes	yes	Beta-Alanine	no
Klebsiella variicola	04153260899A	Metabolomics_GC-MS	METAB_HMDB0000625	METAB_HMDB0000625	-1.24	0.0113605					yes	yes	no	Gluconic acid	yes
Klebsiella variicola	04153260899A	Metabolomics_GC-MS	METAB_HMDB0000357	METAB_HMDB0000357	-1.22	1					yes	yes	yes	3-Hydroxybutyric acid	no
Klebsiella variicola	04153260899A	Metabolomics_GC-MS	METAB_HMDB0000624	METAB_HMDB0000624	-1.21	0.0594166					yes	yes	no	D-Leucic acid	no
Klebsiella variicola	04153260899A	Metabolomics_GC-MS	METAB_HMDB0001999	METAB_HMDB0001999	-1.03	0.349226					yes	yes	no	Eicosapentaenoic acid	no
Klebsiella variicola	04153260899A	Metabolomics_GC-MS	METAB_Sedoheptulose-meto-6TMS	METAB_Sedoheptulose-meto-6TMS	-0.67	0.423253					yes	yes	no	Sedoheptulose-meto-6TMS	no
Klebsiella variicola	04153260899A	Metabolomics_GC-MS	METAB_HMDB0000744	METAB_HMDB0000744	-0.64	1					yes	yes	yes	Malic acid	no
Klebsiella variicola	04153260899A	Metabolomics_GC-MS	METAB_HMDB0000190	METAB_HMDB0000190	-0.58	1					yes	yes	yes	L-Lactic acid	no
Klebsiella variicola	04153260899A	Metabolomics_GC-MS	METAB_HMDB0001151	METAB_HMDB0001151	-0.57	1					yes	yes	no	Allose	no
Klebsiella variicola	04153260899A	Metabolomics_GC-MS	METAB_Galactosamine	METAB_Galactosamine	-0.56	1					yes	yes	no	Galactosamine	no
Klebsiella variicola	04153260899A	Metabolomics_GC-MS	METAB_HMDB0062477	METAB_HMDB0062477	-0.52	1					yes	yes	no	2-Deoxyglucose	no
Klebsiella variicola	04153260899A	Metabolomics_GC-MS	METAB_Fendiline	METAB_Fendiline	-0.51	1					yes	yes	no	Fendiline	no
Klebsiella variicola	04153260899A	Metabolomics_GC-MS	METAB_Cystamine	METAB_Cystamine	-0.2	1					yes	yes	no	Cystamine	no
Klebsiella variicola	04153260899A	Metabolomics_GC-MS	METAB_HMDB0000755	METAB_HMDB0000755	-0.1	1					yes	yes	no	Hydroxyphenyllactic acid	no
Klebsiella variicola	04153260899A	Metabolomics_GC-MS	METAB_HMDB0000296	METAB_HMDB0000296	-0.09	1					yes	yes	yes	Uridine	no
Klebsiella variicola	04153260899A	Metabolomics_GC-MS	METAB_HMDB0000779	METAB_HMDB0000779	-0.07	1					yes	yes	no	Phenyllactic acid	no
Klebsiella variicola	04153260899A	Metabolomics_GC-MS	METAB_HMDB0000020	METAB_HMDB0000020	-0.06	1					yes	yes	no	p-Hydroxyphenylacetic acid	no
Klebsiella variicola	04153260899A	Metabolomics_GC-MS	METAB_HMDB0001514	METAB_HMDB0001514	-0.06	1					yes	yes	no	Glucosamine	no
Klebsiella variicola	04153260899A	Metabolomics_GC-MS	METAB_HMDB0000161	METAB_HMDB0000161	0	1					yes	yes	yes	L-Alanine	no
Klebsiella variicola	04153260899A	Metabolomics_GC-MS	METAB_HMDB0000725	METAB_HMDB0000725	0	1					yes	yes	no	4-Hydroxyproline	no
Klebsiella variicola	04153260899A	Metabolomics_GC-MS	METAB_HMDB0000243	METAB_HMDB0000243	0.15	1					yes	yes	yes	Pyruvic acid	no
Klebsiella variicola	04153260899A	Metabolomics_GC-MS	METAB_HMDB0000139	METAB_HMDB0000139	0.16	1					yes	yes	yes	Glyceric acid	no
Klebsiella variicola	04153260899A	Metabolomics_GC-MS	METAB_HMDB0000131	METAB_HMDB0000131	0.18	1					yes	yes	yes	Glycerol	no
Klebsiella variicola	04153260899A	Metabolomics_GC-MS	METAB_HMDB0001844	METAB_HMDB0001844	0.18	1					yes	yes	yes	Methylsuccinic acid	no
Klebsiella variicola	04153260899A	Metabolomics_GC-MS	METAB_HMDB0000094	METAB_HMDB0000094	0.26	1					yes	yes	yes	Citric acid	no
Klebsiella variicola	04153260899A	Metabolomics_GC-MS	METAB_HMDB0000254	METAB_HMDB0000254	0.29	1					yes	yes	yes	Succinic acid	no
Klebsiella variicola	04153260899A	Metabolomics_GC-MS	METAB_HMDB0002142	METAB_HMDB0002142	0.3	1					yes	yes	no	Phosphoric acid	no
Klebsiella variicola	04153260899A	Metabolomics_GC-MS	METAB_HMDB0034252	METAB_HMDB0034252	0.3	1					yes	yes	yes	2-Aminoheptanedioic acid	no
Klebsiella variicola	04153260899A	Metabolomics_GC-MS	METAB_HMDB0001414	METAB_HMDB0001414	0.35	1					yes	yes	no	Putrescine	no
Klebsiella variicola	04153260899A	Metabolomics_GC-MS	METAB_HMDB0000303	METAB_HMDB0000303	0.37	1					yes	yes	no	Tryptamine	no
Klebsiella variicola	04153260899A	Metabolomics_GC-MS	METAB_HMDB0000172	METAB_HMDB0000172	0.42	1					yes	yes	yes	L-Isoleucine	no
Klebsiella variicola	04153260899A	Metabolomics_GC-MS	METAB_HMDB0000807	METAB_HMDB0000807	0.43	1					yes	yes	yes	3-Phosphoglyceric acid	no
Klebsiella variicola	04153260899A	Metabolomics_GC-MS	METAB_HMDB0000267	METAB_HMDB0000267	0.45	1					yes	yes	no	Pyroglutamic acid	no
Klebsiella variicola	04153260899A	Metabolomics_GC-MS	METAB_HMDB0000300	METAB_HMDB0000300	0.45	1					yes	yes	yes	Uracil	no
Klebsiella variicola	04153260899A	Metabolomics_GC-MS	METAB_HMDB0000148	METAB_HMDB0000148	0.47	1					yes	yes	yes	L-Glutamic acid	no
Klebsiella variicola	04153260899A	Metabolomics_GC-MS	METAB_HMDB0002994	METAB_HMDB0002994	0.49	1					yes	yes	no	Erythritol	no
Klebsiella variicola	04153260899A	Metabolomics_GC-MS	METAB_HMDB0000197	METAB_HMDB0000197	0.55	1					yes	yes	no	Indoleacetic acid	no
Klebsiella variicola	04153260899A	Metabolomics_GC-MS	METAB_HMDB0001406	METAB_HMDB0001406	0.61	0.618245					yes	yes	yes	Niacinamide	no
Klebsiella variicola	04153260899A	Metabolomics_GC-MS	METAB_HMDB0000195	METAB_HMDB0000195	0.62	1					yes	yes	no	Inosine	no
Klebsiella variicola	04153260899A	Metabolomics_GC-MS	METAB_HMDB0002931	METAB_HMDB0002931	0.64	1					yes	yes	no	N-Acetylserine	no
Klebsiella variicola	04153260899A	Metabolomics_GC-MS	METAB_HMDB0000262	METAB_HMDB0000262	0.67	0.527534					yes	yes	yes	Thymine	no
Klebsiella variicola	04153260899A	Metabolomics_GC-MS	METAB_HMDB0000568	METAB_HMDB0000568	0.67	0.201484					yes	yes	no	D-Arabitol	no
Klebsiella variicola	04153260899A	Metabolomics_GC-MS	METAB_HMDB0000687	METAB_HMDB0000687	0.7	1					yes	yes	yes	L-Leucine	no
Klebsiella variicola	04153260899A	Metabolomics_GC-MS	METAB_HMDB0000362	METAB_HMDB0000362	0.76	1					yes	yes	yes	2-Phosphoglyceric acid	no
Klebsiella variicola	04153260899A	Metabolomics_GC-MS	METAB_HMDB0000630	METAB_HMDB0000630	0.77	1					yes	yes	yes	Cytosine	no
Klebsiella variicola	04153260899A	Metabolomics_GC-MS	METAB_HMDB0000517	METAB_HMDB0000517	0.78	1					yes	yes	no	L-Arginine	no
Klebsiella variicola	04153260899A	Metabolomics_GC-MS	METAB_HMDB0000883	METAB_HMDB0000883	0.78	1					yes	yes	yes	L-Valine	no
Klebsiella variicola	04153260899A	Metabolomics_GC-MS	METAB_HMDB0000784	METAB_HMDB0000784	0.8	1					yes	yes	no	Azelaic acid	no
Klebsiella variicola	04153260899A	Metabolomics_GC-MS	METAB_HMDB0000508	METAB_HMDB0000508	0.88	1					yes	yes	no	Ribitol	no
Klebsiella variicola	04153260899A	Metabolomics_GC-MS	METAB_HMDB0003355	METAB_HMDB0003355	0.89	1					yes	yes	no	5-Aminopentanoic acid	no
Klebsiella variicola	04153260899A	Metabolomics_GC-MS	METAB_Glutathione-nTMS	METAB_Glutathione-nTMS	0.91	1					yes	yes	no	Glutathione-nTMS	no
Klebsiella variicola	04153260899A	Metabolomics_GC-MS	METAB_HMDB0002322	METAB_HMDB0002322	1.01	1					yes	yes	no	Cadaverine	no
Klebsiella variicola	04153260899A	Metabolomics_GC-MS	METAB_HMDB0000694	METAB_HMDB0000694	1.02	0.235773					yes	yes	yes	L-2-Hydroxyglutaric acid	no
Klebsiella variicola	04153260899A	Metabolomics_GC-MS	METAB_HMDB0000162	METAB_HMDB0000162	1.08	0.141346					yes	yes	yes	L-Proline	no
Klebsiella variicola	04153260899A	Metabolomics_GC-MS	METAB_HMDB0000167	METAB_HMDB0000167	1.13	0.148755					yes	yes	yes	L-Threonine	no
Klebsiella variicola	04153260899A	Metabolomics_GC-MS	METAB_HMDB0003338	METAB_HMDB0003338	1.18	0.106548					yes	yes	no	Hydroxylamine	no
Klebsiella variicola	04153260899A	Metabolomics_GC-MS	METAB_HMDB0000812	METAB_HMDB0000812	1.18	0.0594166					yes	yes	yes	N-Acetyl-L-aspartic acid	no
Klebsiella variicola	04153260899A	Metabolomics_GC-MS	METAB_HMDB0000263	METAB_HMDB0000263	1.19	1					yes	yes	yes	Phosphoenolpyruvic acid	no
Klebsiella variicola	04153260899A	Metabolomics_GC-MS	METAB_HMDB0000305	METAB_HMDB0000305	1.19	1					yes	yes	no	Vitamin A	no
Klebsiella variicola	04153260899A	Metabolomics_GC-MS	METAB_HMDB0000695	METAB_HMDB0000695	1.2	0.235773					yes	yes	no	Ketoleucine	no
Klebsiella variicola	04153260899A	Metabolomics_GC-MS	METAB_HMDB0002064	METAB_HMDB0002064	1.2	0.0406362					yes	yes	no	N-Acetylputrescine	yes
Klebsiella variicola	04153260899A	Metabolomics_GC-MS	METAB_HMDB0000168	METAB_HMDB0000168	1.21	1					yes	yes	no	L-Asparagine	no
Klebsiella variicola	04153260899A	Metabolomics_GC-MS	METAB_HMDB0000535	METAB_HMDB0000535	1.24	0.182832					yes	yes	yes	Caproic acid	no
Klebsiella variicola	04153260899A	Metabolomics_GC-MS	METAB_HMDB0000210	METAB_HMDB0000210	1.27	0.000301					yes	yes	no	Pantothenic acid	yes
Klebsiella variicola	04153260899A	Metabolomics_GC-MS	METAB_HMDB0000072	METAB_HMDB0000072	1.28	0.593928					yes	yes	no	cis-Aconitic acid	no
Klebsiella variicola	04153260899A	Metabolomics_GC-MS	METAB_HMDB0001173	METAB_HMDB0001173	1.29	1					yes	yes	no	5'-Methylthioadenosine	no
Klebsiella variicola	04153260899A	Metabolomics_GC-MS	METAB_HMDB0000847	METAB_HMDB0000847	1.3	1					yes	yes	yes	Pelargonic acid	no
Klebsiella variicola	04153260899A	Metabolomics_GC-MS	METAB_HMDB0001051	METAB_HMDB0001051	1.31	0.0172186					yes	yes	no	Glyceraldehyde	yes
Klebsiella variicola	04153260899A	Metabolomics_GC-MS	METAB_HMDB0000149	METAB_HMDB0000149	1.34	0.0456081					yes	yes	yes	Ethanolamine	yes
Klebsiella variicola	04153260899A	Metabolomics_GC-MS	METAB_HMDB0000132	METAB_HMDB0000132	1.34	0.00520912					yes	yes	yes	Guanine	yes
Klebsiella variicola	04153260899A	Metabolomics_GC-MS	METAB_HMDB0000448	METAB_HMDB0000448	1.36	0.413122					yes	yes	no	Adipic acid	no
Klebsiella variicola	04153260899A	Metabolomics_GC-MS	METAB_HMDB0000115	METAB_HMDB0000115	1.39	0.0520921					yes	yes	yes	Glycolic acid	no
Klebsiella variicola	04153260899A	Metabolomics_GC-MS	METAB_3-Aminoglutaric acid	METAB_3-Aminoglutaric acid	1.41	0.111822					yes	yes	yes	3-Aminoglutaric acid	no
Klebsiella variicola	04153260899A	Metabolomics_GC-MS	METAB_HMDB0001488	METAB_HMDB0001488	1.42	1					yes	yes	yes	Nicotinic acid	no
Klebsiella variicola	04153260899A	Metabolomics_GC-MS	METAB_HMDB0000510	METAB_HMDB0000510	1.43	0.619064					yes	yes	no	Aminoadipic acid	no
Klebsiella variicola	04153260899A	Metabolomics_GC-MS	METAB_HMDB0002092	METAB_HMDB0002092	1.43	0.0049864					yes	yes	yes	Itaconic acid	yes
Klebsiella variicola	04153260899A	Metabolomics_GC-MS	METAB_HMDB0000182	METAB_HMDB0000182	1.44	0.638376					yes	yes	yes	L-Lysine	no
Klebsiella variicola	04153260899A	Metabolomics_GC-MS	METAB_HMDB0000742	METAB_HMDB0000742	1.46	0.249203					yes	yes	yes	Homocysteine	no
Klebsiella variicola	04153260899A	Metabolomics_GC-MS	METAB_HMDB0000191	METAB_HMDB0000191	1.5	0.0812387					yes	yes	yes	L-Aspartic acid	no
Klebsiella variicola	04153260899A	Metabolomics_GC-MS	METAB_HMDB0000306	METAB_HMDB0000306	1.52	0.465553					yes	yes	no	Tyramine	no
Klebsiella variicola	04153260899A	Metabolomics_GC-MS	METAB_HMDB0000214	METAB_HMDB0000214	1.53	0.0315566					yes	yes	no	Ornithine	yes
Klebsiella variicola	04153260899A	Metabolomics_GC-MS	METAB_HMDB0000482	METAB_HMDB0000482	1.56	0.0907683					yes	yes	yes	Caprylic acid	no
Klebsiella variicola	04153260899A	Metabolomics_GC-MS	METAB_HMDB0000840	METAB_HMDB0000840	1.61	0.144727					yes	yes	no	Salicyluric acid	no
Klebsiella variicola	04153260899A	Metabolomics_GC-MS	METAB_HMDB0001870	METAB_HMDB0001870	1.62	0.0134936					yes	yes	yes	Benzoic acid	yes
Klebsiella variicola	04153260899A	Metabolomics_GC-MS	METAB_HMDB0000112	METAB_HMDB0000112	1.67	0.430348					yes	yes	yes	Gamma-Aminobutyric acid	no
Klebsiella variicola	04153260899A	Metabolomics_GC-MS	METAB_HMDB0000638	METAB_HMDB0000638	1.67	0.0330195					yes	yes	yes	Dodecanoic acid	yes
Klebsiella variicola	04153260899A	Metabolomics_GC-MS	METAB_HMDB0000158	METAB_HMDB0000158	1.68	1					yes	yes	yes	L-Tyrosine	no
Klebsiella variicola	04153260899A	Metabolomics_GC-MS	METAB_HMDB0000123	METAB_HMDB0000123	1.68	0.0341948					yes	yes	yes	Glycine	yes
Klebsiella variicola	04153260899A	Metabolomics_GC-MS	METAB_HMDB0000023	METAB_HMDB0000023	1.72	0.00272109					yes	yes	no	(S)-3-Hydroxyisobutyric acid	yes
Klebsiella variicola	04153260899A	Metabolomics_GC-MS	METAB_HMDB0000866	METAB_HMDB0000866	1.74	0.385936					yes	yes	no	N-Acetyl-L-tyrosine	no
Klebsiella variicola	04153260899A	Metabolomics_GC-MS	METAB_HMDB0040937	METAB_HMDB0040937	1.78	1					yes	yes	no	Lactitol	no
Klebsiella variicola	04153260899A	Metabolomics_GC-MS	METAB_HMDB0000187	METAB_HMDB0000187	1.8	0.176742					yes	yes	yes	L-Serine	no
Klebsiella variicola	04153260899A	Metabolomics_GC-MS	METAB_HMDB0003424	METAB_HMDB0003424	1.85	0.376561					yes	yes	yes	1-Hexadecanol	no
Klebsiella variicola	04153260899A	Metabolomics_GC-MS	METAB_HMDB0000134	METAB_HMDB0000134	1.89	0.00251765					yes	yes	yes	Fumaric acid	yes
Klebsiella variicola	04153260899A	Metabolomics_GC-MS	METAB_HMDB0000034	METAB_HMDB0000034	1.92	0.0102424					yes	yes	yes	Adenine	yes
Klebsiella variicola	04153260899A	Metabolomics_GC-MS	METAB_HMDB0001473	METAB_HMDB0001473	1.93	0.0786842					yes	yes	yes	Dihydroxyacetone phosphate	no
Klebsiella variicola	04153260899A	Metabolomics_GC-MS	METAB_HMDB0013674	METAB_HMDB0013674	1.96	1					yes	yes	yes	1,2,3-Trihydroxybenzene	no
Klebsiella variicola	04153260899A	Metabolomics_GC-MS	METAB_HMDB0000126	METAB_HMDB0000126	1.98	0.0812387					yes	yes	yes	Glycerol 3-phosphate	no
Klebsiella variicola	04153260899A	Metabolomics_GC-MS	METAB_HMDB0061715	METAB_HMDB0061715	2.17	0.0597439					yes	yes	no	Glutamate, gamma-methyl ester	no
Klebsiella variicola	04153260899A	Metabolomics_GC-MS	METAB_HMDB0000133	METAB_HMDB0000133	2.25	0.959985					yes	yes	yes	Guanosine	no
Klebsiella variicola	04153260899A	Metabolomics_GC-MS	METAB_HMDB0002520	METAB_HMDB0002520	2.36	0.349226					yes	yes	yes	Beta-Glycerophosphoric acid	no
Klebsiella variicola	04153260899A	Metabolomics_GC-MS	METAB_HMDB0000827	METAB_HMDB0000827	2.42	0.607367					yes	yes	yes	Stearic acid	no
Klebsiella variicola	04153260899A	Metabolomics_GC-MS	METAB_HMDB0000159	METAB_HMDB0000159	2.55	0.0166535					yes	yes	yes	L-Phenylalanine	yes
Klebsiella variicola	04153260899A	Metabolomics_GC-MS	METAB_HMDB0000650	METAB_HMDB0000650	2.62	9.53e-06					yes	yes	no	D-Alpha-aminobutyric acid	yes
Klebsiella variicola	04153260899A	Metabolomics_GC-MS	METAB_HMDB0011733	METAB_HMDB0011733	2.66	1					yes	yes	no	Glycyl-glycine	no
Klebsiella variicola	04153260899A	Metabolomics_GC-MS	METAB_HMDB0000806	METAB_HMDB0000806	2.71	0.000183					yes	yes	yes	Myristic acid	yes
Klebsiella variicola	04153260899A	Metabolomics_GC-MS	METAB_HMDB0000220	METAB_HMDB0000220	2.9	0.0129358					yes	yes	yes	Palmitic acid	yes
Klebsiella variicola	04153260899A	Metabolomics_GC-MS	METAB_HMDB0000555	METAB_HMDB0000555	2.98	1					yes	yes	no	3-Methyladipic acid	no
Klebsiella variicola	04153260899A	Metabolomics_GC-MS	METAB_HMDB0000996	METAB_HMDB0000996	3.13	0.150901					yes	yes	no	3-Sulfinoalanine	no
Klebsiella variicola	04153260899A	Metabolomics_GC-MS	METAB_HMDB0000661	METAB_HMDB0000661	3.55	5.26e-05					yes	yes	yes	Glutaric acid	yes
Klebsiella variicola	04153260899A	Metabolomics_GC-MS	METAB_HMDB0000574	METAB_HMDB0000574	3.57	0.000659					yes	yes	yes	L-Cysteine	yes
Klebsiella variicola	04153260899A	Metabolomics_GC-MS	METAB_HMDB0000943	METAB_HMDB0000943	3.59	0.000337					yes	yes	yes	Threonic acid	yes
Klebsiella variicola	04153260899A	Metabolomics_GC-MS	METAB_HMDB0003229	METAB_HMDB0003229	3.79	0.000215					yes	yes	yes	Palmitoleic acid	yes
Klebsiella variicola	04153260899A	Metabolomics_GC-MS	METAB_HMDB0000092	METAB_HMDB0000092	3.88	1.15e-05					yes	yes	yes	Dimethylglycine	yes
Klebsiella variicola	04153260899A	Metabolomics_GC-MS	METAB_HMDB0000207	METAB_HMDB0000207	3.95	0.00406082					yes	yes	yes	Oleic acid	yes
Klebsiella variicola	04153260899A	Metabolomics_GC-MS	METAB_HMDB0000696	METAB_HMDB0000696	4.22	0.000115					yes	yes	yes	L-Methionine	yes
Klebsiella variicola	04153260899A	Metabolomics_GC-MS	METAB_HMDB0000573	METAB_HMDB0000573	4.28	0.00295714					yes	yes	yes	Elaidic acid	yes
Klebsiella variicola	04153260899A	Metabolomics_GC-MS	METAB_HMDB0000176	METAB_HMDB0000176	4.31	0.00208025					yes	yes	yes	Maleic acid	yes
Klebsiella variicola	04153260899A	Metabolomics_GC-MS	METAB_HMDB0000719	METAB_HMDB0000719	4.81	0.000334					yes	yes	no	L-Homoserine	yes
Klebsiella variicola	04153260899A	Metabolomics_GC-MS	METAB_HMDB0000673	METAB_HMDB0000673	5.52	0.201484					yes	yes	yes	Linoleic acid	no
Klebsiella variicola	04153260899A	Metabolomics_GC-MS	METAB_HMDB0059916	METAB_HMDB0059916	6.34	0.00113049					yes	yes	no	2,3-Dihydroxybutanedioic acid	yes
Klebsiella variicola	04153260899A	Metabolomics_GC-MS	METAB_HMDB0000067	METAB_HMDB0000067	10.12	0.00305424					yes	yes	no	Cholesterol	yes
Klebsiella variicola	AJ055	Metabolomics_GC-MS	METAB_HMDB0000212	METAB_HMDB0000212	-11.12	1					yes	yes	no	N-Acetylgalactosamine	no
Klebsiella variicola	AJ055	Metabolomics_GC-MS	METAB_HMDB0000211	METAB_HMDB0000211	-6.04	0.218601					yes	yes	yes	Myo-inositol;2-Hydroxy-3-methylbutyric acid	no
Klebsiella variicola	AJ055	Metabolomics_GC-MS	METAB_HMDB0001545	METAB_HMDB0001545	-3.97	0.618119					yes	yes	no	Pyridoxal	no
Klebsiella variicola	AJ055	Metabolomics_GC-MS	METAB_HMDB0000625	METAB_HMDB0000625	-3.12	0.26698					yes	yes	no	Gluconic acid	no
Klebsiella variicola	AJ055	Metabolomics_GC-MS	METAB_HMDB0000714	METAB_HMDB0000714	-2.73	0.365578					yes	yes	no	Hippuric acid	no
Klebsiella variicola	AJ055	Metabolomics_GC-MS	METAB_HMDB0000700	METAB_HMDB0000700	-2.67	0.127437					yes	yes	no	Hydroxypropionic acid	no
Klebsiella variicola	AJ055	Metabolomics_GC-MS	METAB_HMDB0001492	METAB_HMDB0001492	-2.3	1					yes	yes	no	Gamma-tocopherol	no
Klebsiella variicola	AJ055	Metabolomics_GC-MS	METAB_HMDB0000749	METAB_HMDB0000749	-2.29	0.159864					yes	yes	yes	Mesaconic acid	no
Klebsiella variicola	AJ055	Metabolomics_GC-MS	METAB_HMDB0000426	METAB_HMDB0000426	-1.76	0.318398					yes	yes	yes	Citramalic acid	no
Klebsiella variicola	AJ055	Metabolomics_GC-MS	METAB_HMDB0000660	METAB_HMDB0000660	-1.75	1					yes	yes	yes	D-Fructose	no
Klebsiella variicola	AJ055	Metabolomics_GC-MS	METAB_HMDB0001266	METAB_HMDB0001266	-1.75	1					yes	yes	no	L-Sorbose	no
Klebsiella variicola	AJ055	Metabolomics_GC-MS	METAB_Fendiline	METAB_Fendiline	-1.73	0.766385					yes	yes	no	Fendiline	no
Klebsiella variicola	AJ055	Metabolomics_GC-MS	METAB_HMDB0001401	METAB_HMDB0001401	-1.66	0.837465					yes	yes	no	Glucose 6-phosphate	no
Klebsiella variicola	AJ055	Metabolomics_GC-MS	METAB_HMDB0000305	METAB_HMDB0000305	-1.63	1					yes	yes	no	Vitamin A	no
Klebsiella variicola	AJ055	Metabolomics_GC-MS	METAB_HMDB0001151	METAB_HMDB0001151	-1.45	0.837465					yes	yes	no	Allose	no
Klebsiella variicola	AJ055	Metabolomics_GC-MS	METAB_HMDB0000744	METAB_HMDB0000744	-1.33	0.0012269					yes	yes	yes	Malic acid	yes
Klebsiella variicola	AJ055	Metabolomics_GC-MS	METAB_HMDB0000020	METAB_HMDB0000020	-1.32	1					yes	yes	no	p-Hydroxyphenylacetic acid	no
Klebsiella variicola	AJ055	Metabolomics_GC-MS	METAB_HMDB0000407	METAB_HMDB0000407	-1.32	1					yes	yes	yes	2-Hydroxy-3-methylbutyric acid	no
Klebsiella variicola	AJ055	Metabolomics_GC-MS	METAB_HMDB0000122	METAB_HMDB0000122	-1.3	1					yes	yes	yes	D-Glucose	no
Klebsiella variicola	AJ055	Metabolomics_GC-MS	METAB_HMDB0001999	METAB_HMDB0001999	-1.2	1					yes	yes	no	Eicosapentaenoic acid	no
Klebsiella variicola	AJ055	Metabolomics_GC-MS	METAB_HMDB0001844	METAB_HMDB0001844	-1.14	1					yes	yes	yes	Methylsuccinic acid	no
Klebsiella variicola	AJ055	Metabolomics_GC-MS	METAB_HMDB0001548	METAB_HMDB0001548	-1.05	1					yes	yes	yes	D-Ribose 5-phosphate	no
Klebsiella variicola	AJ055	Metabolomics_GC-MS	METAB_HMDB0000765	METAB_HMDB0000765	-0.89	1					yes	yes	yes	Mannitol	no
Klebsiella variicola	AJ055	Metabolomics_GC-MS	METAB_HMDB0002931	METAB_HMDB0002931	-0.85	1					yes	yes	no	N-Acetylserine	no
Klebsiella variicola	AJ055	Metabolomics_GC-MS	METAB_HMDB0000214	METAB_HMDB0000214	-0.79	1					yes	yes	no	Ornithine	no
Klebsiella variicola	AJ055	Metabolomics_GC-MS	METAB_HMDB0000094	METAB_HMDB0000094	-0.65	1					yes	yes	yes	Citric acid	no
Klebsiella variicola	AJ055	Metabolomics_GC-MS	METAB_HMDB0034252	METAB_HMDB0034252	-0.64	1					yes	yes	yes	2-Aminoheptanedioic acid	no
Klebsiella variicola	AJ055	Metabolomics_GC-MS	METAB_HMDB0003355	METAB_HMDB0003355	-0.62	1					yes	yes	no	5-Aminopentanoic acid	no
Klebsiella variicola	AJ055	Metabolomics_GC-MS	METAB_HMDB0002322	METAB_HMDB0002322	-0.6	1					yes	yes	no	Cadaverine	no
Klebsiella variicola	AJ055	Metabolomics_GC-MS	METAB_HMDB0000072	METAB_HMDB0000072	-0.55	1					yes	yes	no	cis-Aconitic acid	no
Klebsiella variicola	AJ055	Metabolomics_GC-MS	METAB_HMDB0000624	METAB_HMDB0000624	-0.54	1					yes	yes	no	D-Leucic acid	no
Klebsiella variicola	AJ055	Metabolomics_GC-MS	METAB_HMDB0000283	METAB_HMDB0000283	-0.48	1					yes	yes	yes	D-Ribose	no
Klebsiella variicola	AJ055	Metabolomics_GC-MS	METAB_HMDB0000555	METAB_HMDB0000555	-0.47	1					yes	yes	no	3-Methyladipic acid	no
Klebsiella variicola	AJ055	Metabolomics_GC-MS	METAB_HMDB0000056	METAB_HMDB0000056	-0.41	1					yes	yes	yes	Beta-Alanine	no
Klebsiella variicola	AJ055	Metabolomics_GC-MS	METAB_HMDB0000807	METAB_HMDB0000807	-0.36	1					yes	yes	yes	3-Phosphoglyceric acid	no
Klebsiella variicola	AJ055	Metabolomics_GC-MS	METAB_HMDB0000161	METAB_HMDB0000161	-0.34	1					yes	yes	yes	L-Alanine	no
Klebsiella variicola	AJ055	Metabolomics_GC-MS	METAB_HMDB0000197	METAB_HMDB0000197	-0.32	1					yes	yes	no	Indoleacetic acid	no
Klebsiella variicola	AJ055	Metabolomics_GC-MS	METAB_HMDB0000182	METAB_HMDB0000182	-0.3	1					yes	yes	yes	L-Lysine	no
Klebsiella variicola	AJ055	Metabolomics_GC-MS	METAB_HMDB0000362	METAB_HMDB0000362	-0.3	1					yes	yes	yes	2-Phosphoglyceric acid	no
Klebsiella variicola	AJ055	Metabolomics_GC-MS	METAB_HMDB0000517	METAB_HMDB0000517	-0.24	1					yes	yes	no	L-Arginine	no
Klebsiella variicola	AJ055	Metabolomics_GC-MS	METAB_HMDB0000306	METAB_HMDB0000306	-0.21	1					yes	yes	no	Tyramine	no
Klebsiella variicola	AJ055	Metabolomics_GC-MS	METAB_HMDB0001406	METAB_HMDB0001406	-0.21	1					yes	yes	yes	Niacinamide	no
Klebsiella variicola	AJ055	Metabolomics_GC-MS	METAB_HMDB0000779	METAB_HMDB0000779	-0.2	1					yes	yes	no	Phenyllactic acid	no
Klebsiella variicola	AJ055	Metabolomics_GC-MS	METAB_HMDB0000263	METAB_HMDB0000263	-0.19	1					yes	yes	yes	Phosphoenolpyruvic acid	no
Klebsiella variicola	AJ055	Metabolomics_GC-MS	METAB_HMDB0000190	METAB_HMDB0000190	-0.18	1					yes	yes	yes	L-Lactic acid	no
Klebsiella variicola	AJ055	Metabolomics_GC-MS	METAB_HMDB0004825	METAB_HMDB0004825	-0.18	1					yes	yes	no	p-Octopamine	no
Klebsiella variicola	AJ055	Metabolomics_GC-MS	METAB_HMDB0000694	METAB_HMDB0000694	-0.17	1					yes	yes	yes	L-2-Hydroxyglutaric acid	no
Klebsiella variicola	AJ055	Metabolomics_GC-MS	METAB_HMDB0062477	METAB_HMDB0062477	-0.15	1					yes	yes	no	2-Deoxyglucose	no
Klebsiella variicola	AJ055	Metabolomics_GC-MS	METAB_HMDB0000303	METAB_HMDB0000303	-0.09	1					yes	yes	no	Tryptamine	no
Klebsiella variicola	AJ055	Metabolomics_GC-MS	METAB_HMDB0000162	METAB_HMDB0000162	0.03	1					yes	yes	yes	L-Proline	no
Klebsiella variicola	AJ055	Metabolomics_GC-MS	METAB_HMDB0011733	METAB_HMDB0011733	0.05	1					yes	yes	no	Glycyl-glycine	no
Klebsiella variicola	AJ055	Metabolomics_GC-MS	METAB_Cystamine	METAB_Cystamine	0.07	1					yes	yes	no	Cystamine	no
Klebsiella variicola	AJ055	Metabolomics_GC-MS	METAB_HMDB0000167	METAB_HMDB0000167	0.09	1					yes	yes	yes	L-Threonine	no
Klebsiella variicola	AJ055	Metabolomics_GC-MS	METAB_HMDB0000755	METAB_HMDB0000755	0.1	1					yes	yes	no	Hydroxyphenyllactic acid	no
Klebsiella variicola	AJ055	Metabolomics_GC-MS	METAB_Sedoheptulose-meto-6TMS	METAB_Sedoheptulose-meto-6TMS	0.1	1					yes	yes	no	Sedoheptulose-meto-6TMS	no
Klebsiella variicola	AJ055	Metabolomics_GC-MS	METAB_Galactosamine	METAB_Galactosamine	0.17	1					yes	yes	no	Galactosamine	no
Klebsiella variicola	AJ055	Metabolomics_GC-MS	METAB_HMDB0000243	METAB_HMDB0000243	0.21	1					yes	yes	yes	Pyruvic acid	no
Klebsiella variicola	AJ055	Metabolomics_GC-MS	METAB_HMDB0000725	METAB_HMDB0000725	0.23	1					yes	yes	no	4-Hydroxyproline	no
Klebsiella variicola	AJ055	Metabolomics_GC-MS	METAB_HMDB0002520	METAB_HMDB0002520	0.24	1					yes	yes	yes	Beta-Glycerophosphoric acid	no
Klebsiella variicola	AJ055	Metabolomics_GC-MS	METAB_HMDB0000568	METAB_HMDB0000568	0.25	1					yes	yes	no	D-Arabitol	no
Klebsiella variicola	AJ055	Metabolomics_GC-MS	METAB_HMDB0000742	METAB_HMDB0000742	0.26	1					yes	yes	yes	Homocysteine	no
Klebsiella variicola	AJ055	Metabolomics_GC-MS	METAB_HMDB0002994	METAB_HMDB0002994	0.26	1					yes	yes	no	Erythritol	no
Klebsiella variicola	AJ055	Metabolomics_GC-MS	METAB_HMDB0000695	METAB_HMDB0000695	0.29	1					yes	yes	no	Ketoleucine	no
Klebsiella variicola	AJ055	Metabolomics_GC-MS	METAB_HMDB0000296	METAB_HMDB0000296	0.31	1					yes	yes	yes	Uridine	no
Klebsiella variicola	AJ055	Metabolomics_GC-MS	METAB_HMDB0000133	METAB_HMDB0000133	0.32	1					yes	yes	yes	Guanosine	no
Klebsiella variicola	AJ055	Metabolomics_GC-MS	METAB_HMDB0061715	METAB_HMDB0061715	0.35	1					yes	yes	no	Glutamate, gamma-methyl ester	no
Klebsiella variicola	AJ055	Metabolomics_GC-MS	METAB_Glutathione-nTMS	METAB_Glutathione-nTMS	0.38	1					yes	yes	no	Glutathione-nTMS	no
Klebsiella variicola	AJ055	Metabolomics_GC-MS	METAB_HMDB0000508	METAB_HMDB0000508	0.41	1					yes	yes	no	Ribitol	no
Klebsiella variicola	AJ055	Metabolomics_GC-MS	METAB_HMDB0000812	METAB_HMDB0000812	0.46	1					yes	yes	yes	N-Acetyl-L-aspartic acid	no
Klebsiella variicola	AJ055	Metabolomics_GC-MS	METAB_HMDB0000172	METAB_HMDB0000172	0.55	1					yes	yes	yes	L-Isoleucine	no
Klebsiella variicola	AJ055	Metabolomics_GC-MS	METAB_HMDB0000267	METAB_HMDB0000267	0.57	1					yes	yes	no	Pyroglutamic acid	no
Klebsiella variicola	AJ055	Metabolomics_GC-MS	METAB_HMDB0000262	METAB_HMDB0000262	0.58	1					yes	yes	yes	Thymine	no
Klebsiella variicola	AJ055	Metabolomics_GC-MS	METAB_HMDB0000148	METAB_HMDB0000148	0.59	1					yes	yes	yes	L-Glutamic acid	no
Klebsiella variicola	AJ055	Metabolomics_GC-MS	METAB_HMDB0000112	METAB_HMDB0000112	0.62	1					yes	yes	yes	Gamma-Aminobutyric acid	no
Klebsiella variicola	AJ055	Metabolomics_GC-MS	METAB_HMDB0000126	METAB_HMDB0000126	0.63	1					yes	yes	yes	Glycerol 3-phosphate	no
Klebsiella variicola	AJ055	Metabolomics_GC-MS	METAB_HMDB0001473	METAB_HMDB0001473	0.63	1					yes	yes	yes	Dihydroxyacetone phosphate	no
Klebsiella variicola	AJ055	Metabolomics_GC-MS	METAB_HMDB0002092	METAB_HMDB0002092	0.63	0.232756					yes	yes	yes	Itaconic acid	no
Klebsiella variicola	AJ055	Metabolomics_GC-MS	METAB_HMDB0000448	METAB_HMDB0000448	0.67	1					yes	yes	no	Adipic acid	no
Klebsiella variicola	AJ055	Metabolomics_GC-MS	METAB_HMDB0000638	METAB_HMDB0000638	0.67	1					yes	yes	yes	Dodecanoic acid	no
Klebsiella variicola	AJ055	Metabolomics_GC-MS	METAB_HMDB0000630	METAB_HMDB0000630	0.67	0.111186					yes	yes	yes	Cytosine	no
Klebsiella variicola	AJ055	Metabolomics_GC-MS	METAB_HMDB0000132	METAB_HMDB0000132	0.69	1					yes	yes	yes	Guanine	no
Klebsiella variicola	AJ055	Metabolomics_GC-MS	METAB_HMDB0001514	METAB_HMDB0001514	0.71	1					yes	yes	no	Glucosamine	no
Klebsiella variicola	AJ055	Metabolomics_GC-MS	METAB_HMDB0000187	METAB_HMDB0000187	0.72	1					yes	yes	yes	L-Serine	no
Klebsiella variicola	AJ055	Metabolomics_GC-MS	METAB_HMDB0000210	METAB_HMDB0000210	0.74	0.00641409					yes	yes	no	Pantothenic acid	no
Klebsiella variicola	AJ055	Metabolomics_GC-MS	METAB_HMDB0000158	METAB_HMDB0000158	0.76	1					yes	yes	yes	L-Tyrosine	no
Klebsiella variicola	AJ055	Metabolomics_GC-MS	METAB_HMDB0000191	METAB_HMDB0000191	0.77	1					yes	yes	yes	L-Aspartic acid	no
Klebsiella variicola	AJ055	Metabolomics_GC-MS	METAB_HMDB0000034	METAB_HMDB0000034	0.79	1					yes	yes	yes	Adenine	no
Klebsiella variicola	AJ055	Metabolomics_GC-MS	METAB_HMDB0000535	METAB_HMDB0000535	0.79	1					yes	yes	yes	Caproic acid	no
Klebsiella variicola	AJ055	Metabolomics_GC-MS	METAB_3-Aminoglutaric acid	METAB_3-Aminoglutaric acid	0.8	1					yes	yes	yes	3-Aminoglutaric acid	no
Klebsiella variicola	AJ055	Metabolomics_GC-MS	METAB_HMDB0000131	METAB_HMDB0000131	0.8	1					yes	yes	yes	Glycerol	no
Klebsiella variicola	AJ055	Metabolomics_GC-MS	METAB_HMDB0000482	METAB_HMDB0000482	0.8	1					yes	yes	yes	Caprylic acid	no
Klebsiella variicola	AJ055	Metabolomics_GC-MS	METAB_HMDB0000827	METAB_HMDB0000827	0.81	1					yes	yes	yes	Stearic acid	no
Klebsiella variicola	AJ055	Metabolomics_GC-MS	METAB_HMDB0040937	METAB_HMDB0040937	0.81	1					yes	yes	no	Lactitol	no
Klebsiella variicola	AJ055	Metabolomics_GC-MS	METAB_HMDB0000168	METAB_HMDB0000168	0.82	1					yes	yes	no	L-Asparagine	no
Klebsiella variicola	AJ055	Metabolomics_GC-MS	METAB_HMDB0000300	METAB_HMDB0000300	0.82	1					yes	yes	yes	Uracil	no
Klebsiella variicola	AJ055	Metabolomics_GC-MS	METAB_HMDB0000254	METAB_HMDB0000254	0.84	1					yes	yes	yes	Succinic acid	no
Klebsiella variicola	AJ055	Metabolomics_GC-MS	METAB_HMDB0000687	METAB_HMDB0000687	0.84	1					yes	yes	yes	L-Leucine	no
Klebsiella variicola	AJ055	Metabolomics_GC-MS	METAB_HMDB0000847	METAB_HMDB0000847	0.84	1					yes	yes	yes	Pelargonic acid	no
Klebsiella variicola	AJ055	Metabolomics_GC-MS	METAB_HMDB0003424	METAB_HMDB0003424	0.84	1					yes	yes	yes	1-Hexadecanol	no
Klebsiella variicola	AJ055	Metabolomics_GC-MS	METAB_HMDB0013674	METAB_HMDB0013674	0.84	1					yes	yes	yes	1,2,3-Trihydroxybenzene	no
Klebsiella variicola	AJ055	Metabolomics_GC-MS	METAB_HMDB0002142	METAB_HMDB0002142	0.86	1					yes	yes	no	Phosphoric acid	no
Klebsiella variicola	AJ055	Metabolomics_GC-MS	METAB_HMDB0001870	METAB_HMDB0001870	0.86	0.976109					yes	yes	yes	Benzoic acid	no
Klebsiella variicola	AJ055	Metabolomics_GC-MS	METAB_HMDB0001051	METAB_HMDB0001051	0.9	0.218601					yes	yes	no	Glyceraldehyde	no
Klebsiella variicola	AJ055	Metabolomics_GC-MS	METAB_HMDB0001414	METAB_HMDB0001414	0.94	1					yes	yes	no	Putrescine	no
Klebsiella variicola	AJ055	Metabolomics_GC-MS	METAB_HMDB0000883	METAB_HMDB0000883	0.95	1					yes	yes	yes	L-Valine	no
Klebsiella variicola	AJ055	Metabolomics_GC-MS	METAB_HMDB0003338	METAB_HMDB0003338	0.95	0.455945					yes	yes	no	Hydroxylamine	no
Klebsiella variicola	AJ055	Metabolomics_GC-MS	METAB_HMDB0000357	METAB_HMDB0000357	0.95	0.232756					yes	yes	yes	3-Hydroxybutyric acid	no
Klebsiella variicola	AJ055	Metabolomics_GC-MS	METAB_HMDB0000866	METAB_HMDB0000866	0.96	0.958451					yes	yes	no	N-Acetyl-L-tyrosine	no
Klebsiella variicola	AJ055	Metabolomics_GC-MS	METAB_HMDB0000134	METAB_HMDB0000134	1.01	0.0182527					yes	yes	yes	Fumaric acid	yes
Klebsiella variicola	AJ055	Metabolomics_GC-MS	METAB_HMDB0000159	METAB_HMDB0000159	1.02	0.812859					yes	yes	yes	L-Phenylalanine	no
Klebsiella variicola	AJ055	Metabolomics_GC-MS	METAB_HMDB0000784	METAB_HMDB0000784	1.04	1					yes	yes	no	Azelaic acid	no
Klebsiella variicola	AJ055	Metabolomics_GC-MS	METAB_HMDB0000149	METAB_HMDB0000149	1.08	1					yes	yes	yes	Ethanolamine	no
Klebsiella variicola	AJ055	Metabolomics_GC-MS	METAB_HMDB0000195	METAB_HMDB0000195	1.08	0.50243					yes	yes	no	Inosine	no
Klebsiella variicola	AJ055	Metabolomics_GC-MS	METAB_HMDB0001173	METAB_HMDB0001173	1.12	1					yes	yes	no	5'-Methylthioadenosine	no
Klebsiella variicola	AJ055	Metabolomics_GC-MS	METAB_HMDB0000023	METAB_HMDB0000023	1.13	0.0777006					yes	yes	no	(S)-3-Hydroxyisobutyric acid	no
Klebsiella variicola	AJ055	Metabolomics_GC-MS	METAB_HMDB0002064	METAB_HMDB0002064	1.16	0.113561					yes	yes	no	N-Acetylputrescine	no
Klebsiella variicola	AJ055	Metabolomics_GC-MS	METAB_HMDB0000207	METAB_HMDB0000207	1.19	1					yes	yes	yes	Oleic acid	no
Klebsiella variicola	AJ055	Metabolomics_GC-MS	METAB_HMDB0000840	METAB_HMDB0000840	1.21	0.86547					yes	yes	no	Salicyluric acid	no
Klebsiella variicola	AJ055	Metabolomics_GC-MS	METAB_HMDB0000115	METAB_HMDB0000115	1.34	0.0330435					yes	yes	yes	Glycolic acid	yes
Klebsiella variicola	AJ055	Metabolomics_GC-MS	METAB_HMDB0000220	METAB_HMDB0000220	1.37	0.323124					yes	yes	yes	Palmitic acid	no
Klebsiella variicola	AJ055	Metabolomics_GC-MS	METAB_HMDB0000139	METAB_HMDB0000139	1.38	1					yes	yes	yes	Glyceric acid	no
Klebsiella variicola	AJ055	Metabolomics_GC-MS	METAB_HMDB0000123	METAB_HMDB0000123	1.48	0.178968					yes	yes	yes	Glycine	no
Klebsiella variicola	AJ055	Metabolomics_GC-MS	METAB_HMDB0000806	METAB_HMDB0000806	1.52	0.113561					yes	yes	yes	Myristic acid	no
Klebsiella variicola	AJ055	Metabolomics_GC-MS	METAB_HMDB0000510	METAB_HMDB0000510	1.63	0.0330435					yes	yes	no	Aminoadipic acid	yes
Klebsiella variicola	AJ055	Metabolomics_GC-MS	METAB_HMDB0001488	METAB_HMDB0001488	1.77	1					yes	yes	yes	Nicotinic acid	no
Klebsiella variicola	AJ055	Metabolomics_GC-MS	METAB_HMDB0000996	METAB_HMDB0000996	1.79	0.398784					yes	yes	no	3-Sulfinoalanine	no
Klebsiella variicola	AJ055	Metabolomics_GC-MS	METAB_HMDB0000573	METAB_HMDB0000573	2.1	0.0501061					yes	yes	yes	Elaidic acid	no
Klebsiella variicola	AJ055	Metabolomics_GC-MS	METAB_HMDB0003229	METAB_HMDB0003229	2.13	0.0426854					yes	yes	yes	Palmitoleic acid	yes
Klebsiella variicola	AJ055	Metabolomics_GC-MS	METAB_HMDB0000673	METAB_HMDB0000673	2.13	0.0025411					yes	yes	yes	Linoleic acid	yes
Klebsiella variicola	AJ055	Metabolomics_GC-MS	METAB_HMDB0000696	METAB_HMDB0000696	2.28	0.0348167					yes	yes	yes	L-Methionine	yes
Klebsiella variicola	AJ055	Metabolomics_GC-MS	METAB_HMDB0000719	METAB_HMDB0000719	2.37	0.0408945					yes	yes	no	L-Homoserine	yes
Klebsiella variicola	AJ055	Metabolomics_GC-MS	METAB_HMDB0000176	METAB_HMDB0000176	2.49	0.0537646					yes	yes	yes	Maleic acid	no
Klebsiella variicola	AJ055	Metabolomics_GC-MS	METAB_HMDB0000574	METAB_HMDB0000574	3.04	0.00131477					yes	yes	yes	L-Cysteine	yes
Klebsiella variicola	AJ055	Metabolomics_GC-MS	METAB_HMDB0000650	METAB_HMDB0000650	3.1	9.24e-05					yes	yes	no	D-Alpha-aminobutyric acid	yes
Klebsiella variicola	AJ055	Metabolomics_GC-MS	METAB_HMDB0000943	METAB_HMDB0000943	3.13	0.000507					yes	yes	yes	Threonic acid	yes
Klebsiella variicola	AJ055	Metabolomics_GC-MS	METAB_HMDB0000661	METAB_HMDB0000661	3.74	0.17958					yes	yes	yes	Glutaric acid	no
Klebsiella variicola	AJ055	Metabolomics_GC-MS	METAB_HMDB0000092	METAB_HMDB0000092	3.91	6.87e-07					yes	yes	yes	Dimethylglycine	yes
Klebsiella variicola	AJ055	Metabolomics_GC-MS	METAB_HMDB0059916	METAB_HMDB0059916	4.61	0.328213					yes	yes	no	2,3-Dihydroxybutanedioic acid	no
Klebsiella variicola	AJ055	Metabolomics_GC-MS	METAB_HMDB0000067	METAB_HMDB0000067	10.5	0.00232394					yes	yes	no	Cholesterol	yes
Klebsiella variicola	AJ292	Metabolomics_GC-MS	METAB_HMDB0000211	METAB_HMDB0000211	-6.78	2.95e-05					yes	yes	yes	Myo-inositol;2-Hydroxy-3-methylbutyric acid	yes
Klebsiella variicola	AJ292	Metabolomics_GC-MS	METAB_HMDB0000212	METAB_HMDB0000212	-5.41	0.000129					yes	yes	no	N-Acetylgalactosamine	yes
Klebsiella variicola	AJ292	Metabolomics_GC-MS	METAB_HMDB0000625	METAB_HMDB0000625	-4.07	0.0145717					yes	yes	no	Gluconic acid	yes
Klebsiella variicola	AJ292	Metabolomics_GC-MS	METAB_HMDB0001545	METAB_HMDB0001545	-3.99	0.000176					yes	yes	no	Pyridoxal	yes
Klebsiella variicola	AJ292	Metabolomics_GC-MS	METAB_HMDB0001492	METAB_HMDB0001492	-3.92	0.00896825					yes	yes	no	Gamma-tocopherol	yes
Klebsiella variicola	AJ292	Metabolomics_GC-MS	METAB_HMDB0000765	METAB_HMDB0000765	-3.61	0.865429					yes	yes	yes	Mannitol	no
Klebsiella variicola	AJ292	Metabolomics_GC-MS	METAB_HMDB0000714	METAB_HMDB0000714	-3.44	0.000516					yes	yes	no	Hippuric acid	yes
Klebsiella variicola	AJ292	Metabolomics_GC-MS	METAB_HMDB0001401	METAB_HMDB0001401	-2.88	0.0588535					yes	yes	no	Glucose 6-phosphate	no
Klebsiella variicola	AJ292	Metabolomics_GC-MS	METAB_HMDB0000700	METAB_HMDB0000700	-2.84	0.00500917					yes	yes	no	Hydroxypropionic acid	yes
Klebsiella variicola	AJ292	Metabolomics_GC-MS	METAB_HMDB0000122	METAB_HMDB0000122	-2.56	0.368836					yes	yes	yes	D-Glucose	no
Klebsiella variicola	AJ292	Metabolomics_GC-MS	METAB_HMDB0001999	METAB_HMDB0001999	-2.34	0.0718775					yes	yes	no	Eicosapentaenoic acid	no
Klebsiella variicola	AJ292	Metabolomics_GC-MS	METAB_HMDB0001266	METAB_HMDB0001266	-2.24	0.489223					yes	yes	no	L-Sorbose	no
Klebsiella variicola	AJ292	Metabolomics_GC-MS	METAB_HMDB0000749	METAB_HMDB0000749	-2.16	0.0449606					yes	yes	yes	Mesaconic acid	yes
Klebsiella variicola	AJ292	Metabolomics_GC-MS	METAB_HMDB0000660	METAB_HMDB0000660	-2.09	0.709394					yes	yes	yes	D-Fructose	no
Klebsiella variicola	AJ292	Metabolomics_GC-MS	METAB_HMDB0000426	METAB_HMDB0000426	-1.87	0.00680822					yes	yes	yes	Citramalic acid	yes
Klebsiella variicola	AJ292	Metabolomics_GC-MS	METAB_Fendiline	METAB_Fendiline	-1.81	0.269018					yes	yes	no	Fendiline	no
Klebsiella variicola	AJ292	Metabolomics_GC-MS	METAB_HMDB0000407	METAB_HMDB0000407	-1.71	0.174888					yes	yes	yes	2-Hydroxy-3-methylbutyric acid	no
Klebsiella variicola	AJ292	Metabolomics_GC-MS	METAB_HMDB0001151	METAB_HMDB0001151	-1.36	1					yes	yes	no	Allose	no
Klebsiella variicola	AJ292	Metabolomics_GC-MS	METAB_HMDB0000744	METAB_HMDB0000744	-0.81	0.375258					yes	yes	yes	Malic acid	no
Klebsiella variicola	AJ292	Metabolomics_GC-MS	METAB_HMDB0000190	METAB_HMDB0000190	-0.6	1					yes	yes	yes	L-Lactic acid	no
Klebsiella variicola	AJ292	Metabolomics_GC-MS	METAB_HMDB0000624	METAB_HMDB0000624	-0.59	1					yes	yes	no	D-Leucic acid	no
Klebsiella variicola	AJ292	Metabolomics_GC-MS	METAB_HMDB0062477	METAB_HMDB0062477	-0.52	1					yes	yes	no	2-Deoxyglucose	no
Klebsiella variicola	AJ292	Metabolomics_GC-MS	METAB_HMDB0000056	METAB_HMDB0000056	-0.48	1					yes	yes	yes	Beta-Alanine	no
Klebsiella variicola	AJ292	Metabolomics_GC-MS	METAB_HMDB0000779	METAB_HMDB0000779	-0.48	1					yes	yes	no	Phenyllactic acid	no
Klebsiella variicola	AJ292	Metabolomics_GC-MS	METAB_HMDB0002994	METAB_HMDB0002994	-0.47	1					yes	yes	no	Erythritol	no
Klebsiella variicola	AJ292	Metabolomics_GC-MS	METAB_HMDB0000812	METAB_HMDB0000812	-0.43	1					yes	yes	yes	N-Acetyl-L-aspartic acid	no
Klebsiella variicola	AJ292	Metabolomics_GC-MS	METAB_HMDB0000161	METAB_HMDB0000161	-0.41	1					yes	yes	yes	L-Alanine	no
Klebsiella variicola	AJ292	Metabolomics_GC-MS	METAB_HMDB0000020	METAB_HMDB0000020	-0.4	1					yes	yes	no	p-Hydroxyphenylacetic acid	no
Klebsiella variicola	AJ292	Metabolomics_GC-MS	METAB_HMDB0000296	METAB_HMDB0000296	-0.4	1					yes	yes	yes	Uridine	no
Klebsiella variicola	AJ292	Metabolomics_GC-MS	METAB_HMDB0001548	METAB_HMDB0001548	-0.32	1					yes	yes	yes	D-Ribose 5-phosphate	no
Klebsiella variicola	AJ292	Metabolomics_GC-MS	METAB_HMDB0000555	METAB_HMDB0000555	-0.31	1					yes	yes	no	3-Methyladipic acid	no
Klebsiella variicola	AJ292	Metabolomics_GC-MS	METAB_HMDB0000695	METAB_HMDB0000695	-0.19	1					yes	yes	no	Ketoleucine	no
Klebsiella variicola	AJ292	Metabolomics_GC-MS	METAB_HMDB0001514	METAB_HMDB0001514	-0.15	1					yes	yes	no	Glucosamine	no
Klebsiella variicola	AJ292	Metabolomics_GC-MS	METAB_HMDB0003355	METAB_HMDB0003355	-0.14	1					yes	yes	no	5-Aminopentanoic acid	no
Klebsiella variicola	AJ292	Metabolomics_GC-MS	METAB_HMDB0034252	METAB_HMDB0034252	-0.08	1					yes	yes	yes	2-Aminoheptanedioic acid	no
Klebsiella variicola	AJ292	Metabolomics_GC-MS	METAB_HMDB0002322	METAB_HMDB0002322	-0.06	1					yes	yes	no	Cadaverine	no
Klebsiella variicola	AJ292	Metabolomics_GC-MS	METAB_HMDB0000094	METAB_HMDB0000094	-0.04	1					yes	yes	yes	Citric acid	no
Klebsiella variicola	AJ292	Metabolomics_GC-MS	METAB_HMDB0004825	METAB_HMDB0004825	-0.03	1					yes	yes	no	p-Octopamine	no
Klebsiella variicola	AJ292	Metabolomics_GC-MS	METAB_HMDB0000207	METAB_HMDB0000207	0.06	1					yes	yes	yes	Oleic acid	no
Klebsiella variicola	AJ292	Metabolomics_GC-MS	METAB_HMDB0000300	METAB_HMDB0000300	0.07	1					yes	yes	yes	Uracil	no
Klebsiella variicola	AJ292	Metabolomics_GC-MS	METAB_HMDB0000305	METAB_HMDB0000305	0.09	1					yes	yes	no	Vitamin A	no
Klebsiella variicola	AJ292	Metabolomics_GC-MS	METAB_HMDB0002931	METAB_HMDB0002931	0.17	1					yes	yes	no	N-Acetylserine	no
Klebsiella variicola	AJ292	Metabolomics_GC-MS	METAB_HMDB0000243	METAB_HMDB0000243	0.25	1					yes	yes	yes	Pyruvic acid	no
Klebsiella variicola	AJ292	Metabolomics_GC-MS	METAB_HMDB0000694	METAB_HMDB0000694	0.26	1					yes	yes	yes	L-2-Hydroxyglutaric acid	no
Klebsiella variicola	AJ292	Metabolomics_GC-MS	METAB_HMDB0000148	METAB_HMDB0000148	0.27	1					yes	yes	yes	L-Glutamic acid	no
Klebsiella variicola	AJ292	Metabolomics_GC-MS	METAB_HMDB0000508	METAB_HMDB0000508	0.27	1					yes	yes	no	Ribitol	no
Klebsiella variicola	AJ292	Metabolomics_GC-MS	METAB_HMDB0000568	METAB_HMDB0000568	0.29	1					yes	yes	no	D-Arabitol	no
Klebsiella variicola	AJ292	Metabolomics_GC-MS	METAB_HMDB0000725	METAB_HMDB0000725	0.32	1					yes	yes	no	4-Hydroxyproline	no
Klebsiella variicola	AJ292	Metabolomics_GC-MS	METAB_HMDB0000197	METAB_HMDB0000197	0.34	1					yes	yes	no	Indoleacetic acid	no
Klebsiella variicola	AJ292	Metabolomics_GC-MS	METAB_HMDB0000283	METAB_HMDB0000283	0.34	1					yes	yes	yes	D-Ribose	no
Klebsiella variicola	AJ292	Metabolomics_GC-MS	METAB_Sedoheptulose-meto-6TMS	METAB_Sedoheptulose-meto-6TMS	0.35	1					yes	yes	no	Sedoheptulose-meto-6TMS	no
Klebsiella variicola	AJ292	Metabolomics_GC-MS	METAB_HMDB0000755	METAB_HMDB0000755	0.39	1					yes	yes	no	Hydroxyphenyllactic acid	no
Klebsiella variicola	AJ292	Metabolomics_GC-MS	METAB_HMDB0000807	METAB_HMDB0000807	0.39	1					yes	yes	yes	3-Phosphoglyceric acid	no
Klebsiella variicola	AJ292	Metabolomics_GC-MS	METAB_HMDB0001406	METAB_HMDB0001406	0.42	1					yes	yes	yes	Niacinamide	no
Klebsiella variicola	AJ292	Metabolomics_GC-MS	METAB_HMDB0000630	METAB_HMDB0000630	0.43	1					yes	yes	yes	Cytosine	no
Klebsiella variicola	AJ292	Metabolomics_GC-MS	METAB_HMDB0000214	METAB_HMDB0000214	0.45	1					yes	yes	no	Ornithine	no
Klebsiella variicola	AJ292	Metabolomics_GC-MS	METAB_HMDB0000132	METAB_HMDB0000132	0.47	1					yes	yes	yes	Guanine	no
Klebsiella variicola	AJ292	Metabolomics_GC-MS	METAB_Glutathione-nTMS	METAB_Glutathione-nTMS	0.48	1					yes	yes	no	Glutathione-nTMS	no
Klebsiella variicola	AJ292	Metabolomics_GC-MS	METAB_HMDB0000362	METAB_HMDB0000362	0.54	1					yes	yes	yes	2-Phosphoglyceric acid	no
Klebsiella variicola	AJ292	Metabolomics_GC-MS	METAB_Galactosamine	METAB_Galactosamine	0.57	1					yes	yes	no	Galactosamine	no
Klebsiella variicola	AJ292	Metabolomics_GC-MS	METAB_HMDB0000267	METAB_HMDB0000267	0.58	1					yes	yes	no	Pyroglutamic acid	no
Klebsiella variicola	AJ292	Metabolomics_GC-MS	METAB_HMDB0001844	METAB_HMDB0001844	0.59	1					yes	yes	yes	Methylsuccinic acid	no
Klebsiella variicola	AJ292	Metabolomics_GC-MS	METAB_HMDB0000112	METAB_HMDB0000112	0.61	1					yes	yes	yes	Gamma-Aminobutyric acid	no
Klebsiella variicola	AJ292	Metabolomics_GC-MS	METAB_HMDB0000254	METAB_HMDB0000254	0.62	1					yes	yes	yes	Succinic acid	no
Klebsiella variicola	AJ292	Metabolomics_GC-MS	METAB_HMDB0000139	METAB_HMDB0000139	0.63	1					yes	yes	yes	Glyceric acid	no
Klebsiella variicola	AJ292	Metabolomics_GC-MS	METAB_HMDB0000262	METAB_HMDB0000262	0.64	1					yes	yes	yes	Thymine	no
Klebsiella variicola	AJ292	Metabolomics_GC-MS	METAB_HMDB0000131	METAB_HMDB0000131	0.67	1					yes	yes	yes	Glycerol	no
Klebsiella variicola	AJ292	Metabolomics_GC-MS	METAB_HMDB0000162	METAB_HMDB0000162	0.7	0.0856885					yes	yes	yes	L-Proline	no
Klebsiella variicola	AJ292	Metabolomics_GC-MS	METAB_HMDB0000263	METAB_HMDB0000263	0.73	1					yes	yes	yes	Phosphoenolpyruvic acid	no
Klebsiella variicola	AJ292	Metabolomics_GC-MS	METAB_HMDB0000638	METAB_HMDB0000638	0.75	0.172146					yes	yes	yes	Dodecanoic acid	no
Klebsiella variicola	AJ292	Metabolomics_GC-MS	METAB_HMDB0000517	METAB_HMDB0000517	0.76	0.0299512					yes	yes	no	L-Arginine	no
Klebsiella variicola	AJ292	Metabolomics_GC-MS	METAB_HMDB0000784	METAB_HMDB0000784	0.8	1					yes	yes	no	Azelaic acid	no
Klebsiella variicola	AJ292	Metabolomics_GC-MS	METAB_HMDB0002142	METAB_HMDB0002142	0.8	1					yes	yes	no	Phosphoric acid	no
Klebsiella variicola	AJ292	Metabolomics_GC-MS	METAB_HMDB0000187	METAB_HMDB0000187	0.8	0.0384462					yes	yes	yes	L-Serine	no
Klebsiella variicola	AJ292	Metabolomics_GC-MS	METAB_HMDB0002064	METAB_HMDB0002064	0.81	1					yes	yes	no	N-Acetylputrescine	no
Klebsiella variicola	AJ292	Metabolomics_GC-MS	METAB_HMDB0000172	METAB_HMDB0000172	0.84	1					yes	yes	yes	L-Isoleucine	no
Klebsiella variicola	AJ292	Metabolomics_GC-MS	METAB_HMDB0000742	METAB_HMDB0000742	0.85	0.470624					yes	yes	yes	Homocysteine	no
Klebsiella variicola	AJ292	Metabolomics_GC-MS	METAB_HMDB0001414	METAB_HMDB0001414	0.88	1					yes	yes	no	Putrescine	no
Klebsiella variicola	AJ292	Metabolomics_GC-MS	METAB_HMDB0002092	METAB_HMDB0002092	0.88	0.00203106					yes	yes	yes	Itaconic acid	no
Klebsiella variicola	AJ292	Metabolomics_GC-MS	METAB_HMDB0000687	METAB_HMDB0000687	0.91	1					yes	yes	yes	L-Leucine	no
Klebsiella variicola	AJ292	Metabolomics_GC-MS	METAB_HMDB0000883	METAB_HMDB0000883	0.92	1					yes	yes	yes	L-Valine	no
Klebsiella variicola	AJ292	Metabolomics_GC-MS	METAB_HMDB0000072	METAB_HMDB0000072	0.94	1					yes	yes	no	cis-Aconitic acid	no
Klebsiella variicola	AJ292	Metabolomics_GC-MS	METAB_HMDB0000357	METAB_HMDB0000357	0.99	0.0582495					yes	yes	yes	3-Hydroxybutyric acid	no
Klebsiella variicola	AJ292	Metabolomics_GC-MS	METAB_HMDB0000195	METAB_HMDB0000195	1	0.531084					yes	yes	no	Inosine	no
Klebsiella variicola	AJ292	Metabolomics_GC-MS	METAB_HMDB0000535	METAB_HMDB0000535	1	0.138766					yes	yes	yes	Caproic acid	no
Klebsiella variicola	AJ292	Metabolomics_GC-MS	METAB_HMDB0001051	METAB_HMDB0001051	1.04	0.0308639					yes	yes	no	Glyceraldehyde	yes
Klebsiella variicola	AJ292	Metabolomics_GC-MS	METAB_HMDB0000167	METAB_HMDB0000167	1.04	0.00121656					yes	yes	yes	L-Threonine	yes
Klebsiella variicola	AJ292	Metabolomics_GC-MS	METAB_HMDB0003338	METAB_HMDB0003338	1.06	0.286708					yes	yes	no	Hydroxylamine	no
Klebsiella variicola	AJ292	Metabolomics_GC-MS	METAB_HMDB0000806	METAB_HMDB0000806	1.06	0.0209081					yes	yes	yes	Myristic acid	yes
Klebsiella variicola	AJ292	Metabolomics_GC-MS	METAB_HMDB0000303	METAB_HMDB0000303	1.1	1					yes	yes	no	Tryptamine	no
Klebsiella variicola	AJ292	Metabolomics_GC-MS	METAB_HMDB0000840	METAB_HMDB0000840	1.13	0.721832					yes	yes	no	Salicyluric acid	no
Klebsiella variicola	AJ292	Metabolomics_GC-MS	METAB_HMDB0011733	METAB_HMDB0011733	1.16	1					yes	yes	no	Glycyl-glycine	no
Klebsiella variicola	AJ292	Metabolomics_GC-MS	METAB_HMDB0000210	METAB_HMDB0000210	1.19	0.000148					yes	yes	no	Pantothenic acid	yes
Klebsiella variicola	AJ292	Metabolomics_GC-MS	METAB_HMDB0000482	METAB_HMDB0000482	1.2	0.519479					yes	yes	yes	Caprylic acid	no
Klebsiella variicola	AJ292	Metabolomics_GC-MS	METAB_3-Aminoglutaric acid	METAB_3-Aminoglutaric acid	1.21	1					yes	yes	yes	3-Aminoglutaric acid	no
Klebsiella variicola	AJ292	Metabolomics_GC-MS	METAB_HMDB0000182	METAB_HMDB0000182	1.21	1					yes	yes	yes	L-Lysine	no
Klebsiella variicola	AJ292	Metabolomics_GC-MS	METAB_HMDB0000191	METAB_HMDB0000191	1.24	1					yes	yes	yes	L-Aspartic acid	no
Klebsiella variicola	AJ292	Metabolomics_GC-MS	METAB_HMDB0040937	METAB_HMDB0040937	1.24	0.720018					yes	yes	no	Lactitol	no
Klebsiella variicola	AJ292	Metabolomics_GC-MS	METAB_HMDB0001473	METAB_HMDB0001473	1.25	0.691627					yes	yes	yes	Dihydroxyacetone phosphate	no
Klebsiella variicola	AJ292	Metabolomics_GC-MS	METAB_HMDB0000134	METAB_HMDB0000134	1.25	0.0016686					yes	yes	yes	Fumaric acid	yes
Klebsiella variicola	AJ292	Metabolomics_GC-MS	METAB_HMDB0000126	METAB_HMDB0000126	1.26	0.691627					yes	yes	yes	Glycerol 3-phosphate	no
Klebsiella variicola	AJ292	Metabolomics_GC-MS	METAB_HMDB0001173	METAB_HMDB0001173	1.28	0.12036					yes	yes	no	5'-Methylthioadenosine	no
Klebsiella variicola	AJ292	Metabolomics_GC-MS	METAB_HMDB0000023	METAB_HMDB0000023	1.33	0.00191921					yes	yes	no	(S)-3-Hydroxyisobutyric acid	yes
Klebsiella variicola	AJ292	Metabolomics_GC-MS	METAB_HMDB0000123	METAB_HMDB0000123	1.34	0.475764					yes	yes	yes	Glycine	no
Klebsiella variicola	AJ292	Metabolomics_GC-MS	METAB_HMDB0000306	METAB_HMDB0000306	1.36	1					yes	yes	no	Tyramine	no
Klebsiella variicola	AJ292	Metabolomics_GC-MS	METAB_HMDB0000149	METAB_HMDB0000149	1.39	1					yes	yes	yes	Ethanolamine	no
Klebsiella variicola	AJ292	Metabolomics_GC-MS	METAB_HMDB0001488	METAB_HMDB0001488	1.45	1					yes	yes	yes	Nicotinic acid	no
Klebsiella variicola	AJ292	Metabolomics_GC-MS	METAB_HMDB0000220	METAB_HMDB0000220	1.45	0.38622					yes	yes	yes	Palmitic acid	no
Klebsiella variicola	AJ292	Metabolomics_GC-MS	METAB_HMDB0001870	METAB_HMDB0001870	1.47	0.00606992					yes	yes	yes	Benzoic acid	yes
Klebsiella variicola	AJ292	Metabolomics_GC-MS	METAB_HMDB0003229	METAB_HMDB0003229	1.55	0.170224					yes	yes	yes	Palmitoleic acid	no
Klebsiella variicola	AJ292	Metabolomics_GC-MS	METAB_HMDB0000847	METAB_HMDB0000847	1.57	0.054657					yes	yes	yes	Pelargonic acid	no
Klebsiella variicola	AJ292	Metabolomics_GC-MS	METAB_HMDB0002520	METAB_HMDB0002520	1.58	1					yes	yes	yes	Beta-Glycerophosphoric acid	no
Klebsiella variicola	AJ292	Metabolomics_GC-MS	METAB_HMDB0000159	METAB_HMDB0000159	1.59	9.09e-05					yes	yes	yes	L-Phenylalanine	yes
Klebsiella variicola	AJ292	Metabolomics_GC-MS	METAB_HMDB0000827	METAB_HMDB0000827	1.64	1					yes	yes	yes	Stearic acid	no
Klebsiella variicola	AJ292	Metabolomics_GC-MS	METAB_HMDB0000158	METAB_HMDB0000158	1.66	0.124564					yes	yes	yes	L-Tyrosine	no
Klebsiella variicola	AJ292	Metabolomics_GC-MS	METAB_HMDB0000448	METAB_HMDB0000448	1.72	0.182847					yes	yes	no	Adipic acid	no
Klebsiella variicola	AJ292	Metabolomics_GC-MS	METAB_HMDB0000168	METAB_HMDB0000168	1.79	0.744531					yes	yes	no	L-Asparagine	no
Klebsiella variicola	AJ292	Metabolomics_GC-MS	METAB_HMDB0000673	METAB_HMDB0000673	1.8	0.366284					yes	yes	yes	Linoleic acid	no
Klebsiella variicola	AJ292	Metabolomics_GC-MS	METAB_HMDB0013674	METAB_HMDB0013674	1.83	0.463978					yes	yes	yes	1,2,3-Trihydroxybenzene	no
Klebsiella variicola	AJ292	Metabolomics_GC-MS	METAB_HMDB0003424	METAB_HMDB0003424	1.86	0.344051					yes	yes	yes	1-Hexadecanol	no
Klebsiella variicola	AJ292	Metabolomics_GC-MS	METAB_HMDB0000866	METAB_HMDB0000866	1.94	1.48e-05					yes	yes	no	N-Acetyl-L-tyrosine	yes
Klebsiella variicola	AJ292	Metabolomics_GC-MS	METAB_Cystamine	METAB_Cystamine	1.97	1					yes	yes	no	Cystamine	no
Klebsiella variicola	AJ292	Metabolomics_GC-MS	METAB_HMDB0000115	METAB_HMDB0000115	1.97	9.81e-06					yes	yes	yes	Glycolic acid	yes
Klebsiella variicola	AJ292	Metabolomics_GC-MS	METAB_HMDB0000996	METAB_HMDB0000996	2.03	0.208277					yes	yes	no	3-Sulfinoalanine	no
Klebsiella variicola	AJ292	Metabolomics_GC-MS	METAB_HMDB0061715	METAB_HMDB0061715	2.03	0.19358					yes	yes	no	Glutamate, gamma-methyl ester	no
Klebsiella variicola	AJ292	Metabolomics_GC-MS	METAB_HMDB0000510	METAB_HMDB0000510	2.07	0.112609					yes	yes	no	Aminoadipic acid	no
Klebsiella variicola	AJ292	Metabolomics_GC-MS	METAB_HMDB0000133	METAB_HMDB0000133	2.08	1					yes	yes	yes	Guanosine	no
Klebsiella variicola	AJ292	Metabolomics_GC-MS	METAB_HMDB0000034	METAB_HMDB0000034	2.16	0.000138					yes	yes	yes	Adenine	yes
Klebsiella variicola	AJ292	Metabolomics_GC-MS	METAB_HMDB0000573	METAB_HMDB0000573	2.32	0.102767					yes	yes	yes	Elaidic acid	no
Klebsiella variicola	AJ292	Metabolomics_GC-MS	METAB_HMDB0000176	METAB_HMDB0000176	2.7	0.0117701					yes	yes	yes	Maleic acid	yes
Klebsiella variicola	AJ292	Metabolomics_GC-MS	METAB_HMDB0000574	METAB_HMDB0000574	2.76	0.00909606					yes	yes	yes	L-Cysteine	yes
Klebsiella variicola	AJ292	Metabolomics_GC-MS	METAB_HMDB0000696	METAB_HMDB0000696	2.89	0.00283451					yes	yes	yes	L-Methionine	yes
Klebsiella variicola	AJ292	Metabolomics_GC-MS	METAB_HMDB0000719	METAB_HMDB0000719	3.42	8.31e-05					yes	yes	no	L-Homoserine	yes
Klebsiella variicola	AJ292	Metabolomics_GC-MS	METAB_HMDB0000650	METAB_HMDB0000650	3.52	0.000252					yes	yes	no	D-Alpha-aminobutyric acid	yes
Klebsiella variicola	AJ292	Metabolomics_GC-MS	METAB_HMDB0000092	METAB_HMDB0000092	3.82	0.000996					yes	yes	yes	Dimethylglycine	yes
Klebsiella variicola	AJ292	Metabolomics_GC-MS	METAB_HMDB0000943	METAB_HMDB0000943	4.53	3.23e-05					yes	yes	yes	Threonic acid	yes
Klebsiella variicola	AJ292	Metabolomics_GC-MS	METAB_HMDB0059916	METAB_HMDB0059916	5.15	0.00606992					yes	yes	no	2,3-Dihydroxybutanedioic acid	yes
Klebsiella variicola	AJ292	Metabolomics_GC-MS	METAB_HMDB0000661	METAB_HMDB0000661	5.59	0.000153					yes	yes	yes	Glutaric acid	yes
Klebsiella variicola	AJ292	Metabolomics_GC-MS	METAB_HMDB0000067	METAB_HMDB0000067	9.25	4.91e-05					yes	yes	no	Cholesterol	yes

## Sheet: GC-MS - Staphylococcus aureus
species	strain	experiment	entity_id	core_entity_id	logFC	FDR	gene_name	annotation_description	seq_id	core_consensus_annotation	is_genus_core	is_species_core	is_inter_species_core	additional_id	is_significant
Staphylococcus aureus	BPH2760	Metabolomics_GC-MS	METAB_HMDB0000163	METAB_HMDB0000163	-6.2	1					yes	yes	yes	D-Maltose	no
Staphylococcus aureus	BPH2760	Metabolomics_GC-MS	METAB_HMDB0000448	METAB_HMDB0000448	-5.86	0.548798					yes	yes	no	Adipic acid	no
Staphylococcus aureus	BPH2760	Metabolomics_GC-MS	METAB_HMDB0000568	METAB_HMDB0000568	-4.54	1					yes	yes	no	D-Arabitol	no
Staphylococcus aureus	BPH2760	Metabolomics_GC-MS	METAB_HMDB0000765	METAB_HMDB0000765	-4.48	0.00271194					yes	yes	yes	Mannitol	yes
Staphylococcus aureus	BPH2760	Metabolomics_GC-MS	METAB_HMDB0000107	METAB_HMDB0000107	-3.04	1					yes	yes	no	Galactitol	no
Staphylococcus aureus	BPH2760	Metabolomics_GC-MS	METAB_HMDB0000247	METAB_HMDB0000247	-3.01	1					yes	yes	yes	Sorbitol	no
Staphylococcus aureus	BPH2760	Metabolomics_GC-MS	METAB_HMDB0000162	METAB_HMDB0000162	-2.88	0.0901709					yes	yes	yes	L-Proline	no
Staphylococcus aureus	BPH2760	Metabolomics_GC-MS	METAB_HMDB0001257	METAB_HMDB0001257	-2.7	1					yes	yes	no	Spermidine	no
Staphylococcus aureus	BPH2760	Metabolomics_GC-MS	METAB_HMDB0062477	METAB_HMDB0062477	-2.45	1					yes	yes	no	2-Deoxyglucose	no
Staphylococcus aureus	BPH2760	Metabolomics_GC-MS	METAB_HMDB0000618	METAB_HMDB0000618	-2.3	0.0254145					yes	yes	no	D-Ribulose 5-phosphate	yes
Staphylococcus aureus	BPH2760	Metabolomics_GC-MS	METAB_HMDB0000508	METAB_HMDB0000508	-2.24	1					yes	yes	no	Ribitol	no
Staphylococcus aureus	BPH2760	Metabolomics_GC-MS	METAB_HMDB0000208	METAB_HMDB0000208	-1.95	1					yes	yes	yes	Oxoglutaric acid;2-Ketoglutarate	no
Staphylococcus aureus	BPH2760	Metabolomics_GC-MS	METAB_HMDB0004825	METAB_HMDB0004825	-1.91	1					yes	yes	no	p-Octopamine	no
Staphylococcus aureus	BPH2760	Metabolomics_GC-MS	METAB_HMDB0000005	METAB_HMDB0000005	-1.86	1					yes	yes	no	2-Ketobutyric acid	no
Staphylococcus aureus	BPH2760	Metabolomics_GC-MS	METAB_HMDB0000754	METAB_HMDB0000754	-1.86	0.548798					yes	yes	no	3-Hydroxyisovaleric acid	no
Staphylococcus aureus	BPH2760	Metabolomics_GC-MS	METAB_HMDB0000258	METAB_HMDB0000258	-1.81	0.331365					yes	yes	yes	Sucrose	no
Staphylococcus aureus	BPH2760	Metabolomics_GC-MS	METAB_HMDB0000646	METAB_HMDB0000646	-1.78	0.0105284					yes	yes	no	L-Arabinose	yes
Staphylococcus aureus	BPH2760	Metabolomics_GC-MS	METAB_HMDB0000205	METAB_HMDB0000205	-1.76	0.0125785					yes	yes	no	Phenylpyruvic acid	yes
Staphylococcus aureus	BPH2760	Metabolomics_GC-MS	METAB_HMDB0000283	METAB_HMDB0000283	-1.67	1					yes	yes	yes	D-Ribose	no
Staphylococcus aureus	BPH2760	Metabolomics_GC-MS	METAB_HMDB0032538	METAB_HMDB0032538	-1.62	1					yes	yes	no	Triethanolamine	no
Staphylococcus aureus	BPH2760	Metabolomics_GC-MS	METAB_HMDB0000784	METAB_HMDB0000784	-1.42	0.812228					yes	yes	no	Azelaic acid	no
Staphylococcus aureus	BPH2760	Metabolomics_GC-MS	METAB_HMDB0001548	METAB_HMDB0001548	-1.41	0.634179					yes	yes	yes	D-Ribose 5-phosphate	no
Staphylococcus aureus	BPH2760	Metabolomics_GC-MS	METAB_HMDB0001129	METAB_HMDB0001129	-1.37	1					yes	yes	no	N-Acetylmannosamine	no
Staphylococcus aureus	BPH2760	Metabolomics_GC-MS	METAB_HMDB0000511	METAB_HMDB0000511	-1.36	0.955667					yes	yes	yes	Capric acid	no
Staphylococcus aureus	BPH2760	Metabolomics_GC-MS	METAB_HMDB0002917	METAB_HMDB0002917	-1.35	0.364331					yes	yes	no	D-Xylitol	no
Staphylococcus aureus	BPH2760	Metabolomics_GC-MS	METAB_HMDB0000192	METAB_HMDB0000192	-1.28	1					yes	yes	no	L-Cystine	no
Staphylococcus aureus	BPH2760	Metabolomics_GC-MS	METAB_HMDB0000296	METAB_HMDB0000296	-1.26	0.287023					yes	yes	yes	Uridine	no
Staphylococcus aureus	BPH2760	Metabolomics_GC-MS	METAB_HMDB0000143	METAB_HMDB0000143	-1.26	0.142833					yes	yes	no	D-Galactose	no
Staphylococcus aureus	BPH2760	Metabolomics_GC-MS	METAB_HMDB0001844	METAB_HMDB0001844	-1.21	0.0394751					yes	yes	yes	Methylsuccinic acid	yes
Staphylococcus aureus	BPH2760	Metabolomics_GC-MS	METAB_HMDB0000661	METAB_HMDB0000661	-1.14	0.42429					yes	yes	yes	Glutaric acid	no
Staphylococcus aureus	BPH2760	Metabolomics_GC-MS	METAB_HMDB0000306	METAB_HMDB0000306	-1.12	1					yes	yes	no	Tyramine	no
Staphylococcus aureus	BPH2760	Metabolomics_GC-MS	METAB_HMDB0000482	METAB_HMDB0000482	-1.12	0.856698					yes	yes	yes	Caprylic acid	no
Staphylococcus aureus	BPH2760	Metabolomics_GC-MS	METAB_HMDB0000975	METAB_HMDB0000975	-1.09	1					yes	yes	no	Trehalose	no
Staphylococcus aureus	BPH2760	Metabolomics_GC-MS	METAB_HMDB0000169	METAB_HMDB0000169	-1.08	1					yes	yes	no	D-Mannose	no
Staphylococcus aureus	BPH2760	Metabolomics_GC-MS	METAB_HMDB0000640	METAB_HMDB0000640	-1.07	0.785693					yes	yes	no	Levoglucosan	no
Staphylococcus aureus	BPH2760	Metabolomics_GC-MS	METAB_HMDB0003357	METAB_HMDB0003357	-1.02	0.536274					yes	yes	no	N-Acetylornithine	no
Staphylococcus aureus	BPH2760	Metabolomics_GC-MS	METAB_HMDB0000847	METAB_HMDB0000847	-1.01	0.587594					yes	yes	yes	Pelargonic acid	no
Staphylococcus aureus	BPH2760	Metabolomics_GC-MS	METAB_HMDB0000744	METAB_HMDB0000744	-0.98	1					yes	yes	yes	Malic acid	no
Staphylococcus aureus	BPH2760	Metabolomics_GC-MS	METAB_HMDB0000630	METAB_HMDB0000630	-0.97	0.201883					yes	yes	yes	Cytosine	no
Staphylococcus aureus	BPH2760	Metabolomics_GC-MS	METAB_HMDB0000099	METAB_HMDB0000099	-0.95	0.42429					yes	yes	no	L-Cystathionine	no
Staphylococcus aureus	BPH2760	Metabolomics_GC-MS	METAB_HMDB0000176	METAB_HMDB0000176	-0.95	0.16639					yes	yes	yes	Maleic acid	no
Staphylococcus aureus	BPH2760	Metabolomics_GC-MS	METAB_HMDB0000157	METAB_HMDB0000157	-0.94	1					yes	yes	no	Hypoxanthine	no
Staphylococcus aureus	BPH2760	Metabolomics_GC-MS	METAB_HMDB0000357	METAB_HMDB0000357	-0.94	1					yes	yes	yes	3-Hydroxybutyric acid	no
Staphylococcus aureus	BPH2760	Metabolomics_GC-MS	METAB_HMDB0000742	METAB_HMDB0000742	-0.92	0.738279					yes	yes	yes	Homocysteine	no
Staphylococcus aureus	BPH2760	Metabolomics_GC-MS	METAB_HMDB0000638	METAB_HMDB0000638	-0.92	0.425937					yes	yes	yes	Dodecanoic acid	no
Staphylococcus aureus	BPH2760	Metabolomics_GC-MS	METAB_HMDB0000167	METAB_HMDB0000167	-0.91	1					yes	yes	yes	L-Threonine	no
Staphylococcus aureus	BPH2760	Metabolomics_GC-MS	METAB_HMDB0001078	METAB_HMDB0001078	-0.9	1					yes	yes	no	Mannose 6-phosphate	no
Staphylococcus aureus	BPH2760	Metabolomics_GC-MS	METAB_L-(13C5,15N)-Valine	METAB_L-(13C5,15N)-Valine	-0.9	1					yes	yes	no	L-(13C5,15N)-Valine	no
Staphylococcus aureus	BPH2760	Metabolomics_GC-MS	METAB_HMDB0031075	METAB_HMDB0031075	-0.89	1					yes	yes	no	Glycerol 1-octadecanoate	no
Staphylococcus aureus	BPH2760	Metabolomics_GC-MS	METAB_HMDB0000168	METAB_HMDB0000168	-0.87	1					yes	yes	no	L-Asparagine	no
Staphylococcus aureus	BPH2760	Metabolomics_GC-MS	METAB_HMDB0000535	METAB_HMDB0000535	-0.85	1					yes	yes	yes	Caproic acid	no
Staphylococcus aureus	BPH2760	Metabolomics_GC-MS	METAB_HMDB0000749	METAB_HMDB0000749	-0.82	1					yes	yes	yes	Mesaconic acid	no
Staphylococcus aureus	BPH2760	Metabolomics_GC-MS	METAB_HMDB0001870	METAB_HMDB0001870	-0.82	1					yes	yes	yes	Benzoic acid	no
Staphylococcus aureus	BPH2760	Metabolomics_GC-MS	METAB_HMDB0002350	METAB_HMDB0002350	-0.82	1					yes	yes	no	Octadecanol	no
Staphylococcus aureus	BPH2760	Metabolomics_GC-MS	METAB_HMDB0000209	METAB_HMDB0000209	-0.81	1					yes	yes	no	Phenylacetic acid	no
Staphylococcus aureus	BPH2760	Metabolomics_GC-MS	METAB_HMDB0000301	METAB_HMDB0000301	-0.79	1					yes	yes	yes	Urocanic acid	no
Staphylococcus aureus	BPH2760	Metabolomics_GC-MS	METAB_HMDB0000191	METAB_HMDB0000191	-0.76	1					yes	yes	yes	L-Aspartic acid	no
Staphylococcus aureus	BPH2760	Metabolomics_GC-MS	METAB_HMDB0000139	METAB_HMDB0000139	-0.69	1					yes	yes	yes	Glyceric acid	no
Staphylococcus aureus	BPH2760	Metabolomics_GC-MS	METAB_HMDB0000020	METAB_HMDB0000020	-0.68	1					yes	yes	no	p-Hydroxyphenylacetic acid	no
Staphylococcus aureus	BPH2760	Metabolomics_GC-MS	METAB_HMDB0034252	METAB_HMDB0034252	-0.68	1					yes	yes	yes	2-Aminoheptanedioic acid	no
Staphylococcus aureus	BPH2760	Metabolomics_GC-MS	METAB_HMDB0000574	METAB_HMDB0000574	-0.64	1					yes	yes	yes	L-Cysteine	no
Staphylococcus aureus	BPH2760	Metabolomics_GC-MS	METAB_HMDB0001076	METAB_HMDB0001076	-0.63	1					yes	yes	no	Fructose 1-phosphate	no
Staphylococcus aureus	BPH2760	Metabolomics_GC-MS	METAB_HMDB0000812	METAB_HMDB0000812	-0.62	1					yes	yes	yes	N-Acetyl-L-aspartic acid	no
Staphylococcus aureus	BPH2760	Metabolomics_GC-MS	METAB_HMDB0042032	METAB_HMDB0042032	-0.6	1					yes	yes	no	Thiodiacetic acid	no
Staphylococcus aureus	BPH2760	Metabolomics_GC-MS	METAB_HMDB0001401	METAB_HMDB0001401	-0.58	1					yes	yes	no	Glucose 6-phosphate	no
Staphylococcus aureus	BPH2760	Metabolomics_GC-MS	METAB_HMDB0000148	METAB_HMDB0000148	-0.53	1					yes	yes	yes	L-Glutamic acid	no
Staphylococcus aureus	BPH2760	Metabolomics_GC-MS	METAB_HMDB0003338	METAB_HMDB0003338	-0.52	1					yes	yes	no	Hydroxylamine	no
Staphylococcus aureus	BPH2760	Metabolomics_GC-MS	METAB_HMDB0000094	METAB_HMDB0000094	-0.49	1					yes	yes	yes	Citric acid	no
Staphylococcus aureus	BPH2760	Metabolomics_GC-MS	METAB_HMDB0000134	METAB_HMDB0000134	-0.44	1					yes	yes	yes	Fumaric acid	no
Staphylococcus aureus	BPH2760	Metabolomics_GC-MS	METAB_HMDB0000426	METAB_HMDB0000426	-0.34	1					yes	yes	yes	Citramalic acid	no
Staphylococcus aureus	BPH2760	Metabolomics_GC-MS	METAB_HMDB0000532	METAB_HMDB0000532	-0.34	1					yes	yes	no	Acetylglycine	no
Staphylococcus aureus	BPH2760	Metabolomics_GC-MS	METAB_HMDB0001514	METAB_HMDB0001514	-0.27	1					yes	yes	no	Glucosamine	no
Staphylococcus aureus	BPH2760	Metabolomics_GC-MS	METAB_HMDB0000112	METAB_HMDB0000112	-0.25	1					yes	yes	yes	Gamma-Aminobutyric acid	no
Staphylococcus aureus	BPH2760	Metabolomics_GC-MS	METAB_HMDB0000827	METAB_HMDB0000827	-0.22	1					yes	yes	yes	Stearic acid	no
Staphylococcus aureus	BPH2760	Metabolomics_GC-MS	METAB_HMDB0001488	METAB_HMDB0001488	-0.15	1					yes	yes	yes	Nicotinic acid	no
Staphylococcus aureus	BPH2760	Metabolomics_GC-MS	METAB_HMDB0000187	METAB_HMDB0000187	-0.05	1					yes	yes	yes	L-Serine	no
Staphylococcus aureus	BPH2760	Metabolomics_GC-MS	METAB_HMDB0013674	METAB_HMDB0013674	-0.05	1					yes	yes	yes	1,2,3-Trihydroxybenzene	no
Staphylococcus aureus	BPH2760	Metabolomics_GC-MS	METAB_HMDB0000214	METAB_HMDB0000214	-0.04	1					yes	yes	no	Ornithine	no
Staphylococcus aureus	BPH2760	Metabolomics_GC-MS	METAB_HMDB0000254	METAB_HMDB0000254	-0.03	1					yes	yes	yes	Succinic acid	no
Staphylococcus aureus	BPH2760	Metabolomics_GC-MS	METAB_HMDB0000133	METAB_HMDB0000133	-0.01	1					yes	yes	yes	Guanosine	no
Staphylococcus aureus	BPH2760	Metabolomics_GC-MS	METAB_HMDB0000060	METAB_HMDB0000060	0	1					yes	yes	yes	Acetoacetic acid	no
Staphylococcus aureus	BPH2760	Metabolomics_GC-MS	METAB_HMDB0000149	METAB_HMDB0000149	0.01	1					yes	yes	yes	Ethanolamine	no
Staphylococcus aureus	BPH2760	Metabolomics_GC-MS	METAB_HMDB0001431	METAB_HMDB0001431	0.01	1					yes	yes	no	Pyridoxamine	no
Staphylococcus aureus	BPH2760	Metabolomics_GC-MS	METAB_HMDB0000929	METAB_HMDB0000929	0.02	1					yes	yes	yes	L-Tryptophan	no
Staphylococcus aureus	BPH2760	Metabolomics_GC-MS	METAB_HMDB0002520	METAB_HMDB0002520	0.02	1					yes	yes	yes	Beta-Glycerophosphoric acid	no
Staphylococcus aureus	BPH2760	Metabolomics_GC-MS	METAB_HMDB0001392	METAB_HMDB0001392	0.03	1					yes	yes	no	p-Aminobenzoic acid	no
Staphylococcus aureus	BPH2760	Metabolomics_GC-MS	METAB_HMDB0000132	METAB_HMDB0000132	0.07	1					yes	yes	yes	Guanine	no
Staphylococcus aureus	BPH2760	Metabolomics_GC-MS	METAB_HMDB0002259	METAB_HMDB0002259	0.07	1					yes	yes	yes	Heptadecanoic acid	no
Staphylococcus aureus	BPH2760	Metabolomics_GC-MS	METAB_HMDB0000362	METAB_HMDB0000362	0.08	1					yes	yes	yes	2-Phosphoglyceric acid	no
Staphylococcus aureus	BPH2760	Metabolomics_GC-MS	METAB_HMDB0000779	METAB_HMDB0000779	0.14	1					yes	yes	no	Phenyllactic acid	no
Staphylococcus aureus	BPH2760	Metabolomics_GC-MS	METAB_HMDB0000126	METAB_HMDB0000126	0.21	1					yes	yes	yes	Glycerol 3-phosphate	no
Staphylococcus aureus	BPH2760	Metabolomics_GC-MS	METAB_HMDB0001473	METAB_HMDB0001473	0.22	1					yes	yes	yes	Dihydroxyacetone phosphate	no
Staphylococcus aureus	BPH2760	Metabolomics_GC-MS	METAB_HMDB0002931	METAB_HMDB0002931	0.23	1					yes	yes	no	N-Acetylserine	no
Staphylococcus aureus	BPH2760	Metabolomics_GC-MS	METAB_HMDB0000807	METAB_HMDB0000807	0.26	1					yes	yes	yes	3-Phosphoglyceric acid	no
Staphylococcus aureus	BPH2760	Metabolomics_GC-MS	METAB_HMDB0000243	METAB_HMDB0000243	0.35	1					yes	yes	yes	Pyruvic acid	no
Staphylococcus aureus	BPH2760	Metabolomics_GC-MS	METAB_HMDB0000158	METAB_HMDB0000158	0.37	1					yes	yes	yes	L-Tyrosine	no
Staphylococcus aureus	BPH2760	Metabolomics_GC-MS	METAB_HMDB0002117	METAB_HMDB0002117	0.37	1					yes	yes	no	Oleamide	no
Staphylococcus aureus	BPH2760	Metabolomics_GC-MS	METAB_HMDB0000050	METAB_HMDB0000050	0.4	1					yes	yes	yes	Adenosine	no
Staphylococcus aureus	BPH2760	Metabolomics_GC-MS	METAB_HMDB0000190	METAB_HMDB0000190	0.41	1					yes	yes	yes	L-Lactic acid	no
Staphylococcus aureus	BPH2760	Metabolomics_GC-MS	METAB_HMDB0002991	METAB_HMDB0002991	0.41	1					yes	yes	no	Cysteamine	no
Staphylococcus aureus	BPH2760	Metabolomics_GC-MS	METAB_HMDB0001406	METAB_HMDB0001406	0.44	1					yes	yes	yes	Niacinamide	no
Staphylococcus aureus	BPH2760	Metabolomics_GC-MS	METAB_HMDB0000300	METAB_HMDB0000300	0.45	1					yes	yes	yes	Uracil	no
Staphylococcus aureus	BPH2760	Metabolomics_GC-MS	METAB_HMDB0000663	METAB_HMDB0000663	0.51	1					yes	yes	no	Glucaric acid	no
Staphylococcus aureus	BPH2760	Metabolomics_GC-MS	METAB_HMDB0000220	METAB_HMDB0000220	0.52	1					yes	yes	yes	Palmitic acid	no
Staphylococcus aureus	BPH2760	Metabolomics_GC-MS	METAB_HMDB0000719	METAB_HMDB0000719	0.52	1					yes	yes	no	L-Homoserine	no
Staphylococcus aureus	BPH2760	Metabolomics_GC-MS	METAB_HMDB0000159	METAB_HMDB0000159	0.54	1					yes	yes	yes	L-Phenylalanine	no
Staphylococcus aureus	BPH2760	Metabolomics_GC-MS	METAB_HMDB0000263	METAB_HMDB0000263	0.63	1					yes	yes	yes	Phosphoenolpyruvic acid	no
Staphylococcus aureus	BPH2760	Metabolomics_GC-MS	METAB_HMDB0000008	METAB_HMDB0000008	0.68	1					yes	yes	no	2-Hydroxybutyric acid	no
Staphylococcus aureus	BPH2760	Metabolomics_GC-MS	METAB_HMDB0006029	METAB_HMDB0006029	0.69	1					yes	yes	yes	N-Acetylglutamine	no
Staphylococcus aureus	BPH2760	Metabolomics_GC-MS	METAB_3-Aminoglutaric acid	METAB_3-Aminoglutaric acid	0.72	1					yes	yes	yes	3-Aminoglutaric acid	no
Staphylococcus aureus	BPH2760	Metabolomics_GC-MS	METAB_HMDB0000123	METAB_HMDB0000123	0.76	1					yes	yes	yes	Glycine	no
Staphylococcus aureus	BPH2760	Metabolomics_GC-MS	METAB_HMDB0000172	METAB_HMDB0000172	0.76	1					yes	yes	yes	L-Isoleucine	no
Staphylococcus aureus	BPH2760	Metabolomics_GC-MS	METAB_HMDB0000206	METAB_HMDB0000206	0.8	1					yes	yes	no	N6-Acetyl-L-lysine	no
Staphylococcus aureus	BPH2760	Metabolomics_GC-MS	METAB_HMDB0000161	METAB_HMDB0000161	0.84	1					yes	yes	yes	L-Alanine	no
Staphylococcus aureus	BPH2760	Metabolomics_GC-MS	METAB_HMDB0000115	METAB_HMDB0000115	0.84	0.819055					yes	yes	yes	Glycolic acid	no
Staphylococcus aureus	BPH2760	Metabolomics_GC-MS	METAB_HMDB0000694	METAB_HMDB0000694	0.88	0.00995215					yes	yes	yes	L-2-Hydroxyglutaric acid	no
Staphylococcus aureus	BPH2760	Metabolomics_GC-MS	METAB_HMDB0000428	METAB_HMDB0000428	0.94	0.0295751					yes	yes	no	3-Hydroxyglutaric acid	no
Staphylococcus aureus	BPH2760	Metabolomics_GC-MS	METAB_HMDB0000092	METAB_HMDB0000092	0.96	0.0487097					yes	yes	yes	Dimethylglycine	no
Staphylococcus aureus	BPH2760	Metabolomics_GC-MS	METAB_HMDB0000696	METAB_HMDB0000696	0.97	1					yes	yes	yes	L-Methionine	no
Staphylococcus aureus	BPH2760	Metabolomics_GC-MS	METAB_HMDB0000904	METAB_HMDB0000904	0.98	1					yes	yes	no	Citrulline	no
Staphylococcus aureus	BPH2760	Metabolomics_GC-MS	METAB_HMDB0000687	METAB_HMDB0000687	1.06	1					yes	yes	yes	L-Leucine	no
Staphylococcus aureus	BPH2760	Metabolomics_GC-MS	METAB_HMDB0000452	METAB_HMDB0000452	1.14	1					yes	yes	no	L-Alpha-aminobutyric acid	no
Staphylococcus aureus	BPH2760	Metabolomics_GC-MS	METAB_HMDB0000996	METAB_HMDB0000996	1.14	1					yes	yes	no	3-Sulfinoalanine	no
Staphylococcus aureus	BPH2760	Metabolomics_GC-MS	METAB_HMDB0000625	METAB_HMDB0000625	1.23	1					yes	yes	no	Gluconic acid	no
Staphylococcus aureus	BPH2760	Metabolomics_GC-MS	METAB_HMDB0000211	METAB_HMDB0000211	1.27	1					yes	yes	yes	Myo-inositol;2-Hydroxy-3-methylbutyric acid	no
Staphylococcus aureus	BPH2760	Metabolomics_GC-MS	METAB_HMDB0000262	METAB_HMDB0000262	1.28	1					yes	yes	yes	Thymine	no
Staphylococcus aureus	BPH2760	Metabolomics_GC-MS	METAB_HMDB0001414	METAB_HMDB0001414	1.39	0.587594					yes	yes	no	Putrescine	no
Staphylococcus aureus	BPH2760	Metabolomics_GC-MS	METAB_HMDB0000056	METAB_HMDB0000056	1.42	1					yes	yes	yes	Beta-Alanine	no
Staphylococcus aureus	BPH2760	Metabolomics_GC-MS	METAB_HMDB0000122	METAB_HMDB0000122	1.42	1					yes	yes	yes	D-Glucose	no
Staphylococcus aureus	BPH2760	Metabolomics_GC-MS	METAB_HMDB0000725	METAB_HMDB0000725	1.5	0.0108515					yes	yes	no	4-Hydroxyproline	yes
Staphylococcus aureus	BPH2760	Metabolomics_GC-MS	METAB_HMDB0062584	METAB_HMDB0062584	1.51	0.153778					yes	yes	no	2-Hydroxy-3-methylbutyric acid	no
Staphylococcus aureus	BPH2760	Metabolomics_GC-MS	METAB_HMDB0000965	METAB_HMDB0000965	1.57	0.00838353					yes	yes	no	Hypotaurine	yes
Staphylococcus aureus	BPH2760	Metabolomics_GC-MS	METAB_HMDB0000182	METAB_HMDB0000182	1.72	1					yes	yes	yes	L-Lysine	no
Staphylococcus aureus	BPH2760	Metabolomics_GC-MS	METAB_HMDB0002467	METAB_HMDB0002467	1.96	1					yes	yes	no	A-Ketoglutaric acid oxime	no
Staphylococcus aureus	BPH2760	Metabolomics_GC-MS	METAB_HMDB0001043	METAB_HMDB0001043	2	5.11e-06					yes	yes	no	Arachidonic acid	yes
Staphylococcus aureus	BPH2760	Metabolomics_GC-MS	METAB_HMDB0000216	METAB_HMDB0000216	2.02	1					yes	yes	no	Norepinephrine	no
Staphylococcus aureus	BPH2760	Metabolomics_GC-MS	METAB_HMDB0000883	METAB_HMDB0000883	2.23	0.0523237					yes	yes	yes	L-Valine	no
Staphylococcus aureus	BPH2760	Metabolomics_GC-MS	METAB_HMDB0000251	METAB_HMDB0000251	2.39	1					yes	yes	no	Taurine	no
Staphylococcus aureus	BPH2760	Metabolomics_GC-MS	METAB_HMDB0000355	METAB_HMDB0000355	2.44	0.000393					yes	yes	no	3-Hydroxymethylglutaric acid	yes
Staphylococcus aureus	BPH2760	Metabolomics_GC-MS	METAB_HMDB0000207	METAB_HMDB0000207	2.82	2.91e-06					yes	yes	yes	Oleic acid	yes
Staphylococcus aureus	BPH2760	Metabolomics_GC-MS	METAB_HMDB0000641	METAB_HMDB0000641	2.88	0.423707					yes	yes	no	L-Glutamine	no
Staphylococcus aureus	BPH2760	Metabolomics_GC-MS	METAB_HMDB0003424	METAB_HMDB0003424	3.06	1					yes	yes	yes	1-Hexadecanol	no
Staphylococcus aureus	BPH2760	Metabolomics_GC-MS	METAB_HMDB0000573	METAB_HMDB0000573	3.25	0.00230272					yes	yes	yes	Elaidic acid	yes
Staphylococcus aureus	BPH2760	Metabolomics_GC-MS	METAB_HMDB0000226	METAB_HMDB0000226	3.29	1					yes	yes	yes	Orotic acid	no
Staphylococcus aureus	BPH2760	Metabolomics_GC-MS	METAB_HMDB0000303	METAB_HMDB0000303	3.63	0.0131391					yes	yes	no	Tryptamine	yes
Staphylococcus aureus	BPH2760	Metabolomics_GC-MS	METAB_HMDB0001900	METAB_HMDB0001900	3.74	1					yes	yes	no	Ribonolactone	no
Staphylococcus aureus	BPH2760	Metabolomics_GC-MS	METAB_HMDB0003229	METAB_HMDB0003229	3.97	1.71e-06					yes	yes	yes	Palmitoleic acid	yes
Staphylococcus aureus	BPH2760	Metabolomics_GC-MS	METAB_HMDB0000177	METAB_HMDB0000177	4.58	1					yes	yes	no	L-Histidine	no
Staphylococcus aureus	BPH2760	Metabolomics_GC-MS	METAB_HMDB0000673	METAB_HMDB0000673	5.03	1.85e-06					yes	yes	yes	Linoleic acid	yes
Staphylococcus aureus	BPH2760	Metabolomics_GC-MS	METAB_HMDB0003911	METAB_HMDB0003911	5.78	0.42693					yes	yes	no	3-Aminoisobutanoic acid	no
Staphylococcus aureus	BPH2760	Metabolomics_GC-MS	METAB_HMDB0000273	METAB_HMDB0000273	7.64	6.11e-07					yes	yes	no	Thymidine	yes
Staphylococcus aureus	BPH2760	Metabolomics_GC-MS	METAB_HMDB0000067	METAB_HMDB0000067	7.73	0.000206					yes	yes	no	Cholesterol	yes
Staphylococcus aureus	BPH2760	Metabolomics_GC-MS	METAB_HMDB0000294	METAB_HMDB0000294	7.98	1					yes	yes	no	Urea	no
Staphylococcus aureus	BPH2819	Metabolomics_GC-MS	METAB_HMDB0000169	METAB_HMDB0000169	-4.98	1					yes	yes	no	D-Mannose	no
Staphylococcus aureus	BPH2819	Metabolomics_GC-MS	METAB_HMDB0062477	METAB_HMDB0062477	-3.37	1					yes	yes	no	2-Deoxyglucose	no
Staphylococcus aureus	BPH2819	Metabolomics_GC-MS	METAB_HMDB0000646	METAB_HMDB0000646	-3.16	1					yes	yes	no	L-Arabinose	no
Staphylococcus aureus	BPH2819	Metabolomics_GC-MS	METAB_HMDB0000306	METAB_HMDB0000306	-2.97	1					yes	yes	no	Tyramine	no
Staphylococcus aureus	BPH2819	Metabolomics_GC-MS	METAB_HMDB0000283	METAB_HMDB0000283	-2.9	1					yes	yes	yes	D-Ribose	no
Staphylococcus aureus	BPH2819	Metabolomics_GC-MS	METAB_HMDB0000192	METAB_HMDB0000192	-2.67	1					yes	yes	no	L-Cystine	no
Staphylococcus aureus	BPH2819	Metabolomics_GC-MS	METAB_HMDB0000754	METAB_HMDB0000754	-2.58	0.028433					yes	yes	no	3-Hydroxyisovaleric acid	yes
Staphylococcus aureus	BPH2819	Metabolomics_GC-MS	METAB_HMDB0000168	METAB_HMDB0000168	-2.48	1					yes	yes	no	L-Asparagine	no
Staphylococcus aureus	BPH2819	Metabolomics_GC-MS	METAB_HMDB0000205	METAB_HMDB0000205	-2.26	0.0122394					yes	yes	no	Phenylpyruvic acid	yes
Staphylococcus aureus	BPH2819	Metabolomics_GC-MS	METAB_HMDB0000574	METAB_HMDB0000574	-2.12	1					yes	yes	yes	L-Cysteine	no
Staphylococcus aureus	BPH2819	Metabolomics_GC-MS	METAB_HMDB0001392	METAB_HMDB0001392	-2.1	1					yes	yes	no	p-Aminobenzoic acid	no
Staphylococcus aureus	BPH2819	Metabolomics_GC-MS	METAB_HMDB0004825	METAB_HMDB0004825	-2.05	1					yes	yes	no	p-Octopamine	no
Staphylococcus aureus	BPH2819	Metabolomics_GC-MS	METAB_HMDB0000625	METAB_HMDB0000625	-1.86	1					yes	yes	no	Gluconic acid	no
Staphylococcus aureus	BPH2819	Metabolomics_GC-MS	METAB_HMDB0000005	METAB_HMDB0000005	-1.85	1					yes	yes	no	2-Ketobutyric acid	no
Staphylococcus aureus	BPH2819	Metabolomics_GC-MS	METAB_HMDB0000742	METAB_HMDB0000742	-1.7	0.543793					yes	yes	yes	Homocysteine	no
Staphylococcus aureus	BPH2819	Metabolomics_GC-MS	METAB_HMDB0000765	METAB_HMDB0000765	-1.66	1					yes	yes	yes	Mannitol	no
Staphylococcus aureus	BPH2819	Metabolomics_GC-MS	METAB_HMDB0000162	METAB_HMDB0000162	-1.6	0.183046					yes	yes	yes	L-Proline	no
Staphylococcus aureus	BPH2819	Metabolomics_GC-MS	METAB_HMDB0000904	METAB_HMDB0000904	-1.5	1					yes	yes	no	Citrulline	no
Staphylococcus aureus	BPH2819	Metabolomics_GC-MS	METAB_HMDB0000107	METAB_HMDB0000107	-1.35	1					yes	yes	no	Galactitol	no
Staphylococcus aureus	BPH2819	Metabolomics_GC-MS	METAB_HMDB0000301	METAB_HMDB0000301	-1.35	0.0664458					yes	yes	yes	Urocanic acid	no
Staphylococcus aureus	BPH2819	Metabolomics_GC-MS	METAB_HMDB0000172	METAB_HMDB0000172	-1.33	1					yes	yes	yes	L-Isoleucine	no
Staphylococcus aureus	BPH2819	Metabolomics_GC-MS	METAB_HMDB0000247	METAB_HMDB0000247	-1.33	1					yes	yes	yes	Sorbitol	no
Staphylococcus aureus	BPH2819	Metabolomics_GC-MS	METAB_HMDB0000143	METAB_HMDB0000143	-1.3	0.116039					yes	yes	no	D-Galactose	no
Staphylococcus aureus	BPH2819	Metabolomics_GC-MS	METAB_HMDB0000618	METAB_HMDB0000618	-1.24	0.392189					yes	yes	no	D-Ribulose 5-phosphate	no
Staphylococcus aureus	BPH2819	Metabolomics_GC-MS	METAB_HMDB0001078	METAB_HMDB0001078	-1.24	0.164706					yes	yes	no	Mannose 6-phosphate	no
Staphylococcus aureus	BPH2819	Metabolomics_GC-MS	METAB_HMDB0000508	METAB_HMDB0000508	-1.23	1					yes	yes	no	Ribitol	no
Staphylococcus aureus	BPH2819	Metabolomics_GC-MS	METAB_HMDB0002931	METAB_HMDB0002931	-1.16	0.761897					yes	yes	no	N-Acetylserine	no
Staphylococcus aureus	BPH2819	Metabolomics_GC-MS	METAB_HMDB0001548	METAB_HMDB0001548	-1.09	1					yes	yes	yes	D-Ribose 5-phosphate	no
Staphylococcus aureus	BPH2819	Metabolomics_GC-MS	METAB_HMDB0003357	METAB_HMDB0003357	-1.08	0.558373					yes	yes	no	N-Acetylornithine	no
Staphylococcus aureus	BPH2819	Metabolomics_GC-MS	METAB_HMDB0001257	METAB_HMDB0001257	-1.07	0.111668					yes	yes	no	Spermidine	no
Staphylococcus aureus	BPH2819	Metabolomics_GC-MS	METAB_HMDB0000511	METAB_HMDB0000511	-1.06	0.682102					yes	yes	yes	Capric acid	no
Staphylococcus aureus	BPH2819	Metabolomics_GC-MS	METAB_HMDB0002917	METAB_HMDB0002917	-1.06	0.608591					yes	yes	no	D-Xylitol	no
Staphylococcus aureus	BPH2819	Metabolomics_GC-MS	METAB_HMDB0000099	METAB_HMDB0000099	-1.05	0.0230516					yes	yes	no	L-Cystathionine	yes
Staphylococcus aureus	BPH2819	Metabolomics_GC-MS	METAB_HMDB0000112	METAB_HMDB0000112	-1.02	1					yes	yes	yes	Gamma-Aminobutyric acid	no
Staphylococcus aureus	BPH2819	Metabolomics_GC-MS	METAB_HMDB0000812	METAB_HMDB0000812	-1.02	1					yes	yes	yes	N-Acetyl-L-aspartic acid	no
Staphylococcus aureus	BPH2819	Metabolomics_GC-MS	METAB_HMDB0000167	METAB_HMDB0000167	-1	0.0257199					yes	yes	yes	L-Threonine	yes
Staphylococcus aureus	BPH2819	Metabolomics_GC-MS	METAB_HMDB0000847	METAB_HMDB0000847	-0.99	0.340894					yes	yes	yes	Pelargonic acid	no
Staphylococcus aureus	BPH2819	Metabolomics_GC-MS	METAB_HMDB0000640	METAB_HMDB0000640	-0.97	0.0487641					yes	yes	no	Levoglucosan	no
Staphylococcus aureus	BPH2819	Metabolomics_GC-MS	METAB_HMDB0003338	METAB_HMDB0003338	-0.96	1					yes	yes	no	Hydroxylamine	no
Staphylococcus aureus	BPH2819	Metabolomics_GC-MS	METAB_L-(13C5,15N)-Valine	METAB_L-(13C5,15N)-Valine	-0.96	0.893703					yes	yes	no	L-(13C5,15N)-Valine	no
Staphylococcus aureus	BPH2819	Metabolomics_GC-MS	METAB_HMDB0001076	METAB_HMDB0001076	-0.96	0.501791					yes	yes	no	Fructose 1-phosphate	no
Staphylococcus aureus	BPH2819	Metabolomics_GC-MS	METAB_HMDB0000687	METAB_HMDB0000687	-0.95	1					yes	yes	yes	L-Leucine	no
Staphylococcus aureus	BPH2819	Metabolomics_GC-MS	METAB_HMDB0000482	METAB_HMDB0000482	-0.94	1					yes	yes	yes	Caprylic acid	no
Staphylococcus aureus	BPH2819	Metabolomics_GC-MS	METAB_HMDB0000357	METAB_HMDB0000357	-0.94	0.837961					yes	yes	yes	3-Hydroxybutyric acid	no
Staphylococcus aureus	BPH2819	Metabolomics_GC-MS	METAB_HMDB0031075	METAB_HMDB0031075	-0.92	0.848833					yes	yes	no	Glycerol 1-octadecanoate	no
Staphylococcus aureus	BPH2819	Metabolomics_GC-MS	METAB_HMDB0001870	METAB_HMDB0001870	-0.91	0.53226					yes	yes	yes	Benzoic acid	no
Staphylococcus aureus	BPH2819	Metabolomics_GC-MS	METAB_3-Aminoglutaric acid	METAB_3-Aminoglutaric acid	-0.89	1					yes	yes	yes	3-Aminoglutaric acid	no
Staphylococcus aureus	BPH2819	Metabolomics_GC-MS	METAB_HMDB0000214	METAB_HMDB0000214	-0.89	0.254091					yes	yes	no	Ornithine	no
Staphylococcus aureus	BPH2819	Metabolomics_GC-MS	METAB_HMDB0000159	METAB_HMDB0000159	-0.86	1					yes	yes	yes	L-Phenylalanine	no
Staphylococcus aureus	BPH2819	Metabolomics_GC-MS	METAB_HMDB0000258	METAB_HMDB0000258	-0.86	0.115467					yes	yes	yes	Sucrose	no
Staphylococcus aureus	BPH2819	Metabolomics_GC-MS	METAB_HMDB0000191	METAB_HMDB0000191	-0.82	1					yes	yes	yes	L-Aspartic acid	no
Staphylococcus aureus	BPH2819	Metabolomics_GC-MS	METAB_HMDB0000638	METAB_HMDB0000638	-0.81	0.565428					yes	yes	yes	Dodecanoic acid	no
Staphylococcus aureus	BPH2819	Metabolomics_GC-MS	METAB_HMDB0000535	METAB_HMDB0000535	-0.8	1					yes	yes	yes	Caproic acid	no
Staphylococcus aureus	BPH2819	Metabolomics_GC-MS	METAB_HMDB0000056	METAB_HMDB0000056	-0.76	1					yes	yes	yes	Beta-Alanine	no
Staphylococcus aureus	BPH2819	Metabolomics_GC-MS	METAB_HMDB0032538	METAB_HMDB0032538	-0.74	1					yes	yes	no	Triethanolamine	no
Staphylococcus aureus	BPH2819	Metabolomics_GC-MS	METAB_HMDB0000719	METAB_HMDB0000719	-0.73	1					yes	yes	no	L-Homoserine	no
Staphylococcus aureus	BPH2819	Metabolomics_GC-MS	METAB_HMDB0000176	METAB_HMDB0000176	-0.72	1					yes	yes	yes	Maleic acid	no
Staphylococcus aureus	BPH2819	Metabolomics_GC-MS	METAB_HMDB0000568	METAB_HMDB0000568	-0.72	1					yes	yes	no	D-Arabitol	no
Staphylococcus aureus	BPH2819	Metabolomics_GC-MS	METAB_HMDB0034252	METAB_HMDB0034252	-0.71	1					yes	yes	yes	2-Aminoheptanedioic acid	no
Staphylococcus aureus	BPH2819	Metabolomics_GC-MS	METAB_HMDB0000209	METAB_HMDB0000209	-0.68	1					yes	yes	no	Phenylacetic acid	no
Staphylococcus aureus	BPH2819	Metabolomics_GC-MS	METAB_HMDB0000148	METAB_HMDB0000148	-0.65	1					yes	yes	yes	L-Glutamic acid	no
Staphylococcus aureus	BPH2819	Metabolomics_GC-MS	METAB_HMDB0000452	METAB_HMDB0000452	-0.65	1					yes	yes	no	L-Alpha-aminobutyric acid	no
Staphylococcus aureus	BPH2819	Metabolomics_GC-MS	METAB_HMDB0002350	METAB_HMDB0002350	-0.64	1					yes	yes	no	Octadecanol	no
Staphylococcus aureus	BPH2819	Metabolomics_GC-MS	METAB_HMDB0000663	METAB_HMDB0000663	-0.6	1					yes	yes	no	Glucaric acid	no
Staphylococcus aureus	BPH2819	Metabolomics_GC-MS	METAB_HMDB0001514	METAB_HMDB0001514	-0.52	1					yes	yes	no	Glucosamine	no
Staphylococcus aureus	BPH2819	Metabolomics_GC-MS	METAB_HMDB0000296	METAB_HMDB0000296	-0.5	1					yes	yes	yes	Uridine	no
Staphylococcus aureus	BPH2819	Metabolomics_GC-MS	METAB_HMDB0001401	METAB_HMDB0001401	-0.48	1					yes	yes	no	Glucose 6-phosphate	no
Staphylococcus aureus	BPH2819	Metabolomics_GC-MS	METAB_HMDB0000784	METAB_HMDB0000784	-0.47	1					yes	yes	no	Azelaic acid	no
Staphylococcus aureus	BPH2819	Metabolomics_GC-MS	METAB_HMDB0000975	METAB_HMDB0000975	-0.43	1					yes	yes	no	Trehalose	no
Staphylococcus aureus	BPH2819	Metabolomics_GC-MS	METAB_HMDB0002117	METAB_HMDB0002117	-0.42	1					yes	yes	no	Oleamide	no
Staphylococcus aureus	BPH2819	Metabolomics_GC-MS	METAB_HMDB0042032	METAB_HMDB0042032	-0.41	1					yes	yes	no	Thiodiacetic acid	no
Staphylococcus aureus	BPH2819	Metabolomics_GC-MS	METAB_HMDB0000187	METAB_HMDB0000187	-0.34	1					yes	yes	yes	L-Serine	no
Staphylococcus aureus	BPH2819	Metabolomics_GC-MS	METAB_HMDB0001844	METAB_HMDB0001844	-0.34	1					yes	yes	yes	Methylsuccinic acid	no
Staphylococcus aureus	BPH2819	Metabolomics_GC-MS	METAB_HMDB0006029	METAB_HMDB0006029	-0.34	1					yes	yes	yes	N-Acetylglutamine	no
Staphylococcus aureus	BPH2819	Metabolomics_GC-MS	METAB_HMDB0000134	METAB_HMDB0000134	-0.32	1					yes	yes	yes	Fumaric acid	no
Staphylococcus aureus	BPH2819	Metabolomics_GC-MS	METAB_HMDB0000158	METAB_HMDB0000158	-0.3	1					yes	yes	yes	L-Tyrosine	no
Staphylococcus aureus	BPH2819	Metabolomics_GC-MS	METAB_HMDB0002991	METAB_HMDB0002991	-0.28	1					yes	yes	no	Cysteamine	no
Staphylococcus aureus	BPH2819	Metabolomics_GC-MS	METAB_HMDB0000661	METAB_HMDB0000661	-0.27	1					yes	yes	yes	Glutaric acid	no
Staphylococcus aureus	BPH2819	Metabolomics_GC-MS	METAB_HMDB0013674	METAB_HMDB0013674	-0.27	1					yes	yes	yes	1,2,3-Trihydroxybenzene	no
Staphylococcus aureus	BPH2819	Metabolomics_GC-MS	METAB_HMDB0001473	METAB_HMDB0001473	-0.25	1					yes	yes	yes	Dihydroxyacetone phosphate	no
Staphylococcus aureus	BPH2819	Metabolomics_GC-MS	METAB_HMDB0000149	METAB_HMDB0000149	-0.18	1					yes	yes	yes	Ethanolamine	no
Staphylococcus aureus	BPH2819	Metabolomics_GC-MS	METAB_HMDB0000426	METAB_HMDB0000426	-0.16	1					yes	yes	yes	Citramalic acid	no
Staphylococcus aureus	BPH2819	Metabolomics_GC-MS	METAB_HMDB0000996	METAB_HMDB0000996	-0.14	1					yes	yes	no	3-Sulfinoalanine	no
Staphylococcus aureus	BPH2819	Metabolomics_GC-MS	METAB_HMDB0000630	METAB_HMDB0000630	-0.13	1					yes	yes	yes	Cytosine	no
Staphylococcus aureus	BPH2819	Metabolomics_GC-MS	METAB_HMDB0000060	METAB_HMDB0000060	-0.08	1					yes	yes	yes	Acetoacetic acid	no
Staphylococcus aureus	BPH2819	Metabolomics_GC-MS	METAB_HMDB0000749	METAB_HMDB0000749	-0.07	1					yes	yes	yes	Mesaconic acid	no
Staphylococcus aureus	BPH2819	Metabolomics_GC-MS	METAB_HMDB0002520	METAB_HMDB0002520	-0.05	1					yes	yes	yes	Beta-Glycerophosphoric acid	no
Staphylococcus aureus	BPH2819	Metabolomics_GC-MS	METAB_HMDB0000126	METAB_HMDB0000126	-0.03	1					yes	yes	yes	Glycerol 3-phosphate	no
Staphylococcus aureus	BPH2819	Metabolomics_GC-MS	METAB_HMDB0000725	METAB_HMDB0000725	-0.03	1					yes	yes	no	4-Hydroxyproline	no
Staphylococcus aureus	BPH2819	Metabolomics_GC-MS	METAB_HMDB0000827	METAB_HMDB0000827	-0.01	1					yes	yes	yes	Stearic acid	no
Staphylococcus aureus	BPH2819	Metabolomics_GC-MS	METAB_HMDB0000300	METAB_HMDB0000300	0.01	1					yes	yes	yes	Uracil	no
Staphylococcus aureus	BPH2819	Metabolomics_GC-MS	METAB_HMDB0000744	METAB_HMDB0000744	0.07	1					yes	yes	yes	Malic acid	no
Staphylococcus aureus	BPH2819	Metabolomics_GC-MS	METAB_HMDB0000883	METAB_HMDB0000883	0.08	1					yes	yes	yes	L-Valine	no
Staphylococcus aureus	BPH2819	Metabolomics_GC-MS	METAB_HMDB0000532	METAB_HMDB0000532	0.09	1					yes	yes	no	Acetylglycine	no
Staphylococcus aureus	BPH2819	Metabolomics_GC-MS	METAB_HMDB0002259	METAB_HMDB0002259	0.09	1					yes	yes	yes	Heptadecanoic acid	no
Staphylococcus aureus	BPH2819	Metabolomics_GC-MS	METAB_HMDB0000243	METAB_HMDB0000243	0.1	1					yes	yes	yes	Pyruvic acid	no
Staphylococcus aureus	BPH2819	Metabolomics_GC-MS	METAB_HMDB0000132	METAB_HMDB0000132	0.14	1					yes	yes	yes	Guanine	no
Staphylococcus aureus	BPH2819	Metabolomics_GC-MS	METAB_HMDB0001129	METAB_HMDB0001129	0.23	1					yes	yes	no	N-Acetylmannosamine	no
Staphylococcus aureus	BPH2819	Metabolomics_GC-MS	METAB_HMDB0000008	METAB_HMDB0000008	0.27	1					yes	yes	no	2-Hydroxybutyric acid	no
Staphylococcus aureus	BPH2819	Metabolomics_GC-MS	METAB_HMDB0000139	METAB_HMDB0000139	0.3	1					yes	yes	yes	Glyceric acid	no
Staphylococcus aureus	BPH2819	Metabolomics_GC-MS	METAB_HMDB0000190	METAB_HMDB0000190	0.3	1					yes	yes	yes	L-Lactic acid	no
Staphylococcus aureus	BPH2819	Metabolomics_GC-MS	METAB_HMDB0000929	METAB_HMDB0000929	0.4	1					yes	yes	yes	L-Tryptophan	no
Staphylococcus aureus	BPH2819	Metabolomics_GC-MS	METAB_HMDB0000094	METAB_HMDB0000094	0.42	1					yes	yes	yes	Citric acid	no
Staphylococcus aureus	BPH2819	Metabolomics_GC-MS	METAB_HMDB0001431	METAB_HMDB0001431	0.42	1					yes	yes	no	Pyridoxamine	no
Staphylococcus aureus	BPH2819	Metabolomics_GC-MS	METAB_HMDB0001406	METAB_HMDB0001406	0.43	1					yes	yes	yes	Niacinamide	no
Staphylococcus aureus	BPH2819	Metabolomics_GC-MS	METAB_HMDB0001414	METAB_HMDB0001414	0.56	1					yes	yes	no	Putrescine	no
Staphylococcus aureus	BPH2819	Metabolomics_GC-MS	METAB_HMDB0000206	METAB_HMDB0000206	0.62	1					yes	yes	no	N6-Acetyl-L-lysine	no
Staphylococcus aureus	BPH2819	Metabolomics_GC-MS	METAB_HMDB0000115	METAB_HMDB0000115	0.66	0.0664458					yes	yes	yes	Glycolic acid	no
Staphylococcus aureus	BPH2819	Metabolomics_GC-MS	METAB_HMDB0000133	METAB_HMDB0000133	0.7	1					yes	yes	yes	Guanosine	no
Staphylococcus aureus	BPH2819	Metabolomics_GC-MS	METAB_HMDB0000157	METAB_HMDB0000157	0.73	1					yes	yes	no	Hypoxanthine	no
Staphylococcus aureus	BPH2819	Metabolomics_GC-MS	METAB_HMDB0000220	METAB_HMDB0000220	0.76	0.946633					yes	yes	yes	Palmitic acid	no
Staphylococcus aureus	BPH2819	Metabolomics_GC-MS	METAB_HMDB0000779	METAB_HMDB0000779	0.78	1					yes	yes	no	Phenyllactic acid	no
Staphylococcus aureus	BPH2819	Metabolomics_GC-MS	METAB_HMDB0000123	METAB_HMDB0000123	0.87	1					yes	yes	yes	Glycine	no
Staphylococcus aureus	BPH2819	Metabolomics_GC-MS	METAB_HMDB0000050	METAB_HMDB0000050	0.9	1					yes	yes	yes	Adenosine	no
Staphylococcus aureus	BPH2819	Metabolomics_GC-MS	METAB_HMDB0000092	METAB_HMDB0000092	0.93	0.00260116					yes	yes	yes	Dimethylglycine	no
Staphylococcus aureus	BPH2819	Metabolomics_GC-MS	METAB_HMDB0000254	METAB_HMDB0000254	0.94	1					yes	yes	yes	Succinic acid	no
Staphylococcus aureus	BPH2819	Metabolomics_GC-MS	METAB_HMDB0000696	METAB_HMDB0000696	0.99	1					yes	yes	yes	L-Methionine	no
Staphylococcus aureus	BPH2819	Metabolomics_GC-MS	METAB_HMDB0001900	METAB_HMDB0001900	1.08	1					yes	yes	no	Ribonolactone	no
Staphylococcus aureus	BPH2819	Metabolomics_GC-MS	METAB_HMDB0000177	METAB_HMDB0000177	1.18	1					yes	yes	no	L-Histidine	no
Staphylococcus aureus	BPH2819	Metabolomics_GC-MS	METAB_HMDB0000641	METAB_HMDB0000641	1.19	1					yes	yes	no	L-Glutamine	no
Staphylococcus aureus	BPH2819	Metabolomics_GC-MS	METAB_HMDB0000362	METAB_HMDB0000362	1.23	1					yes	yes	yes	2-Phosphoglyceric acid	no
Staphylococcus aureus	BPH2819	Metabolomics_GC-MS	METAB_HMDB0000965	METAB_HMDB0000965	1.24	0.812548					yes	yes	no	Hypotaurine	no
Staphylococcus aureus	BPH2819	Metabolomics_GC-MS	METAB_HMDB0000161	METAB_HMDB0000161	1.25	0.53226					yes	yes	yes	L-Alanine	no
Staphylococcus aureus	BPH2819	Metabolomics_GC-MS	METAB_HMDB0000122	METAB_HMDB0000122	1.31	1					yes	yes	yes	D-Glucose	no
Staphylococcus aureus	BPH2819	Metabolomics_GC-MS	METAB_HMDB0000020	METAB_HMDB0000020	1.42	1					yes	yes	no	p-Hydroxyphenylacetic acid	no
Staphylococcus aureus	BPH2819	Metabolomics_GC-MS	METAB_HMDB0001488	METAB_HMDB0001488	1.44	1					yes	yes	yes	Nicotinic acid	no
Staphylococcus aureus	BPH2819	Metabolomics_GC-MS	METAB_HMDB0000807	METAB_HMDB0000807	1.46	1					yes	yes	yes	3-Phosphoglyceric acid	no
Staphylococcus aureus	BPH2819	Metabolomics_GC-MS	METAB_HMDB0000211	METAB_HMDB0000211	1.57	0.629653					yes	yes	yes	Myo-inositol;2-Hydroxy-3-methylbutyric acid	no
Staphylococcus aureus	BPH2819	Metabolomics_GC-MS	METAB_HMDB0000262	METAB_HMDB0000262	1.76	0.484854					yes	yes	yes	Thymine	no
Staphylococcus aureus	BPH2819	Metabolomics_GC-MS	METAB_HMDB0000263	METAB_HMDB0000263	1.8	0.501791					yes	yes	yes	Phosphoenolpyruvic acid	no
Staphylococcus aureus	BPH2819	Metabolomics_GC-MS	METAB_HMDB0000428	METAB_HMDB0000428	1.92	0.179024					yes	yes	no	3-Hydroxyglutaric acid	no
Staphylococcus aureus	BPH2819	Metabolomics_GC-MS	METAB_HMDB0000694	METAB_HMDB0000694	1.96	0.130249					yes	yes	yes	L-2-Hydroxyglutaric acid	no
Staphylococcus aureus	BPH2819	Metabolomics_GC-MS	METAB_HMDB0062584	METAB_HMDB0062584	1.97	0.132134					yes	yes	no	2-Hydroxy-3-methylbutyric acid	no
Staphylococcus aureus	BPH2819	Metabolomics_GC-MS	METAB_HMDB0001043	METAB_HMDB0001043	2.12	0.00440828					yes	yes	no	Arachidonic acid	yes
Staphylococcus aureus	BPH2819	Metabolomics_GC-MS	METAB_HMDB0000182	METAB_HMDB0000182	2.2	0.0035904					yes	yes	yes	L-Lysine	yes
Staphylococcus aureus	BPH2819	Metabolomics_GC-MS	METAB_HMDB0000163	METAB_HMDB0000163	2.38	1					yes	yes	yes	D-Maltose	no
Staphylococcus aureus	BPH2819	Metabolomics_GC-MS	METAB_HMDB0000355	METAB_HMDB0000355	2.45	0.507117					yes	yes	no	3-Hydroxymethylglutaric acid	no
Staphylococcus aureus	BPH2819	Metabolomics_GC-MS	METAB_HMDB0000216	METAB_HMDB0000216	2.63	0.328636					yes	yes	no	Norepinephrine	no
Staphylococcus aureus	BPH2819	Metabolomics_GC-MS	METAB_HMDB0000226	METAB_HMDB0000226	2.79	1					yes	yes	yes	Orotic acid	no
Staphylococcus aureus	BPH2819	Metabolomics_GC-MS	METAB_HMDB0000251	METAB_HMDB0000251	2.98	0.0191384					yes	yes	no	Taurine	yes
Staphylococcus aureus	BPH2819	Metabolomics_GC-MS	METAB_HMDB0002467	METAB_HMDB0002467	3.01	1					yes	yes	no	A-Ketoglutaric acid oxime	no
Staphylococcus aureus	BPH2819	Metabolomics_GC-MS	METAB_HMDB0000573	METAB_HMDB0000573	3.24	0.0246611					yes	yes	yes	Elaidic acid	yes
Staphylococcus aureus	BPH2819	Metabolomics_GC-MS	METAB_HMDB0000448	METAB_HMDB0000448	3.3	1					yes	yes	no	Adipic acid	no
Staphylococcus aureus	BPH2819	Metabolomics_GC-MS	METAB_HMDB0000207	METAB_HMDB0000207	3.41	0.000388					yes	yes	yes	Oleic acid	yes
Staphylococcus aureus	BPH2819	Metabolomics_GC-MS	METAB_HMDB0000208	METAB_HMDB0000208	3.86	1					yes	yes	yes	Oxoglutaric acid;2-Ketoglutarate	no
Staphylococcus aureus	BPH2819	Metabolomics_GC-MS	METAB_HMDB0000303	METAB_HMDB0000303	3.89	0.934968					yes	yes	no	Tryptamine	no
Staphylococcus aureus	BPH2819	Metabolomics_GC-MS	METAB_HMDB0003229	METAB_HMDB0003229	3.95	0.000193					yes	yes	yes	Palmitoleic acid	yes
Staphylococcus aureus	BPH2819	Metabolomics_GC-MS	METAB_HMDB0003911	METAB_HMDB0003911	4.61	1					yes	yes	no	3-Aminoisobutanoic acid	no
Staphylococcus aureus	BPH2819	Metabolomics_GC-MS	METAB_HMDB0000673	METAB_HMDB0000673	4.92	0.000171					yes	yes	yes	Linoleic acid	yes
Staphylococcus aureus	BPH2819	Metabolomics_GC-MS	METAB_HMDB0000273	METAB_HMDB0000273	6.65	1.13e-06					yes	yes	no	Thymidine	yes
Staphylococcus aureus	BPH2819	Metabolomics_GC-MS	METAB_HMDB0003424	METAB_HMDB0003424	7.43	0.565428					yes	yes	yes	1-Hexadecanol	no
Staphylococcus aureus	BPH2819	Metabolomics_GC-MS	METAB_HMDB0000067	METAB_HMDB0000067	8.4	0.000216					yes	yes	no	Cholesterol	yes
Staphylococcus aureus	BPH2819	Metabolomics_GC-MS	METAB_HMDB0000294	METAB_HMDB0000294	10.26	0.548365					yes	yes	no	Urea	no
Staphylococcus aureus	BPH2900	Metabolomics_GC-MS	METAB_HMDB0000448	METAB_HMDB0000448	-5.73	1					yes	yes	no	Adipic acid	no
Staphylococcus aureus	BPH2900	Metabolomics_GC-MS	METAB_HMDB0000192	METAB_HMDB0000192	-4.38	0.279883					yes	yes	no	L-Cystine	no
Staphylococcus aureus	BPH2900	Metabolomics_GC-MS	METAB_HMDB0000169	METAB_HMDB0000169	-4.34	1					yes	yes	no	D-Mannose	no
Staphylococcus aureus	BPH2900	Metabolomics_GC-MS	METAB_HMDB0000226	METAB_HMDB0000226	-4.34	1					yes	yes	yes	Orotic acid	no
Staphylococcus aureus	BPH2900	Metabolomics_GC-MS	METAB_HMDB0000283	METAB_HMDB0000283	-4.08	0.715065					yes	yes	yes	D-Ribose	no
Staphylococcus aureus	BPH2900	Metabolomics_GC-MS	METAB_HMDB0062477	METAB_HMDB0062477	-3.87	1					yes	yes	no	2-Deoxyglucose	no
Staphylococcus aureus	BPH2900	Metabolomics_GC-MS	METAB_HMDB0000251	METAB_HMDB0000251	-3.64	1					yes	yes	no	Taurine	no
Staphylococcus aureus	BPH2900	Metabolomics_GC-MS	METAB_HMDB0000646	METAB_HMDB0000646	-3.55	1					yes	yes	no	L-Arabinose	no
Staphylococcus aureus	BPH2900	Metabolomics_GC-MS	METAB_HMDB0000532	METAB_HMDB0000532	-3.19	1					yes	yes	no	Acetylglycine	no
Staphylococcus aureus	BPH2900	Metabolomics_GC-MS	METAB_HMDB0000163	METAB_HMDB0000163	-3.17	1					yes	yes	yes	D-Maltose	no
Staphylococcus aureus	BPH2900	Metabolomics_GC-MS	METAB_HMDB0002931	METAB_HMDB0002931	-2.85	0.00226187					yes	yes	no	N-Acetylserine	yes
Staphylococcus aureus	BPH2900	Metabolomics_GC-MS	METAB_HMDB0000143	METAB_HMDB0000143	-2.63	1					yes	yes	no	D-Galactose	no
Staphylococcus aureus	BPH2900	Metabolomics_GC-MS	METAB_HMDB0000092	METAB_HMDB0000092	-2.35	1					yes	yes	yes	Dimethylglycine	no
Staphylococcus aureus	BPH2900	Metabolomics_GC-MS	METAB_HMDB0000216	METAB_HMDB0000216	-2.35	0.0589261					yes	yes	no	Norepinephrine	no
Staphylococcus aureus	BPH2900	Metabolomics_GC-MS	METAB_HMDB0000574	METAB_HMDB0000574	-2.31	1					yes	yes	yes	L-Cysteine	no
Staphylococcus aureus	BPH2900	Metabolomics_GC-MS	METAB_HMDB0000765	METAB_HMDB0000765	-2.12	0.08339					yes	yes	yes	Mannitol	no
Staphylococcus aureus	BPH2900	Metabolomics_GC-MS	METAB_HMDB0000020	METAB_HMDB0000020	-1.65	1					yes	yes	no	p-Hydroxyphenylacetic acid	no
Staphylococcus aureus	BPH2900	Metabolomics_GC-MS	METAB_HMDB0000168	METAB_HMDB0000168	-1.51	1					yes	yes	no	L-Asparagine	no
Staphylococcus aureus	BPH2900	Metabolomics_GC-MS	METAB_HMDB0001392	METAB_HMDB0001392	-1.51	1					yes	yes	no	p-Aminobenzoic acid	no
Staphylococcus aureus	BPH2900	Metabolomics_GC-MS	METAB_HMDB0000754	METAB_HMDB0000754	-1.5	0.468745					yes	yes	no	3-Hydroxyisovaleric acid	no
Staphylococcus aureus	BPH2900	Metabolomics_GC-MS	METAB_HMDB0000005	METAB_HMDB0000005	-1.47	1					yes	yes	no	2-Ketobutyric acid	no
Staphylococcus aureus	BPH2900	Metabolomics_GC-MS	METAB_HMDB0001548	METAB_HMDB0001548	-1.46	1					yes	yes	yes	D-Ribose 5-phosphate	no
Staphylococcus aureus	BPH2900	Metabolomics_GC-MS	METAB_HMDB0000294	METAB_HMDB0000294	-1.41	0.130944					yes	yes	no	Urea	no
Staphylococcus aureus	BPH2900	Metabolomics_GC-MS	METAB_HMDB0003357	METAB_HMDB0003357	-1.4	0.740107					yes	yes	no	N-Acetylornithine	no
Staphylococcus aureus	BPH2900	Metabolomics_GC-MS	METAB_HMDB0002917	METAB_HMDB0002917	-1.3	0.0806601					yes	yes	no	D-Xylitol	no
Staphylococcus aureus	BPH2900	Metabolomics_GC-MS	METAB_HMDB0032538	METAB_HMDB0032538	-1.29	1					yes	yes	no	Triethanolamine	no
Staphylococcus aureus	BPH2900	Metabolomics_GC-MS	METAB_HMDB0000177	METAB_HMDB0000177	-1.27	1					yes	yes	no	L-Histidine	no
Staphylococcus aureus	BPH2900	Metabolomics_GC-MS	METAB_HMDB0001401	METAB_HMDB0001401	-1.27	0.431642					yes	yes	no	Glucose 6-phosphate	no
Staphylococcus aureus	BPH2900	Metabolomics_GC-MS	METAB_HMDB0000618	METAB_HMDB0000618	-1.13	1					yes	yes	no	D-Ribulose 5-phosphate	no
Staphylococcus aureus	BPH2900	Metabolomics_GC-MS	METAB_HMDB0000742	METAB_HMDB0000742	-1.09	1					yes	yes	yes	Homocysteine	no
Staphylococcus aureus	BPH2900	Metabolomics_GC-MS	METAB_HMDB0034252	METAB_HMDB0034252	-1.09	0.120353					yes	yes	yes	2-Aminoheptanedioic acid	no
Staphylococcus aureus	BPH2900	Metabolomics_GC-MS	METAB_HMDB0000258	METAB_HMDB0000258	-1.06	1					yes	yes	yes	Sucrose	no
Staphylococcus aureus	BPH2900	Metabolomics_GC-MS	METAB_HMDB0001431	METAB_HMDB0001431	-1.06	1					yes	yes	no	Pyridoxamine	no
Staphylococcus aureus	BPH2900	Metabolomics_GC-MS	METAB_HMDB0000205	METAB_HMDB0000205	-1.04	1					yes	yes	no	Phenylpyruvic acid	no
Staphylococcus aureus	BPH2900	Metabolomics_GC-MS	METAB_HMDB0000812	METAB_HMDB0000812	-0.89	1					yes	yes	yes	N-Acetyl-L-aspartic acid	no
Staphylococcus aureus	BPH2900	Metabolomics_GC-MS	METAB_HMDB0000535	METAB_HMDB0000535	-0.88	0.707819					yes	yes	yes	Caproic acid	no
Staphylococcus aureus	BPH2900	Metabolomics_GC-MS	METAB_HMDB0000975	METAB_HMDB0000975	-0.86	1					yes	yes	no	Trehalose	no
Staphylococcus aureus	BPH2900	Metabolomics_GC-MS	METAB_HMDB0000176	METAB_HMDB0000176	-0.84	1					yes	yes	yes	Maleic acid	no
Staphylococcus aureus	BPH2900	Metabolomics_GC-MS	METAB_HMDB0000107	METAB_HMDB0000107	-0.77	1					yes	yes	no	Galactitol	no
Staphylococcus aureus	BPH2900	Metabolomics_GC-MS	METAB_HMDB0000625	METAB_HMDB0000625	-0.77	1					yes	yes	no	Gluconic acid	no
Staphylococcus aureus	BPH2900	Metabolomics_GC-MS	METAB_HMDB0000482	METAB_HMDB0000482	-0.75	1					yes	yes	yes	Caprylic acid	no
Staphylococcus aureus	BPH2900	Metabolomics_GC-MS	METAB_HMDB0000247	METAB_HMDB0000247	-0.74	1					yes	yes	yes	Sorbitol	no
Staphylococcus aureus	BPH2900	Metabolomics_GC-MS	METAB_HMDB0000508	METAB_HMDB0000508	-0.73	1					yes	yes	no	Ribitol	no
Staphylococcus aureus	BPH2900	Metabolomics_GC-MS	METAB_HMDB0000162	METAB_HMDB0000162	-0.71	1					yes	yes	yes	L-Proline	no
Staphylococcus aureus	BPH2900	Metabolomics_GC-MS	METAB_HMDB0000568	METAB_HMDB0000568	-0.63	1					yes	yes	no	D-Arabitol	no
Staphylococcus aureus	BPH2900	Metabolomics_GC-MS	METAB_HMDB0000847	METAB_HMDB0000847	-0.63	1					yes	yes	yes	Pelargonic acid	no
Staphylococcus aureus	BPH2900	Metabolomics_GC-MS	METAB_HMDB0000209	METAB_HMDB0000209	-0.61	1					yes	yes	no	Phenylacetic acid	no
Staphylococcus aureus	BPH2900	Metabolomics_GC-MS	METAB_HMDB0000167	METAB_HMDB0000167	-0.61	0.711868					yes	yes	yes	L-Threonine	no
Staphylococcus aureus	BPH2900	Metabolomics_GC-MS	METAB_HMDB0000661	METAB_HMDB0000661	-0.59	1					yes	yes	yes	Glutaric acid	no
Staphylococcus aureus	BPH2900	Metabolomics_GC-MS	METAB_HMDB0000784	METAB_HMDB0000784	-0.57	1					yes	yes	no	Azelaic acid	no
Staphylococcus aureus	BPH2900	Metabolomics_GC-MS	METAB_HMDB0001078	METAB_HMDB0001078	-0.52	1					yes	yes	no	Mannose 6-phosphate	no
Staphylococcus aureus	BPH2900	Metabolomics_GC-MS	METAB_HMDB0000511	METAB_HMDB0000511	-0.49	1					yes	yes	yes	Capric acid	no
Staphylococcus aureus	BPH2900	Metabolomics_GC-MS	METAB_HMDB0002991	METAB_HMDB0002991	-0.49	1					yes	yes	no	Cysteamine	no
Staphylococcus aureus	BPH2900	Metabolomics_GC-MS	METAB_HMDB0000357	METAB_HMDB0000357	-0.47	1					yes	yes	yes	3-Hydroxybutyric acid	no
Staphylococcus aureus	BPH2900	Metabolomics_GC-MS	METAB_HMDB0000296	METAB_HMDB0000296	-0.45	1					yes	yes	yes	Uridine	no
Staphylococcus aureus	BPH2900	Metabolomics_GC-MS	METAB_HMDB0001844	METAB_HMDB0001844	-0.45	1					yes	yes	yes	Methylsuccinic acid	no
Staphylococcus aureus	BPH2900	Metabolomics_GC-MS	METAB_HMDB0001870	METAB_HMDB0001870	-0.39	1					yes	yes	yes	Benzoic acid	no
Staphylococcus aureus	BPH2900	Metabolomics_GC-MS	METAB_HMDB0000640	METAB_HMDB0000640	-0.36	1					yes	yes	no	Levoglucosan	no
Staphylococcus aureus	BPH2900	Metabolomics_GC-MS	METAB_HMDB0000904	METAB_HMDB0000904	-0.36	1					yes	yes	no	Citrulline	no
Staphylococcus aureus	BPH2900	Metabolomics_GC-MS	METAB_L-(13C5,15N)-Valine	METAB_L-(13C5,15N)-Valine	-0.35	1					yes	yes	no	L-(13C5,15N)-Valine	no
Staphylococcus aureus	BPH2900	Metabolomics_GC-MS	METAB_HMDB0003338	METAB_HMDB0003338	-0.34	1					yes	yes	no	Hydroxylamine	no
Staphylococcus aureus	BPH2900	Metabolomics_GC-MS	METAB_HMDB0000214	METAB_HMDB0000214	-0.33	1					yes	yes	no	Ornithine	no
Staphylococcus aureus	BPH2900	Metabolomics_GC-MS	METAB_HMDB0001900	METAB_HMDB0001900	-0.3	1					yes	yes	no	Ribonolactone	no
Staphylococcus aureus	BPH2900	Metabolomics_GC-MS	METAB_HMDB0031075	METAB_HMDB0031075	-0.3	1					yes	yes	no	Glycerol 1-octadecanoate	no
Staphylococcus aureus	BPH2900	Metabolomics_GC-MS	METAB_HMDB0000099	METAB_HMDB0000099	-0.29	1					yes	yes	no	L-Cystathionine	no
Staphylococcus aureus	BPH2900	Metabolomics_GC-MS	METAB_HMDB0000191	METAB_HMDB0000191	-0.27	1					yes	yes	yes	L-Aspartic acid	no
Staphylococcus aureus	BPH2900	Metabolomics_GC-MS	METAB_HMDB0002117	METAB_HMDB0002117	-0.25	1					yes	yes	no	Oleamide	no
Staphylococcus aureus	BPH2900	Metabolomics_GC-MS	METAB_HMDB0000638	METAB_HMDB0000638	-0.24	1					yes	yes	yes	Dodecanoic acid	no
Staphylococcus aureus	BPH2900	Metabolomics_GC-MS	METAB_HMDB0000630	METAB_HMDB0000630	-0.23	1					yes	yes	yes	Cytosine	no
Staphylococcus aureus	BPH2900	Metabolomics_GC-MS	METAB_HMDB0001257	METAB_HMDB0001257	-0.23	1					yes	yes	no	Spermidine	no
Staphylococcus aureus	BPH2900	Metabolomics_GC-MS	METAB_HMDB0002350	METAB_HMDB0002350	-0.22	1					yes	yes	no	Octadecanol	no
Staphylococcus aureus	BPH2900	Metabolomics_GC-MS	METAB_HMDB0000306	METAB_HMDB0000306	-0.13	1					yes	yes	no	Tyramine	no
Staphylococcus aureus	BPH2900	Metabolomics_GC-MS	METAB_HMDB0004825	METAB_HMDB0004825	-0.13	1					yes	yes	no	p-Octopamine	no
Staphylococcus aureus	BPH2900	Metabolomics_GC-MS	METAB_HMDB0000008	METAB_HMDB0000008	-0.12	1					yes	yes	no	2-Hydroxybutyric acid	no
Staphylococcus aureus	BPH2900	Metabolomics_GC-MS	METAB_HMDB0000134	METAB_HMDB0000134	-0.12	1					yes	yes	yes	Fumaric acid	no
Staphylococcus aureus	BPH2900	Metabolomics_GC-MS	METAB_HMDB0000112	METAB_HMDB0000112	-0.08	1					yes	yes	yes	Gamma-Aminobutyric acid	no
Staphylococcus aureus	BPH2900	Metabolomics_GC-MS	METAB_HMDB0000148	METAB_HMDB0000148	-0.07	1					yes	yes	yes	L-Glutamic acid	no
Staphylococcus aureus	BPH2900	Metabolomics_GC-MS	METAB_HMDB0000929	METAB_HMDB0000929	-0.06	1					yes	yes	yes	L-Tryptophan	no
Staphylococcus aureus	BPH2900	Metabolomics_GC-MS	METAB_HMDB0000157	METAB_HMDB0000157	0	1					yes	yes	no	Hypoxanthine	no
Staphylococcus aureus	BPH2900	Metabolomics_GC-MS	METAB_HMDB0000056	METAB_HMDB0000056	0.02	1					yes	yes	yes	Beta-Alanine	no
Staphylococcus aureus	BPH2900	Metabolomics_GC-MS	METAB_HMDB0000426	METAB_HMDB0000426	0.05	1					yes	yes	yes	Citramalic acid	no
Staphylococcus aureus	BPH2900	Metabolomics_GC-MS	METAB_HMDB0042032	METAB_HMDB0042032	0.12	1					yes	yes	no	Thiodiacetic acid	no
Staphylococcus aureus	BPH2900	Metabolomics_GC-MS	METAB_HMDB0001076	METAB_HMDB0001076	0.13	1					yes	yes	no	Fructose 1-phosphate	no
Staphylococcus aureus	BPH2900	Metabolomics_GC-MS	METAB_HMDB0001514	METAB_HMDB0001514	0.14	1					yes	yes	no	Glucosamine	no
Staphylococcus aureus	BPH2900	Metabolomics_GC-MS	METAB_HMDB0000300	METAB_HMDB0000300	0.16	1					yes	yes	yes	Uracil	no
Staphylococcus aureus	BPH2900	Metabolomics_GC-MS	METAB_HMDB0000158	METAB_HMDB0000158	0.17	1					yes	yes	yes	L-Tyrosine	no
Staphylococcus aureus	BPH2900	Metabolomics_GC-MS	METAB_HMDB0000254	METAB_HMDB0000254	0.17	1					yes	yes	yes	Succinic acid	no
Staphylococcus aureus	BPH2900	Metabolomics_GC-MS	METAB_HMDB0000159	METAB_HMDB0000159	0.2	1					yes	yes	yes	L-Phenylalanine	no
Staphylococcus aureus	BPH2900	Metabolomics_GC-MS	METAB_HMDB0000719	METAB_HMDB0000719	0.2	1					yes	yes	no	L-Homoserine	no
Staphylococcus aureus	BPH2900	Metabolomics_GC-MS	METAB_HMDB0000172	METAB_HMDB0000172	0.21	1					yes	yes	yes	L-Isoleucine	no
Staphylococcus aureus	BPH2900	Metabolomics_GC-MS	METAB_HMDB0000206	METAB_HMDB0000206	0.21	1					yes	yes	no	N6-Acetyl-L-lysine	no
Staphylococcus aureus	BPH2900	Metabolomics_GC-MS	METAB_HMDB0000749	METAB_HMDB0000749	0.21	1					yes	yes	yes	Mesaconic acid	no
Staphylococcus aureus	BPH2900	Metabolomics_GC-MS	METAB_HMDB0000187	METAB_HMDB0000187	0.25	1					yes	yes	yes	L-Serine	no
Staphylococcus aureus	BPH2900	Metabolomics_GC-MS	METAB_HMDB0000208	METAB_HMDB0000208	0.26	1					yes	yes	yes	Oxoglutaric acid;2-Ketoglutarate	no
Staphylococcus aureus	BPH2900	Metabolomics_GC-MS	METAB_HMDB0006029	METAB_HMDB0006029	0.28	1					yes	yes	yes	N-Acetylglutamine	no
Staphylococcus aureus	BPH2900	Metabolomics_GC-MS	METAB_HMDB0000779	METAB_HMDB0000779	0.34	1					yes	yes	no	Phenyllactic acid	no
Staphylococcus aureus	BPH2900	Metabolomics_GC-MS	METAB_HMDB0000094	METAB_HMDB0000094	0.37	1					yes	yes	yes	Citric acid	no
Staphylococcus aureus	BPH2900	Metabolomics_GC-MS	METAB_HMDB0000132	METAB_HMDB0000132	0.38	1					yes	yes	yes	Guanine	no
Staphylococcus aureus	BPH2900	Metabolomics_GC-MS	METAB_HMDB0000744	METAB_HMDB0000744	0.39	1					yes	yes	yes	Malic acid	no
Staphylococcus aureus	BPH2900	Metabolomics_GC-MS	METAB_HMDB0000190	METAB_HMDB0000190	0.41	1					yes	yes	yes	L-Lactic acid	no
Staphylococcus aureus	BPH2900	Metabolomics_GC-MS	METAB_HMDB0000139	METAB_HMDB0000139	0.42	1					yes	yes	yes	Glyceric acid	no
Staphylococcus aureus	BPH2900	Metabolomics_GC-MS	METAB_HMDB0000452	METAB_HMDB0000452	0.43	1					yes	yes	no	L-Alpha-aminobutyric acid	no
Staphylococcus aureus	BPH2900	Metabolomics_GC-MS	METAB_HMDB0001473	METAB_HMDB0001473	0.43	1					yes	yes	yes	Dihydroxyacetone phosphate	no
Staphylococcus aureus	BPH2900	Metabolomics_GC-MS	METAB_HMDB0000996	METAB_HMDB0000996	0.46	1					yes	yes	no	3-Sulfinoalanine	no
Staphylococcus aureus	BPH2900	Metabolomics_GC-MS	METAB_HMDB0002520	METAB_HMDB0002520	0.51	1					yes	yes	yes	Beta-Glycerophosphoric acid	no
Staphylococcus aureus	BPH2900	Metabolomics_GC-MS	METAB_HMDB0000060	METAB_HMDB0000060	0.52	1					yes	yes	yes	Acetoacetic acid	no
Staphylococcus aureus	BPH2900	Metabolomics_GC-MS	METAB_HMDB0000687	METAB_HMDB0000687	0.58	1					yes	yes	yes	L-Leucine	no
Staphylococcus aureus	BPH2900	Metabolomics_GC-MS	METAB_HMDB0000126	METAB_HMDB0000126	0.62	1					yes	yes	yes	Glycerol 3-phosphate	no
Staphylococcus aureus	BPH2900	Metabolomics_GC-MS	METAB_HMDB0000149	METAB_HMDB0000149	0.69	0.842684					yes	yes	yes	Ethanolamine	no
Staphylococcus aureus	BPH2900	Metabolomics_GC-MS	METAB_HMDB0000725	METAB_HMDB0000725	0.74	0.944936					yes	yes	no	4-Hydroxyproline	no
Staphylococcus aureus	BPH2900	Metabolomics_GC-MS	METAB_HMDB0001406	METAB_HMDB0001406	0.76	0.106009					yes	yes	yes	Niacinamide	no
Staphylococcus aureus	BPH2900	Metabolomics_GC-MS	METAB_HMDB0000301	METAB_HMDB0000301	0.78	1					yes	yes	yes	Urocanic acid	no
Staphylococcus aureus	BPH2900	Metabolomics_GC-MS	METAB_3-Aminoglutaric acid	METAB_3-Aminoglutaric acid	0.84	1					yes	yes	yes	3-Aminoglutaric acid	no
Staphylococcus aureus	BPH2900	Metabolomics_GC-MS	METAB_HMDB0000827	METAB_HMDB0000827	0.87	0.803869					yes	yes	yes	Stearic acid	no
Staphylococcus aureus	BPH2900	Metabolomics_GC-MS	METAB_HMDB0000050	METAB_HMDB0000050	0.98	0.145299					yes	yes	yes	Adenosine	no
Staphylococcus aureus	BPH2900	Metabolomics_GC-MS	METAB_HMDB0000133	METAB_HMDB0000133	0.99	1					yes	yes	yes	Guanosine	no
Staphylococcus aureus	BPH2900	Metabolomics_GC-MS	METAB_HMDB0003424	METAB_HMDB0003424	0.99	1					yes	yes	yes	1-Hexadecanol	no
Staphylococcus aureus	BPH2900	Metabolomics_GC-MS	METAB_HMDB0002259	METAB_HMDB0002259	1.03	0.0145035					yes	yes	yes	Heptadecanoic acid	yes
Staphylococcus aureus	BPH2900	Metabolomics_GC-MS	METAB_HMDB0000243	METAB_HMDB0000243	1.07	1					yes	yes	yes	Pyruvic acid	no
Staphylococcus aureus	BPH2900	Metabolomics_GC-MS	METAB_HMDB0000115	METAB_HMDB0000115	1.16	0.0480198					yes	yes	yes	Glycolic acid	yes
Staphylococcus aureus	BPH2900	Metabolomics_GC-MS	METAB_HMDB0001488	METAB_HMDB0001488	1.17	1					yes	yes	yes	Nicotinic acid	no
Staphylococcus aureus	BPH2900	Metabolomics_GC-MS	METAB_HMDB0000663	METAB_HMDB0000663	1.24	0.0958974					yes	yes	no	Glucaric acid	no
Staphylococcus aureus	BPH2900	Metabolomics_GC-MS	METAB_HMDB0000696	METAB_HMDB0000696	1.29	0.213165					yes	yes	yes	L-Methionine	no
Staphylococcus aureus	BPH2900	Metabolomics_GC-MS	METAB_HMDB0000262	METAB_HMDB0000262	1.34	1					yes	yes	yes	Thymine	no
Staphylococcus aureus	BPH2900	Metabolomics_GC-MS	METAB_HMDB0000694	METAB_HMDB0000694	1.38	0.0164193					yes	yes	yes	L-2-Hydroxyglutaric acid	yes
Staphylococcus aureus	BPH2900	Metabolomics_GC-MS	METAB_HMDB0000428	METAB_HMDB0000428	1.39	0.0489415					yes	yes	no	3-Hydroxyglutaric acid	yes
Staphylococcus aureus	BPH2900	Metabolomics_GC-MS	METAB_HMDB0000807	METAB_HMDB0000807	1.46	0.384946					yes	yes	yes	3-Phosphoglyceric acid	no
Staphylococcus aureus	BPH2900	Metabolomics_GC-MS	METAB_HMDB0000303	METAB_HMDB0000303	1.5	0.801581					yes	yes	no	Tryptamine	no
Staphylococcus aureus	BPH2900	Metabolomics_GC-MS	METAB_HMDB0000362	METAB_HMDB0000362	1.52	0.0932001					yes	yes	yes	2-Phosphoglyceric acid	no
Staphylococcus aureus	BPH2900	Metabolomics_GC-MS	METAB_HMDB0000211	METAB_HMDB0000211	1.53	1					yes	yes	yes	Myo-inositol;2-Hydroxy-3-methylbutyric acid	no
Staphylococcus aureus	BPH2900	Metabolomics_GC-MS	METAB_HMDB0001129	METAB_HMDB0001129	1.62	1					yes	yes	no	N-Acetylmannosamine	no
Staphylococcus aureus	BPH2900	Metabolomics_GC-MS	METAB_HMDB0000965	METAB_HMDB0000965	1.64	1					yes	yes	no	Hypotaurine	no
Staphylococcus aureus	BPH2900	Metabolomics_GC-MS	METAB_HMDB0000161	METAB_HMDB0000161	1.64	0.013458					yes	yes	yes	L-Alanine	yes
Staphylococcus aureus	BPH2900	Metabolomics_GC-MS	METAB_HMDB0000883	METAB_HMDB0000883	1.72	0.276561					yes	yes	yes	L-Valine	no
Staphylococcus aureus	BPH2900	Metabolomics_GC-MS	METAB_HMDB0000220	METAB_HMDB0000220	1.73	0.00257293					yes	yes	yes	Palmitic acid	yes
Staphylococcus aureus	BPH2900	Metabolomics_GC-MS	METAB_HMDB0062584	METAB_HMDB0062584	1.88	0.115249					yes	yes	no	2-Hydroxy-3-methylbutyric acid	no
Staphylococcus aureus	BPH2900	Metabolomics_GC-MS	METAB_HMDB0001414	METAB_HMDB0001414	1.89	0.148736					yes	yes	no	Putrescine	no
Staphylococcus aureus	BPH2900	Metabolomics_GC-MS	METAB_HMDB0000123	METAB_HMDB0000123	1.92	1					yes	yes	yes	Glycine	no
Staphylococcus aureus	BPH2900	Metabolomics_GC-MS	METAB_HMDB0000263	METAB_HMDB0000263	1.97	0.0754381					yes	yes	yes	Phosphoenolpyruvic acid	no
Staphylococcus aureus	BPH2900	Metabolomics_GC-MS	METAB_HMDB0000641	METAB_HMDB0000641	2.22	0.368356					yes	yes	no	L-Glutamine	no
Staphylococcus aureus	BPH2900	Metabolomics_GC-MS	METAB_HMDB0000122	METAB_HMDB0000122	2.38	0.00857263					yes	yes	yes	D-Glucose	yes
Staphylococcus aureus	BPH2900	Metabolomics_GC-MS	METAB_HMDB0000355	METAB_HMDB0000355	2.61	0.000227					yes	yes	no	3-Hydroxymethylglutaric acid	yes
Staphylococcus aureus	BPH2900	Metabolomics_GC-MS	METAB_HMDB0000182	METAB_HMDB0000182	2.83	0.016598					yes	yes	yes	L-Lysine	yes
Staphylococcus aureus	BPH2900	Metabolomics_GC-MS	METAB_HMDB0000207	METAB_HMDB0000207	3.97	9.24e-08					yes	yes	yes	Oleic acid	yes
Staphylococcus aureus	BPH2900	Metabolomics_GC-MS	METAB_HMDB0013674	METAB_HMDB0013674	4	1					yes	yes	yes	1,2,3-Trihydroxybenzene	no
Staphylococcus aureus	BPH2900	Metabolomics_GC-MS	METAB_HMDB0000573	METAB_HMDB0000573	4.01	1.2e-07					yes	yes	yes	Elaidic acid	yes
Staphylococcus aureus	BPH2900	Metabolomics_GC-MS	METAB_HMDB0003229	METAB_HMDB0003229	4.19	3.24e-05					yes	yes	yes	Palmitoleic acid	yes
Staphylococcus aureus	BPH2900	Metabolomics_GC-MS	METAB_HMDB0000673	METAB_HMDB0000673	6.16	5.47e-06					yes	yes	yes	Linoleic acid	yes
Staphylococcus aureus	BPH2900	Metabolomics_GC-MS	METAB_HMDB0002467	METAB_HMDB0002467	7.32	0.127567					yes	yes	no	A-Ketoglutaric acid oxime	no
Staphylococcus aureus	BPH2900	Metabolomics_GC-MS	METAB_HMDB0000067	METAB_HMDB0000067	8.68	0.00104394					yes	yes	no	Cholesterol	yes
Staphylococcus aureus	BPH2900	Metabolomics_GC-MS	METAB_HMDB0000273	METAB_HMDB0000273	9.47	0.00109342					yes	yes	no	Thymidine	yes
Staphylococcus aureus	BPH2900	Metabolomics_GC-MS	METAB_HMDB0003911	METAB_HMDB0003911	11.78	4.15e-09					yes	yes	no	3-Aminoisobutanoic acid	yes
Staphylococcus aureus	BPH2900	Metabolomics_GC-MS	METAB_HMDB0001043	METAB_HMDB0001043	13.72	0.144449					yes	yes	no	Arachidonic acid	no
Staphylococcus aureus	BPH2947	Metabolomics_GC-MS	METAB_HMDB0000192	METAB_HMDB0000192	-4.94	1					yes	yes	no	L-Cystine	no
Staphylococcus aureus	BPH2947	Metabolomics_GC-MS	METAB_HMDB0062477	METAB_HMDB0062477	-4.11	1					yes	yes	no	2-Deoxyglucose	no
Staphylococcus aureus	BPH2947	Metabolomics_GC-MS	METAB_HMDB0000765	METAB_HMDB0000765	-3.99	0.0274111					yes	yes	yes	Mannitol	yes
Staphylococcus aureus	BPH2947	Metabolomics_GC-MS	METAB_HMDB0000216	METAB_HMDB0000216	-3.59	0.00166605					yes	yes	no	Norepinephrine	yes
Staphylococcus aureus	BPH2947	Metabolomics_GC-MS	METAB_HMDB0002931	METAB_HMDB0002931	-3.56	0.00201008					yes	yes	no	N-Acetylserine	yes
Staphylococcus aureus	BPH2947	Metabolomics_GC-MS	METAB_HMDB0000283	METAB_HMDB0000283	-3.3	0.00183033					yes	yes	yes	D-Ribose	yes
Staphylococcus aureus	BPH2947	Metabolomics_GC-MS	METAB_HMDB0003357	METAB_HMDB0003357	-2.91	0.124566					yes	yes	no	N-Acetylornithine	no
Staphylococcus aureus	BPH2947	Metabolomics_GC-MS	METAB_HMDB0000143	METAB_HMDB0000143	-2.76	1					yes	yes	no	D-Galactose	no
Staphylococcus aureus	BPH2947	Metabolomics_GC-MS	METAB_HMDB0000162	METAB_HMDB0000162	-2.42	0.831701					yes	yes	yes	L-Proline	no
Staphylococcus aureus	BPH2947	Metabolomics_GC-MS	METAB_HMDB0000163	METAB_HMDB0000163	-2.32	1					yes	yes	yes	D-Maltose	no
Staphylococcus aureus	BPH2947	Metabolomics_GC-MS	METAB_HMDB0000646	METAB_HMDB0000646	-2.2	1					yes	yes	no	L-Arabinose	no
Staphylococcus aureus	BPH2947	Metabolomics_GC-MS	METAB_HMDB0000168	METAB_HMDB0000168	-2	1					yes	yes	no	L-Asparagine	no
Staphylococcus aureus	BPH2947	Metabolomics_GC-MS	METAB_HMDB0001129	METAB_HMDB0001129	-1.78	1					yes	yes	no	N-Acetylmannosamine	no
Staphylococcus aureus	BPH2947	Metabolomics_GC-MS	METAB_HMDB0031075	METAB_HMDB0031075	-1.66	1					yes	yes	no	Glycerol 1-octadecanoate	no
Staphylococcus aureus	BPH2947	Metabolomics_GC-MS	METAB_HMDB0000574	METAB_HMDB0000574	-1.63	1					yes	yes	yes	L-Cysteine	no
Staphylococcus aureus	BPH2947	Metabolomics_GC-MS	METAB_HMDB0001431	METAB_HMDB0001431	-1.57	1					yes	yes	no	Pyridoxamine	no
Staphylococcus aureus	BPH2947	Metabolomics_GC-MS	METAB_HMDB0000754	METAB_HMDB0000754	-1.54	0.183317					yes	yes	no	3-Hydroxyisovaleric acid	no
Staphylococcus aureus	BPH2947	Metabolomics_GC-MS	METAB_HMDB0000618	METAB_HMDB0000618	-1.53	1					yes	yes	no	D-Ribulose 5-phosphate	no
Staphylococcus aureus	BPH2947	Metabolomics_GC-MS	METAB_HMDB0034252	METAB_HMDB0034252	-1.41	0.138209					yes	yes	yes	2-Aminoheptanedioic acid	no
Staphylococcus aureus	BPH2947	Metabolomics_GC-MS	METAB_HMDB0000107	METAB_HMDB0000107	-1.35	1					yes	yes	no	Galactitol	no
Staphylococcus aureus	BPH2947	Metabolomics_GC-MS	METAB_HMDB0000744	METAB_HMDB0000744	-1.22	1					yes	yes	yes	Malic acid	no
Staphylococcus aureus	BPH2947	Metabolomics_GC-MS	METAB_HMDB0001548	METAB_HMDB0001548	-1.21	0.727132					yes	yes	yes	D-Ribose 5-phosphate	no
Staphylococcus aureus	BPH2947	Metabolomics_GC-MS	METAB_HMDB0000294	METAB_HMDB0000294	-1.19	1					yes	yes	no	Urea	no
Staphylococcus aureus	BPH2947	Metabolomics_GC-MS	METAB_HMDB0000258	METAB_HMDB0000258	-1.19	0.783241					yes	yes	yes	Sucrose	no
Staphylococcus aureus	BPH2947	Metabolomics_GC-MS	METAB_HMDB0000205	METAB_HMDB0000205	-1.12	1					yes	yes	no	Phenylpyruvic acid	no
Staphylococcus aureus	BPH2947	Metabolomics_GC-MS	METAB_HMDB0002350	METAB_HMDB0002350	-1.07	0.611971					yes	yes	no	Octadecanol	no
Staphylococcus aureus	BPH2947	Metabolomics_GC-MS	METAB_HMDB0032538	METAB_HMDB0032538	-1.03	1					yes	yes	no	Triethanolamine	no
Staphylococcus aureus	BPH2947	Metabolomics_GC-MS	METAB_HMDB0000975	METAB_HMDB0000975	-0.99	1					yes	yes	no	Trehalose	no
Staphylococcus aureus	BPH2947	Metabolomics_GC-MS	METAB_HMDB0000209	METAB_HMDB0000209	-0.97	1					yes	yes	no	Phenylacetic acid	no
Staphylococcus aureus	BPH2947	Metabolomics_GC-MS	METAB_HMDB0000167	METAB_HMDB0000167	-0.9	0.260479					yes	yes	yes	L-Threonine	no
Staphylococcus aureus	BPH2947	Metabolomics_GC-MS	METAB_HMDB0003338	METAB_HMDB0003338	-0.89	0.0659593					yes	yes	no	Hydroxylamine	no
Staphylococcus aureus	BPH2947	Metabolomics_GC-MS	METAB_HMDB0000176	METAB_HMDB0000176	-0.85	1					yes	yes	yes	Maleic acid	no
Staphylococcus aureus	BPH2947	Metabolomics_GC-MS	METAB_HMDB0000187	METAB_HMDB0000187	-0.85	1					yes	yes	yes	L-Serine	no
Staphylococcus aureus	BPH2947	Metabolomics_GC-MS	METAB_3-Aminoglutaric acid	METAB_3-Aminoglutaric acid	-0.81	1					yes	yes	yes	3-Aminoglutaric acid	no
Staphylococcus aureus	BPH2947	Metabolomics_GC-MS	METAB_HMDB0000638	METAB_HMDB0000638	-0.77	0.293833					yes	yes	yes	Dodecanoic acid	no
Staphylococcus aureus	BPH2947	Metabolomics_GC-MS	METAB_HMDB0000226	METAB_HMDB0000226	-0.76	1					yes	yes	yes	Orotic acid	no
Staphylococcus aureus	BPH2947	Metabolomics_GC-MS	METAB_HMDB0001844	METAB_HMDB0001844	-0.74	1					yes	yes	yes	Methylsuccinic acid	no
Staphylococcus aureus	BPH2947	Metabolomics_GC-MS	METAB_HMDB0000784	METAB_HMDB0000784	-0.73	1					yes	yes	no	Azelaic acid	no
Staphylococcus aureus	BPH2947	Metabolomics_GC-MS	METAB_HMDB0001257	METAB_HMDB0001257	-0.69	1					yes	yes	no	Spermidine	no
Staphylococcus aureus	BPH2947	Metabolomics_GC-MS	METAB_L-(13C5,15N)-Valine	METAB_L-(13C5,15N)-Valine	-0.69	0.0661135					yes	yes	no	L-(13C5,15N)-Valine	no
Staphylococcus aureus	BPH2947	Metabolomics_GC-MS	METAB_HMDB0000535	METAB_HMDB0000535	-0.67	1					yes	yes	yes	Caproic acid	no
Staphylococcus aureus	BPH2947	Metabolomics_GC-MS	METAB_HMDB0000749	METAB_HMDB0000749	-0.67	0.727132					yes	yes	yes	Mesaconic acid	no
Staphylococcus aureus	BPH2947	Metabolomics_GC-MS	METAB_HMDB0001870	METAB_HMDB0001870	-0.66	0.131494					yes	yes	yes	Benzoic acid	no
Staphylococcus aureus	BPH2947	Metabolomics_GC-MS	METAB_HMDB0000448	METAB_HMDB0000448	-0.64	1					yes	yes	no	Adipic acid	no
Staphylococcus aureus	BPH2947	Metabolomics_GC-MS	METAB_HMDB0001392	METAB_HMDB0001392	-0.6	1					yes	yes	no	p-Aminobenzoic acid	no
Staphylococcus aureus	BPH2947	Metabolomics_GC-MS	METAB_HMDB0000482	METAB_HMDB0000482	-0.57	1					yes	yes	yes	Caprylic acid	no
Staphylococcus aureus	BPH2947	Metabolomics_GC-MS	METAB_HMDB0000357	METAB_HMDB0000357	-0.56	1					yes	yes	yes	3-Hydroxybutyric acid	no
Staphylococcus aureus	BPH2947	Metabolomics_GC-MS	METAB_HMDB0000191	METAB_HMDB0000191	-0.55	0.406422					yes	yes	yes	L-Aspartic acid	no
Staphylococcus aureus	BPH2947	Metabolomics_GC-MS	METAB_HMDB0000508	METAB_HMDB0000508	-0.54	1					yes	yes	no	Ribitol	no
Staphylococcus aureus	BPH2947	Metabolomics_GC-MS	METAB_HMDB0000511	METAB_HMDB0000511	-0.53	1					yes	yes	yes	Capric acid	no
Staphylococcus aureus	BPH2947	Metabolomics_GC-MS	METAB_HMDB0000847	METAB_HMDB0000847	-0.53	1					yes	yes	yes	Pelargonic acid	no
Staphylococcus aureus	BPH2947	Metabolomics_GC-MS	METAB_HMDB0000640	METAB_HMDB0000640	-0.53	0.891419					yes	yes	no	Levoglucosan	no
Staphylococcus aureus	BPH2947	Metabolomics_GC-MS	METAB_HMDB0000005	METAB_HMDB0000005	-0.52	1					yes	yes	no	2-Ketobutyric acid	no
Staphylococcus aureus	BPH2947	Metabolomics_GC-MS	METAB_HMDB0000663	METAB_HMDB0000663	-0.52	1					yes	yes	no	Glucaric acid	no
Staphylococcus aureus	BPH2947	Metabolomics_GC-MS	METAB_HMDB0000812	METAB_HMDB0000812	-0.52	1					yes	yes	yes	N-Acetyl-L-aspartic acid	no
Staphylococcus aureus	BPH2947	Metabolomics_GC-MS	METAB_HMDB0000296	METAB_HMDB0000296	-0.51	1					yes	yes	yes	Uridine	no
Staphylococcus aureus	BPH2947	Metabolomics_GC-MS	METAB_HMDB0002917	METAB_HMDB0002917	-0.51	1					yes	yes	no	D-Xylitol	no
Staphylococcus aureus	BPH2947	Metabolomics_GC-MS	METAB_HMDB0001078	METAB_HMDB0001078	-0.47	1					yes	yes	no	Mannose 6-phosphate	no
Staphylococcus aureus	BPH2947	Metabolomics_GC-MS	METAB_HMDB0000661	METAB_HMDB0000661	-0.4	1					yes	yes	yes	Glutaric acid	no
Staphylococcus aureus	BPH2947	Metabolomics_GC-MS	METAB_HMDB0001401	METAB_HMDB0001401	-0.4	1					yes	yes	no	Glucose 6-phosphate	no
Staphylococcus aureus	BPH2947	Metabolomics_GC-MS	METAB_HMDB0000148	METAB_HMDB0000148	-0.32	1					yes	yes	yes	L-Glutamic acid	no
Staphylococcus aureus	BPH2947	Metabolomics_GC-MS	METAB_HMDB0000112	METAB_HMDB0000112	-0.24	1					yes	yes	yes	Gamma-Aminobutyric acid	no
Staphylococcus aureus	BPH2947	Metabolomics_GC-MS	METAB_HMDB0000139	METAB_HMDB0000139	-0.22	1					yes	yes	yes	Glyceric acid	no
Staphylococcus aureus	BPH2947	Metabolomics_GC-MS	METAB_HMDB0042032	METAB_HMDB0042032	-0.21	1					yes	yes	no	Thiodiacetic acid	no
Staphylococcus aureus	BPH2947	Metabolomics_GC-MS	METAB_HMDB0000426	METAB_HMDB0000426	-0.17	1					yes	yes	yes	Citramalic acid	no
Staphylococcus aureus	BPH2947	Metabolomics_GC-MS	METAB_HMDB0000630	METAB_HMDB0000630	-0.12	1					yes	yes	yes	Cytosine	no
Staphylococcus aureus	BPH2947	Metabolomics_GC-MS	METAB_HMDB0000247	METAB_HMDB0000247	-0.08	1					yes	yes	yes	Sorbitol	no
Staphylococcus aureus	BPH2947	Metabolomics_GC-MS	METAB_HMDB0004825	METAB_HMDB0004825	-0.07	1					yes	yes	no	p-Octopamine	no
Staphylococcus aureus	BPH2947	Metabolomics_GC-MS	METAB_HMDB0000214	METAB_HMDB0000214	-0.05	1					yes	yes	no	Ornithine	no
Staphylococcus aureus	BPH2947	Metabolomics_GC-MS	METAB_HMDB0000020	METAB_HMDB0000020	0	1					yes	yes	no	p-Hydroxyphenylacetic acid	no
Staphylococcus aureus	BPH2947	Metabolomics_GC-MS	METAB_HMDB0000177	METAB_HMDB0000177	0.04	1					yes	yes	no	L-Histidine	no
Staphylococcus aureus	BPH2947	Metabolomics_GC-MS	METAB_HMDB0000904	METAB_HMDB0000904	0.07	1					yes	yes	no	Citrulline	no
Staphylococcus aureus	BPH2947	Metabolomics_GC-MS	METAB_HMDB0001473	METAB_HMDB0001473	0.07	1					yes	yes	yes	Dihydroxyacetone phosphate	no
Staphylococcus aureus	BPH2947	Metabolomics_GC-MS	METAB_HMDB0000132	METAB_HMDB0000132	0.08	1					yes	yes	yes	Guanine	no
Staphylococcus aureus	BPH2947	Metabolomics_GC-MS	METAB_HMDB0000827	METAB_HMDB0000827	0.1	1					yes	yes	yes	Stearic acid	no
Staphylococcus aureus	BPH2947	Metabolomics_GC-MS	METAB_HMDB0000123	METAB_HMDB0000123	0.11	1					yes	yes	yes	Glycine	no
Staphylococcus aureus	BPH2947	Metabolomics_GC-MS	METAB_HMDB0000134	METAB_HMDB0000134	0.12	1					yes	yes	yes	Fumaric acid	no
Staphylococcus aureus	BPH2947	Metabolomics_GC-MS	METAB_HMDB0000008	METAB_HMDB0000008	0.14	1					yes	yes	no	2-Hydroxybutyric acid	no
Staphylococcus aureus	BPH2947	Metabolomics_GC-MS	METAB_HMDB0001076	METAB_HMDB0001076	0.16	1					yes	yes	no	Fructose 1-phosphate	no
Staphylococcus aureus	BPH2947	Metabolomics_GC-MS	METAB_HMDB0000060	METAB_HMDB0000060	0.19	1					yes	yes	yes	Acetoacetic acid	no
Staphylococcus aureus	BPH2947	Metabolomics_GC-MS	METAB_HMDB0002117	METAB_HMDB0002117	0.21	1					yes	yes	no	Oleamide	no
Staphylococcus aureus	BPH2947	Metabolomics_GC-MS	METAB_HMDB0002259	METAB_HMDB0002259	0.22	1					yes	yes	yes	Heptadecanoic acid	no
Staphylococcus aureus	BPH2947	Metabolomics_GC-MS	METAB_HMDB0000094	METAB_HMDB0000094	0.23	1					yes	yes	yes	Citric acid	no
Staphylococcus aureus	BPH2947	Metabolomics_GC-MS	METAB_HMDB0000190	METAB_HMDB0000190	0.23	1					yes	yes	yes	L-Lactic acid	no
Staphylococcus aureus	BPH2947	Metabolomics_GC-MS	METAB_HMDB0000779	METAB_HMDB0000779	0.24	1					yes	yes	no	Phenyllactic acid	no
Staphylococcus aureus	BPH2947	Metabolomics_GC-MS	METAB_HMDB0000056	METAB_HMDB0000056	0.25	1					yes	yes	yes	Beta-Alanine	no
Staphylococcus aureus	BPH2947	Metabolomics_GC-MS	METAB_HMDB0000169	METAB_HMDB0000169	0.31	1					yes	yes	no	D-Mannose	no
Staphylococcus aureus	BPH2947	Metabolomics_GC-MS	METAB_HMDB0000126	METAB_HMDB0000126	0.37	1					yes	yes	yes	Glycerol 3-phosphate	no
Staphylococcus aureus	BPH2947	Metabolomics_GC-MS	METAB_HMDB0000625	METAB_HMDB0000625	0.42	1					yes	yes	no	Gluconic acid	no
Staphylococcus aureus	BPH2947	Metabolomics_GC-MS	METAB_HMDB0000254	METAB_HMDB0000254	0.43	1					yes	yes	yes	Succinic acid	no
Staphylococcus aureus	BPH2947	Metabolomics_GC-MS	METAB_HMDB0000208	METAB_HMDB0000208	0.44	1					yes	yes	yes	Oxoglutaric acid;2-Ketoglutarate	no
Staphylococcus aureus	BPH2947	Metabolomics_GC-MS	METAB_HMDB0000996	METAB_HMDB0000996	0.45	1					yes	yes	no	3-Sulfinoalanine	no
Staphylococcus aureus	BPH2947	Metabolomics_GC-MS	METAB_HMDB0000206	METAB_HMDB0000206	0.48	1					yes	yes	no	N6-Acetyl-L-lysine	no
Staphylococcus aureus	BPH2947	Metabolomics_GC-MS	METAB_HMDB0000742	METAB_HMDB0000742	0.51	1					yes	yes	yes	Homocysteine	no
Staphylococcus aureus	BPH2947	Metabolomics_GC-MS	METAB_HMDB0000300	METAB_HMDB0000300	0.55	1					yes	yes	yes	Uracil	no
Staphylococcus aureus	BPH2947	Metabolomics_GC-MS	METAB_HMDB0000158	METAB_HMDB0000158	0.55	0.891419					yes	yes	yes	L-Tyrosine	no
Staphylococcus aureus	BPH2947	Metabolomics_GC-MS	METAB_HMDB0002520	METAB_HMDB0002520	0.59	0.989653					yes	yes	yes	Beta-Glycerophosphoric acid	no
Staphylococcus aureus	BPH2947	Metabolomics_GC-MS	METAB_HMDB0003424	METAB_HMDB0003424	0.59	0.149636					yes	yes	yes	1-Hexadecanol	no
Staphylococcus aureus	BPH2947	Metabolomics_GC-MS	METAB_HMDB0000301	METAB_HMDB0000301	0.6	1					yes	yes	yes	Urocanic acid	no
Staphylococcus aureus	BPH2947	Metabolomics_GC-MS	METAB_HMDB0001514	METAB_HMDB0001514	0.62	1					yes	yes	no	Glucosamine	no
Staphylococcus aureus	BPH2947	Metabolomics_GC-MS	METAB_HMDB0001488	METAB_HMDB0001488	0.63	1					yes	yes	yes	Nicotinic acid	no
Staphylococcus aureus	BPH2947	Metabolomics_GC-MS	METAB_HMDB0000220	METAB_HMDB0000220	0.68	0.156057					yes	yes	yes	Palmitic acid	no
Staphylococcus aureus	BPH2947	Metabolomics_GC-MS	METAB_HMDB0000719	METAB_HMDB0000719	0.81	1					yes	yes	no	L-Homoserine	no
Staphylococcus aureus	BPH2947	Metabolomics_GC-MS	METAB_HMDB0000149	METAB_HMDB0000149	0.81	0.212721					yes	yes	yes	Ethanolamine	no
Staphylococcus aureus	BPH2947	Metabolomics_GC-MS	METAB_HMDB0000696	METAB_HMDB0000696	0.82	0.734279					yes	yes	yes	L-Methionine	no
Staphylococcus aureus	BPH2947	Metabolomics_GC-MS	METAB_HMDB0000157	METAB_HMDB0000157	0.91	1					yes	yes	no	Hypoxanthine	no
Staphylococcus aureus	BPH2947	Metabolomics_GC-MS	METAB_HMDB0000159	METAB_HMDB0000159	0.93	0.123076					yes	yes	yes	L-Phenylalanine	no
Staphylococcus aureus	BPH2947	Metabolomics_GC-MS	METAB_HMDB0001406	METAB_HMDB0001406	0.94	0.0654805					yes	yes	yes	Niacinamide	no
Staphylococcus aureus	BPH2947	Metabolomics_GC-MS	METAB_HMDB0000115	METAB_HMDB0000115	0.95	0.56086					yes	yes	yes	Glycolic acid	no
Staphylococcus aureus	BPH2947	Metabolomics_GC-MS	METAB_HMDB0000725	METAB_HMDB0000725	1.03	0.0661135					yes	yes	no	4-Hydroxyproline	no
Staphylococcus aureus	BPH2947	Metabolomics_GC-MS	METAB_HMDB0000362	METAB_HMDB0000362	1.04	1					yes	yes	yes	2-Phosphoglyceric acid	no
Staphylococcus aureus	BPH2947	Metabolomics_GC-MS	METAB_HMDB0000807	METAB_HMDB0000807	1.09	1					yes	yes	yes	3-Phosphoglyceric acid	no
Staphylococcus aureus	BPH2947	Metabolomics_GC-MS	METAB_HMDB0000133	METAB_HMDB0000133	1.17	0.0435449					yes	yes	yes	Guanosine	yes
Staphylococcus aureus	BPH2947	Metabolomics_GC-MS	METAB_HMDB0000050	METAB_HMDB0000050	1.2	0.030688					yes	yes	yes	Adenosine	yes
Staphylococcus aureus	BPH2947	Metabolomics_GC-MS	METAB_HMDB0000568	METAB_HMDB0000568	1.23	1					yes	yes	no	D-Arabitol	no
Staphylococcus aureus	BPH2947	Metabolomics_GC-MS	METAB_HMDB0000243	METAB_HMDB0000243	1.3	1					yes	yes	yes	Pyruvic acid	no
Staphylococcus aureus	BPH2947	Metabolomics_GC-MS	METAB_HMDB0006029	METAB_HMDB0006029	1.38	1					yes	yes	yes	N-Acetylglutamine	no
Staphylococcus aureus	BPH2947	Metabolomics_GC-MS	METAB_HMDB0000306	METAB_HMDB0000306	1.39	1					yes	yes	no	Tyramine	no
Staphylococcus aureus	BPH2947	Metabolomics_GC-MS	METAB_HMDB0000092	METAB_HMDB0000092	1.39	0.0667909					yes	yes	yes	Dimethylglycine	no
Staphylococcus aureus	BPH2947	Metabolomics_GC-MS	METAB_HMDB0000929	METAB_HMDB0000929	1.5	1					yes	yes	yes	L-Tryptophan	no
Staphylococcus aureus	BPH2947	Metabolomics_GC-MS	METAB_HMDB0000262	METAB_HMDB0000262	1.51	1					yes	yes	yes	Thymine	no
Staphylococcus aureus	BPH2947	Metabolomics_GC-MS	METAB_HMDB0000694	METAB_HMDB0000694	1.51	0.00211625					yes	yes	yes	L-2-Hydroxyglutaric acid	yes
Staphylococcus aureus	BPH2947	Metabolomics_GC-MS	METAB_HMDB0000161	METAB_HMDB0000161	1.57	0.0934603					yes	yes	yes	L-Alanine	no
Staphylococcus aureus	BPH2947	Metabolomics_GC-MS	METAB_HMDB0000452	METAB_HMDB0000452	1.57	0.0930881					yes	yes	no	L-Alpha-aminobutyric acid	no
Staphylococcus aureus	BPH2947	Metabolomics_GC-MS	METAB_HMDB0000122	METAB_HMDB0000122	1.59	1					yes	yes	yes	D-Glucose	no
Staphylococcus aureus	BPH2947	Metabolomics_GC-MS	METAB_HMDB0000263	METAB_HMDB0000263	1.6	0.503189					yes	yes	yes	Phosphoenolpyruvic acid	no
Staphylococcus aureus	BPH2947	Metabolomics_GC-MS	METAB_HMDB0002991	METAB_HMDB0002991	1.64	1					yes	yes	no	Cysteamine	no
Staphylococcus aureus	BPH2947	Metabolomics_GC-MS	METAB_HMDB0000211	METAB_HMDB0000211	1.66	0.065182					yes	yes	yes	Myo-inositol;2-Hydroxy-3-methylbutyric acid	no
Staphylococcus aureus	BPH2947	Metabolomics_GC-MS	METAB_HMDB0000532	METAB_HMDB0000532	1.79	1					yes	yes	no	Acetylglycine	no
Staphylococcus aureus	BPH2947	Metabolomics_GC-MS	METAB_HMDB0000428	METAB_HMDB0000428	1.8	0.0661135					yes	yes	no	3-Hydroxyglutaric acid	no
Staphylococcus aureus	BPH2947	Metabolomics_GC-MS	METAB_HMDB0000099	METAB_HMDB0000099	1.81	2.44e-05					yes	yes	no	L-Cystathionine	yes
Staphylococcus aureus	BPH2947	Metabolomics_GC-MS	METAB_HMDB0013674	METAB_HMDB0013674	1.82	1					yes	yes	yes	1,2,3-Trihydroxybenzene	no
Staphylococcus aureus	BPH2947	Metabolomics_GC-MS	METAB_HMDB0000251	METAB_HMDB0000251	1.92	1					yes	yes	no	Taurine	no
Staphylococcus aureus	BPH2947	Metabolomics_GC-MS	METAB_HMDB0000687	METAB_HMDB0000687	2.04	0.292158					yes	yes	yes	L-Leucine	no
Staphylococcus aureus	BPH2947	Metabolomics_GC-MS	METAB_HMDB0002467	METAB_HMDB0002467	2.05	1					yes	yes	no	A-Ketoglutaric acid oxime	no
Staphylococcus aureus	BPH2947	Metabolomics_GC-MS	METAB_HMDB0000573	METAB_HMDB0000573	2.2	0.0888667					yes	yes	yes	Elaidic acid	no
Staphylococcus aureus	BPH2947	Metabolomics_GC-MS	METAB_HMDB0062584	METAB_HMDB0062584	2.24	0.594366					yes	yes	no	2-Hydroxy-3-methylbutyric acid	no
Staphylococcus aureus	BPH2947	Metabolomics_GC-MS	METAB_HMDB0000172	METAB_HMDB0000172	2.36	1					yes	yes	yes	L-Isoleucine	no
Staphylococcus aureus	BPH2947	Metabolomics_GC-MS	METAB_HMDB0000965	METAB_HMDB0000965	2.37	5.18e-06					yes	yes	no	Hypotaurine	yes
Staphylococcus aureus	BPH2947	Metabolomics_GC-MS	METAB_HMDB0000303	METAB_HMDB0000303	2.47	0.266081					yes	yes	no	Tryptamine	no
Staphylococcus aureus	BPH2947	Metabolomics_GC-MS	METAB_HMDB0001414	METAB_HMDB0001414	2.61	0.0194063					yes	yes	no	Putrescine	yes
Staphylococcus aureus	BPH2947	Metabolomics_GC-MS	METAB_HMDB0000207	METAB_HMDB0000207	2.62	0.00783835					yes	yes	yes	Oleic acid	yes
Staphylococcus aureus	BPH2947	Metabolomics_GC-MS	METAB_HMDB0000641	METAB_HMDB0000641	2.67	0.156057					yes	yes	no	L-Glutamine	no
Staphylococcus aureus	BPH2947	Metabolomics_GC-MS	METAB_HMDB0000182	METAB_HMDB0000182	2.75	0.00992624					yes	yes	yes	L-Lysine	yes
Staphylococcus aureus	BPH2947	Metabolomics_GC-MS	METAB_HMDB0003229	METAB_HMDB0003229	2.79	0.00201008					yes	yes	yes	Palmitoleic acid	yes
Staphylococcus aureus	BPH2947	Metabolomics_GC-MS	METAB_HMDB0000883	METAB_HMDB0000883	2.83	0.00904447					yes	yes	yes	L-Valine	yes
Staphylococcus aureus	BPH2947	Metabolomics_GC-MS	METAB_HMDB0001900	METAB_HMDB0001900	3.09	1					yes	yes	no	Ribonolactone	no
Staphylococcus aureus	BPH2947	Metabolomics_GC-MS	METAB_HMDB0000355	METAB_HMDB0000355	3.11	0.00422016					yes	yes	no	3-Hydroxymethylglutaric acid	yes
Staphylococcus aureus	BPH2947	Metabolomics_GC-MS	METAB_HMDB0000273	METAB_HMDB0000273	4.6	0.703188					yes	yes	no	Thymidine	no
Staphylococcus aureus	BPH2947	Metabolomics_GC-MS	METAB_HMDB0000673	METAB_HMDB0000673	4.8	0.00206156					yes	yes	yes	Linoleic acid	yes
Staphylococcus aureus	BPH2947	Metabolomics_GC-MS	METAB_HMDB0003911	METAB_HMDB0003911	6.81	0.00150511					yes	yes	no	3-Aminoisobutanoic acid	yes
Staphylococcus aureus	BPH2947	Metabolomics_GC-MS	METAB_HMDB0000067	METAB_HMDB0000067	8.14	0.000353					yes	yes	no	Cholesterol	yes
Staphylococcus aureus	BPH2947	Metabolomics_GC-MS	METAB_HMDB0001043	METAB_HMDB0001043	11.5	7.26e-08					yes	yes	no	Arachidonic acid	yes
Staphylococcus aureus	BPH2986	Metabolomics_GC-MS	METAB_HMDB0000192	METAB_HMDB0000192	-3.76	1					yes	yes	no	L-Cystine	no
Staphylococcus aureus	BPH2986	Metabolomics_GC-MS	METAB_HMDB0003357	METAB_HMDB0003357	-3.57	1					yes	yes	no	N-Acetylornithine	no
Staphylococcus aureus	BPH2986	Metabolomics_GC-MS	METAB_HMDB0000216	METAB_HMDB0000216	-3.35	0.00361169					yes	yes	no	Norepinephrine	yes
Staphylococcus aureus	BPH2986	Metabolomics_GC-MS	METAB_HMDB0000143	METAB_HMDB0000143	-3.33	1					yes	yes	no	D-Galactose	no
Staphylococcus aureus	BPH2986	Metabolomics_GC-MS	METAB_HMDB0000975	METAB_HMDB0000975	-2.72	1					yes	yes	no	Trehalose	no
Staphylococcus aureus	BPH2986	Metabolomics_GC-MS	METAB_HMDB0000765	METAB_HMDB0000765	-2.48	0.0139775					yes	yes	yes	Mannitol	yes
Staphylococcus aureus	BPH2986	Metabolomics_GC-MS	METAB_HMDB0000646	METAB_HMDB0000646	-2.41	0.00560236					yes	yes	no	L-Arabinose	yes
Staphylococcus aureus	BPH2986	Metabolomics_GC-MS	METAB_HMDB0000283	METAB_HMDB0000283	-2.09	0.647046					yes	yes	yes	D-Ribose	no
Staphylococcus aureus	BPH2986	Metabolomics_GC-MS	METAB_HMDB0000162	METAB_HMDB0000162	-1.77	0.163075					yes	yes	yes	L-Proline	no
Staphylococcus aureus	BPH2986	Metabolomics_GC-MS	METAB_HMDB0062477	METAB_HMDB0062477	-1.63	1					yes	yes	no	2-Deoxyglucose	no
Staphylococcus aureus	BPH2986	Metabolomics_GC-MS	METAB_HMDB0000205	METAB_HMDB0000205	-1.6	0.146628					yes	yes	no	Phenylpyruvic acid	no
Staphylococcus aureus	BPH2986	Metabolomics_GC-MS	METAB_HMDB0000754	METAB_HMDB0000754	-1.58	0.0649013					yes	yes	no	3-Hydroxyisovaleric acid	no
Staphylococcus aureus	BPH2986	Metabolomics_GC-MS	METAB_HMDB0000618	METAB_HMDB0000618	-1.56	0.22566					yes	yes	no	D-Ribulose 5-phosphate	no
Staphylococcus aureus	BPH2986	Metabolomics_GC-MS	METAB_HMDB0000020	METAB_HMDB0000020	-1.54	1					yes	yes	no	p-Hydroxyphenylacetic acid	no
Staphylococcus aureus	BPH2986	Metabolomics_GC-MS	METAB_HMDB0000112	METAB_HMDB0000112	-1.48	1					yes	yes	yes	Gamma-Aminobutyric acid	no
Staphylococcus aureus	BPH2986	Metabolomics_GC-MS	METAB_HMDB0000122	METAB_HMDB0000122	-1.42	0.990034					yes	yes	yes	D-Glucose	no
Staphylococcus aureus	BPH2986	Metabolomics_GC-MS	METAB_HMDB0000107	METAB_HMDB0000107	-1.33	1					yes	yes	no	Galactitol	no
Staphylococcus aureus	BPH2986	Metabolomics_GC-MS	METAB_HMDB0032538	METAB_HMDB0032538	-1.33	0.232401					yes	yes	no	Triethanolamine	no
Staphylococcus aureus	BPH2986	Metabolomics_GC-MS	METAB_HMDB0000258	METAB_HMDB0000258	-1.3	0.383391					yes	yes	yes	Sucrose	no
Staphylococcus aureus	BPH2986	Metabolomics_GC-MS	METAB_HMDB0000812	METAB_HMDB0000812	-1.29	0.361908					yes	yes	yes	N-Acetyl-L-aspartic acid	no
Staphylococcus aureus	BPH2986	Metabolomics_GC-MS	METAB_HMDB0000247	METAB_HMDB0000247	-1.28	1					yes	yes	yes	Sorbitol	no
Staphylococcus aureus	BPH2986	Metabolomics_GC-MS	METAB_HMDB0000163	METAB_HMDB0000163	-1.25	1					yes	yes	yes	D-Maltose	no
Staphylococcus aureus	BPH2986	Metabolomics_GC-MS	METAB_HMDB0000209	METAB_HMDB0000209	-1.24	1					yes	yes	no	Phenylacetic acid	no
Staphylococcus aureus	BPH2986	Metabolomics_GC-MS	METAB_HMDB0001548	METAB_HMDB0001548	-1.24	0.990034					yes	yes	yes	D-Ribose 5-phosphate	no
Staphylococcus aureus	BPH2986	Metabolomics_GC-MS	METAB_HMDB0001257	METAB_HMDB0001257	-1.21	0.990034					yes	yes	no	Spermidine	no
Staphylococcus aureus	BPH2986	Metabolomics_GC-MS	METAB_HMDB0000574	METAB_HMDB0000574	-1.16	1					yes	yes	yes	L-Cysteine	no
Staphylococcus aureus	BPH2986	Metabolomics_GC-MS	METAB_HMDB0001129	METAB_HMDB0001129	-1.04	1					yes	yes	no	N-Acetylmannosamine	no
Staphylococcus aureus	BPH2986	Metabolomics_GC-MS	METAB_HMDB0031075	METAB_HMDB0031075	-1.04	1					yes	yes	no	Glycerol 1-octadecanoate	no
Staphylococcus aureus	BPH2986	Metabolomics_GC-MS	METAB_HMDB0000511	METAB_HMDB0000511	-0.99	0.701163					yes	yes	yes	Capric acid	no
Staphylococcus aureus	BPH2986	Metabolomics_GC-MS	METAB_HMDB0002917	METAB_HMDB0002917	-0.88	1					yes	yes	no	D-Xylitol	no
Staphylococcus aureus	BPH2986	Metabolomics_GC-MS	METAB_HMDB0000167	METAB_HMDB0000167	-0.86	1					yes	yes	yes	L-Threonine	no
Staphylococcus aureus	BPH2986	Metabolomics_GC-MS	METAB_HMDB0000482	METAB_HMDB0000482	-0.84	0.532905					yes	yes	yes	Caprylic acid	no
Staphylococcus aureus	BPH2986	Metabolomics_GC-MS	METAB_HMDB0034252	METAB_HMDB0034252	-0.81	1					yes	yes	yes	2-Aminoheptanedioic acid	no
Staphylococcus aureus	BPH2986	Metabolomics_GC-MS	METAB_L-(13C5,15N)-Valine	METAB_L-(13C5,15N)-Valine	-0.78	1					yes	yes	no	L-(13C5,15N)-Valine	no
Staphylococcus aureus	BPH2986	Metabolomics_GC-MS	METAB_HMDB0000005	METAB_HMDB0000005	-0.75	1					yes	yes	no	2-Ketobutyric acid	no
Staphylococcus aureus	BPH2986	Metabolomics_GC-MS	METAB_HMDB0000294	METAB_HMDB0000294	-0.75	1					yes	yes	no	Urea	no
Staphylococcus aureus	BPH2986	Metabolomics_GC-MS	METAB_HMDB0000168	METAB_HMDB0000168	-0.71	1					yes	yes	no	L-Asparagine	no
Staphylococcus aureus	BPH2986	Metabolomics_GC-MS	METAB_HMDB0001870	METAB_HMDB0001870	-0.7	1					yes	yes	yes	Benzoic acid	no
Staphylococcus aureus	BPH2986	Metabolomics_GC-MS	METAB_HMDB0000847	METAB_HMDB0000847	-0.7	0.939289					yes	yes	yes	Pelargonic acid	no
Staphylococcus aureus	BPH2986	Metabolomics_GC-MS	METAB_HMDB0001844	METAB_HMDB0001844	-0.69	1					yes	yes	yes	Methylsuccinic acid	no
Staphylococcus aureus	BPH2986	Metabolomics_GC-MS	METAB_HMDB0000640	METAB_HMDB0000640	-0.68	1					yes	yes	no	Levoglucosan	no
Staphylococcus aureus	BPH2986	Metabolomics_GC-MS	METAB_HMDB0002350	METAB_HMDB0002350	-0.67	1					yes	yes	no	Octadecanol	no
Staphylococcus aureus	BPH2986	Metabolomics_GC-MS	METAB_HMDB0000535	METAB_HMDB0000535	-0.65	1					yes	yes	yes	Caproic acid	no
Staphylococcus aureus	BPH2986	Metabolomics_GC-MS	METAB_HMDB0000742	METAB_HMDB0000742	-0.65	1					yes	yes	yes	Homocysteine	no
Staphylococcus aureus	BPH2986	Metabolomics_GC-MS	METAB_HMDB0000191	METAB_HMDB0000191	-0.63	1					yes	yes	yes	L-Aspartic acid	no
Staphylococcus aureus	BPH2986	Metabolomics_GC-MS	METAB_HMDB0000749	METAB_HMDB0000749	-0.51	1					yes	yes	yes	Mesaconic acid	no
Staphylococcus aureus	BPH2986	Metabolomics_GC-MS	METAB_HMDB0003338	METAB_HMDB0003338	-0.48	1					yes	yes	no	Hydroxylamine	no
Staphylococcus aureus	BPH2986	Metabolomics_GC-MS	METAB_HMDB0000638	METAB_HMDB0000638	-0.45	1					yes	yes	yes	Dodecanoic acid	no
Staphylococcus aureus	BPH2986	Metabolomics_GC-MS	METAB_HMDB0000357	METAB_HMDB0000357	-0.43	1					yes	yes	yes	3-Hydroxybutyric acid	no
Staphylococcus aureus	BPH2986	Metabolomics_GC-MS	METAB_HMDB0000148	METAB_HMDB0000148	-0.39	1					yes	yes	yes	L-Glutamic acid	no
Staphylococcus aureus	BPH2986	Metabolomics_GC-MS	METAB_HMDB0000568	METAB_HMDB0000568	-0.39	1					yes	yes	no	D-Arabitol	no
Staphylococcus aureus	BPH2986	Metabolomics_GC-MS	METAB_HMDB0000176	METAB_HMDB0000176	-0.35	1					yes	yes	yes	Maleic acid	no
Staphylococcus aureus	BPH2986	Metabolomics_GC-MS	METAB_HMDB0000744	METAB_HMDB0000744	-0.35	1					yes	yes	yes	Malic acid	no
Staphylococcus aureus	BPH2986	Metabolomics_GC-MS	METAB_HMDB0000099	METAB_HMDB0000099	-0.31	1					yes	yes	no	L-Cystathionine	no
Staphylococcus aureus	BPH2986	Metabolomics_GC-MS	METAB_HMDB0000301	METAB_HMDB0000301	-0.31	1					yes	yes	yes	Urocanic acid	no
Staphylococcus aureus	BPH2986	Metabolomics_GC-MS	METAB_HMDB0001392	METAB_HMDB0001392	-0.27	1					yes	yes	no	p-Aminobenzoic acid	no
Staphylococcus aureus	BPH2986	Metabolomics_GC-MS	METAB_HMDB0000296	METAB_HMDB0000296	-0.26	1					yes	yes	yes	Uridine	no
Staphylococcus aureus	BPH2986	Metabolomics_GC-MS	METAB_HMDB0002991	METAB_HMDB0002991	-0.24	1					yes	yes	no	Cysteamine	no
Staphylococcus aureus	BPH2986	Metabolomics_GC-MS	METAB_HMDB0000625	METAB_HMDB0000625	-0.19	1					yes	yes	no	Gluconic acid	no
Staphylococcus aureus	BPH2986	Metabolomics_GC-MS	METAB_HMDB0000094	METAB_HMDB0000094	-0.18	1					yes	yes	yes	Citric acid	no
Staphylococcus aureus	BPH2986	Metabolomics_GC-MS	METAB_HMDB0000661	METAB_HMDB0000661	-0.18	1					yes	yes	yes	Glutaric acid	no
Staphylococcus aureus	BPH2986	Metabolomics_GC-MS	METAB_3-Aminoglutaric acid	METAB_3-Aminoglutaric acid	-0.17	1					yes	yes	yes	3-Aminoglutaric acid	no
Staphylococcus aureus	BPH2986	Metabolomics_GC-MS	METAB_HMDB0001076	METAB_HMDB0001076	-0.17	1					yes	yes	no	Fructose 1-phosphate	no
Staphylococcus aureus	BPH2986	Metabolomics_GC-MS	METAB_HMDB0000784	METAB_HMDB0000784	-0.16	1					yes	yes	no	Azelaic acid	no
Staphylococcus aureus	BPH2986	Metabolomics_GC-MS	METAB_HMDB0000929	METAB_HMDB0000929	-0.13	1					yes	yes	yes	L-Tryptophan	no
Staphylococcus aureus	BPH2986	Metabolomics_GC-MS	METAB_HMDB0001431	METAB_HMDB0001431	-0.12	1					yes	yes	no	Pyridoxamine	no
Staphylococcus aureus	BPH2986	Metabolomics_GC-MS	METAB_HMDB0002931	METAB_HMDB0002931	-0.1	1					yes	yes	no	N-Acetylserine	no
Staphylococcus aureus	BPH2986	Metabolomics_GC-MS	METAB_HMDB0000426	METAB_HMDB0000426	-0.09	1					yes	yes	yes	Citramalic acid	no
Staphylococcus aureus	BPH2986	Metabolomics_GC-MS	METAB_HMDB0042032	METAB_HMDB0042032	-0.09	1					yes	yes	no	Thiodiacetic acid	no
Staphylococcus aureus	BPH2986	Metabolomics_GC-MS	METAB_HMDB0000532	METAB_HMDB0000532	-0.07	1					yes	yes	no	Acetylglycine	no
Staphylococcus aureus	BPH2986	Metabolomics_GC-MS	METAB_HMDB0000214	METAB_HMDB0000214	-0.05	1					yes	yes	no	Ornithine	no
Staphylococcus aureus	BPH2986	Metabolomics_GC-MS	METAB_HMDB0000139	METAB_HMDB0000139	-0.02	1					yes	yes	yes	Glyceric acid	no
Staphylococcus aureus	BPH2986	Metabolomics_GC-MS	METAB_HMDB0000630	METAB_HMDB0000630	-0.01	1					yes	yes	yes	Cytosine	no
Staphylococcus aureus	BPH2986	Metabolomics_GC-MS	METAB_HMDB0000663	METAB_HMDB0000663	-0.01	1					yes	yes	no	Glucaric acid	no
Staphylococcus aureus	BPH2986	Metabolomics_GC-MS	METAB_HMDB0000134	METAB_HMDB0000134	0	1					yes	yes	yes	Fumaric acid	no
Staphylococcus aureus	BPH2986	Metabolomics_GC-MS	METAB_HMDB0000158	METAB_HMDB0000158	0.03	1					yes	yes	yes	L-Tyrosine	no
Staphylococcus aureus	BPH2986	Metabolomics_GC-MS	METAB_HMDB0004825	METAB_HMDB0004825	0.04	1					yes	yes	no	p-Octopamine	no
Staphylococcus aureus	BPH2986	Metabolomics_GC-MS	METAB_HMDB0001401	METAB_HMDB0001401	0.06	1					yes	yes	no	Glucose 6-phosphate	no
Staphylococcus aureus	BPH2986	Metabolomics_GC-MS	METAB_HMDB0000206	METAB_HMDB0000206	0.09	1					yes	yes	no	N6-Acetyl-L-lysine	no
Staphylococcus aureus	BPH2986	Metabolomics_GC-MS	METAB_HMDB0002117	METAB_HMDB0002117	0.09	1					yes	yes	no	Oleamide	no
Staphylococcus aureus	BPH2986	Metabolomics_GC-MS	METAB_HMDB0000827	METAB_HMDB0000827	0.12	1					yes	yes	yes	Stearic acid	no
Staphylococcus aureus	BPH2986	Metabolomics_GC-MS	METAB_HMDB0000187	METAB_HMDB0000187	0.14	1					yes	yes	yes	L-Serine	no
Staphylococcus aureus	BPH2986	Metabolomics_GC-MS	METAB_HMDB0000056	METAB_HMDB0000056	0.18	1					yes	yes	yes	Beta-Alanine	no
Staphylococcus aureus	BPH2986	Metabolomics_GC-MS	METAB_HMDB0000243	METAB_HMDB0000243	0.19	1					yes	yes	yes	Pyruvic acid	no
Staphylococcus aureus	BPH2986	Metabolomics_GC-MS	METAB_HMDB0000508	METAB_HMDB0000508	0.19	1					yes	yes	no	Ribitol	no
Staphylococcus aureus	BPH2986	Metabolomics_GC-MS	METAB_HMDB0000060	METAB_HMDB0000060	0.23	1					yes	yes	yes	Acetoacetic acid	no
Staphylococcus aureus	BPH2986	Metabolomics_GC-MS	METAB_HMDB0000008	METAB_HMDB0000008	0.25	1					yes	yes	no	2-Hydroxybutyric acid	no
Staphylococcus aureus	BPH2986	Metabolomics_GC-MS	METAB_HMDB0000254	METAB_HMDB0000254	0.28	1					yes	yes	yes	Succinic acid	no
Staphylococcus aureus	BPH2986	Metabolomics_GC-MS	METAB_HMDB0000904	METAB_HMDB0000904	0.32	1					yes	yes	no	Citrulline	no
Staphylococcus aureus	BPH2986	Metabolomics_GC-MS	METAB_HMDB0001514	METAB_HMDB0001514	0.33	1					yes	yes	no	Glucosamine	no
Staphylococcus aureus	BPH2986	Metabolomics_GC-MS	METAB_HMDB0002259	METAB_HMDB0002259	0.34	1					yes	yes	yes	Heptadecanoic acid	no
Staphylococcus aureus	BPH2986	Metabolomics_GC-MS	METAB_HMDB0002520	METAB_HMDB0002520	0.35	1					yes	yes	yes	Beta-Glycerophosphoric acid	no
Staphylococcus aureus	BPH2986	Metabolomics_GC-MS	METAB_HMDB0006029	METAB_HMDB0006029	0.36	1					yes	yes	yes	N-Acetylglutamine	no
Staphylococcus aureus	BPH2986	Metabolomics_GC-MS	METAB_HMDB0000300	METAB_HMDB0000300	0.39	1					yes	yes	yes	Uracil	no
Staphylococcus aureus	BPH2986	Metabolomics_GC-MS	METAB_HMDB0000779	METAB_HMDB0000779	0.46	1					yes	yes	no	Phenyllactic acid	no
Staphylococcus aureus	BPH2986	Metabolomics_GC-MS	METAB_HMDB0000159	METAB_HMDB0000159	0.47	1					yes	yes	yes	L-Phenylalanine	no
Staphylococcus aureus	BPH2986	Metabolomics_GC-MS	METAB_HMDB0001078	METAB_HMDB0001078	0.48	1					yes	yes	no	Mannose 6-phosphate	no
Staphylococcus aureus	BPH2986	Metabolomics_GC-MS	METAB_HMDB0001473	METAB_HMDB0001473	0.49	1					yes	yes	yes	Dihydroxyacetone phosphate	no
Staphylococcus aureus	BPH2986	Metabolomics_GC-MS	METAB_HMDB0000132	METAB_HMDB0000132	0.52	1					yes	yes	yes	Guanine	no
Staphylococcus aureus	BPH2986	Metabolomics_GC-MS	METAB_HMDB0000126	METAB_HMDB0000126	0.63	1					yes	yes	yes	Glycerol 3-phosphate	no
Staphylococcus aureus	BPH2986	Metabolomics_GC-MS	METAB_HMDB0000177	METAB_HMDB0000177	0.63	1					yes	yes	no	L-Histidine	no
Staphylococcus aureus	BPH2986	Metabolomics_GC-MS	METAB_HMDB0001406	METAB_HMDB0001406	0.64	0.884345					yes	yes	yes	Niacinamide	no
Staphylococcus aureus	BPH2986	Metabolomics_GC-MS	METAB_HMDB0000149	METAB_HMDB0000149	0.66	1					yes	yes	yes	Ethanolamine	no
Staphylococcus aureus	BPH2986	Metabolomics_GC-MS	METAB_HMDB0000169	METAB_HMDB0000169	0.73	1					yes	yes	no	D-Mannose	no
Staphylococcus aureus	BPH2986	Metabolomics_GC-MS	METAB_HMDB0000719	METAB_HMDB0000719	0.74	1					yes	yes	no	L-Homoserine	no
Staphylococcus aureus	BPH2986	Metabolomics_GC-MS	METAB_HMDB0000362	METAB_HMDB0000362	0.75	1					yes	yes	yes	2-Phosphoglyceric acid	no
Staphylococcus aureus	BPH2986	Metabolomics_GC-MS	METAB_HMDB0000190	METAB_HMDB0000190	0.76	1					yes	yes	yes	L-Lactic acid	no
Staphylococcus aureus	BPH2986	Metabolomics_GC-MS	METAB_HMDB0000452	METAB_HMDB0000452	0.77	1					yes	yes	no	L-Alpha-aminobutyric acid	no
Staphylococcus aureus	BPH2986	Metabolomics_GC-MS	METAB_HMDB0000208	METAB_HMDB0000208	0.84	1					yes	yes	yes	Oxoglutaric acid;2-Ketoglutarate	no
Staphylococcus aureus	BPH2986	Metabolomics_GC-MS	METAB_HMDB0000220	METAB_HMDB0000220	0.84	0.303453					yes	yes	yes	Palmitic acid	no
Staphylococcus aureus	BPH2986	Metabolomics_GC-MS	METAB_HMDB0000725	METAB_HMDB0000725	0.87	0.304819					yes	yes	no	4-Hydroxyproline	no
Staphylococcus aureus	BPH2986	Metabolomics_GC-MS	METAB_HMDB0000448	METAB_HMDB0000448	0.94	1					yes	yes	no	Adipic acid	no
Staphylococcus aureus	BPH2986	Metabolomics_GC-MS	METAB_HMDB0000696	METAB_HMDB0000696	0.95	0.27264					yes	yes	yes	L-Methionine	no
Staphylococcus aureus	BPH2986	Metabolomics_GC-MS	METAB_HMDB0001488	METAB_HMDB0001488	0.99	1					yes	yes	yes	Nicotinic acid	no
Staphylococcus aureus	BPH2986	Metabolomics_GC-MS	METAB_HMDB0000807	METAB_HMDB0000807	1	1					yes	yes	yes	3-Phosphoglyceric acid	no
Staphylococcus aureus	BPH2986	Metabolomics_GC-MS	METAB_HMDB0000161	METAB_HMDB0000161	1.07	0.317488					yes	yes	yes	L-Alanine	no
Staphylococcus aureus	BPH2986	Metabolomics_GC-MS	METAB_HMDB0000172	METAB_HMDB0000172	1.09	1					yes	yes	yes	L-Isoleucine	no
Staphylococcus aureus	BPH2986	Metabolomics_GC-MS	METAB_HMDB0000050	METAB_HMDB0000050	1.17	0.460377					yes	yes	yes	Adenosine	no
Staphylococcus aureus	BPH2986	Metabolomics_GC-MS	METAB_HMDB0000115	METAB_HMDB0000115	1.18	0.00412847					yes	yes	yes	Glycolic acid	yes
Staphylococcus aureus	BPH2986	Metabolomics_GC-MS	METAB_HMDB0000306	METAB_HMDB0000306	1.24	1					yes	yes	no	Tyramine	no
Staphylococcus aureus	BPH2986	Metabolomics_GC-MS	METAB_HMDB0000133	METAB_HMDB0000133	1.26	1					yes	yes	yes	Guanosine	no
Staphylococcus aureus	BPH2986	Metabolomics_GC-MS	METAB_HMDB0000263	METAB_HMDB0000263	1.3	1					yes	yes	yes	Phosphoenolpyruvic acid	no
Staphylococcus aureus	BPH2986	Metabolomics_GC-MS	METAB_HMDB0001900	METAB_HMDB0001900	1.3	1					yes	yes	no	Ribonolactone	no
Staphylococcus aureus	BPH2986	Metabolomics_GC-MS	METAB_HMDB0000123	METAB_HMDB0000123	1.35	1					yes	yes	yes	Glycine	no
Staphylococcus aureus	BPH2986	Metabolomics_GC-MS	METAB_HMDB0000996	METAB_HMDB0000996	1.48	0.0918692					yes	yes	no	3-Sulfinoalanine	no
Staphylococcus aureus	BPH2986	Metabolomics_GC-MS	METAB_HMDB0000687	METAB_HMDB0000687	1.51	1					yes	yes	yes	L-Leucine	no
Staphylococcus aureus	BPH2986	Metabolomics_GC-MS	METAB_HMDB0000092	METAB_HMDB0000092	1.56	8.95e-05					yes	yes	yes	Dimethylglycine	yes
Staphylococcus aureus	BPH2986	Metabolomics_GC-MS	METAB_HMDB0000694	METAB_HMDB0000694	1.62	0.00840736					yes	yes	yes	L-2-Hydroxyglutaric acid	yes
Staphylococcus aureus	BPH2986	Metabolomics_GC-MS	METAB_HMDB0000157	METAB_HMDB0000157	1.66	1					yes	yes	no	Hypoxanthine	no
Staphylococcus aureus	BPH2986	Metabolomics_GC-MS	METAB_HMDB0000428	METAB_HMDB0000428	1.7	0.0415206					yes	yes	no	3-Hydroxyglutaric acid	yes
Staphylococcus aureus	BPH2986	Metabolomics_GC-MS	METAB_HMDB0000262	METAB_HMDB0000262	1.95	0.458209					yes	yes	yes	Thymine	no
Staphylococcus aureus	BPH2986	Metabolomics_GC-MS	METAB_HMDB0000211	METAB_HMDB0000211	2.1	0.0404903					yes	yes	yes	Myo-inositol;2-Hydroxy-3-methylbutyric acid	yes
Staphylococcus aureus	BPH2986	Metabolomics_GC-MS	METAB_HMDB0000182	METAB_HMDB0000182	2.14	0.820052					yes	yes	yes	L-Lysine	no
Staphylococcus aureus	BPH2986	Metabolomics_GC-MS	METAB_HMDB0000965	METAB_HMDB0000965	2.35	3.11e-05					yes	yes	no	Hypotaurine	yes
Staphylococcus aureus	BPH2986	Metabolomics_GC-MS	METAB_HMDB0000883	METAB_HMDB0000883	2.42	0.365553					yes	yes	yes	L-Valine	no
Staphylococcus aureus	BPH2986	Metabolomics_GC-MS	METAB_HMDB0000355	METAB_HMDB0000355	2.47	0.232401					yes	yes	no	3-Hydroxymethylglutaric acid	no
Staphylococcus aureus	BPH2986	Metabolomics_GC-MS	METAB_HMDB0000303	METAB_HMDB0000303	2.57	0.0620808					yes	yes	no	Tryptamine	no
Staphylococcus aureus	BPH2986	Metabolomics_GC-MS	METAB_HMDB0001414	METAB_HMDB0001414	2.72	0.00118992					yes	yes	no	Putrescine	yes
Staphylococcus aureus	BPH2986	Metabolomics_GC-MS	METAB_HMDB0062584	METAB_HMDB0062584	2.91	0.0386225					yes	yes	no	2-Hydroxy-3-methylbutyric acid	yes
Staphylococcus aureus	BPH2986	Metabolomics_GC-MS	METAB_HMDB0000207	METAB_HMDB0000207	3.03	0.00137157					yes	yes	yes	Oleic acid	yes
Staphylococcus aureus	BPH2986	Metabolomics_GC-MS	METAB_HMDB0000641	METAB_HMDB0000641	3.2	1					yes	yes	no	L-Glutamine	no
Staphylococcus aureus	BPH2986	Metabolomics_GC-MS	METAB_HMDB0000573	METAB_HMDB0000573	3.21	0.00507578					yes	yes	yes	Elaidic acid	yes
Staphylococcus aureus	BPH2986	Metabolomics_GC-MS	METAB_HMDB0000251	METAB_HMDB0000251	3.87	0.301483					yes	yes	no	Taurine	no
Staphylococcus aureus	BPH2986	Metabolomics_GC-MS	METAB_HMDB0000226	METAB_HMDB0000226	3.9	1					yes	yes	yes	Orotic acid	no
Staphylococcus aureus	BPH2986	Metabolomics_GC-MS	METAB_HMDB0013674	METAB_HMDB0013674	3.92	8.14e-05					yes	yes	yes	1,2,3-Trihydroxybenzene	yes
Staphylococcus aureus	BPH2986	Metabolomics_GC-MS	METAB_HMDB0002467	METAB_HMDB0002467	4.72	0.00577313					yes	yes	no	A-Ketoglutaric acid oxime	yes
Staphylococcus aureus	BPH2986	Metabolomics_GC-MS	METAB_HMDB0003424	METAB_HMDB0003424	4.85	1					yes	yes	yes	1-Hexadecanol	no
Staphylococcus aureus	BPH2986	Metabolomics_GC-MS	METAB_HMDB0000273	METAB_HMDB0000273	5.67	0.220977					yes	yes	no	Thymidine	no
Staphylococcus aureus	BPH2986	Metabolomics_GC-MS	METAB_HMDB0000673	METAB_HMDB0000673	5.85	0.302464					yes	yes	yes	Linoleic acid	no
Staphylococcus aureus	BPH2986	Metabolomics_GC-MS	METAB_HMDB0003229	METAB_HMDB0003229	6.59	0.104011					yes	yes	yes	Palmitoleic acid	no
Staphylococcus aureus	BPH2986	Metabolomics_GC-MS	METAB_HMDB0003911	METAB_HMDB0003911	7.48	6.41e-07					yes	yes	no	3-Aminoisobutanoic acid	yes
Staphylococcus aureus	BPH2986	Metabolomics_GC-MS	METAB_HMDB0000067	METAB_HMDB0000067	7.57	0.000784					yes	yes	no	Cholesterol	yes
Staphylococcus aureus	BPH2986	Metabolomics_GC-MS	METAB_HMDB0001043	METAB_HMDB0001043	8.55	0.731846					yes	yes	no	Arachidonic acid	no

## Sheet: GC-MS - Streptococcus pyogenes
species	strain	experiment	entity_id	core_entity_id	logFC	FDR	gene_name	annotation_description	seq_id	core_consensus_annotation	is_genus_core	is_species_core	is_inter_species_core	additional_id	is_significant
Streptococcus pyogenes	5448	Metabolomics_GC-MS	METAB_HMDB0000263	METAB_HMDB0000263	-5.58	0.00628017					yes	yes	yes	Phosphoenolpyruvic acid	yes
Streptococcus pyogenes	5448	Metabolomics_GC-MS	METAB_HMDB0000362	METAB_HMDB0000362	-5.25	0.0153605					yes	yes	yes	2-Phosphoglyceric acid	yes
Streptococcus pyogenes	5448	Metabolomics_GC-MS	METAB_HMDB0000807	METAB_HMDB0000807	-4.62	0.00221095					yes	yes	yes	3-Phosphoglyceric acid	yes
Streptococcus pyogenes	5448	Metabolomics_GC-MS	METAB_HMDB0000996	METAB_HMDB0000996	-3.57	0.798786					yes	yes	no	3-Sulfinoalanine	no
Streptococcus pyogenes	5448	Metabolomics_GC-MS	METAB_Sedoheptulose-meto-6TMS	METAB_Sedoheptulose-meto-6TMS	-3.46	0.00214918					yes	yes	no	Sedoheptulose-meto-6TMS	yes
Streptococcus pyogenes	5448	Metabolomics_GC-MS	METAB_HMDB0000167	METAB_HMDB0000167	-3.44	0.0075758					yes	yes	yes	L-Threonine	yes
Streptococcus pyogenes	5448	Metabolomics_GC-MS	METAB_HMDB0000168	METAB_HMDB0000168	-3.36	0.0205796					yes	yes	no	L-Asparagine	yes
Streptococcus pyogenes	5448	Metabolomics_GC-MS	METAB_HMDB0000210	METAB_HMDB0000210	-3.13	9.56e-05					yes	yes	no	Pantothenic acid	yes
Streptococcus pyogenes	5448	Metabolomics_GC-MS	METAB_HMDB0000073	METAB_HMDB0000073	-2.73	0.000322					yes	yes	no	Dopamine	yes
Streptococcus pyogenes	5448	Metabolomics_GC-MS	METAB_HMDB0000162	METAB_HMDB0000162	-2.71	0.632173					yes	yes	yes	L-Proline	no
Streptococcus pyogenes	5448	Metabolomics_GC-MS	METAB_HMDB0000262	METAB_HMDB0000262	-2.52	0.000489					yes	yes	yes	Thymine	yes
Streptococcus pyogenes	5448	Metabolomics_GC-MS	METAB_HMDB0000187	METAB_HMDB0000187	-2.49	1					yes	yes	yes	L-Serine	no
Streptococcus pyogenes	5448	Metabolomics_GC-MS	METAB_HMDB0000828	METAB_HMDB0000828	-2.41	1					yes	yes	no	Ureidosuccinic acid	no
Streptococcus pyogenes	5448	Metabolomics_GC-MS	METAB_HMDB0000034	METAB_HMDB0000034	-2.26	0.394982					yes	yes	yes	Adenine	no
Streptococcus pyogenes	5448	Metabolomics_GC-MS	METAB_HMDB0000296	METAB_HMDB0000296	-2.25	0.199406					yes	yes	yes	Uridine	no
Streptococcus pyogenes	5448	Metabolomics_GC-MS	METAB_HMDB0000139	METAB_HMDB0000139	-2.15	0.00637373					yes	yes	yes	Glyceric acid	yes
Streptococcus pyogenes	5448	Metabolomics_GC-MS	METAB_HMDB0000283	METAB_HMDB0000283	-1.91	0.0212689					yes	yes	yes	D-Ribose	yes
Streptococcus pyogenes	5448	Metabolomics_GC-MS	METAB_Glutathione-nTMS	METAB_Glutathione-nTMS	-1.75	1					yes	yes	no	Glutathione-nTMS	no
Streptococcus pyogenes	5448	Metabolomics_GC-MS	METAB_HMDB0000943	METAB_HMDB0000943	-1.48	1					yes	yes	yes	Threonic acid	no
Streptococcus pyogenes	5448	Metabolomics_GC-MS	METAB_HMDB0000172	METAB_HMDB0000172	-1.47	0.64241					yes	yes	yes	L-Isoleucine	no
Streptococcus pyogenes	5448	Metabolomics_GC-MS	METAB_HMDB0000640	METAB_HMDB0000640	-1.43	0.429353					yes	yes	no	Levoglucosan	no
Streptococcus pyogenes	5448	Metabolomics_GC-MS	METAB_HMDB0001488	METAB_HMDB0001488	-1.26	1					yes	yes	yes	Nicotinic acid	no
Streptococcus pyogenes	5448	Metabolomics_GC-MS	METAB_HMDB0000243	METAB_HMDB0000243	-1.24	0.00184542					yes	yes	yes	Pyruvic acid	yes
Streptococcus pyogenes	5448	Metabolomics_GC-MS	METAB_HMDB0000696	METAB_HMDB0000696	-1.16	0.611173					yes	yes	yes	L-Methionine	no
Streptococcus pyogenes	5448	Metabolomics_GC-MS	METAB_HMDB0029942	METAB_HMDB0029942	-1.13	1					yes	yes	no	D-Arabinose	no
Streptococcus pyogenes	5448	Metabolomics_GC-MS	METAB_HMDB0000749	METAB_HMDB0000749	-0.97	1					yes	yes	yes	Mesaconic acid	no
Streptococcus pyogenes	5448	Metabolomics_GC-MS	METAB_HMDB0034252	METAB_HMDB0034252	-0.97	1					yes	yes	yes	2-Aminoheptanedioic acid	no
Streptococcus pyogenes	5448	Metabolomics_GC-MS	METAB_HMDB0000214	METAB_HMDB0000214	-0.84	1					yes	yes	no	Ornithine	no
Streptococcus pyogenes	5448	Metabolomics_GC-MS	METAB_HMDB0000300	METAB_HMDB0000300	-0.79	0.474202					yes	yes	yes	Uracil	no
Streptococcus pyogenes	5448	Metabolomics_GC-MS	METAB_HMDB0000126	METAB_HMDB0000126	-0.71	1					yes	yes	yes	Glycerol 3-phosphate	no
Streptococcus pyogenes	5448	Metabolomics_GC-MS	METAB_HMDB0000224	METAB_HMDB0000224	-0.65	1					yes	yes	no	O-Phosphoethanolamine	no
Streptococcus pyogenes	5448	Metabolomics_GC-MS	METAB_HMDB0000660	METAB_HMDB0000660	-0.59	1					yes	yes	yes	D-Fructose	no
Streptococcus pyogenes	5448	Metabolomics_GC-MS	METAB_HMDB0000205	METAB_HMDB0000205	-0.49	1					yes	yes	no	Phenylpyruvic acid	no
Streptococcus pyogenes	5448	Metabolomics_GC-MS	METAB_HMDB0000574	METAB_HMDB0000574	-0.48	1					yes	yes	yes	L-Cysteine	no
Streptococcus pyogenes	5448	Metabolomics_GC-MS	METAB_HMDB0000754	METAB_HMDB0000754	-0.44	1					yes	yes	no	3-Hydroxyisovaleric acid	no
Streptococcus pyogenes	5448	Metabolomics_GC-MS	METAB_HMDB0000630	METAB_HMDB0000630	-0.36	0.806819					yes	yes	yes	Cytosine	no
Streptococcus pyogenes	5448	Metabolomics_GC-MS	METAB_HMDB0001473	METAB_HMDB0001473	-0.34	1					yes	yes	yes	Dihydroxyacetone phosphate	no
Streptococcus pyogenes	5448	Metabolomics_GC-MS	METAB_HMDB0001406	METAB_HMDB0001406	-0.33	1					yes	yes	yes	Niacinamide	no
Streptococcus pyogenes	5448	Metabolomics_GC-MS	METAB_HMDB0002520	METAB_HMDB0002520	-0.31	1					yes	yes	yes	Beta-Glycerophosphoric acid	no
Streptococcus pyogenes	5448	Metabolomics_GC-MS	METAB_HMDB0000294	METAB_HMDB0000294	-0.29	1					yes	yes	no	Urea	no
Streptococcus pyogenes	5448	Metabolomics_GC-MS	METAB_HMDB0002931	METAB_HMDB0002931	-0.27	1					yes	yes	no	N-Acetylserine	no
Streptococcus pyogenes	5448	Metabolomics_GC-MS	METAB_HMDB0000123	METAB_HMDB0000123	-0.24	1					yes	yes	yes	Glycine	no
Streptococcus pyogenes	5448	Metabolomics_GC-MS	METAB_HMDB0000500	METAB_HMDB0000500	-0.22	1					yes	yes	no	4-Hydroxybenzoic acid	no
Streptococcus pyogenes	5448	Metabolomics_GC-MS	METAB_HMDB0000209	METAB_HMDB0000209	-0.19	1					yes	yes	no	Phenylacetic acid	no
Streptococcus pyogenes	5448	Metabolomics_GC-MS	METAB_HMDB0000714	METAB_HMDB0000714	-0.17	1					yes	yes	no	Hippuric acid	no
Streptococcus pyogenes	5448	Metabolomics_GC-MS	METAB_HMDB0032538	METAB_HMDB0032538	-0.17	1					yes	yes	no	Triethanolamine	no
Streptococcus pyogenes	5448	Metabolomics_GC-MS	METAB_HMDB0000159	METAB_HMDB0000159	-0.15	1					yes	yes	yes	L-Phenylalanine	no
Streptococcus pyogenes	5448	Metabolomics_GC-MS	METAB_HMDB0000694	METAB_HMDB0000694	-0.15	1					yes	yes	yes	L-2-Hydroxyglutaric acid	no
Streptococcus pyogenes	5448	Metabolomics_GC-MS	METAB_HMDB0000176	METAB_HMDB0000176	0.04	1					yes	yes	yes	Maleic acid	no
Streptococcus pyogenes	5448	Metabolomics_GC-MS	METAB_HMDB0000258	METAB_HMDB0000258	0.08	1					yes	yes	yes	Sucrose	no
Streptococcus pyogenes	5448	Metabolomics_GC-MS	METAB_HMDB0000407	METAB_HMDB0000407	0.1	1					yes	yes	yes	2-Hydroxy-3-methylbutyric acid	no
Streptococcus pyogenes	5448	Metabolomics_GC-MS	METAB_HMDB0000784	METAB_HMDB0000784	0.11	1					yes	yes	no	Azelaic acid	no
Streptococcus pyogenes	5448	Metabolomics_GC-MS	METAB_HMDB0000867	METAB_HMDB0000867	0.11	1					yes	yes	no	Ribonic acid	no
Streptococcus pyogenes	5448	Metabolomics_GC-MS	METAB_HMDB0000208	METAB_HMDB0000208	0.18	1					yes	yes	yes	Oxoglutaric acid;2-Ketoglutarate	no
Streptococcus pyogenes	5448	Metabolomics_GC-MS	METAB_HMDB0000482	METAB_HMDB0000482	0.19	1					yes	yes	yes	Caprylic acid	no
Streptococcus pyogenes	5448	Metabolomics_GC-MS	METAB_HMDB0000975	METAB_HMDB0000975	0.19	1					yes	yes	no	Trehalose	no
Streptococcus pyogenes	5448	Metabolomics_GC-MS	METAB_HMDB0000535	METAB_HMDB0000535	0.22	1					yes	yes	yes	Caproic acid	no
Streptococcus pyogenes	5448	Metabolomics_GC-MS	METAB_HMDB0000687	METAB_HMDB0000687	0.25	1					yes	yes	yes	L-Leucine	no
Streptococcus pyogenes	5448	Metabolomics_GC-MS	METAB_HMDB0002545	METAB_HMDB0002545	0.25	1					yes	yes	no	Galacturonic acid	no
Streptococcus pyogenes	5448	Metabolomics_GC-MS	METAB_HMDB0000847	METAB_HMDB0000847	0.28	1					yes	yes	yes	Pelargonic acid	no
Streptococcus pyogenes	5448	Metabolomics_GC-MS	METAB_HMDB0000883	METAB_HMDB0000883	0.33	1					yes	yes	yes	L-Valine	no
Streptococcus pyogenes	5448	Metabolomics_GC-MS	METAB_HMDB0000190	METAB_HMDB0000190	0.34	1					yes	yes	yes	L-Lactic acid	no
Streptococcus pyogenes	5448	Metabolomics_GC-MS	METAB_HMDB0000511	METAB_HMDB0000511	0.35	1					yes	yes	yes	Capric acid	no
Streptococcus pyogenes	5448	Metabolomics_GC-MS	METAB_HMDB0000122	METAB_HMDB0000122	0.36	1					yes	yes	yes	D-Glucose	no
Streptococcus pyogenes	5448	Metabolomics_GC-MS	METAB_HMDB0001392	METAB_HMDB0001392	0.44	1					yes	yes	no	p-Aminobenzoic acid	no
Streptococcus pyogenes	5448	Metabolomics_GC-MS	METAB_HMDB0000143	METAB_HMDB0000143	0.47	1					yes	yes	no	D-Galactose	no
Streptococcus pyogenes	5448	Metabolomics_GC-MS	METAB_HMDB0000618	METAB_HMDB0000618	0.48	1					yes	yes	no	D-Ribulose 5-phosphate	no
Streptococcus pyogenes	5448	Metabolomics_GC-MS	METAB_HMDB0002259	METAB_HMDB0002259	0.5	1					yes	yes	yes	Heptadecanoic acid	no
Streptococcus pyogenes	5448	Metabolomics_GC-MS	METAB_HMDB0000158	METAB_HMDB0000158	0.51	1					yes	yes	yes	L-Tyrosine	no
Streptococcus pyogenes	5448	Metabolomics_GC-MS	METAB_HMDB0013674	METAB_HMDB0013674	0.51	1					yes	yes	yes	1,2,3-Trihydroxybenzene	no
Streptococcus pyogenes	5448	Metabolomics_GC-MS	METAB_HMDB0000827	METAB_HMDB0000827	0.54	1					yes	yes	yes	Stearic acid	no
Streptococcus pyogenes	5448	Metabolomics_GC-MS	METAB_HMDB0001548	METAB_HMDB0001548	0.55	1					yes	yes	yes	D-Ribose 5-phosphate	no
Streptococcus pyogenes	5448	Metabolomics_GC-MS	METAB_HMDB0000191	METAB_HMDB0000191	0.57	0.722827					yes	yes	yes	L-Aspartic acid	no
Streptococcus pyogenes	5448	Metabolomics_GC-MS	METAB_HMDB0031075	METAB_HMDB0031075	0.59	1					yes	yes	no	Glycerol 1-octadecanoate	no
Streptococcus pyogenes	5448	Metabolomics_GC-MS	METAB_HMDB0001870	METAB_HMDB0001870	0.61	0.722827					yes	yes	yes	Benzoic acid	no
Streptococcus pyogenes	5448	Metabolomics_GC-MS	METAB_HMDB0000134	METAB_HMDB0000134	0.62	1					yes	yes	yes	Fumaric acid	no
Streptococcus pyogenes	5448	Metabolomics_GC-MS	METAB_HMDB0003229	METAB_HMDB0003229	0.62	1					yes	yes	yes	Palmitoleic acid	no
Streptococcus pyogenes	5448	Metabolomics_GC-MS	METAB_HMDB0003355	METAB_HMDB0003355	0.63	1					yes	yes	no	5-Aminopentanoic acid	no
Streptococcus pyogenes	5448	Metabolomics_GC-MS	METAB_HMDB0000115	METAB_HMDB0000115	0.63	0.279054					yes	yes	yes	Glycolic acid	no
Streptococcus pyogenes	5448	Metabolomics_GC-MS	METAB_HMDB0001051	METAB_HMDB0001051	0.65	1					yes	yes	no	Glyceraldehyde	no
Streptococcus pyogenes	5448	Metabolomics_GC-MS	METAB_HMDB0000220	METAB_HMDB0000220	0.67	0.491897					yes	yes	yes	Palmitic acid	no
Streptococcus pyogenes	5448	Metabolomics_GC-MS	METAB_HMDB0000638	METAB_HMDB0000638	0.67	0.132734					yes	yes	yes	Dodecanoic acid	no
Streptococcus pyogenes	5448	Metabolomics_GC-MS	METAB_HMDB0000806	METAB_HMDB0000806	0.69	1					yes	yes	yes	Myristic acid	no
Streptococcus pyogenes	5448	Metabolomics_GC-MS	METAB_HMDB0000700	METAB_HMDB0000700	0.69	0.175484					yes	yes	no	Hydroxypropionic acid	no
Streptococcus pyogenes	5448	Metabolomics_GC-MS	METAB_HMDB0000161	METAB_HMDB0000161	0.7	1					yes	yes	yes	L-Alanine	no
Streptococcus pyogenes	5448	Metabolomics_GC-MS	METAB_HMDB0000254	METAB_HMDB0000254	0.7	1					yes	yes	yes	Succinic acid	no
Streptococcus pyogenes	5448	Metabolomics_GC-MS	METAB_HMDB0000060	METAB_HMDB0000060	0.7	0.632173					yes	yes	yes	Acetoacetic acid	no
Streptococcus pyogenes	5448	Metabolomics_GC-MS	METAB_HMDB0000119	METAB_HMDB0000119	0.7	0.632173					yes	yes	no	Glyoxylic acid	no
Streptococcus pyogenes	5448	Metabolomics_GC-MS	METAB_HMDB0000742	METAB_HMDB0000742	0.7	0.632173					yes	yes	yes	Homocysteine	no
Streptococcus pyogenes	5448	Metabolomics_GC-MS	METAB_HMDB0059916	METAB_HMDB0059916	0.71	1					yes	yes	no	2,3-Dihydroxybutanedioic acid	no
Streptococcus pyogenes	5448	Metabolomics_GC-MS	METAB_HMDB0000661	METAB_HMDB0000661	0.72	1					yes	yes	yes	Glutaric acid	no
Streptococcus pyogenes	5448	Metabolomics_GC-MS	METAB_HMDB0000094	METAB_HMDB0000094	0.75	0.64241					yes	yes	yes	Citric acid	no
Streptococcus pyogenes	5448	Metabolomics_GC-MS	METAB_HMDB0000211	METAB_HMDB0000211	0.76	1					yes	yes	yes	Myo-inositol;2-Hydroxy-3-methylbutyric acid	no
Streptococcus pyogenes	5448	Metabolomics_GC-MS	METAB_HMDB0000765	METAB_HMDB0000765	0.77	1					yes	yes	yes	Mannitol	no
Streptococcus pyogenes	5448	Metabolomics_GC-MS	METAB_HMDB0000247	METAB_HMDB0000247	0.79	1					yes	yes	yes	Sorbitol	no
Streptococcus pyogenes	5448	Metabolomics_GC-MS	METAB_HMDB0000207	METAB_HMDB0000207	0.8	0.138489					yes	yes	yes	Oleic acid	no
Streptococcus pyogenes	5448	Metabolomics_GC-MS	METAB_HMDB0000573	METAB_HMDB0000573	0.83	0.0364552					yes	yes	yes	Elaidic acid	no
Streptococcus pyogenes	5448	Metabolomics_GC-MS	METAB_HMDB0011143	METAB_HMDB0011143	0.86	1					yes	yes	no	MG(18:0e/0:0/0:0)	no
Streptococcus pyogenes	5448	Metabolomics_GC-MS	METAB_HMDB0000148	METAB_HMDB0000148	0.86	0.0181806					yes	yes	yes	L-Glutamic acid	no
Streptococcus pyogenes	5448	Metabolomics_GC-MS	METAB_HMDB0000149	METAB_HMDB0000149	0.89	0.25131					yes	yes	yes	Ethanolamine	no
Streptococcus pyogenes	5448	Metabolomics_GC-MS	METAB_HMDB0000357	METAB_HMDB0000357	0.9	0.806819					yes	yes	yes	3-Hydroxybutyric acid	no
Streptococcus pyogenes	5448	Metabolomics_GC-MS	METAB_HMDB0000131	METAB_HMDB0000131	0.96	1					yes	yes	yes	Glycerol	no
Streptococcus pyogenes	5448	Metabolomics_GC-MS	METAB_HMDB0000050	METAB_HMDB0000050	1.04	1					yes	yes	yes	Adenosine	no
Streptococcus pyogenes	5448	Metabolomics_GC-MS	METAB_HMDB0002322	METAB_HMDB0002322	1.07	1					yes	yes	no	Cadaverine	no
Streptococcus pyogenes	5448	Metabolomics_GC-MS	METAB_HMDB0000812	METAB_HMDB0000812	1.1	0.404799					yes	yes	yes	N-Acetyl-L-aspartic acid	no
Streptococcus pyogenes	5448	Metabolomics_GC-MS	METAB_HMDB0000673	METAB_HMDB0000673	1.17	1					yes	yes	yes	Linoleic acid	no
Streptococcus pyogenes	5448	Metabolomics_GC-MS	METAB_HMDB0000150	METAB_HMDB0000150	1.18	0.00043					yes	yes	no	Gluconolactone	yes
Streptococcus pyogenes	5448	Metabolomics_GC-MS	METAB_HMDB0001906	METAB_HMDB0001906	1.19	1					yes	yes	no	2-Aminoisobutyric acid	no
Streptococcus pyogenes	5448	Metabolomics_GC-MS	METAB_HMDB0000092	METAB_HMDB0000092	1.29	0.989687					yes	yes	yes	Dimethylglycine	no
Streptococcus pyogenes	5448	Metabolomics_GC-MS	METAB_HMDB0000625	METAB_HMDB0000625	1.29	0.0168526					yes	yes	no	Gluconic acid	yes
Streptococcus pyogenes	5448	Metabolomics_GC-MS	METAB_HMDB0001414	METAB_HMDB0001414	1.44	0.0085863					yes	yes	no	Putrescine	yes
Streptococcus pyogenes	5448	Metabolomics_GC-MS	METAB_HMDB0004825	METAB_HMDB0004825	1.85	0.00575969					yes	yes	no	p-Octopamine	yes
Streptococcus pyogenes	5448	Metabolomics_GC-MS	METAB_HMDB0000127	METAB_HMDB0000127	1.86	1					yes	yes	no	D-Glucuronic acid	no
Streptococcus pyogenes	5448	Metabolomics_GC-MS	METAB_HMDB0003424	METAB_HMDB0003424	1.86	0.000707					yes	yes	yes	1-Hexadecanol	yes
Streptococcus pyogenes	5448	Metabolomics_GC-MS	METAB_HMDB0000744	METAB_HMDB0000744	1.87	0.231453					yes	yes	yes	Malic acid	no
Streptococcus pyogenes	5448	Metabolomics_GC-MS	METAB_HMDB0000426	METAB_HMDB0000426	1.88	0.0036906					yes	yes	yes	Citramalic acid	yes
Streptococcus pyogenes	5448	Metabolomics_GC-MS	METAB_HMDB0000056	METAB_HMDB0000056	1.98	1.89e-06					yes	yes	yes	Beta-Alanine	yes
Streptococcus pyogenes	5448	Metabolomics_GC-MS	METAB_HMDB0001844	METAB_HMDB0001844	2.32	0.632173					yes	yes	yes	Methylsuccinic acid	no
Streptococcus pyogenes	5448	Metabolomics_GC-MS	METAB_3-Aminoglutaric acid	METAB_3-Aminoglutaric acid	2.5	1					yes	yes	yes	3-Aminoglutaric acid	no
Streptococcus pyogenes	5448	Metabolomics_GC-MS	METAB_HMDB0000306	METAB_HMDB0000306	2.76	1					yes	yes	no	Tyramine	no
Streptococcus pyogenes	5448	Metabolomics_GC-MS	METAB_HMDB0000965	METAB_HMDB0000965	2.89	1					yes	yes	no	Hypotaurine	no
Streptococcus pyogenes	5448	Metabolomics_GC-MS	METAB_HMDB0062477	METAB_HMDB0062477	2.92	1					yes	yes	no	2-Deoxyglucose	no
Streptococcus pyogenes	5448	Metabolomics_GC-MS	METAB_HMDB0000182	METAB_HMDB0000182	3.09	0.0176418					yes	yes	yes	L-Lysine	yes
Streptococcus pyogenes	5448	Metabolomics_GC-MS	METAB_HMDB0000663	METAB_HMDB0000663	3.13	1					yes	yes	no	Glucaric acid	no
Streptococcus pyogenes	5448	Metabolomics_GC-MS	METAB_HMDB0001078	METAB_HMDB0001078	3.18	1					yes	yes	no	Mannose 6-phosphate	no
Streptococcus pyogenes	5448	Metabolomics_GC-MS	METAB_HMDB0000216	METAB_HMDB0000216	3.4	1					yes	yes	no	Norepinephrine	no
Streptococcus pyogenes	5448	Metabolomics_GC-MS	METAB_HMDB0002329	METAB_HMDB0002329	3.91	1					yes	yes	yes	Oxalic acid	no
Streptococcus pyogenes	5448	Metabolomics_GC-MS	METAB_HMDB0001076	METAB_HMDB0001076	5.27	0.798786					yes	yes	no	Fructose 1-phosphate	no
Streptococcus pyogenes	5448	Metabolomics_GC-MS	METAB_HMDB0000067	METAB_HMDB0000067	8.33	1.56e-06					yes	yes	no	Cholesterol	yes
Streptococcus pyogenes	HKU419	Metabolomics_GC-MS	METAB_HMDB0000263	METAB_HMDB0000263	-5.35	7.35e-06					yes	yes	yes	Phosphoenolpyruvic acid	yes
Streptococcus pyogenes	HKU419	Metabolomics_GC-MS	METAB_HMDB0000362	METAB_HMDB0000362	-5.28	3.03e-05					yes	yes	yes	2-Phosphoglyceric acid	yes
Streptococcus pyogenes	HKU419	Metabolomics_GC-MS	METAB_HMDB0000807	METAB_HMDB0000807	-4.83	8.29e-06					yes	yes	yes	3-Phosphoglyceric acid	yes
Streptococcus pyogenes	HKU419	Metabolomics_GC-MS	METAB_HMDB0000034	METAB_HMDB0000034	-4.13	1					yes	yes	yes	Adenine	no
Streptococcus pyogenes	HKU419	Metabolomics_GC-MS	METAB_HMDB0000210	METAB_HMDB0000210	-4.03	8.5e-05					yes	yes	no	Pantothenic acid	yes
Streptococcus pyogenes	HKU419	Metabolomics_GC-MS	METAB_Sedoheptulose-meto-6TMS	METAB_Sedoheptulose-meto-6TMS	-3.45	8.41e-05					yes	yes	no	Sedoheptulose-meto-6TMS	yes
Streptococcus pyogenes	HKU419	Metabolomics_GC-MS	METAB_HMDB0000828	METAB_HMDB0000828	-3.19	1					yes	yes	no	Ureidosuccinic acid	no
Streptococcus pyogenes	HKU419	Metabolomics_GC-MS	METAB_HMDB0000205	METAB_HMDB0000205	-3.18	1					yes	yes	no	Phenylpyruvic acid	no
Streptococcus pyogenes	HKU419	Metabolomics_GC-MS	METAB_HMDB0000073	METAB_HMDB0000073	-3.1	1.16e-05					yes	yes	no	Dopamine	yes
Streptococcus pyogenes	HKU419	Metabolomics_GC-MS	METAB_HMDB0000168	METAB_HMDB0000168	-3.03	0.219685					yes	yes	no	L-Asparagine	no
Streptococcus pyogenes	HKU419	Metabolomics_GC-MS	METAB_HMDB0000296	METAB_HMDB0000296	-2.78	0.349114					yes	yes	yes	Uridine	no
Streptococcus pyogenes	HKU419	Metabolomics_GC-MS	METAB_HMDB0000996	METAB_HMDB0000996	-2.74	1					yes	yes	no	3-Sulfinoalanine	no
Streptococcus pyogenes	HKU419	Metabolomics_GC-MS	METAB_HMDB0000167	METAB_HMDB0000167	-2.5	0.808437					yes	yes	yes	L-Threonine	no
Streptococcus pyogenes	HKU419	Metabolomics_GC-MS	METAB_HMDB0000262	METAB_HMDB0000262	-2.48	0.00481884					yes	yes	yes	Thymine	yes
Streptococcus pyogenes	HKU419	Metabolomics_GC-MS	METAB_HMDB0000283	METAB_HMDB0000283	-2.29	0.31266					yes	yes	yes	D-Ribose	no
Streptococcus pyogenes	HKU419	Metabolomics_GC-MS	METAB_Glutathione-nTMS	METAB_Glutathione-nTMS	-2.17	1					yes	yes	no	Glutathione-nTMS	no
Streptococcus pyogenes	HKU419	Metabolomics_GC-MS	METAB_HMDB0000224	METAB_HMDB0000224	-2.05	1					yes	yes	no	O-Phosphoethanolamine	no
Streptococcus pyogenes	HKU419	Metabolomics_GC-MS	METAB_HMDB0000139	METAB_HMDB0000139	-1.96	0.00115213					yes	yes	yes	Glyceric acid	yes
Streptococcus pyogenes	HKU419	Metabolomics_GC-MS	METAB_HMDB0000640	METAB_HMDB0000640	-1.86	0.683534					yes	yes	no	Levoglucosan	no
Streptococcus pyogenes	HKU419	Metabolomics_GC-MS	METAB_HMDB0001906	METAB_HMDB0001906	-1.64	1					yes	yes	no	2-Aminoisobutyric acid	no
Streptococcus pyogenes	HKU419	Metabolomics_GC-MS	METAB_HMDB0000208	METAB_HMDB0000208	-1.56	1					yes	yes	yes	Oxoglutaric acid;2-Ketoglutarate	no
Streptococcus pyogenes	HKU419	Metabolomics_GC-MS	METAB_HMDB0011143	METAB_HMDB0011143	-1.56	1					yes	yes	no	MG(18:0e/0:0/0:0)	no
Streptococcus pyogenes	HKU419	Metabolomics_GC-MS	METAB_HMDB0000660	METAB_HMDB0000660	-1.42	0.670386					yes	yes	yes	D-Fructose	no
Streptococcus pyogenes	HKU419	Metabolomics_GC-MS	METAB_HMDB0000765	METAB_HMDB0000765	-1.39	1					yes	yes	yes	Mannitol	no
Streptococcus pyogenes	HKU419	Metabolomics_GC-MS	METAB_HMDB0000187	METAB_HMDB0000187	-1.08	1					yes	yes	yes	L-Serine	no
Streptococcus pyogenes	HKU419	Metabolomics_GC-MS	METAB_HMDB0000696	METAB_HMDB0000696	-1.08	0.178154					yes	yes	yes	L-Methionine	no
Streptococcus pyogenes	HKU419	Metabolomics_GC-MS	METAB_HMDB0000243	METAB_HMDB0000243	-1.02	0.446146					yes	yes	yes	Pyruvic acid	no
Streptococcus pyogenes	HKU419	Metabolomics_GC-MS	METAB_HMDB0000300	METAB_HMDB0000300	-0.98	1					yes	yes	yes	Uracil	no
Streptococcus pyogenes	HKU419	Metabolomics_GC-MS	METAB_HMDB0000754	METAB_HMDB0000754	-0.79	1					yes	yes	no	3-Hydroxyisovaleric acid	no
Streptococcus pyogenes	HKU419	Metabolomics_GC-MS	METAB_HMDB0000294	METAB_HMDB0000294	-0.76	1					yes	yes	no	Urea	no
Streptococcus pyogenes	HKU419	Metabolomics_GC-MS	METAB_HMDB0000630	METAB_HMDB0000630	-0.69	1					yes	yes	yes	Cytosine	no
Streptococcus pyogenes	HKU419	Metabolomics_GC-MS	METAB_HMDB0000126	METAB_HMDB0000126	-0.65	1					yes	yes	yes	Glycerol 3-phosphate	no
Streptococcus pyogenes	HKU419	Metabolomics_GC-MS	METAB_HMDB0001406	METAB_HMDB0001406	-0.6	1					yes	yes	yes	Niacinamide	no
Streptococcus pyogenes	HKU419	Metabolomics_GC-MS	METAB_HMDB0000574	METAB_HMDB0000574	-0.59	1					yes	yes	yes	L-Cysteine	no
Streptococcus pyogenes	HKU419	Metabolomics_GC-MS	METAB_HMDB0001473	METAB_HMDB0001473	-0.52	1					yes	yes	yes	Dihydroxyacetone phosphate	no
Streptococcus pyogenes	HKU419	Metabolomics_GC-MS	METAB_HMDB0002931	METAB_HMDB0002931	-0.41	1					yes	yes	no	N-Acetylserine	no
Streptococcus pyogenes	HKU419	Metabolomics_GC-MS	METAB_HMDB0000500	METAB_HMDB0000500	-0.38	1					yes	yes	no	4-Hydroxybenzoic acid	no
Streptococcus pyogenes	HKU419	Metabolomics_GC-MS	METAB_HMDB0001392	METAB_HMDB0001392	-0.27	1					yes	yes	no	p-Aminobenzoic acid	no
Streptococcus pyogenes	HKU419	Metabolomics_GC-MS	METAB_HMDB0000209	METAB_HMDB0000209	-0.21	1					yes	yes	no	Phenylacetic acid	no
Streptococcus pyogenes	HKU419	Metabolomics_GC-MS	METAB_HMDB0002520	METAB_HMDB0002520	-0.21	1					yes	yes	yes	Beta-Glycerophosphoric acid	no
Streptococcus pyogenes	HKU419	Metabolomics_GC-MS	METAB_HMDB0000847	METAB_HMDB0000847	-0.17	1					yes	yes	yes	Pelargonic acid	no
Streptococcus pyogenes	HKU419	Metabolomics_GC-MS	METAB_HMDB0000407	METAB_HMDB0000407	-0.14	1					yes	yes	yes	2-Hydroxy-3-methylbutyric acid	no
Streptococcus pyogenes	HKU419	Metabolomics_GC-MS	METAB_HMDB0000247	METAB_HMDB0000247	-0.11	1					yes	yes	yes	Sorbitol	no
Streptococcus pyogenes	HKU419	Metabolomics_GC-MS	METAB_HMDB0000511	METAB_HMDB0000511	-0.09	1					yes	yes	yes	Capric acid	no
Streptococcus pyogenes	HKU419	Metabolomics_GC-MS	METAB_HMDB0000784	METAB_HMDB0000784	-0.08	1					yes	yes	no	Azelaic acid	no
Streptococcus pyogenes	HKU419	Metabolomics_GC-MS	METAB_HMDB0000482	METAB_HMDB0000482	-0.06	1					yes	yes	yes	Caprylic acid	no
Streptococcus pyogenes	HKU419	Metabolomics_GC-MS	METAB_HMDB0000214	METAB_HMDB0000214	-0.04	1					yes	yes	no	Ornithine	no
Streptococcus pyogenes	HKU419	Metabolomics_GC-MS	METAB_HMDB0034252	METAB_HMDB0034252	-0.04	1					yes	yes	yes	2-Aminoheptanedioic acid	no
Streptococcus pyogenes	HKU419	Metabolomics_GC-MS	METAB_HMDB0000172	METAB_HMDB0000172	-0.01	1					yes	yes	yes	L-Isoleucine	no
Streptococcus pyogenes	HKU419	Metabolomics_GC-MS	METAB_HMDB0000618	METAB_HMDB0000618	0.01	1					yes	yes	no	D-Ribulose 5-phosphate	no
Streptococcus pyogenes	HKU419	Metabolomics_GC-MS	METAB_HMDB0000190	METAB_HMDB0000190	0.07	1					yes	yes	yes	L-Lactic acid	no
Streptococcus pyogenes	HKU419	Metabolomics_GC-MS	METAB_HMDB0000975	METAB_HMDB0000975	0.13	1					yes	yes	no	Trehalose	no
Streptococcus pyogenes	HKU419	Metabolomics_GC-MS	METAB_HMDB0001548	METAB_HMDB0001548	0.13	1					yes	yes	yes	D-Ribose 5-phosphate	no
Streptococcus pyogenes	HKU419	Metabolomics_GC-MS	METAB_HMDB0003229	METAB_HMDB0003229	0.13	1					yes	yes	yes	Palmitoleic acid	no
Streptococcus pyogenes	HKU419	Metabolomics_GC-MS	METAB_HMDB0000134	METAB_HMDB0000134	0.17	1					yes	yes	yes	Fumaric acid	no
Streptococcus pyogenes	HKU419	Metabolomics_GC-MS	METAB_HMDB0000123	METAB_HMDB0000123	0.2	1					yes	yes	yes	Glycine	no
Streptococcus pyogenes	HKU419	Metabolomics_GC-MS	METAB_HMDB0000131	METAB_HMDB0000131	0.22	1					yes	yes	yes	Glycerol	no
Streptococcus pyogenes	HKU419	Metabolomics_GC-MS	METAB_HMDB0000812	METAB_HMDB0000812	0.24	1					yes	yes	yes	N-Acetyl-L-aspartic acid	no
Streptococcus pyogenes	HKU419	Metabolomics_GC-MS	METAB_HMDB0002329	METAB_HMDB0002329	0.28	1					yes	yes	yes	Oxalic acid	no
Streptococcus pyogenes	HKU419	Metabolomics_GC-MS	METAB_HMDB0000176	METAB_HMDB0000176	0.33	1					yes	yes	yes	Maleic acid	no
Streptococcus pyogenes	HKU419	Metabolomics_GC-MS	METAB_HMDB0000687	METAB_HMDB0000687	0.33	1					yes	yes	yes	L-Leucine	no
Streptococcus pyogenes	HKU419	Metabolomics_GC-MS	METAB_HMDB0013674	METAB_HMDB0013674	0.34	1					yes	yes	yes	1,2,3-Trihydroxybenzene	no
Streptococcus pyogenes	HKU419	Metabolomics_GC-MS	METAB_HMDB0031075	METAB_HMDB0031075	0.34	1					yes	yes	no	Glycerol 1-octadecanoate	no
Streptococcus pyogenes	HKU419	Metabolomics_GC-MS	METAB_HMDB0001870	METAB_HMDB0001870	0.35	1					yes	yes	yes	Benzoic acid	no
Streptococcus pyogenes	HKU419	Metabolomics_GC-MS	METAB_HMDB0000159	METAB_HMDB0000159	0.37	1					yes	yes	yes	L-Phenylalanine	no
Streptococcus pyogenes	HKU419	Metabolomics_GC-MS	METAB_HMDB0000207	METAB_HMDB0000207	0.39	1					yes	yes	yes	Oleic acid	no
Streptococcus pyogenes	HKU419	Metabolomics_GC-MS	METAB_HMDB0000573	METAB_HMDB0000573	0.39	1					yes	yes	yes	Elaidic acid	no
Streptococcus pyogenes	HKU419	Metabolomics_GC-MS	METAB_HMDB0000535	METAB_HMDB0000535	0.4	1					yes	yes	yes	Caproic acid	no
Streptococcus pyogenes	HKU419	Metabolomics_GC-MS	METAB_HMDB0000191	METAB_HMDB0000191	0.41	1					yes	yes	yes	L-Aspartic acid	no
Streptococcus pyogenes	HKU419	Metabolomics_GC-MS	METAB_HMDB0000661	METAB_HMDB0000661	0.41	1					yes	yes	yes	Glutaric acid	no
Streptococcus pyogenes	HKU419	Metabolomics_GC-MS	METAB_HMDB0000254	METAB_HMDB0000254	0.43	1					yes	yes	yes	Succinic acid	no
Streptococcus pyogenes	HKU419	Metabolomics_GC-MS	METAB_HMDB0000625	METAB_HMDB0000625	0.43	1					yes	yes	no	Gluconic acid	no
Streptococcus pyogenes	HKU419	Metabolomics_GC-MS	METAB_HMDB0000638	METAB_HMDB0000638	0.43	1					yes	yes	yes	Dodecanoic acid	no
Streptococcus pyogenes	HKU419	Metabolomics_GC-MS	METAB_HMDB0032538	METAB_HMDB0032538	0.44	1					yes	yes	no	Triethanolamine	no
Streptococcus pyogenes	HKU419	Metabolomics_GC-MS	METAB_HMDB0000094	METAB_HMDB0000094	0.46	1					yes	yes	yes	Citric acid	no
Streptococcus pyogenes	HKU419	Metabolomics_GC-MS	METAB_HMDB0000700	METAB_HMDB0000700	0.46	1					yes	yes	no	Hydroxypropionic acid	no
Streptococcus pyogenes	HKU419	Metabolomics_GC-MS	METAB_HMDB0000115	METAB_HMDB0000115	0.49	0.230801					yes	yes	yes	Glycolic acid	no
Streptococcus pyogenes	HKU419	Metabolomics_GC-MS	METAB_HMDB0000060	METAB_HMDB0000060	0.51	1					yes	yes	yes	Acetoacetic acid	no
Streptococcus pyogenes	HKU419	Metabolomics_GC-MS	METAB_HMDB0000119	METAB_HMDB0000119	0.51	1					yes	yes	no	Glyoxylic acid	no
Streptococcus pyogenes	HKU419	Metabolomics_GC-MS	METAB_HMDB0000258	METAB_HMDB0000258	0.56	1					yes	yes	yes	Sucrose	no
Streptococcus pyogenes	HKU419	Metabolomics_GC-MS	METAB_HMDB0000357	METAB_HMDB0000357	0.56	1					yes	yes	yes	3-Hydroxybutyric acid	no
Streptococcus pyogenes	HKU419	Metabolomics_GC-MS	METAB_HMDB0000827	METAB_HMDB0000827	0.58	1					yes	yes	yes	Stearic acid	no
Streptococcus pyogenes	HKU419	Metabolomics_GC-MS	METAB_HMDB0000943	METAB_HMDB0000943	0.59	0.260581					yes	yes	yes	Threonic acid	no
Streptococcus pyogenes	HKU419	Metabolomics_GC-MS	METAB_HMDB0000149	METAB_HMDB0000149	0.64	1					yes	yes	yes	Ethanolamine	no
Streptococcus pyogenes	HKU419	Metabolomics_GC-MS	METAB_HMDB0000883	METAB_HMDB0000883	0.69	1					yes	yes	yes	L-Valine	no
Streptococcus pyogenes	HKU419	Metabolomics_GC-MS	METAB_HMDB0002259	METAB_HMDB0002259	0.71	1					yes	yes	yes	Heptadecanoic acid	no
Streptococcus pyogenes	HKU419	Metabolomics_GC-MS	METAB_HMDB0000806	METAB_HMDB0000806	0.74	1					yes	yes	yes	Myristic acid	no
Streptococcus pyogenes	HKU419	Metabolomics_GC-MS	METAB_HMDB0000220	METAB_HMDB0000220	0.75	1					yes	yes	yes	Palmitic acid	no
Streptococcus pyogenes	HKU419	Metabolomics_GC-MS	METAB_HMDB0000211	METAB_HMDB0000211	0.76	1					yes	yes	yes	Myo-inositol;2-Hydroxy-3-methylbutyric acid	no
Streptococcus pyogenes	HKU419	Metabolomics_GC-MS	METAB_HMDB0000148	METAB_HMDB0000148	0.77	0.320398					yes	yes	yes	L-Glutamic acid	no
Streptococcus pyogenes	HKU419	Metabolomics_GC-MS	METAB_HMDB0003355	METAB_HMDB0003355	0.79	1					yes	yes	no	5-Aminopentanoic acid	no
Streptococcus pyogenes	HKU419	Metabolomics_GC-MS	METAB_HMDB0000162	METAB_HMDB0000162	0.91	1					yes	yes	yes	L-Proline	no
Streptococcus pyogenes	HKU419	Metabolomics_GC-MS	METAB_HMDB0000694	METAB_HMDB0000694	0.97	1					yes	yes	yes	L-2-Hydroxyglutaric acid	no
Streptococcus pyogenes	HKU419	Metabolomics_GC-MS	METAB_HMDB0000050	METAB_HMDB0000050	1.04	1					yes	yes	yes	Adenosine	no
Streptococcus pyogenes	HKU419	Metabolomics_GC-MS	METAB_HMDB0001844	METAB_HMDB0001844	1.05	1					yes	yes	yes	Methylsuccinic acid	no
Streptococcus pyogenes	HKU419	Metabolomics_GC-MS	METAB_HMDB0000150	METAB_HMDB0000150	1.05	0.408071					yes	yes	no	Gluconolactone	no
Streptococcus pyogenes	HKU419	Metabolomics_GC-MS	METAB_HMDB0002545	METAB_HMDB0002545	1.08	1					yes	yes	no	Galacturonic acid	no
Streptococcus pyogenes	HKU419	Metabolomics_GC-MS	METAB_HMDB0001488	METAB_HMDB0001488	1.09	1					yes	yes	yes	Nicotinic acid	no
Streptococcus pyogenes	HKU419	Metabolomics_GC-MS	METAB_HMDB0000122	METAB_HMDB0000122	1.13	1					yes	yes	yes	D-Glucose	no
Streptococcus pyogenes	HKU419	Metabolomics_GC-MS	METAB_HMDB0000867	METAB_HMDB0000867	1.17	0.0984561					yes	yes	no	Ribonic acid	no
Streptococcus pyogenes	HKU419	Metabolomics_GC-MS	METAB_HMDB0000092	METAB_HMDB0000092	1.18	1					yes	yes	yes	Dimethylglycine	no
Streptococcus pyogenes	HKU419	Metabolomics_GC-MS	METAB_3-Aminoglutaric acid	METAB_3-Aminoglutaric acid	1.21	0.000333					yes	yes	yes	3-Aminoglutaric acid	yes
Streptococcus pyogenes	HKU419	Metabolomics_GC-MS	METAB_HMDB0001414	METAB_HMDB0001414	1.22	0.0520994					yes	yes	no	Putrescine	no
Streptococcus pyogenes	HKU419	Metabolomics_GC-MS	METAB_HMDB0000965	METAB_HMDB0000965	1.25	1					yes	yes	no	Hypotaurine	no
Streptococcus pyogenes	HKU419	Metabolomics_GC-MS	METAB_HMDB0000749	METAB_HMDB0000749	1.26	1					yes	yes	yes	Mesaconic acid	no
Streptococcus pyogenes	HKU419	Metabolomics_GC-MS	METAB_HMDB0000161	METAB_HMDB0000161	1.32	1					yes	yes	yes	L-Alanine	no
Streptococcus pyogenes	HKU419	Metabolomics_GC-MS	METAB_HMDB0029942	METAB_HMDB0029942	1.42	1					yes	yes	no	D-Arabinose	no
Streptococcus pyogenes	HKU419	Metabolomics_GC-MS	METAB_HMDB0000673	METAB_HMDB0000673	1.52	1					yes	yes	yes	Linoleic acid	no
Streptococcus pyogenes	HKU419	Metabolomics_GC-MS	METAB_HMDB0000663	METAB_HMDB0000663	1.55	0.076888					yes	yes	no	Glucaric acid	no
Streptococcus pyogenes	HKU419	Metabolomics_GC-MS	METAB_HMDB0003424	METAB_HMDB0003424	1.56	0.0482595					yes	yes	yes	1-Hexadecanol	yes
Streptococcus pyogenes	HKU419	Metabolomics_GC-MS	METAB_HMDB0002322	METAB_HMDB0002322	1.65	1					yes	yes	no	Cadaverine	no
Streptococcus pyogenes	HKU419	Metabolomics_GC-MS	METAB_HMDB0000306	METAB_HMDB0000306	1.67	0.00533896					yes	yes	no	Tyramine	yes
Streptococcus pyogenes	HKU419	Metabolomics_GC-MS	METAB_HMDB0004825	METAB_HMDB0004825	1.84	0.82068					yes	yes	no	p-Octopamine	no
Streptococcus pyogenes	HKU419	Metabolomics_GC-MS	METAB_HMDB0000143	METAB_HMDB0000143	1.88	1					yes	yes	no	D-Galactose	no
Streptococcus pyogenes	HKU419	Metabolomics_GC-MS	METAB_HMDB0000426	METAB_HMDB0000426	1.95	0.00561941					yes	yes	yes	Citramalic acid	yes
Streptococcus pyogenes	HKU419	Metabolomics_GC-MS	METAB_HMDB0000056	METAB_HMDB0000056	2.2	2.77e-05					yes	yes	yes	Beta-Alanine	yes
Streptococcus pyogenes	HKU419	Metabolomics_GC-MS	METAB_HMDB0000744	METAB_HMDB0000744	2.22	0.18688					yes	yes	yes	Malic acid	no
Streptococcus pyogenes	HKU419	Metabolomics_GC-MS	METAB_HMDB0001078	METAB_HMDB0001078	2.24	1					yes	yes	no	Mannose 6-phosphate	no
Streptococcus pyogenes	HKU419	Metabolomics_GC-MS	METAB_HMDB0059916	METAB_HMDB0059916	2.3	1					yes	yes	no	2,3-Dihydroxybutanedioic acid	no
Streptococcus pyogenes	HKU419	Metabolomics_GC-MS	METAB_HMDB0000742	METAB_HMDB0000742	2.4	1					yes	yes	yes	Homocysteine	no
Streptococcus pyogenes	HKU419	Metabolomics_GC-MS	METAB_HMDB0000127	METAB_HMDB0000127	2.43	1					yes	yes	no	D-Glucuronic acid	no
Streptococcus pyogenes	HKU419	Metabolomics_GC-MS	METAB_HMDB0001051	METAB_HMDB0001051	2.61	1					yes	yes	no	Glyceraldehyde	no
Streptococcus pyogenes	HKU419	Metabolomics_GC-MS	METAB_HMDB0062477	METAB_HMDB0062477	2.69	1					yes	yes	no	2-Deoxyglucose	no
Streptococcus pyogenes	HKU419	Metabolomics_GC-MS	METAB_HMDB0000158	METAB_HMDB0000158	2.79	1					yes	yes	yes	L-Tyrosine	no
Streptococcus pyogenes	HKU419	Metabolomics_GC-MS	METAB_HMDB0000182	METAB_HMDB0000182	3.22	0.0118772					yes	yes	yes	L-Lysine	yes
Streptococcus pyogenes	HKU419	Metabolomics_GC-MS	METAB_HMDB0000216	METAB_HMDB0000216	4.39	1					yes	yes	no	Norepinephrine	no
Streptococcus pyogenes	HKU419	Metabolomics_GC-MS	METAB_HMDB0000714	METAB_HMDB0000714	5.72	1					yes	yes	no	Hippuric acid	no
Streptococcus pyogenes	HKU419	Metabolomics_GC-MS	METAB_HMDB0001076	METAB_HMDB0001076	6.17	0.142628					yes	yes	no	Fructose 1-phosphate	no
Streptococcus pyogenes	HKU419	Metabolomics_GC-MS	METAB_HMDB0000067	METAB_HMDB0000067	10.13	9.06e-06					yes	yes	no	Cholesterol	yes
Streptococcus pyogenes	PS003	Metabolomics_GC-MS	METAB_HMDB0000263	METAB_HMDB0000263	-9.08	9.69e-06					yes	yes	yes	Phosphoenolpyruvic acid	yes
Streptococcus pyogenes	PS003	Metabolomics_GC-MS	METAB_HMDB0000362	METAB_HMDB0000362	-8.71	0.000161					yes	yes	yes	2-Phosphoglyceric acid	yes
Streptococcus pyogenes	PS003	Metabolomics_GC-MS	METAB_HMDB0000807	METAB_HMDB0000807	-7.61	0.00150715					yes	yes	yes	3-Phosphoglyceric acid	yes
Streptococcus pyogenes	PS003	Metabolomics_GC-MS	METAB_HMDB0000996	METAB_HMDB0000996	-5.3	0.795439					yes	yes	no	3-Sulfinoalanine	no
Streptococcus pyogenes	PS003	Metabolomics_GC-MS	METAB_Sedoheptulose-meto-6TMS	METAB_Sedoheptulose-meto-6TMS	-4.86	7.55e-06					yes	yes	no	Sedoheptulose-meto-6TMS	yes
Streptococcus pyogenes	PS003	Metabolomics_GC-MS	METAB_HMDB0000139	METAB_HMDB0000139	-4.66	5.59e-06					yes	yes	yes	Glyceric acid	yes
Streptococcus pyogenes	PS003	Metabolomics_GC-MS	METAB_HMDB0000210	METAB_HMDB0000210	-4.55	1.15e-05					yes	yes	no	Pantothenic acid	yes
Streptococcus pyogenes	PS003	Metabolomics_GC-MS	METAB_HMDB0000168	METAB_HMDB0000168	-3.48	0.000818					yes	yes	no	L-Asparagine	yes
Streptococcus pyogenes	PS003	Metabolomics_GC-MS	METAB_HMDB0000167	METAB_HMDB0000167	-3.33	0.000116					yes	yes	yes	L-Threonine	yes
Streptococcus pyogenes	PS003	Metabolomics_GC-MS	METAB_HMDB0000828	METAB_HMDB0000828	-3.32	1					yes	yes	no	Ureidosuccinic acid	no
Streptococcus pyogenes	PS003	Metabolomics_GC-MS	METAB_HMDB0000034	METAB_HMDB0000034	-2.97	1					yes	yes	yes	Adenine	no
Streptococcus pyogenes	PS003	Metabolomics_GC-MS	METAB_HMDB0001473	METAB_HMDB0001473	-2.88	1					yes	yes	yes	Dihydroxyacetone phosphate	no
Streptococcus pyogenes	PS003	Metabolomics_GC-MS	METAB_HMDB0000073	METAB_HMDB0000073	-2.77	0.000721					yes	yes	no	Dopamine	yes
Streptococcus pyogenes	PS003	Metabolomics_GC-MS	METAB_HMDB0000294	METAB_HMDB0000294	-2.72	1					yes	yes	no	Urea	no
Streptococcus pyogenes	PS003	Metabolomics_GC-MS	METAB_Glutathione-nTMS	METAB_Glutathione-nTMS	-2.62	1					yes	yes	no	Glutathione-nTMS	no
Streptococcus pyogenes	PS003	Metabolomics_GC-MS	METAB_HMDB0000224	METAB_HMDB0000224	-2.53	1					yes	yes	no	O-Phosphoethanolamine	no
Streptococcus pyogenes	PS003	Metabolomics_GC-MS	METAB_HMDB0000243	METAB_HMDB0000243	-2.33	0.0413181					yes	yes	yes	Pyruvic acid	yes
Streptococcus pyogenes	PS003	Metabolomics_GC-MS	METAB_HMDB0000714	METAB_HMDB0000714	-2.28	1					yes	yes	no	Hippuric acid	no
Streptococcus pyogenes	PS003	Metabolomics_GC-MS	METAB_HMDB0000640	METAB_HMDB0000640	-2.28	0.423703					yes	yes	no	Levoglucosan	no
Streptococcus pyogenes	PS003	Metabolomics_GC-MS	METAB_HMDB0000262	METAB_HMDB0000262	-2.17	0.045656					yes	yes	yes	Thymine	yes
Streptococcus pyogenes	PS003	Metabolomics_GC-MS	METAB_HMDB0000296	METAB_HMDB0000296	-2.01	1					yes	yes	yes	Uridine	no
Streptococcus pyogenes	PS003	Metabolomics_GC-MS	METAB_HMDB0001392	METAB_HMDB0001392	-1.99	1					yes	yes	no	p-Aminobenzoic acid	no
Streptococcus pyogenes	PS003	Metabolomics_GC-MS	METAB_HMDB0000205	METAB_HMDB0000205	-1.98	1					yes	yes	no	Phenylpyruvic acid	no
Streptococcus pyogenes	PS003	Metabolomics_GC-MS	METAB_HMDB0000283	METAB_HMDB0000283	-1.73	0.231598					yes	yes	yes	D-Ribose	no
Streptococcus pyogenes	PS003	Metabolomics_GC-MS	METAB_HMDB0000300	METAB_HMDB0000300	-1.48	0.110237					yes	yes	yes	Uracil	no
Streptococcus pyogenes	PS003	Metabolomics_GC-MS	METAB_HMDB0001406	METAB_HMDB0001406	-1.39	0.533743					yes	yes	yes	Niacinamide	no
Streptococcus pyogenes	PS003	Metabolomics_GC-MS	METAB_HMDB0062477	METAB_HMDB0062477	-1.31	1					yes	yes	no	2-Deoxyglucose	no
Streptococcus pyogenes	PS003	Metabolomics_GC-MS	METAB_HMDB0000209	METAB_HMDB0000209	-1.29	1					yes	yes	no	Phenylacetic acid	no
Streptococcus pyogenes	PS003	Metabolomics_GC-MS	METAB_HMDB0000618	METAB_HMDB0000618	-1.28	1					yes	yes	no	D-Ribulose 5-phosphate	no
Streptococcus pyogenes	PS003	Metabolomics_GC-MS	METAB_HMDB0000172	METAB_HMDB0000172	-1.24	1					yes	yes	yes	L-Isoleucine	no
Streptococcus pyogenes	PS003	Metabolomics_GC-MS	METAB_HMDB0000660	METAB_HMDB0000660	-1.22	1					yes	yes	yes	D-Fructose	no
Streptococcus pyogenes	PS003	Metabolomics_GC-MS	METAB_HMDB0059916	METAB_HMDB0059916	-1.22	1					yes	yes	no	2,3-Dihydroxybutanedioic acid	no
Streptococcus pyogenes	PS003	Metabolomics_GC-MS	METAB_HMDB0000696	METAB_HMDB0000696	-1.14	0.00774346					yes	yes	yes	L-Methionine	yes
Streptococcus pyogenes	PS003	Metabolomics_GC-MS	METAB_HMDB0000162	METAB_HMDB0000162	-1.02	1					yes	yes	yes	L-Proline	no
Streptococcus pyogenes	PS003	Metabolomics_GC-MS	METAB_HMDB0002322	METAB_HMDB0002322	-0.92	1					yes	yes	no	Cadaverine	no
Streptococcus pyogenes	PS003	Metabolomics_GC-MS	METAB_HMDB0000187	METAB_HMDB0000187	-0.82	1					yes	yes	yes	L-Serine	no
Streptococcus pyogenes	PS003	Metabolomics_GC-MS	METAB_HMDB0000574	METAB_HMDB0000574	-0.81	1					yes	yes	yes	L-Cysteine	no
Streptococcus pyogenes	PS003	Metabolomics_GC-MS	METAB_HMDB0000126	METAB_HMDB0000126	-0.69	1					yes	yes	yes	Glycerol 3-phosphate	no
Streptococcus pyogenes	PS003	Metabolomics_GC-MS	METAB_HMDB0002520	METAB_HMDB0002520	-0.43	1					yes	yes	yes	Beta-Glycerophosphoric acid	no
Streptococcus pyogenes	PS003	Metabolomics_GC-MS	METAB_HMDB0013674	METAB_HMDB0013674	-0.43	1					yes	yes	yes	1,2,3-Trihydroxybenzene	no
Streptococcus pyogenes	PS003	Metabolomics_GC-MS	METAB_HMDB0000159	METAB_HMDB0000159	-0.32	1					yes	yes	yes	L-Phenylalanine	no
Streptococcus pyogenes	PS003	Metabolomics_GC-MS	METAB_HMDB0000812	METAB_HMDB0000812	-0.31	1					yes	yes	yes	N-Acetyl-L-aspartic acid	no
Streptococcus pyogenes	PS003	Metabolomics_GC-MS	METAB_HMDB0000214	METAB_HMDB0000214	-0.27	1					yes	yes	no	Ornithine	no
Streptococcus pyogenes	PS003	Metabolomics_GC-MS	METAB_HMDB0000500	METAB_HMDB0000500	-0.27	1					yes	yes	no	4-Hydroxybenzoic acid	no
Streptococcus pyogenes	PS003	Metabolomics_GC-MS	METAB_HMDB0000123	METAB_HMDB0000123	-0.15	1					yes	yes	yes	Glycine	no
Streptococcus pyogenes	PS003	Metabolomics_GC-MS	METAB_HMDB0000630	METAB_HMDB0000630	-0.14	1					yes	yes	yes	Cytosine	no
Streptococcus pyogenes	PS003	Metabolomics_GC-MS	METAB_HMDB0000687	METAB_HMDB0000687	-0.13	1					yes	yes	yes	L-Leucine	no
Streptococcus pyogenes	PS003	Metabolomics_GC-MS	METAB_HMDB0001548	METAB_HMDB0001548	-0.02	1					yes	yes	yes	D-Ribose 5-phosphate	no
Streptococcus pyogenes	PS003	Metabolomics_GC-MS	METAB_HMDB0000511	METAB_HMDB0000511	0	1					yes	yes	yes	Capric acid	no
Streptococcus pyogenes	PS003	Metabolomics_GC-MS	METAB_HMDB0000134	METAB_HMDB0000134	0.02	1					yes	yes	yes	Fumaric acid	no
Streptococcus pyogenes	PS003	Metabolomics_GC-MS	METAB_HMDB0000176	METAB_HMDB0000176	0.03	1					yes	yes	yes	Maleic acid	no
Streptococcus pyogenes	PS003	Metabolomics_GC-MS	METAB_HMDB0000847	METAB_HMDB0000847	0.06	1					yes	yes	yes	Pelargonic acid	no
Streptococcus pyogenes	PS003	Metabolomics_GC-MS	METAB_HMDB0000191	METAB_HMDB0000191	0.17	1					yes	yes	yes	L-Aspartic acid	no
Streptococcus pyogenes	PS003	Metabolomics_GC-MS	METAB_HMDB0000482	METAB_HMDB0000482	0.18	1					yes	yes	yes	Caprylic acid	no
Streptococcus pyogenes	PS003	Metabolomics_GC-MS	METAB_HMDB0000190	METAB_HMDB0000190	0.19	1					yes	yes	yes	L-Lactic acid	no
Streptococcus pyogenes	PS003	Metabolomics_GC-MS	METAB_HMDB0000661	METAB_HMDB0000661	0.21	1					yes	yes	yes	Glutaric acid	no
Streptococcus pyogenes	PS003	Metabolomics_GC-MS	METAB_HMDB0000784	METAB_HMDB0000784	0.21	1					yes	yes	no	Azelaic acid	no
Streptococcus pyogenes	PS003	Metabolomics_GC-MS	METAB_HMDB0029942	METAB_HMDB0029942	0.21	1					yes	yes	no	D-Arabinose	no
Streptococcus pyogenes	PS003	Metabolomics_GC-MS	METAB_HMDB0000143	METAB_HMDB0000143	0.24	1					yes	yes	no	D-Galactose	no
Streptococcus pyogenes	PS003	Metabolomics_GC-MS	METAB_HMDB0000115	METAB_HMDB0000115	0.28	1					yes	yes	yes	Glycolic acid	no
Streptococcus pyogenes	PS003	Metabolomics_GC-MS	METAB_HMDB0002329	METAB_HMDB0002329	0.29	1					yes	yes	yes	Oxalic acid	no
Streptococcus pyogenes	PS003	Metabolomics_GC-MS	METAB_HMDB0000122	METAB_HMDB0000122	0.3	1					yes	yes	yes	D-Glucose	no
Streptococcus pyogenes	PS003	Metabolomics_GC-MS	METAB_HMDB0000975	METAB_HMDB0000975	0.3	1					yes	yes	no	Trehalose	no
Streptococcus pyogenes	PS003	Metabolomics_GC-MS	METAB_HMDB0003229	METAB_HMDB0003229	0.34	1					yes	yes	yes	Palmitoleic acid	no
Streptococcus pyogenes	PS003	Metabolomics_GC-MS	METAB_HMDB0000407	METAB_HMDB0000407	0.36	1					yes	yes	yes	2-Hydroxy-3-methylbutyric acid	no
Streptococcus pyogenes	PS003	Metabolomics_GC-MS	METAB_HMDB0001870	METAB_HMDB0001870	0.39	1					yes	yes	yes	Benzoic acid	no
Streptococcus pyogenes	PS003	Metabolomics_GC-MS	METAB_HMDB0000749	METAB_HMDB0000749	0.41	1					yes	yes	yes	Mesaconic acid	no
Streptococcus pyogenes	PS003	Metabolomics_GC-MS	METAB_HMDB0004825	METAB_HMDB0004825	0.41	1					yes	yes	no	p-Octopamine	no
Streptococcus pyogenes	PS003	Metabolomics_GC-MS	METAB_HMDB0000131	METAB_HMDB0000131	0.44	1					yes	yes	yes	Glycerol	no
Streptococcus pyogenes	PS003	Metabolomics_GC-MS	METAB_HMDB0000638	METAB_HMDB0000638	0.47	1					yes	yes	yes	Dodecanoic acid	no
Streptococcus pyogenes	PS003	Metabolomics_GC-MS	METAB_HMDB0000060	METAB_HMDB0000060	0.48	1					yes	yes	yes	Acetoacetic acid	no
Streptococcus pyogenes	PS003	Metabolomics_GC-MS	METAB_HMDB0000119	METAB_HMDB0000119	0.48	1					yes	yes	no	Glyoxylic acid	no
Streptococcus pyogenes	PS003	Metabolomics_GC-MS	METAB_HMDB0000700	METAB_HMDB0000700	0.49	1					yes	yes	no	Hydroxypropionic acid	no
Streptococcus pyogenes	PS003	Metabolomics_GC-MS	METAB_HMDB0000258	METAB_HMDB0000258	0.53	1					yes	yes	yes	Sucrose	no
Streptococcus pyogenes	PS003	Metabolomics_GC-MS	METAB_HMDB0000883	METAB_HMDB0000883	0.55	1					yes	yes	yes	L-Valine	no
Streptococcus pyogenes	PS003	Metabolomics_GC-MS	METAB_HMDB0031075	METAB_HMDB0031075	0.55	1					yes	yes	no	Glycerol 1-octadecanoate	no
Streptococcus pyogenes	PS003	Metabolomics_GC-MS	METAB_HMDB0032538	METAB_HMDB0032538	0.59	1					yes	yes	no	Triethanolamine	no
Streptococcus pyogenes	PS003	Metabolomics_GC-MS	METAB_HMDB0000208	METAB_HMDB0000208	0.6	1					yes	yes	yes	Oxoglutaric acid;2-Ketoglutarate	no
Streptococcus pyogenes	PS003	Metabolomics_GC-MS	METAB_HMDB0000148	METAB_HMDB0000148	0.6	0.107285					yes	yes	yes	L-Glutamic acid	no
Streptococcus pyogenes	PS003	Metabolomics_GC-MS	METAB_HMDB0002931	METAB_HMDB0002931	0.64	1					yes	yes	no	N-Acetylserine	no
Streptococcus pyogenes	PS003	Metabolomics_GC-MS	METAB_HMDB0000207	METAB_HMDB0000207	0.65	1					yes	yes	yes	Oleic acid	no
Streptococcus pyogenes	PS003	Metabolomics_GC-MS	METAB_HMDB0011143	METAB_HMDB0011143	0.65	1					yes	yes	no	MG(18:0e/0:0/0:0)	no
Streptococcus pyogenes	PS003	Metabolomics_GC-MS	METAB_HMDB0000535	METAB_HMDB0000535	0.66	1					yes	yes	yes	Caproic acid	no
Streptococcus pyogenes	PS003	Metabolomics_GC-MS	METAB_HMDB0000573	METAB_HMDB0000573	0.66	1					yes	yes	yes	Elaidic acid	no
Streptococcus pyogenes	PS003	Metabolomics_GC-MS	METAB_HMDB0000357	METAB_HMDB0000357	0.67	1					yes	yes	yes	3-Hydroxybutyric acid	no
Streptococcus pyogenes	PS003	Metabolomics_GC-MS	METAB_HMDB0000149	METAB_HMDB0000149	0.68	1					yes	yes	yes	Ethanolamine	no
Streptococcus pyogenes	PS003	Metabolomics_GC-MS	METAB_HMDB0000161	METAB_HMDB0000161	0.7	1					yes	yes	yes	L-Alanine	no
Streptococcus pyogenes	PS003	Metabolomics_GC-MS	METAB_HMDB0000094	METAB_HMDB0000094	0.73	1					yes	yes	yes	Citric acid	no
Streptococcus pyogenes	PS003	Metabolomics_GC-MS	METAB_HMDB0001906	METAB_HMDB0001906	0.75	1					yes	yes	no	2-Aminoisobutyric acid	no
Streptococcus pyogenes	PS003	Metabolomics_GC-MS	METAB_HMDB0002259	METAB_HMDB0002259	0.78	1					yes	yes	yes	Heptadecanoic acid	no
Streptococcus pyogenes	PS003	Metabolomics_GC-MS	METAB_HMDB0000827	METAB_HMDB0000827	0.83	1					yes	yes	yes	Stearic acid	no
Streptococcus pyogenes	PS003	Metabolomics_GC-MS	METAB_HMDB0001414	METAB_HMDB0001414	0.83	1					yes	yes	no	Putrescine	no
Streptococcus pyogenes	PS003	Metabolomics_GC-MS	METAB_HMDB0000943	METAB_HMDB0000943	0.86	1					yes	yes	yes	Threonic acid	no
Streptococcus pyogenes	PS003	Metabolomics_GC-MS	METAB_3-Aminoglutaric acid	METAB_3-Aminoglutaric acid	0.88	1					yes	yes	yes	3-Aminoglutaric acid	no
Streptococcus pyogenes	PS003	Metabolomics_GC-MS	METAB_HMDB0000254	METAB_HMDB0000254	0.88	0.928209					yes	yes	yes	Succinic acid	no
Streptococcus pyogenes	PS003	Metabolomics_GC-MS	METAB_HMDB0000220	METAB_HMDB0000220	0.9	1					yes	yes	yes	Palmitic acid	no
Streptococcus pyogenes	PS003	Metabolomics_GC-MS	METAB_HMDB0000806	METAB_HMDB0000806	0.9	1					yes	yes	yes	Myristic acid	no
Streptococcus pyogenes	PS003	Metabolomics_GC-MS	METAB_HMDB0003355	METAB_HMDB0003355	0.96	1					yes	yes	no	5-Aminopentanoic acid	no
Streptococcus pyogenes	PS003	Metabolomics_GC-MS	METAB_HMDB0000867	METAB_HMDB0000867	1.1	0.658008					yes	yes	no	Ribonic acid	no
Streptococcus pyogenes	PS003	Metabolomics_GC-MS	METAB_HMDB0001051	METAB_HMDB0001051	1.15	1					yes	yes	no	Glyceraldehyde	no
Streptococcus pyogenes	PS003	Metabolomics_GC-MS	METAB_HMDB0000694	METAB_HMDB0000694	1.17	1					yes	yes	yes	L-2-Hydroxyglutaric acid	no
Streptococcus pyogenes	PS003	Metabolomics_GC-MS	METAB_HMDB0000150	METAB_HMDB0000150	1.17	0.0719073					yes	yes	no	Gluconolactone	no
Streptococcus pyogenes	PS003	Metabolomics_GC-MS	METAB_HMDB0002545	METAB_HMDB0002545	1.19	1					yes	yes	no	Galacturonic acid	no
Streptococcus pyogenes	PS003	Metabolomics_GC-MS	METAB_HMDB0001488	METAB_HMDB0001488	1.26	1					yes	yes	yes	Nicotinic acid	no
Streptococcus pyogenes	PS003	Metabolomics_GC-MS	METAB_HMDB0000211	METAB_HMDB0000211	1.31	1					yes	yes	yes	Myo-inositol;2-Hydroxy-3-methylbutyric acid	no
Streptococcus pyogenes	PS003	Metabolomics_GC-MS	METAB_HMDB0000744	METAB_HMDB0000744	1.47	1					yes	yes	yes	Malic acid	no
Streptococcus pyogenes	PS003	Metabolomics_GC-MS	METAB_HMDB0000426	METAB_HMDB0000426	1.52	0.581727					yes	yes	yes	Citramalic acid	no
Streptococcus pyogenes	PS003	Metabolomics_GC-MS	METAB_HMDB0000673	METAB_HMDB0000673	1.7	1					yes	yes	yes	Linoleic acid	no
Streptococcus pyogenes	PS003	Metabolomics_GC-MS	METAB_HMDB0000306	METAB_HMDB0000306	1.75	0.326466					yes	yes	no	Tyramine	no
Streptococcus pyogenes	PS003	Metabolomics_GC-MS	METAB_HMDB0000247	METAB_HMDB0000247	1.78	1					yes	yes	yes	Sorbitol	no
Streptococcus pyogenes	PS003	Metabolomics_GC-MS	METAB_HMDB0000050	METAB_HMDB0000050	1.79	1					yes	yes	yes	Adenosine	no
Streptococcus pyogenes	PS003	Metabolomics_GC-MS	METAB_HMDB0003424	METAB_HMDB0003424	1.82	0.0260878					yes	yes	yes	1-Hexadecanol	yes
Streptococcus pyogenes	PS003	Metabolomics_GC-MS	METAB_HMDB0000092	METAB_HMDB0000092	1.84	0.230161					yes	yes	yes	Dimethylglycine	no
Streptococcus pyogenes	PS003	Metabolomics_GC-MS	METAB_HMDB0000625	METAB_HMDB0000625	1.85	1					yes	yes	no	Gluconic acid	no
Streptococcus pyogenes	PS003	Metabolomics_GC-MS	METAB_HMDB0034252	METAB_HMDB0034252	1.89	1					yes	yes	yes	2-Aminoheptanedioic acid	no
Streptococcus pyogenes	PS003	Metabolomics_GC-MS	METAB_HMDB0001844	METAB_HMDB0001844	1.96	1					yes	yes	yes	Methylsuccinic acid	no
Streptococcus pyogenes	PS003	Metabolomics_GC-MS	METAB_HMDB0000158	METAB_HMDB0000158	1.98	1					yes	yes	yes	L-Tyrosine	no
Streptococcus pyogenes	PS003	Metabolomics_GC-MS	METAB_HMDB0000765	METAB_HMDB0000765	2.07	1					yes	yes	yes	Mannitol	no
Streptococcus pyogenes	PS003	Metabolomics_GC-MS	METAB_HMDB0000216	METAB_HMDB0000216	2.14	1					yes	yes	no	Norepinephrine	no
Streptococcus pyogenes	PS003	Metabolomics_GC-MS	METAB_HMDB0000056	METAB_HMDB0000056	2.14	4.97e-05					yes	yes	yes	Beta-Alanine	yes
Streptococcus pyogenes	PS003	Metabolomics_GC-MS	METAB_HMDB0000754	METAB_HMDB0000754	2.39	1					yes	yes	no	3-Hydroxyisovaleric acid	no
Streptococcus pyogenes	PS003	Metabolomics_GC-MS	METAB_HMDB0000663	METAB_HMDB0000663	2.82	0.0230486					yes	yes	no	Glucaric acid	yes
Streptococcus pyogenes	PS003	Metabolomics_GC-MS	METAB_HMDB0000182	METAB_HMDB0000182	2.9	0.0191691					yes	yes	yes	L-Lysine	yes
Streptococcus pyogenes	PS003	Metabolomics_GC-MS	METAB_HMDB0001078	METAB_HMDB0001078	3.14	1					yes	yes	no	Mannose 6-phosphate	no
Streptococcus pyogenes	PS003	Metabolomics_GC-MS	METAB_HMDB0000127	METAB_HMDB0000127	3.54	1					yes	yes	no	D-Glucuronic acid	no
Streptococcus pyogenes	PS003	Metabolomics_GC-MS	METAB_HMDB0001076	METAB_HMDB0001076	5.07	0.101944					yes	yes	no	Fructose 1-phosphate	no
Streptococcus pyogenes	PS003	Metabolomics_GC-MS	METAB_HMDB0000965	METAB_HMDB0000965	6.46	0.297136					yes	yes	no	Hypotaurine	no
Streptococcus pyogenes	PS003	Metabolomics_GC-MS	METAB_HMDB0000067	METAB_HMDB0000067	7.76	0.000117					yes	yes	no	Cholesterol	yes
Streptococcus pyogenes	PS003	Metabolomics_GC-MS	METAB_HMDB0000742	METAB_HMDB0000742	11.11	3.03e-08					yes	yes	yes	Homocysteine	yes
Streptococcus pyogenes	PS006	Metabolomics_GC-MS	METAB_HMDB0000263	METAB_HMDB0000263	-15.43	1.06e-10					yes	yes	yes	Phosphoenolpyruvic acid	yes
Streptococcus pyogenes	PS006	Metabolomics_GC-MS	METAB_Sedoheptulose-meto-6TMS	METAB_Sedoheptulose-meto-6TMS	-11.26	0.0340637					yes	yes	no	Sedoheptulose-meto-6TMS	yes
Streptococcus pyogenes	PS006	Metabolomics_GC-MS	METAB_HMDB0000362	METAB_HMDB0000362	-9.28	1.12e-06					yes	yes	yes	2-Phosphoglyceric acid	yes
Streptococcus pyogenes	PS006	Metabolomics_GC-MS	METAB_HMDB0000807	METAB_HMDB0000807	-8.12	2.92e-08					yes	yes	yes	3-Phosphoglyceric acid	yes
Streptococcus pyogenes	PS006	Metabolomics_GC-MS	METAB_HMDB0000168	METAB_HMDB0000168	-5.43	0.000203					yes	yes	no	L-Asparagine	yes
Streptococcus pyogenes	PS006	Metabolomics_GC-MS	METAB_HMDB0000187	METAB_HMDB0000187	-5.16	0.0315603					yes	yes	yes	L-Serine	yes
Streptococcus pyogenes	PS006	Metabolomics_GC-MS	METAB_HMDB0000143	METAB_HMDB0000143	-4.25	1					yes	yes	no	D-Galactose	no
Streptococcus pyogenes	PS006	Metabolomics_GC-MS	METAB_HMDB0000139	METAB_HMDB0000139	-4.02	2.53e-05					yes	yes	yes	Glyceric acid	yes
Streptococcus pyogenes	PS006	Metabolomics_GC-MS	METAB_HMDB0000167	METAB_HMDB0000167	-3.95	2.37e-08					yes	yes	yes	L-Threonine	yes
Streptococcus pyogenes	PS006	Metabolomics_GC-MS	METAB_HMDB0000210	METAB_HMDB0000210	-3.04	0.00180488					yes	yes	no	Pantothenic acid	yes
Streptococcus pyogenes	PS006	Metabolomics_GC-MS	METAB_HMDB0062477	METAB_HMDB0062477	-2.97	0.020234					yes	yes	no	2-Deoxyglucose	yes
Streptococcus pyogenes	PS006	Metabolomics_GC-MS	METAB_HMDB0000224	METAB_HMDB0000224	-2.95	1					yes	yes	no	O-Phosphoethanolamine	no
Streptococcus pyogenes	PS006	Metabolomics_GC-MS	METAB_HMDB0000073	METAB_HMDB0000073	-2.71	0.00384585					yes	yes	no	Dopamine	yes
Streptococcus pyogenes	PS006	Metabolomics_GC-MS	METAB_HMDB0001414	METAB_HMDB0001414	-2.64	1					yes	yes	no	Putrescine	no
Streptococcus pyogenes	PS006	Metabolomics_GC-MS	METAB_HMDB0000243	METAB_HMDB0000243	-2.14	8.01e-06					yes	yes	yes	Pyruvic acid	yes
Streptococcus pyogenes	PS006	Metabolomics_GC-MS	METAB_HMDB0000262	METAB_HMDB0000262	-1.82	0.00209312					yes	yes	yes	Thymine	yes
Streptococcus pyogenes	PS006	Metabolomics_GC-MS	METAB_HMDB0000640	METAB_HMDB0000640	-1.75	0.558139					yes	yes	no	Levoglucosan	no
Streptococcus pyogenes	PS006	Metabolomics_GC-MS	METAB_HMDB0000696	METAB_HMDB0000696	-1.75	0.00905172					yes	yes	yes	L-Methionine	yes
Streptococcus pyogenes	PS006	Metabolomics_GC-MS	METAB_HMDB0001473	METAB_HMDB0001473	-1.72	1					yes	yes	yes	Dihydroxyacetone phosphate	no
Streptococcus pyogenes	PS006	Metabolomics_GC-MS	METAB_Glutathione-nTMS	METAB_Glutathione-nTMS	-1.45	1					yes	yes	no	Glutathione-nTMS	no
Streptococcus pyogenes	PS006	Metabolomics_GC-MS	METAB_HMDB0000034	METAB_HMDB0000034	-1.36	1					yes	yes	yes	Adenine	no
Streptococcus pyogenes	PS006	Metabolomics_GC-MS	METAB_HMDB0000126	METAB_HMDB0000126	-1.27	0.621303					yes	yes	yes	Glycerol 3-phosphate	no
Streptococcus pyogenes	PS006	Metabolomics_GC-MS	METAB_HMDB0000828	METAB_HMDB0000828	-1.15	1					yes	yes	no	Ureidosuccinic acid	no
Streptococcus pyogenes	PS006	Metabolomics_GC-MS	METAB_HMDB0000996	METAB_HMDB0000996	-1.09	1					yes	yes	no	3-Sulfinoalanine	no
Streptococcus pyogenes	PS006	Metabolomics_GC-MS	METAB_HMDB0011143	METAB_HMDB0011143	-1.02	1					yes	yes	no	MG(18:0e/0:0/0:0)	no
Streptococcus pyogenes	PS006	Metabolomics_GC-MS	METAB_HMDB0000162	METAB_HMDB0000162	-1	1					yes	yes	yes	L-Proline	no
Streptococcus pyogenes	PS006	Metabolomics_GC-MS	METAB_HMDB0000172	METAB_HMDB0000172	-0.86	1					yes	yes	yes	L-Isoleucine	no
Streptococcus pyogenes	PS006	Metabolomics_GC-MS	METAB_HMDB0000296	METAB_HMDB0000296	-0.86	1					yes	yes	yes	Uridine	no
Streptococcus pyogenes	PS006	Metabolomics_GC-MS	METAB_HMDB0000482	METAB_HMDB0000482	-0.8	0.016914					yes	yes	yes	Caprylic acid	no
Streptococcus pyogenes	PS006	Metabolomics_GC-MS	METAB_HMDB0001076	METAB_HMDB0001076	-0.79	1					yes	yes	no	Fructose 1-phosphate	no
Streptococcus pyogenes	PS006	Metabolomics_GC-MS	METAB_HMDB0000500	METAB_HMDB0000500	-0.78	1					yes	yes	no	4-Hydroxybenzoic acid	no
Streptococcus pyogenes	PS006	Metabolomics_GC-MS	METAB_HMDB0000943	METAB_HMDB0000943	-0.75	0.122845					yes	yes	yes	Threonic acid	no
Streptococcus pyogenes	PS006	Metabolomics_GC-MS	METAB_HMDB0000300	METAB_HMDB0000300	-0.66	1					yes	yes	yes	Uracil	no
Streptococcus pyogenes	PS006	Metabolomics_GC-MS	METAB_HMDB0000205	METAB_HMDB0000205	-0.64	1					yes	yes	no	Phenylpyruvic acid	no
Streptococcus pyogenes	PS006	Metabolomics_GC-MS	METAB_HMDB0000847	METAB_HMDB0000847	-0.58	1					yes	yes	yes	Pelargonic acid	no
Streptococcus pyogenes	PS006	Metabolomics_GC-MS	METAB_HMDB0000159	METAB_HMDB0000159	-0.58	0.188382					yes	yes	yes	L-Phenylalanine	no
Streptococcus pyogenes	PS006	Metabolomics_GC-MS	METAB_HMDB0003229	METAB_HMDB0003229	-0.55	1					yes	yes	yes	Palmitoleic acid	no
Streptococcus pyogenes	PS006	Metabolomics_GC-MS	METAB_HMDB0000123	METAB_HMDB0000123	-0.51	1					yes	yes	yes	Glycine	no
Streptococcus pyogenes	PS006	Metabolomics_GC-MS	METAB_HMDB0001392	METAB_HMDB0001392	-0.49	1					yes	yes	no	p-Aminobenzoic acid	no
Streptococcus pyogenes	PS006	Metabolomics_GC-MS	METAB_HMDB0001406	METAB_HMDB0001406	-0.49	1					yes	yes	yes	Niacinamide	no
Streptococcus pyogenes	PS006	Metabolomics_GC-MS	METAB_HMDB0000209	METAB_HMDB0000209	-0.43	1					yes	yes	no	Phenylacetic acid	no
Streptococcus pyogenes	PS006	Metabolomics_GC-MS	METAB_HMDB0000574	METAB_HMDB0000574	-0.37	1					yes	yes	yes	L-Cysteine	no
Streptococcus pyogenes	PS006	Metabolomics_GC-MS	METAB_HMDB0001548	METAB_HMDB0001548	-0.34	1					yes	yes	yes	D-Ribose 5-phosphate	no
Streptococcus pyogenes	PS006	Metabolomics_GC-MS	METAB_HMDB0000283	METAB_HMDB0000283	-0.29	1					yes	yes	yes	D-Ribose	no
Streptococcus pyogenes	PS006	Metabolomics_GC-MS	METAB_HMDB0000975	METAB_HMDB0000975	-0.27	1					yes	yes	no	Trehalose	no
Streptococcus pyogenes	PS006	Metabolomics_GC-MS	METAB_HMDB0000122	METAB_HMDB0000122	-0.25	1					yes	yes	yes	D-Glucose	no
Streptococcus pyogenes	PS006	Metabolomics_GC-MS	METAB_HMDB0002520	METAB_HMDB0002520	-0.24	1					yes	yes	yes	Beta-Glycerophosphoric acid	no
Streptococcus pyogenes	PS006	Metabolomics_GC-MS	METAB_HMDB0000511	METAB_HMDB0000511	-0.21	1					yes	yes	yes	Capric acid	no
Streptococcus pyogenes	PS006	Metabolomics_GC-MS	METAB_HMDB0000660	METAB_HMDB0000660	-0.19	1					yes	yes	yes	D-Fructose	no
Streptococcus pyogenes	PS006	Metabolomics_GC-MS	METAB_HMDB0000535	METAB_HMDB0000535	-0.14	1					yes	yes	yes	Caproic acid	no
Streptococcus pyogenes	PS006	Metabolomics_GC-MS	METAB_HMDB0002931	METAB_HMDB0002931	-0.13	1					yes	yes	no	N-Acetylserine	no
Streptococcus pyogenes	PS006	Metabolomics_GC-MS	METAB_HMDB0000176	METAB_HMDB0000176	-0.12	1					yes	yes	yes	Maleic acid	no
Streptococcus pyogenes	PS006	Metabolomics_GC-MS	METAB_HMDB0000630	METAB_HMDB0000630	-0.08	1					yes	yes	yes	Cytosine	no
Streptococcus pyogenes	PS006	Metabolomics_GC-MS	METAB_HMDB0000749	METAB_HMDB0000749	0.02	1					yes	yes	yes	Mesaconic acid	no
Streptococcus pyogenes	PS006	Metabolomics_GC-MS	METAB_HMDB0000207	METAB_HMDB0000207	0.03	1					yes	yes	yes	Oleic acid	no
Streptococcus pyogenes	PS006	Metabolomics_GC-MS	METAB_HMDB0000687	METAB_HMDB0000687	0.04	1					yes	yes	yes	L-Leucine	no
Streptococcus pyogenes	PS006	Metabolomics_GC-MS	METAB_HMDB0000191	METAB_HMDB0000191	0.07	1					yes	yes	yes	L-Aspartic acid	no
Streptococcus pyogenes	PS006	Metabolomics_GC-MS	METAB_HMDB0000573	METAB_HMDB0000573	0.09	1					yes	yes	yes	Elaidic acid	no
Streptococcus pyogenes	PS006	Metabolomics_GC-MS	METAB_HMDB0002322	METAB_HMDB0002322	0.1	1					yes	yes	no	Cadaverine	no
Streptococcus pyogenes	PS006	Metabolomics_GC-MS	METAB_HMDB0000158	METAB_HMDB0000158	0.18	1					yes	yes	yes	L-Tyrosine	no
Streptococcus pyogenes	PS006	Metabolomics_GC-MS	METAB_HMDB0000190	METAB_HMDB0000190	0.18	1					yes	yes	yes	L-Lactic acid	no
Streptococcus pyogenes	PS006	Metabolomics_GC-MS	METAB_HMDB0000214	METAB_HMDB0000214	0.18	1					yes	yes	no	Ornithine	no
Streptococcus pyogenes	PS006	Metabolomics_GC-MS	METAB_HMDB0000306	METAB_HMDB0000306	0.2	1					yes	yes	no	Tyramine	no
Streptococcus pyogenes	PS006	Metabolomics_GC-MS	METAB_HMDB0002329	METAB_HMDB0002329	0.2	1					yes	yes	yes	Oxalic acid	no
Streptococcus pyogenes	PS006	Metabolomics_GC-MS	METAB_HMDB0031075	METAB_HMDB0031075	0.21	1					yes	yes	no	Glycerol 1-octadecanoate	no
Streptococcus pyogenes	PS006	Metabolomics_GC-MS	METAB_HMDB0013674	METAB_HMDB0013674	0.23	1					yes	yes	yes	1,2,3-Trihydroxybenzene	no
Streptococcus pyogenes	PS006	Metabolomics_GC-MS	METAB_HMDB0000638	METAB_HMDB0000638	0.25	1					yes	yes	yes	Dodecanoic acid	no
Streptococcus pyogenes	PS006	Metabolomics_GC-MS	METAB_HMDB0000765	METAB_HMDB0000765	0.28	1					yes	yes	yes	Mannitol	no
Streptococcus pyogenes	PS006	Metabolomics_GC-MS	METAB_HMDB0000060	METAB_HMDB0000060	0.29	1					yes	yes	yes	Acetoacetic acid	no
Streptococcus pyogenes	PS006	Metabolomics_GC-MS	METAB_HMDB0000806	METAB_HMDB0000806	0.29	1					yes	yes	yes	Myristic acid	no
Streptococcus pyogenes	PS006	Metabolomics_GC-MS	METAB_HMDB0000294	METAB_HMDB0000294	0.3	1					yes	yes	no	Urea	no
Streptococcus pyogenes	PS006	Metabolomics_GC-MS	METAB_HMDB0000115	METAB_HMDB0000115	0.31	1					yes	yes	yes	Glycolic acid	no
Streptococcus pyogenes	PS006	Metabolomics_GC-MS	METAB_HMDB0001870	METAB_HMDB0001870	0.32	1					yes	yes	yes	Benzoic acid	no
Streptococcus pyogenes	PS006	Metabolomics_GC-MS	METAB_HMDB0000827	METAB_HMDB0000827	0.35	1					yes	yes	yes	Stearic acid	no
Streptococcus pyogenes	PS006	Metabolomics_GC-MS	METAB_HMDB0000220	METAB_HMDB0000220	0.37	1					yes	yes	yes	Palmitic acid	no
Streptococcus pyogenes	PS006	Metabolomics_GC-MS	METAB_HMDB0000134	METAB_HMDB0000134	0.38	1					yes	yes	yes	Fumaric acid	no
Streptococcus pyogenes	PS006	Metabolomics_GC-MS	METAB_HMDB0001906	METAB_HMDB0001906	0.38	1					yes	yes	no	2-Aminoisobutyric acid	no
Streptococcus pyogenes	PS006	Metabolomics_GC-MS	METAB_HMDB0002259	METAB_HMDB0002259	0.41	1					yes	yes	yes	Heptadecanoic acid	no
Streptococcus pyogenes	PS006	Metabolomics_GC-MS	METAB_HMDB0059916	METAB_HMDB0059916	0.41	1					yes	yes	no	2,3-Dihydroxybutanedioic acid	no
Streptococcus pyogenes	PS006	Metabolomics_GC-MS	METAB_HMDB0000700	METAB_HMDB0000700	0.42	1					yes	yes	no	Hydroxypropionic acid	no
Streptococcus pyogenes	PS006	Metabolomics_GC-MS	METAB_HMDB0000883	METAB_HMDB0000883	0.43	1					yes	yes	yes	L-Valine	no
Streptococcus pyogenes	PS006	Metabolomics_GC-MS	METAB_HMDB0000754	METAB_HMDB0000754	0.45	1					yes	yes	no	3-Hydroxyisovaleric acid	no
Streptococcus pyogenes	PS006	Metabolomics_GC-MS	METAB_HMDB0000407	METAB_HMDB0000407	0.46	1					yes	yes	yes	2-Hydroxy-3-methylbutyric acid	no
Streptococcus pyogenes	PS006	Metabolomics_GC-MS	METAB_HMDB0000812	METAB_HMDB0000812	0.47	1					yes	yes	yes	N-Acetyl-L-aspartic acid	no
Streptococcus pyogenes	PS006	Metabolomics_GC-MS	METAB_HMDB0032538	METAB_HMDB0032538	0.49	1					yes	yes	no	Triethanolamine	no
Streptococcus pyogenes	PS006	Metabolomics_GC-MS	METAB_HMDB0001051	METAB_HMDB0001051	0.5	1					yes	yes	no	Glyceraldehyde	no
Streptococcus pyogenes	PS006	Metabolomics_GC-MS	METAB_HMDB0000661	METAB_HMDB0000661	0.6	1					yes	yes	yes	Glutaric acid	no
Streptococcus pyogenes	PS006	Metabolomics_GC-MS	METAB_HMDB0000149	METAB_HMDB0000149	0.64	1					yes	yes	yes	Ethanolamine	no
Streptococcus pyogenes	PS006	Metabolomics_GC-MS	METAB_HMDB0000258	METAB_HMDB0000258	0.66	1					yes	yes	yes	Sucrose	no
Streptococcus pyogenes	PS006	Metabolomics_GC-MS	METAB_HMDB0000357	METAB_HMDB0000357	0.66	1					yes	yes	yes	3-Hydroxybutyric acid	no
Streptococcus pyogenes	PS006	Metabolomics_GC-MS	METAB_HMDB0000208	METAB_HMDB0000208	0.66	0.924901					yes	yes	yes	Oxoglutaric acid;2-Ketoglutarate	no
Streptococcus pyogenes	PS006	Metabolomics_GC-MS	METAB_HMDB0029942	METAB_HMDB0029942	0.67	1					yes	yes	no	D-Arabinose	no
Streptococcus pyogenes	PS006	Metabolomics_GC-MS	METAB_HMDB0000148	METAB_HMDB0000148	0.71	0.434286					yes	yes	yes	L-Glutamic acid	no
Streptococcus pyogenes	PS006	Metabolomics_GC-MS	METAB_HMDB0000784	METAB_HMDB0000784	0.87	1					yes	yes	no	Azelaic acid	no
Streptococcus pyogenes	PS006	Metabolomics_GC-MS	METAB_HMDB0001844	METAB_HMDB0001844	0.91	1					yes	yes	yes	Methylsuccinic acid	no
Streptococcus pyogenes	PS006	Metabolomics_GC-MS	METAB_HMDB0000867	METAB_HMDB0000867	0.98	1					yes	yes	no	Ribonic acid	no
Streptococcus pyogenes	PS006	Metabolomics_GC-MS	METAB_HMDB0000094	METAB_HMDB0000094	1.06	0.155179					yes	yes	yes	Citric acid	no
Streptococcus pyogenes	PS006	Metabolomics_GC-MS	METAB_HMDB0000742	METAB_HMDB0000742	1.09	1					yes	yes	yes	Homocysteine	no
Streptococcus pyogenes	PS006	Metabolomics_GC-MS	METAB_HMDB0000119	METAB_HMDB0000119	1.14	0.232413					yes	yes	no	Glyoxylic acid	no
Streptococcus pyogenes	PS006	Metabolomics_GC-MS	METAB_HMDB0000247	METAB_HMDB0000247	1.17	1					yes	yes	yes	Sorbitol	no
Streptococcus pyogenes	PS006	Metabolomics_GC-MS	METAB_HMDB0000625	METAB_HMDB0000625	1.2	0.122869					yes	yes	no	Gluconic acid	no
Streptococcus pyogenes	PS006	Metabolomics_GC-MS	METAB_HMDB0000673	METAB_HMDB0000673	1.21	1					yes	yes	yes	Linoleic acid	no
Streptococcus pyogenes	PS006	Metabolomics_GC-MS	METAB_HMDB0000150	METAB_HMDB0000150	1.26	0.0130312					yes	yes	no	Gluconolactone	yes
Streptococcus pyogenes	PS006	Metabolomics_GC-MS	METAB_HMDB0000694	METAB_HMDB0000694	1.29	1					yes	yes	yes	L-2-Hydroxyglutaric acid	no
Streptococcus pyogenes	PS006	Metabolomics_GC-MS	METAB_HMDB0003355	METAB_HMDB0003355	1.37	0.0497206					yes	yes	no	5-Aminopentanoic acid	yes
Streptococcus pyogenes	PS006	Metabolomics_GC-MS	METAB_HMDB0000161	METAB_HMDB0000161	1.39	0.983902					yes	yes	yes	L-Alanine	no
Streptococcus pyogenes	PS006	Metabolomics_GC-MS	METAB_HMDB0000211	METAB_HMDB0000211	1.42	0.131263					yes	yes	yes	Myo-inositol;2-Hydroxy-3-methylbutyric acid	no
Streptococcus pyogenes	PS006	Metabolomics_GC-MS	METAB_3-Aminoglutaric acid	METAB_3-Aminoglutaric acid	1.43	0.00642049					yes	yes	yes	3-Aminoglutaric acid	yes
Streptococcus pyogenes	PS006	Metabolomics_GC-MS	METAB_HMDB0000254	METAB_HMDB0000254	1.47	0.000203					yes	yes	yes	Succinic acid	yes
Streptococcus pyogenes	PS006	Metabolomics_GC-MS	METAB_HMDB0002545	METAB_HMDB0002545	1.49	1					yes	yes	no	Galacturonic acid	no
Streptococcus pyogenes	PS006	Metabolomics_GC-MS	METAB_HMDB0003424	METAB_HMDB0003424	1.55	0.00486529					yes	yes	yes	1-Hexadecanol	yes
Streptococcus pyogenes	PS006	Metabolomics_GC-MS	METAB_HMDB0000965	METAB_HMDB0000965	1.7	0.0206162					yes	yes	no	Hypotaurine	yes
Streptococcus pyogenes	PS006	Metabolomics_GC-MS	METAB_HMDB0000050	METAB_HMDB0000050	1.73	1					yes	yes	yes	Adenosine	no
Streptococcus pyogenes	PS006	Metabolomics_GC-MS	METAB_HMDB0000056	METAB_HMDB0000056	1.82	0.000587					yes	yes	yes	Beta-Alanine	yes
Streptococcus pyogenes	PS006	Metabolomics_GC-MS	METAB_HMDB0000426	METAB_HMDB0000426	1.83	0.0531459					yes	yes	yes	Citramalic acid	no
Streptococcus pyogenes	PS006	Metabolomics_GC-MS	METAB_HMDB0000127	METAB_HMDB0000127	1.86	0.0117973					yes	yes	no	D-Glucuronic acid	yes
Streptococcus pyogenes	PS006	Metabolomics_GC-MS	METAB_HMDB0004825	METAB_HMDB0004825	2.14	0.301789					yes	yes	no	p-Octopamine	no
Streptococcus pyogenes	PS006	Metabolomics_GC-MS	METAB_HMDB0001488	METAB_HMDB0001488	2.24	0.0325119					yes	yes	yes	Nicotinic acid	yes
Streptococcus pyogenes	PS006	Metabolomics_GC-MS	METAB_HMDB0000092	METAB_HMDB0000092	2.26	0.00528285					yes	yes	yes	Dimethylglycine	yes
Streptococcus pyogenes	PS006	Metabolomics_GC-MS	METAB_HMDB0000618	METAB_HMDB0000618	2.44	1					yes	yes	no	D-Ribulose 5-phosphate	no
Streptococcus pyogenes	PS006	Metabolomics_GC-MS	METAB_HMDB0000216	METAB_HMDB0000216	2.47	1					yes	yes	no	Norepinephrine	no
Streptococcus pyogenes	PS006	Metabolomics_GC-MS	METAB_HMDB0000714	METAB_HMDB0000714	2.48	1					yes	yes	no	Hippuric acid	no
Streptococcus pyogenes	PS006	Metabolomics_GC-MS	METAB_HMDB0000131	METAB_HMDB0000131	2.66	1					yes	yes	yes	Glycerol	no
Streptococcus pyogenes	PS006	Metabolomics_GC-MS	METAB_HMDB0034252	METAB_HMDB0034252	3.13	0.00180488					yes	yes	yes	2-Aminoheptanedioic acid	yes
Streptococcus pyogenes	PS006	Metabolomics_GC-MS	METAB_HMDB0000182	METAB_HMDB0000182	3.31	0.0256835					yes	yes	yes	L-Lysine	yes
Streptococcus pyogenes	PS006	Metabolomics_GC-MS	METAB_HMDB0000744	METAB_HMDB0000744	4.65	0.00140967					yes	yes	yes	Malic acid	yes
Streptococcus pyogenes	PS006	Metabolomics_GC-MS	METAB_HMDB0001078	METAB_HMDB0001078	7.36	0.321184					yes	yes	no	Mannose 6-phosphate	no
Streptococcus pyogenes	PS006	Metabolomics_GC-MS	METAB_HMDB0000663	METAB_HMDB0000663	7.45	0.532228					yes	yes	no	Glucaric acid	no
Streptococcus pyogenes	PS006	Metabolomics_GC-MS	METAB_HMDB0000067	METAB_HMDB0000067	7.67	1.27e-07					yes	yes	no	Cholesterol	yes
Streptococcus pyogenes	SP444	Metabolomics_GC-MS	METAB_HMDB0000828	METAB_HMDB0000828	-7.22	1					yes	yes	no	Ureidosuccinic acid	no
Streptococcus pyogenes	SP444	Metabolomics_GC-MS	METAB_HMDB0029942	METAB_HMDB0029942	-4.14	1					yes	yes	no	D-Arabinose	no
Streptococcus pyogenes	SP444	Metabolomics_GC-MS	METAB_HMDB0000362	METAB_HMDB0000362	-4.13	0.103547					yes	yes	yes	2-Phosphoglyceric acid	no
Streptococcus pyogenes	SP444	Metabolomics_GC-MS	METAB_HMDB0000263	METAB_HMDB0000263	-3.87	0.0557599					yes	yes	yes	Phosphoenolpyruvic acid	no
Streptococcus pyogenes	SP444	Metabolomics_GC-MS	METAB_HMDB0000247	METAB_HMDB0000247	-3.75	0.932989					yes	yes	yes	Sorbitol	no
Streptococcus pyogenes	SP444	Metabolomics_GC-MS	METAB_HMDB0000807	METAB_HMDB0000807	-3.68	0.0245079					yes	yes	yes	3-Phosphoglyceric acid	yes
Streptococcus pyogenes	SP444	Metabolomics_GC-MS	METAB_HMDB0000765	METAB_HMDB0000765	-3.54	1					yes	yes	yes	Mannitol	no
Streptococcus pyogenes	SP444	Metabolomics_GC-MS	METAB_HMDB0062477	METAB_HMDB0062477	-3.39	1					yes	yes	no	2-Deoxyglucose	no
Streptococcus pyogenes	SP444	Metabolomics_GC-MS	METAB_HMDB0002329	METAB_HMDB0002329	-2.94	1					yes	yes	yes	Oxalic acid	no
Streptococcus pyogenes	SP444	Metabolomics_GC-MS	METAB_HMDB0000073	METAB_HMDB0000073	-2.48	0.0024668					yes	yes	no	Dopamine	yes
Streptococcus pyogenes	SP444	Metabolomics_GC-MS	METAB_HMDB0001392	METAB_HMDB0001392	-2.41	1					yes	yes	no	p-Aminobenzoic acid	no
Streptococcus pyogenes	SP444	Metabolomics_GC-MS	METAB_HMDB0000660	METAB_HMDB0000660	-2.3	0.0137136					yes	yes	yes	D-Fructose	yes
Streptococcus pyogenes	SP444	Metabolomics_GC-MS	METAB_HMDB0000294	METAB_HMDB0000294	-2.29	0.140053					yes	yes	no	Urea	no
Streptococcus pyogenes	SP444	Metabolomics_GC-MS	METAB_HMDB0000210	METAB_HMDB0000210	-2.03	0.00306564					yes	yes	no	Pantothenic acid	yes
Streptococcus pyogenes	SP444	Metabolomics_GC-MS	METAB_HMDB0000640	METAB_HMDB0000640	-1.78	0.0268737					yes	yes	no	Levoglucosan	yes
Streptococcus pyogenes	SP444	Metabolomics_GC-MS	METAB_HMDB0000134	METAB_HMDB0000134	-1.7	0.0569154					yes	yes	yes	Fumaric acid	no
Streptococcus pyogenes	SP444	Metabolomics_GC-MS	METAB_HMDB0000224	METAB_HMDB0000224	-1.64	1					yes	yes	no	O-Phosphoethanolamine	no
Streptococcus pyogenes	SP444	Metabolomics_GC-MS	METAB_HMDB0000262	METAB_HMDB0000262	-1.41	0.130244					yes	yes	yes	Thymine	no
Streptococcus pyogenes	SP444	Metabolomics_GC-MS	METAB_HMDB0000034	METAB_HMDB0000034	-1.38	1					yes	yes	yes	Adenine	no
Streptococcus pyogenes	SP444	Metabolomics_GC-MS	METAB_HMDB0000214	METAB_HMDB0000214	-1.38	0.528601					yes	yes	no	Ornithine	no
Streptococcus pyogenes	SP444	Metabolomics_GC-MS	METAB_HMDB0000996	METAB_HMDB0000996	-1.23	1					yes	yes	no	3-Sulfinoalanine	no
Streptococcus pyogenes	SP444	Metabolomics_GC-MS	METAB_Sedoheptulose-meto-6TMS	METAB_Sedoheptulose-meto-6TMS	-1.22	0.155304					yes	yes	no	Sedoheptulose-meto-6TMS	no
Streptococcus pyogenes	SP444	Metabolomics_GC-MS	METAB_HMDB0001906	METAB_HMDB0001906	-1.13	1					yes	yes	no	2-Aminoisobutyric acid	no
Streptococcus pyogenes	SP444	Metabolomics_GC-MS	METAB_HMDB0000168	METAB_HMDB0000168	-1.03	1					yes	yes	no	L-Asparagine	no
Streptococcus pyogenes	SP444	Metabolomics_GC-MS	METAB_HMDB0000243	METAB_HMDB0000243	-1.03	0.151738					yes	yes	yes	Pyruvic acid	no
Streptococcus pyogenes	SP444	Metabolomics_GC-MS	METAB_Glutathione-nTMS	METAB_Glutathione-nTMS	-1.02	1					yes	yes	no	Glutathione-nTMS	no
Streptococcus pyogenes	SP444	Metabolomics_GC-MS	METAB_HMDB0000407	METAB_HMDB0000407	-0.94	1					yes	yes	yes	2-Hydroxy-3-methylbutyric acid	no
Streptococcus pyogenes	SP444	Metabolomics_GC-MS	METAB_HMDB0000139	METAB_HMDB0000139	-0.75	1					yes	yes	yes	Glyceric acid	no
Streptococcus pyogenes	SP444	Metabolomics_GC-MS	METAB_HMDB0000296	METAB_HMDB0000296	-0.75	1					yes	yes	yes	Uridine	no
Streptococcus pyogenes	SP444	Metabolomics_GC-MS	METAB_HMDB0001406	METAB_HMDB0001406	-0.74	1					yes	yes	yes	Niacinamide	no
Streptococcus pyogenes	SP444	Metabolomics_GC-MS	METAB_HMDB0000696	METAB_HMDB0000696	-0.51	1					yes	yes	yes	L-Methionine	no
Streptococcus pyogenes	SP444	Metabolomics_GC-MS	METAB_HMDB0000205	METAB_HMDB0000205	-0.46	1					yes	yes	no	Phenylpyruvic acid	no
Streptococcus pyogenes	SP444	Metabolomics_GC-MS	METAB_HMDB0000283	METAB_HMDB0000283	-0.46	1					yes	yes	yes	D-Ribose	no
Streptococcus pyogenes	SP444	Metabolomics_GC-MS	METAB_HMDB0000630	METAB_HMDB0000630	-0.44	1					yes	yes	yes	Cytosine	no
Streptococcus pyogenes	SP444	Metabolomics_GC-MS	METAB_HMDB0000126	METAB_HMDB0000126	-0.36	1					yes	yes	yes	Glycerol 3-phosphate	no
Streptococcus pyogenes	SP444	Metabolomics_GC-MS	METAB_HMDB0000176	METAB_HMDB0000176	-0.35	1					yes	yes	yes	Maleic acid	no
Streptococcus pyogenes	SP444	Metabolomics_GC-MS	METAB_HMDB0000209	METAB_HMDB0000209	-0.26	1					yes	yes	no	Phenylacetic acid	no
Streptococcus pyogenes	SP444	Metabolomics_GC-MS	METAB_HMDB0000167	METAB_HMDB0000167	-0.25	1					yes	yes	yes	L-Threonine	no
Streptococcus pyogenes	SP444	Metabolomics_GC-MS	METAB_HMDB0001548	METAB_HMDB0001548	-0.23	1					yes	yes	yes	D-Ribose 5-phosphate	no
Streptococcus pyogenes	SP444	Metabolomics_GC-MS	METAB_HMDB0000749	METAB_HMDB0000749	-0.2	1					yes	yes	yes	Mesaconic acid	no
Streptococcus pyogenes	SP444	Metabolomics_GC-MS	METAB_HMDB0000300	METAB_HMDB0000300	-0.13	1					yes	yes	yes	Uracil	no
Streptococcus pyogenes	SP444	Metabolomics_GC-MS	METAB_HMDB0000187	METAB_HMDB0000187	-0.09	1					yes	yes	yes	L-Serine	no
Streptococcus pyogenes	SP444	Metabolomics_GC-MS	METAB_HMDB0000357	METAB_HMDB0000357	0.02	1					yes	yes	yes	3-Hydroxybutyric acid	no
Streptococcus pyogenes	SP444	Metabolomics_GC-MS	METAB_HMDB0000050	METAB_HMDB0000050	0.12	1					yes	yes	yes	Adenosine	no
Streptococcus pyogenes	SP444	Metabolomics_GC-MS	METAB_HMDB0000618	METAB_HMDB0000618	0.14	1					yes	yes	no	D-Ribulose 5-phosphate	no
Streptococcus pyogenes	SP444	Metabolomics_GC-MS	METAB_HMDB0000122	METAB_HMDB0000122	0.16	1					yes	yes	yes	D-Glucose	no
Streptococcus pyogenes	SP444	Metabolomics_GC-MS	METAB_HMDB0000060	METAB_HMDB0000060	0.17	1					yes	yes	yes	Acetoacetic acid	no
Streptococcus pyogenes	SP444	Metabolomics_GC-MS	METAB_HMDB0000500	METAB_HMDB0000500	0.2	1					yes	yes	no	4-Hydroxybenzoic acid	no
Streptococcus pyogenes	SP444	Metabolomics_GC-MS	METAB_HMDB0000535	METAB_HMDB0000535	0.22	1					yes	yes	yes	Caproic acid	no
Streptococcus pyogenes	SP444	Metabolomics_GC-MS	METAB_HMDB0000482	METAB_HMDB0000482	0.24	1					yes	yes	yes	Caprylic acid	no
Streptococcus pyogenes	SP444	Metabolomics_GC-MS	METAB_HMDB0000190	METAB_HMDB0000190	0.26	1					yes	yes	yes	L-Lactic acid	no
Streptococcus pyogenes	SP444	Metabolomics_GC-MS	METAB_HMDB0000119	METAB_HMDB0000119	0.3	1					yes	yes	no	Glyoxylic acid	no
Streptococcus pyogenes	SP444	Metabolomics_GC-MS	METAB_HMDB0000191	METAB_HMDB0000191	0.31	1					yes	yes	yes	L-Aspartic acid	no
Streptococcus pyogenes	SP444	Metabolomics_GC-MS	METAB_HMDB0000208	METAB_HMDB0000208	0.32	1					yes	yes	yes	Oxoglutaric acid;2-Ketoglutarate	no
Streptococcus pyogenes	SP444	Metabolomics_GC-MS	METAB_HMDB0000847	METAB_HMDB0000847	0.36	1					yes	yes	yes	Pelargonic acid	no
Streptococcus pyogenes	SP444	Metabolomics_GC-MS	METAB_HMDB0000254	METAB_HMDB0000254	0.37	1					yes	yes	yes	Succinic acid	no
Streptococcus pyogenes	SP444	Metabolomics_GC-MS	METAB_HMDB0002322	METAB_HMDB0002322	0.37	1					yes	yes	no	Cadaverine	no
Streptococcus pyogenes	SP444	Metabolomics_GC-MS	METAB_HMDB0001051	METAB_HMDB0001051	0.38	1					yes	yes	no	Glyceraldehyde	no
Streptococcus pyogenes	SP444	Metabolomics_GC-MS	METAB_HMDB0001870	METAB_HMDB0001870	0.4	1					yes	yes	yes	Benzoic acid	no
Streptococcus pyogenes	SP444	Metabolomics_GC-MS	METAB_HMDB0000207	METAB_HMDB0000207	0.41	1					yes	yes	yes	Oleic acid	no
Streptococcus pyogenes	SP444	Metabolomics_GC-MS	METAB_HMDB0000784	METAB_HMDB0000784	0.42	1					yes	yes	no	Azelaic acid	no
Streptococcus pyogenes	SP444	Metabolomics_GC-MS	METAB_HMDB0000573	METAB_HMDB0000573	0.43	1					yes	yes	yes	Elaidic acid	no
Streptococcus pyogenes	SP444	Metabolomics_GC-MS	METAB_HMDB0002520	METAB_HMDB0002520	0.44	0.0690568					yes	yes	yes	Beta-Glycerophosphoric acid	no
Streptococcus pyogenes	SP444	Metabolomics_GC-MS	METAB_HMDB0001473	METAB_HMDB0001473	0.46	1					yes	yes	yes	Dihydroxyacetone phosphate	no
Streptococcus pyogenes	SP444	Metabolomics_GC-MS	METAB_HMDB0003229	METAB_HMDB0003229	0.47	1					yes	yes	yes	Palmitoleic acid	no
Streptococcus pyogenes	SP444	Metabolomics_GC-MS	METAB_HMDB0000131	METAB_HMDB0000131	0.52	1					yes	yes	yes	Glycerol	no
Streptococcus pyogenes	SP444	Metabolomics_GC-MS	METAB_HMDB0000511	METAB_HMDB0000511	0.54	1					yes	yes	yes	Capric acid	no
Streptococcus pyogenes	SP444	Metabolomics_GC-MS	METAB_HMDB0000094	METAB_HMDB0000094	0.55	1					yes	yes	yes	Citric acid	no
Streptococcus pyogenes	SP444	Metabolomics_GC-MS	METAB_HMDB0002259	METAB_HMDB0002259	0.56	1					yes	yes	yes	Heptadecanoic acid	no
Streptococcus pyogenes	SP444	Metabolomics_GC-MS	METAB_HMDB0000827	METAB_HMDB0000827	0.57	1					yes	yes	yes	Stearic acid	no
Streptococcus pyogenes	SP444	Metabolomics_GC-MS	METAB_HMDB0000426	METAB_HMDB0000426	0.59	1					yes	yes	yes	Citramalic acid	no
Streptococcus pyogenes	SP444	Metabolomics_GC-MS	METAB_HMDB0000574	METAB_HMDB0000574	0.61	1					yes	yes	yes	L-Cysteine	no
Streptococcus pyogenes	SP444	Metabolomics_GC-MS	METAB_HMDB0000700	METAB_HMDB0000700	0.61	1					yes	yes	no	Hydroxypropionic acid	no
Streptococcus pyogenes	SP444	Metabolomics_GC-MS	METAB_HMDB0000220	METAB_HMDB0000220	0.62	1					yes	yes	yes	Palmitic acid	no
Streptococcus pyogenes	SP444	Metabolomics_GC-MS	METAB_HMDB0000975	METAB_HMDB0000975	0.63	1					yes	yes	no	Trehalose	no
Streptococcus pyogenes	SP444	Metabolomics_GC-MS	METAB_HMDB0000638	METAB_HMDB0000638	0.66	0.889601					yes	yes	yes	Dodecanoic acid	no
Streptococcus pyogenes	SP444	Metabolomics_GC-MS	METAB_HMDB0000754	METAB_HMDB0000754	0.67	0.0775526					yes	yes	no	3-Hydroxyisovaleric acid	no
Streptococcus pyogenes	SP444	Metabolomics_GC-MS	METAB_3-Aminoglutaric acid	METAB_3-Aminoglutaric acid	0.69	1					yes	yes	yes	3-Aminoglutaric acid	no
Streptococcus pyogenes	SP444	Metabolomics_GC-MS	METAB_HMDB0000806	METAB_HMDB0000806	0.7	1					yes	yes	yes	Myristic acid	no
Streptococcus pyogenes	SP444	Metabolomics_GC-MS	METAB_HMDB0000812	METAB_HMDB0000812	0.7	0.391736					yes	yes	yes	N-Acetyl-L-aspartic acid	no
Streptococcus pyogenes	SP444	Metabolomics_GC-MS	METAB_HMDB0000943	METAB_HMDB0000943	0.73	1					yes	yes	yes	Threonic acid	no
Streptococcus pyogenes	SP444	Metabolomics_GC-MS	METAB_HMDB0000115	METAB_HMDB0000115	0.74	0.130244					yes	yes	yes	Glycolic acid	no
Streptococcus pyogenes	SP444	Metabolomics_GC-MS	METAB_HMDB0000123	METAB_HMDB0000123	0.76	0.130244					yes	yes	yes	Glycine	no
Streptococcus pyogenes	SP444	Metabolomics_GC-MS	METAB_HMDB0000149	METAB_HMDB0000149	0.79	1					yes	yes	yes	Ethanolamine	no
Streptococcus pyogenes	SP444	Metabolomics_GC-MS	METAB_HMDB0000148	METAB_HMDB0000148	0.8	0.0268737					yes	yes	yes	L-Glutamic acid	no
Streptococcus pyogenes	SP444	Metabolomics_GC-MS	METAB_HMDB0003355	METAB_HMDB0003355	0.91	1					yes	yes	no	5-Aminopentanoic acid	no
Streptococcus pyogenes	SP444	Metabolomics_GC-MS	METAB_HMDB0000673	METAB_HMDB0000673	0.92	1					yes	yes	yes	Linoleic acid	no
Streptococcus pyogenes	SP444	Metabolomics_GC-MS	METAB_HMDB0031075	METAB_HMDB0031075	0.93	1					yes	yes	no	Glycerol 1-octadecanoate	no
Streptococcus pyogenes	SP444	Metabolomics_GC-MS	METAB_HMDB0011143	METAB_HMDB0011143	0.96	1					yes	yes	no	MG(18:0e/0:0/0:0)	no
Streptococcus pyogenes	SP444	Metabolomics_GC-MS	METAB_HMDB0001844	METAB_HMDB0001844	0.97	1					yes	yes	yes	Methylsuccinic acid	no
Streptococcus pyogenes	SP444	Metabolomics_GC-MS	METAB_HMDB0013674	METAB_HMDB0013674	0.99	1					yes	yes	yes	1,2,3-Trihydroxybenzene	no
Streptococcus pyogenes	SP444	Metabolomics_GC-MS	METAB_HMDB0032538	METAB_HMDB0032538	1	1					yes	yes	no	Triethanolamine	no
Streptococcus pyogenes	SP444	Metabolomics_GC-MS	METAB_HMDB0000143	METAB_HMDB0000143	1.05	1					yes	yes	no	D-Galactose	no
Streptococcus pyogenes	SP444	Metabolomics_GC-MS	METAB_HMDB0000258	METAB_HMDB0000258	1.06	1					yes	yes	yes	Sucrose	no
Streptococcus pyogenes	SP444	Metabolomics_GC-MS	METAB_HMDB0000150	METAB_HMDB0000150	1.08	1					yes	yes	no	Gluconolactone	no
Streptococcus pyogenes	SP444	Metabolomics_GC-MS	METAB_HMDB0000158	METAB_HMDB0000158	1.18	1					yes	yes	yes	L-Tyrosine	no
Streptococcus pyogenes	SP444	Metabolomics_GC-MS	METAB_HMDB0000625	METAB_HMDB0000625	1.18	0.017844					yes	yes	no	Gluconic acid	yes
Streptococcus pyogenes	SP444	Metabolomics_GC-MS	METAB_HMDB0000744	METAB_HMDB0000744	1.24	0.316457					yes	yes	yes	Malic acid	no
Streptococcus pyogenes	SP444	Metabolomics_GC-MS	METAB_HMDB0000661	METAB_HMDB0000661	1.24	0.0114633					yes	yes	yes	Glutaric acid	yes
Streptococcus pyogenes	SP444	Metabolomics_GC-MS	METAB_HMDB0000965	METAB_HMDB0000965	1.32	1					yes	yes	no	Hypotaurine	no
Streptococcus pyogenes	SP444	Metabolomics_GC-MS	METAB_HMDB0000694	METAB_HMDB0000694	1.32	0.440819					yes	yes	yes	L-2-Hydroxyglutaric acid	no
Streptococcus pyogenes	SP444	Metabolomics_GC-MS	METAB_HMDB0001414	METAB_HMDB0001414	1.34	0.573036					yes	yes	no	Putrescine	no
Streptococcus pyogenes	SP444	Metabolomics_GC-MS	METAB_HMDB0000159	METAB_HMDB0000159	1.39	0.0138012					yes	yes	yes	L-Phenylalanine	yes
Streptococcus pyogenes	SP444	Metabolomics_GC-MS	METAB_HMDB0000211	METAB_HMDB0000211	1.86	0.00299127					yes	yes	yes	Myo-inositol;2-Hydroxy-3-methylbutyric acid	yes
Streptococcus pyogenes	SP444	Metabolomics_GC-MS	METAB_HMDB0000162	METAB_HMDB0000162	1.98	0.37688					yes	yes	yes	L-Proline	no
Streptococcus pyogenes	SP444	Metabolomics_GC-MS	METAB_HMDB0004825	METAB_HMDB0004825	1.98	0.000762					yes	yes	no	p-Octopamine	yes
Streptococcus pyogenes	SP444	Metabolomics_GC-MS	METAB_HMDB0003424	METAB_HMDB0003424	2.13	0.00233173					yes	yes	yes	1-Hexadecanol	yes
Streptococcus pyogenes	SP444	Metabolomics_GC-MS	METAB_HMDB0000161	METAB_HMDB0000161	2.15	0.000147					yes	yes	yes	L-Alanine	yes
Streptococcus pyogenes	SP444	Metabolomics_GC-MS	METAB_HMDB0000092	METAB_HMDB0000092	2.34	0.0110118					yes	yes	yes	Dimethylglycine	yes
Streptococcus pyogenes	SP444	Metabolomics_GC-MS	METAB_HMDB0001488	METAB_HMDB0001488	2.35	1					yes	yes	yes	Nicotinic acid	no
Streptococcus pyogenes	SP444	Metabolomics_GC-MS	METAB_HMDB0002545	METAB_HMDB0002545	2.44	1					yes	yes	no	Galacturonic acid	no
Streptococcus pyogenes	SP444	Metabolomics_GC-MS	METAB_HMDB0000714	METAB_HMDB0000714	2.56	1					yes	yes	no	Hippuric acid	no
Streptococcus pyogenes	SP444	Metabolomics_GC-MS	METAB_HMDB0000663	METAB_HMDB0000663	2.59	1					yes	yes	no	Glucaric acid	no
Streptococcus pyogenes	SP444	Metabolomics_GC-MS	METAB_HMDB0000172	METAB_HMDB0000172	2.83	0.010393					yes	yes	yes	L-Isoleucine	yes
Streptococcus pyogenes	SP444	Metabolomics_GC-MS	METAB_HMDB0002931	METAB_HMDB0002931	2.83	5.48e-05					yes	yes	no	N-Acetylserine	yes
Streptococcus pyogenes	SP444	Metabolomics_GC-MS	METAB_HMDB0000182	METAB_HMDB0000182	2.94	0.00107859					yes	yes	yes	L-Lysine	yes
Streptococcus pyogenes	SP444	Metabolomics_GC-MS	METAB_HMDB0059916	METAB_HMDB0059916	2.98	1					yes	yes	no	2,3-Dihydroxybutanedioic acid	no
Streptococcus pyogenes	SP444	Metabolomics_GC-MS	METAB_HMDB0000687	METAB_HMDB0000687	2.98	0.00243072					yes	yes	yes	L-Leucine	yes
Streptococcus pyogenes	SP444	Metabolomics_GC-MS	METAB_HMDB0034252	METAB_HMDB0034252	3.04	1					yes	yes	yes	2-Aminoheptanedioic acid	no
Streptococcus pyogenes	SP444	Metabolomics_GC-MS	METAB_HMDB0000056	METAB_HMDB0000056	3.26	1.77e-06					yes	yes	yes	Beta-Alanine	yes
Streptococcus pyogenes	SP444	Metabolomics_GC-MS	METAB_HMDB0000127	METAB_HMDB0000127	3.65	1					yes	yes	no	D-Glucuronic acid	no
Streptococcus pyogenes	SP444	Metabolomics_GC-MS	METAB_HMDB0000883	METAB_HMDB0000883	3.89	0.000762					yes	yes	yes	L-Valine	yes
Streptococcus pyogenes	SP444	Metabolomics_GC-MS	METAB_HMDB0000306	METAB_HMDB0000306	4.05	1					yes	yes	no	Tyramine	no
Streptococcus pyogenes	SP444	Metabolomics_GC-MS	METAB_HMDB0001076	METAB_HMDB0001076	4.08	1					yes	yes	no	Fructose 1-phosphate	no
Streptococcus pyogenes	SP444	Metabolomics_GC-MS	METAB_HMDB0000216	METAB_HMDB0000216	4.33	0.758852					yes	yes	no	Norepinephrine	no
Streptococcus pyogenes	SP444	Metabolomics_GC-MS	METAB_HMDB0000742	METAB_HMDB0000742	4.84	1					yes	yes	yes	Homocysteine	no
Streptococcus pyogenes	SP444	Metabolomics_GC-MS	METAB_HMDB0001078	METAB_HMDB0001078	5.23	0.00812426					yes	yes	no	Mannose 6-phosphate	yes
Streptococcus pyogenes	SP444	Metabolomics_GC-MS	METAB_HMDB0000867	METAB_HMDB0000867	6.16	1					yes	yes	no	Ribonic acid	no
Streptococcus pyogenes	SP444	Metabolomics_GC-MS	METAB_HMDB0000067	METAB_HMDB0000067	7.64	5.36e-06					yes	yes	no	Cholesterol	yes

## Sheet: LC-MS - Escherichia coli
species	strain	experiment	entity_id	core_entity_id	logFC	FDR	gene_name	annotation_description	seq_id	core_consensus_annotation	is_genus_core	is_species_core	is_inter_species_core	additional_id	is_significant
Escherichia coli	B36	Metabolomics_LC-MS	METAB_HMDB0001865	METAB_HMDB0001865	-5.36	1					yes	yes	no	2-Oxovaleric acid	no
Escherichia coli	B36	Metabolomics_LC-MS	METAB_HMDB0000300	METAB_HMDB0000300	-4.84	0.120853					yes	yes	yes	Uracil	no
Escherichia coli	B36	Metabolomics_LC-MS	METAB_HMDB0000014	METAB_HMDB0000014	-4.28	1					yes	yes	no	Deoxycytidine	no
Escherichia coli	B36	Metabolomics_LC-MS	METAB_HMDB0000226	METAB_HMDB0000226	-4.15	0.320701					yes	yes	yes	Orotic acid	no
Escherichia coli	B36	Metabolomics_LC-MS	METAB_HMDB0000622	METAB_HMDB0000622	-3.16	1					yes	yes	no	Ethylmalonic acid	no
Escherichia coli	B36	Metabolomics_LC-MS	METAB_HMDB0000788	METAB_HMDB0000788	-3.13	0.0217582					yes	yes	no	Orotidine	yes
Escherichia coli	B36	Metabolomics_LC-MS	METAB_HMDB0000026	METAB_HMDB0000026	-2.69	1					yes	yes	no	Ureidopropionic acid	no
Escherichia coli	B36	Metabolomics_LC-MS	METAB_HMDB0000039	METAB_HMDB0000039	-2.6	0.0661313					yes	yes	no	Butyric acid	no
Escherichia coli	B36	Metabolomics_LC-MS	METAB_HMDB0001310	METAB_HMDB0001310	-2.42	0.00768561					yes	yes	no	D-Alanine	yes
Escherichia coli	B36	Metabolomics_LC-MS	METAB_HMDB0000161	METAB_HMDB0000161	-2.32	0.01688					yes	yes	yes	L-Alanine	yes
Escherichia coli	B36	Metabolomics_LC-MS	METAB_HMDB0000883	METAB_HMDB0000883	-2.11	0.026222					yes	yes	yes	L-Valine	yes
Escherichia coli	B36	Metabolomics_LC-MS	METAB_HMDB0000719	METAB_HMDB0000719	-2.02	0.0426427					yes	yes	no	L-Homoserine	yes
Escherichia coli	B36	Metabolomics_LC-MS	METAB_HMDB0000254	METAB_HMDB0000254	-1.74	1					yes	yes	yes	Succinic acid	no
Escherichia coli	B36	Metabolomics_LC-MS	METAB_HMDB0000402	METAB_HMDB0000402	-1.71	1					yes	yes	no	2-Isopropylmalic acid	no
Escherichia coli	B36	Metabolomics_LC-MS	METAB_HMDB0000208	METAB_HMDB0000208	-1.69	1					yes	yes	yes	Oxoglutaric acid;2-Ketoglutarate	no
Escherichia coli	B36	Metabolomics_LC-MS	METAB_HMDB0000132	METAB_HMDB0000132	-1.64	1					yes	yes	yes	Guanine	no
Escherichia coli	B36	Metabolomics_LC-MS	METAB_HMDB0032523	METAB_HMDB0032523	-1.63	0.995606					yes	yes	no	Succinic anhydride	no
Escherichia coli	B36	Metabolomics_LC-MS	METAB_HMDB0001586	METAB_HMDB0001586	-1.55	1					yes	yes	no	Glucose 1-phosphate	no
Escherichia coli	B36	Metabolomics_LC-MS	METAB_HMDB0000098	METAB_HMDB0000098	-1.54	1					yes	yes	no	D-Xylose	no
Escherichia coli	B36	Metabolomics_LC-MS	METAB_C02591	METAB_C02591	-1.47	1					yes	yes	no	Sucrose 6-Phosphate	no
Escherichia coli	B36	Metabolomics_LC-MS	METAB_HMDB0000167	METAB_HMDB0000167	-1.41	1					yes	yes	yes	L-Threonine	no
Escherichia coli	B36	Metabolomics_LC-MS	METAB_HMDB0000133	METAB_HMDB0000133	-1.39	1					yes	yes	yes	Guanosine	no
Escherichia coli	B36	Metabolomics_LC-MS	METAB_HMDB0000148	METAB_HMDB0000148	-1.31	1					yes	yes	yes	L-Glutamic acid	no
Escherichia coli	B36	Metabolomics_LC-MS	METAB_HMDB0001401	METAB_HMDB0001401	-1.31	0.622838					yes	yes	no	Glucose 6-phosphate	no
Escherichia coli	B36	Metabolomics_LC-MS	METAB_HMDB0003339	METAB_HMDB0003339	-1.3	1					yes	yes	no	D-Glutamic acid	no
Escherichia coli	B36	Metabolomics_LC-MS	METAB_HMDB0004041	METAB_HMDB0004041	-1.29	1					yes	yes	no	L-Allothreonine	no
Escherichia coli	B36	Metabolomics_LC-MS	METAB_HMDB0000112	METAB_HMDB0000112	-1.19	1					yes	yes	yes	Gamma-Aminobutyric acid	no
Escherichia coli	B36	Metabolomics_LC-MS	METAB_HMDB0000929	METAB_HMDB0000929	-1.17	1					yes	yes	yes	L-Tryptophan	no
Escherichia coli	B36	Metabolomics_LC-MS	METAB_HMDB0001423	METAB_HMDB0001423	-1.14	1					yes	yes	yes	Coenzyme A	no
Escherichia coli	B36	Metabolomics_LC-MS	METAB_HMDB0000283	METAB_HMDB0000283	-1.09	1					yes	yes	yes	D-Ribose	no
Escherichia coli	B36	Metabolomics_LC-MS	METAB_HMDB0000089	METAB_HMDB0000089	-1.04	1					yes	yes	yes	Cytidine	no
Escherichia coli	B36	Metabolomics_LC-MS	METAB_HMDB0000156	METAB_HMDB0000156	-0.99	1					yes	yes	no	L-Malic acid	no
Escherichia coli	B36	Metabolomics_LC-MS	METAB_HMDB0000744	METAB_HMDB0000744	-0.99	1					yes	yes	yes	Malic acid	no
Escherichia coli	B36	Metabolomics_LC-MS	METAB_HMDB0000139	METAB_HMDB0000139	-0.98	1					yes	yes	yes	Glyceric acid	no
Escherichia coli	B36	Metabolomics_LC-MS	METAB_HMDB0006088	METAB_HMDB0006088	-0.98	1					yes	yes	no	scyllo-Inositol	no
Escherichia coli	B36	Metabolomics_LC-MS	METAB_HMDB0000975	METAB_HMDB0000975	-0.94	1					yes	yes	no	Trehalose	no
Escherichia coli	B36	Metabolomics_LC-MS	METAB_HMDB0000292	METAB_HMDB0000292	-0.93	1					yes	yes	no	Xanthine	no
Escherichia coli	B36	Metabolomics_LC-MS	METAB_HMDB0000186	METAB_HMDB0000186	-0.91	1					yes	yes	no	Alpha-Lactose	no
Escherichia coli	B36	Metabolomics_LC-MS	METAB_HMDB0000055	METAB_HMDB0000055	-0.88	1					yes	yes	no	Cellobiose	no
Escherichia coli	B36	Metabolomics_LC-MS	METAB_HMDB0000163	METAB_HMDB0000163	-0.87	1					yes	yes	yes	D-Maltose	no
Escherichia coli	B36	Metabolomics_LC-MS	METAB_HMDB0000262	METAB_HMDB0000262	-0.87	1					yes	yes	yes	Thymine	no
Escherichia coli	B36	Metabolomics_LC-MS	METAB_HMDB0000620	METAB_HMDB0000620	-0.87	1					yes	yes	no	Glutaconic acid	no
Escherichia coli	B36	Metabolomics_LC-MS	METAB_HMDB0000050	METAB_HMDB0000050	-0.86	0.886334					yes	yes	yes	Adenosine	no
Escherichia coli	B36	Metabolomics_LC-MS	METAB_HMDB0000095	METAB_HMDB0000095	-0.86	0.363633					yes	yes	yes	Cytidine monophosphate	no
Escherichia coli	B36	Metabolomics_LC-MS	METAB_HMDB0001202	METAB_HMDB0001202	-0.8	1					yes	yes	yes	dCMP	no
Escherichia coli	B36	Metabolomics_LC-MS	METAB_HMDB0004110	METAB_HMDB0004110	-0.75	1					yes	yes	no	Phosphonoacetate	no
Escherichia coli	B36	Metabolomics_LC-MS	METAB_HMDB0000134	METAB_HMDB0000134	-0.73	1					yes	yes	yes	Fumaric acid	no
Escherichia coli	B36	Metabolomics_LC-MS	METAB_HMDB0000193	METAB_HMDB0000193	-0.72	1					yes	yes	no	Isocitric acid	no
Escherichia coli	B36	Metabolomics_LC-MS	METAB_HMDB0000162	METAB_HMDB0000162	-0.68	1					yes	yes	yes	L-Proline	no
Escherichia coli	B36	Metabolomics_LC-MS	METAB_HMDB0000538	METAB_HMDB0000538	-0.67	1					yes	yes	no	Adenosine triphosphate	no
Escherichia coli	B36	Metabolomics_LC-MS	METAB_HMDB0000076	METAB_HMDB0000076	-0.63	1					yes	yes	no	Dihydrouracil	no
Escherichia coli	B36	Metabolomics_LC-MS	METAB_HMDB0000807	METAB_HMDB0000807	-0.63	1					yes	yes	yes	3-Phosphoglyceric acid	no
Escherichia coli	B36	Metabolomics_LC-MS	METAB_HMDB0000176	METAB_HMDB0000176	-0.62	1					yes	yes	yes	Maleic acid	no
Escherichia coli	B36	Metabolomics_LC-MS	METAB_HMDB0000302	METAB_HMDB0000302	-0.62	1					yes	yes	no	Uridine diphosphategalactose	no
Escherichia coli	B36	Metabolomics_LC-MS	METAB_HMDB0000034	METAB_HMDB0000034	-0.59	1					yes	yes	yes	Adenine	no
Escherichia coli	B36	Metabolomics_LC-MS	METAB_HMDB0006029	METAB_HMDB0006029	-0.59	1					yes	yes	yes	N-Acetylglutamine	no
Escherichia coli	B36	Metabolomics_LC-MS	METAB_HMDB0000286	METAB_HMDB0000286	-0.56	1					yes	yes	no	Uridine diphosphate glucose	no
Escherichia coli	B36	Metabolomics_LC-MS	METAB_HMDB0003213	METAB_HMDB0003213	-0.56	1					yes	yes	no	Raffinose	no
Escherichia coli	B36	Metabolomics_LC-MS	METAB_HMDB0001488	METAB_HMDB0001488	-0.53	1					yes	yes	yes	Nicotinic acid	no
Escherichia coli	B36	Metabolomics_LC-MS	METAB_HMDB0001138	METAB_HMDB0001138	-0.5	1					yes	yes	yes	N-Acetylglutamic acid	no
Escherichia coli	B36	Metabolomics_LC-MS	METAB_HMDB0001372	METAB_HMDB0001372	-0.49	1					yes	yes	yes	Thiamine pyrophosphate	no
Escherichia coli	B36	Metabolomics_LC-MS	METAB_HMDB0001341	METAB_HMDB0001341	-0.43	1					yes	yes	yes	ADP	no
Escherichia coli	B36	Metabolomics_LC-MS	METAB_HMDB0000801	METAB_HMDB0000801	-0.42	1					yes	yes	no	Phytanic acid	no
Escherichia coli	B36	Metabolomics_LC-MS	METAB_HMDB0000125	METAB_HMDB0000125	-0.41	1					yes	yes	no	Glutathione	no
Escherichia coli	B36	Metabolomics_LC-MS	METAB_HMDB0000606	METAB_HMDB0000606	-0.41	1					yes	yes	yes	D-2-Hydroxyglutaric acid	no
Escherichia coli	B36	Metabolomics_LC-MS	METAB_HMDB0000634	METAB_HMDB0000634	-0.41	1					yes	yes	no	Citraconic acid	no
Escherichia coli	B36	Metabolomics_LC-MS	METAB_HMDB0003640	METAB_HMDB0003640	-0.4	1					yes	yes	no	Beta-Leucine	no
Escherichia coli	B36	Metabolomics_LC-MS	METAB_HMDB0000058	METAB_HMDB0000058	-0.39	1					yes	yes	no	Cyclic AMP	no
Escherichia coli	B36	Metabolomics_LC-MS	METAB_HMDB0000172	METAB_HMDB0000172	-0.39	1					yes	yes	yes	L-Isoleucine	no
Escherichia coli	B36	Metabolomics_LC-MS	METAB_HMDB0001473	METAB_HMDB0001473	-0.39	1					yes	yes	yes	Dihydroxyacetone phosphate	no
Escherichia coli	B36	Metabolomics_LC-MS	METAB_HMDB0002092	METAB_HMDB0002092	-0.39	1					yes	yes	yes	Itaconic acid	no
Escherichia coli	B36	Metabolomics_LC-MS	METAB_HMDB0000557	METAB_HMDB0000557	-0.36	1					yes	yes	no	L-Alloisoleucine	no
Escherichia coli	B36	Metabolomics_LC-MS	METAB_HMDB0000263	METAB_HMDB0000263	-0.34	1					yes	yes	yes	Phosphoenolpyruvic acid	no
Escherichia coli	B36	Metabolomics_LC-MS	METAB_HMDB0001885	METAB_HMDB0001885	-0.34	1					yes	yes	no	3-Chlorotyrosine	no
Escherichia coli	B36	Metabolomics_LC-MS	METAB_HMDB0000045	METAB_HMDB0000045	-0.33	1					yes	yes	no	Adenosine monophosphate	no
Escherichia coli	B36	Metabolomics_LC-MS	METAB_HMDB0001051	METAB_HMDB0001051	-0.31	1					yes	yes	no	Glyceraldehyde	no
Escherichia coli	B36	Metabolomics_LC-MS	METAB_HMDB0000290	METAB_HMDB0000290	-0.28	1					yes	yes	yes	Uridine diphosphate-N-acetylglucosamine	no
Escherichia coli	B36	Metabolomics_LC-MS	METAB_HMDB0001311	METAB_HMDB0001311	-0.28	1					yes	yes	yes	D-Lactic acid	no
Escherichia coli	B36	Metabolomics_LC-MS	METAB_HMDB0001882	METAB_HMDB0001882	-0.28	1					yes	yes	no	Dihydroxyacetone	no
Escherichia coli	B36	Metabolomics_LC-MS	METAB_HMDB0000512	METAB_HMDB0000512	-0.26	1					yes	yes	no	N-Acetyl-L-phenylalanine	no
Escherichia coli	B36	Metabolomics_LC-MS	METAB_HMDB0000296	METAB_HMDB0000296	-0.24	1					yes	yes	yes	Uridine	no
Escherichia coli	B36	Metabolomics_LC-MS	METAB_HMDB0000157	METAB_HMDB0000157	-0.2	1					yes	yes	no	Hypoxanthine	no
Escherichia coli	B36	Metabolomics_LC-MS	METAB_HMDB0000094	METAB_HMDB0000094	-0.16	1					yes	yes	yes	Citric acid	no
Escherichia coli	B36	Metabolomics_LC-MS	METAB_HMDB0000295	METAB_HMDB0000295	-0.16	1					yes	yes	yes	Uridine 5'-diphosphate	no
Escherichia coli	B36	Metabolomics_LC-MS	METAB_HMDB0003337	METAB_HMDB0003337	-0.14	1					yes	yes	no	Oxidized glutathione	no
Escherichia coli	B36	Metabolomics_LC-MS	METAB_HMDB0008821	METAB_HMDB0008821	-0.13	1					yes	yes	no	PE(14:0/14:0)	no
Escherichia coli	B36	Metabolomics_LC-MS	METAB_HMDB0001206	METAB_HMDB0001206	-0.11	1					yes	yes	no	Acetyl-CoA	no
Escherichia coli	B36	Metabolomics_LC-MS	METAB_HMDB0000827	METAB_HMDB0000827	-0.1	1					yes	yes	yes	Stearic acid	no
Escherichia coli	B36	Metabolomics_LC-MS	METAB_HMDB0000220	METAB_HMDB0000220	-0.08	1					yes	yes	yes	Palmitic acid	no
Escherichia coli	B36	Metabolomics_LC-MS	METAB_HMDB0000159	METAB_HMDB0000159	-0.06	1					yes	yes	yes	L-Phenylalanine	no
Escherichia coli	B36	Metabolomics_LC-MS	METAB_HMDB0000060	METAB_HMDB0000060	-0.04	1					yes	yes	yes	Acetoacetic acid	no
Escherichia coli	B36	Metabolomics_LC-MS	METAB_HMDB0000673	METAB_HMDB0000673	-0.03	1					yes	yes	yes	Linoleic acid	no
Escherichia coli	B36	Metabolomics_LC-MS	METAB_HMDB0001397	METAB_HMDB0001397	-0.03	1					yes	yes	yes	Guanosine monophosphate	no
Escherichia coli	B36	Metabolomics_LC-MS	METAB_HMDB0002923	METAB_HMDB0002923	0	1					yes	yes	no	Isomaltose	no
Escherichia coli	B36	Metabolomics_LC-MS	METAB_HMDB0002259	METAB_HMDB0002259	0.03	1					yes	yes	yes	Heptadecanoic acid	no
Escherichia coli	B36	Metabolomics_LC-MS	METAB_HMDB0000902	METAB_HMDB0000902	0.04	1					yes	yes	yes	NAD	no
Escherichia coli	B36	Metabolomics_LC-MS	METAB_HMDB0000247	METAB_HMDB0000247	0.05	1					yes	yes	yes	Sorbitol	no
Escherichia coli	B36	Metabolomics_LC-MS	METAB_HMDB0001874	METAB_HMDB0001874	0.05	1					yes	yes	no	D-threo-Isocitric acid	no
Escherichia coli	B36	Metabolomics_LC-MS	METAB_HMDB0003345	METAB_HMDB0003345	0.05	1					yes	yes	no	Alpha-D-Glucose	no
Escherichia coli	B36	Metabolomics_LC-MS	METAB_HMDB0000195	METAB_HMDB0000195	0.07	1					yes	yes	no	Inosine	no
Escherichia coli	B36	Metabolomics_LC-MS	METAB_HMDB0000765	METAB_HMDB0000765	0.07	1					yes	yes	yes	Mannitol	no
Escherichia coli	B36	Metabolomics_LC-MS	METAB_HMDB0001248	METAB_HMDB0001248	0.07	1					yes	yes	no	FAD	no
Escherichia coli	B36	Metabolomics_LC-MS	METAB_HMDB0000535	METAB_HMDB0000535	0.08	1					yes	yes	yes	Caproic acid	no
Escherichia coli	B36	Metabolomics_LC-MS	METAB_HMDB0001266	METAB_HMDB0001266	0.08	1					yes	yes	no	L-Sorbose	no
Escherichia coli	B36	Metabolomics_LC-MS	METAB_HMDB0000482	METAB_HMDB0000482	0.09	1					yes	yes	yes	Caprylic acid	no
Escherichia coli	B36	Metabolomics_LC-MS	METAB_HMDB0000638	METAB_HMDB0000638	0.11	1					yes	yes	yes	Dodecanoic acid	no
Escherichia coli	B36	Metabolomics_LC-MS	METAB_HMDB0000982	METAB_HMDB0000982	0.11	1					yes	yes	no	5-Methylcytidine	no
Escherichia coli	B36	Metabolomics_LC-MS	METAB_HMDB0000122	METAB_HMDB0000122	0.12	1					yes	yes	yes	D-Glucose	no
Escherichia coli	B36	Metabolomics_LC-MS	METAB_HMDB0000143	METAB_HMDB0000143	0.12	1					yes	yes	no	D-Galactose	no
Escherichia coli	B36	Metabolomics_LC-MS	METAB_HMDB0000847	METAB_HMDB0000847	0.13	1					yes	yes	yes	Pelargonic acid	no
Escherichia coli	B36	Metabolomics_LC-MS	METAB_HMDB0000806	METAB_HMDB0000806	0.15	1					yes	yes	yes	Myristic acid	no
Escherichia coli	B36	Metabolomics_LC-MS	METAB_HMDB0001151	METAB_HMDB0001151	0.15	1					yes	yes	no	Allose	no
Escherichia coli	B36	Metabolomics_LC-MS	METAB_HMDB0000517	METAB_HMDB0000517	0.16	1					yes	yes	no	L-Arginine	no
Escherichia coli	B36	Metabolomics_LC-MS	METAB_HMDB0000826	METAB_HMDB0000826	0.16	1					yes	yes	no	Pentadecanoic acid	no
Escherichia coli	B36	Metabolomics_LC-MS	METAB_HMDB0000511	METAB_HMDB0000511	0.19	1					yes	yes	yes	Capric acid	no
Escherichia coli	B36	Metabolomics_LC-MS	METAB_HMDB0000691	METAB_HMDB0000691	0.2	1					yes	yes	no	Malonic acid	no
Escherichia coli	B36	Metabolomics_LC-MS	METAB_HMDB0000491	METAB_HMDB0000491	0.22	1					yes	yes	no	3-Methyl-2-oxovaleric acid	no
Escherichia coli	B36	Metabolomics_LC-MS	METAB_HMDB0001264	METAB_HMDB0001264	0.24	1					yes	yes	no	Dehydroascorbic acid	no
Escherichia coli	B36	Metabolomics_LC-MS	METAB_HMDB0002107	METAB_HMDB0002107	0.25	1					yes	yes	no	Phthalic acid	no
Escherichia coli	B36	Metabolomics_LC-MS	METAB_HMDB0000131	METAB_HMDB0000131	0.28	1					yes	yes	yes	Glycerol	no
Escherichia coli	B36	Metabolomics_LC-MS	METAB_HMDB0000043	METAB_HMDB0000043	0.3	1					yes	yes	yes	Betaine	no
Escherichia coli	B36	Metabolomics_LC-MS	METAB_HMDB0003405	METAB_HMDB0003405	0.34	1					yes	yes	no	D-Lysine	no
Escherichia coli	B36	Metabolomics_LC-MS	METAB_HMDB0003423	METAB_HMDB0003423	0.34	1					yes	yes	no	D-Glutamine	no
Escherichia coli	B36	Metabolomics_LC-MS	METAB_HMDB0000210	METAB_HMDB0000210	0.35	1					yes	yes	no	Pantothenic acid	no
Escherichia coli	B36	Metabolomics_LC-MS	METAB_HMDB0000707	METAB_HMDB0000707	0.4	1					yes	yes	no	4-Hydroxyphenylpyruvic acid	no
Escherichia coli	B36	Metabolomics_LC-MS	METAB_HMDB0000207	METAB_HMDB0000207	0.43	1					yes	yes	yes	Oleic acid	no
Escherichia coli	B36	Metabolomics_LC-MS	METAB_HMDB0002329	METAB_HMDB0002329	0.44	1					yes	yes	yes	Oxalic acid	no
Escherichia coli	B36	Metabolomics_LC-MS	METAB_HMDB0003231	METAB_HMDB0003231	0.44	1					yes	yes	no	Vaccenic acid	no
Escherichia coli	B36	Metabolomics_LC-MS	METAB_HMDB0000687	METAB_HMDB0000687	0.47	1					yes	yes	yes	L-Leucine	no
Escherichia coli	B36	Metabolomics_LC-MS	METAB_HMDB0001645	METAB_HMDB0001645	0.48	1					yes	yes	no	L-Norleucine	no
Escherichia coli	B36	Metabolomics_LC-MS	METAB_HMDB0000905	METAB_HMDB0000905	0.49	1					yes	yes	no	Deoxyadenosine monophosphate	no
Escherichia coli	B36	Metabolomics_LC-MS	METAB_HMDB0000805	METAB_HMDB0000805	0.54	1					yes	yes	yes	Pyrrolidonecarboxylic acid	no
Escherichia coli	B36	Metabolomics_LC-MS	METAB_HMDB0000206	METAB_HMDB0000206	0.69	1					yes	yes	no	N6-Acetyl-L-lysine	no
Escherichia coli	B36	Metabolomics_LC-MS	METAB_HMDB0000407	METAB_HMDB0000407	0.7	1					yes	yes	yes	2-Hydroxy-3-methylbutyric acid	no
Escherichia coli	B36	Metabolomics_LC-MS	METAB_HMDB0000126	METAB_HMDB0000126	0.73	1					yes	yes	yes	Glycerol 3-phosphate	no
Escherichia coli	B36	Metabolomics_LC-MS	METAB_HMDB0000446	METAB_HMDB0000446	0.76	1					yes	yes	no	N-Alpha-acetyllysine	no
Escherichia coli	B36	Metabolomics_LC-MS	METAB_HMDB0000522	METAB_HMDB0000522	0.78	1					yes	yes	no	3-Methylglutaconic acid	no
Escherichia coli	B36	Metabolomics_LC-MS	METAB_HMDB0000288	METAB_HMDB0000288	0.88	0.474724					yes	yes	yes	Uridine 5'-monophosphate	no
Escherichia coli	B36	Metabolomics_LC-MS	METAB_HMDB0000939	METAB_HMDB0000939	0.89	1					yes	yes	no	S-Adenosylhomocysteine	no
Escherichia coli	B36	Metabolomics_LC-MS	METAB_HMDB0000107	METAB_HMDB0000107	0.94	1					yes	yes	no	Galactitol	no
Escherichia coli	B36	Metabolomics_LC-MS	METAB_HMDB0000158	METAB_HMDB0000158	0.98	0.303209					yes	yes	yes	L-Tyrosine	no
Escherichia coli	B36	Metabolomics_LC-MS	METAB_HMDB0000907	METAB_HMDB0000907	1.01	1					yes	yes	no	Sulfolithocholic acid	no
Escherichia coli	B36	Metabolomics_LC-MS	METAB_HMDB0000379	METAB_HMDB0000379	1.07	1					yes	yes	no	2-Methylcitric acid	no
Escherichia coli	B36	Metabolomics_LC-MS	METAB_HMDB0002545	METAB_HMDB0002545	1.1	1					yes	yes	no	Galacturonic acid	no
Escherichia coli	B36	Metabolomics_LC-MS	METAB_HMDB0001487	METAB_HMDB0001487	1.12	1					yes	yes	yes	NADH	no
Escherichia coli	B36	Metabolomics_LC-MS	METAB_HMDB0000301	METAB_HMDB0000301	1.13	1					yes	yes	yes	Urocanic acid	no
Escherichia coli	B36	Metabolomics_LC-MS	METAB_HMDB0000650	METAB_HMDB0000650	1.21	1					yes	yes	no	D-Alpha-aminobutyric acid	no
Escherichia coli	B36	Metabolomics_LC-MS	METAB_HMDB0011616	METAB_HMDB0011616	1.26	1					yes	yes	no	Adenosine 2',3'-cyclic phosphate	no
Escherichia coli	B36	Metabolomics_LC-MS	METAB_HMDB0000217	METAB_HMDB0000217	1.29	0.389782					yes	yes	no	NADP	no
Escherichia coli	B36	Metabolomics_LC-MS	METAB_HMDB0006483	METAB_HMDB0006483	1.36	1					yes	yes	no	D-Aspartic acid	no
Escherichia coli	B36	Metabolomics_LC-MS	METAB_HMDB0000660	METAB_HMDB0000660	1.39	1					yes	yes	yes	D-Fructose	no
Escherichia coli	B36	Metabolomics_LC-MS	METAB_HMDB0000672	METAB_HMDB0000672	1.39	1					yes	yes	no	Hexadecanedioic acid	no
Escherichia coli	B36	Metabolomics_LC-MS	METAB_HMDB0000191	METAB_HMDB0000191	1.51	1					yes	yes	yes	L-Aspartic acid	no
Escherichia coli	B36	Metabolomics_LC-MS	METAB_HMDB0000696	METAB_HMDB0000696	1.53	1					yes	yes	yes	L-Methionine	no
Escherichia coli	B36	Metabolomics_LC-MS	METAB_HMDB0003355	METAB_HMDB0003355	1.71	1					yes	yes	no	5-Aminopentanoic acid	no
Escherichia coli	B36	Metabolomics_LC-MS	METAB_HMDB0000802	METAB_HMDB0000802	1.78	1					yes	yes	no	Pterin	no
Escherichia coli	B36	Metabolomics_LC-MS	METAB_HMDB0001173	METAB_HMDB0001173	1.79	0.00443141					yes	yes	no	5'-Methylthioadenosine	yes
Escherichia coli	B36	Metabolomics_LC-MS	METAB_HMDB0003911	METAB_HMDB0003911	2.02	0.474724					yes	yes	no	3-Aminoisobutanoic acid	no
Escherichia coli	B36	Metabolomics_LC-MS	METAB_HMDB0000510	METAB_HMDB0000510	2.1	1					yes	yes	no	Aminoadipic acid	no
Escherichia coli	B36	Metabolomics_LC-MS	METAB_HMDB0001844	METAB_HMDB0001844	2.18	0.115019					yes	yes	yes	Methylsuccinic acid	no
Escherichia coli	B36	Metabolomics_LC-MS	METAB_HMDB0002712	METAB_HMDB0002712	2.38	1					yes	yes	no	1,5-Anhydrosorbitol	no
Escherichia coli	B36	Metabolomics_LC-MS	METAB_HMDB0000177	METAB_HMDB0000177	2.46	0.00207949					yes	yes	no	L-Histidine	yes
Escherichia coli	B36	Metabolomics_LC-MS	METAB_HMDB0000056	METAB_HMDB0000056	2.69	1					yes	yes	yes	Beta-Alanine	no
Escherichia coli	B36	Metabolomics_LC-MS	METAB_HMDB0000661	METAB_HMDB0000661	2.79	0.163618					yes	yes	yes	Glutaric acid	no
Escherichia coli	B36	Metabolomics_LC-MS	METAB_HMDB0000230	METAB_HMDB0000230	4.36	0.0928371					yes	yes	no	N-Acetylneuraminic acid	no
Escherichia coli	B36	Metabolomics_LC-MS	METAB_HMDB0000943	METAB_HMDB0000943	5.8	0.00257156					yes	yes	yes	Threonic acid	yes
Escherichia coli	B36	Metabolomics_LC-MS	METAB_HMDB0059916	METAB_HMDB0059916	6.49	0.944926					yes	yes	no	2,3-Dihydroxybutanedioic acid	no
Escherichia coli	MS14384	Metabolomics_LC-MS	METAB_HMDB0000975	METAB_HMDB0000975	-3.8	1					yes	yes	no	Trehalose	no
Escherichia coli	MS14384	Metabolomics_LC-MS	METAB_HMDB0000186	METAB_HMDB0000186	-3.39	1					yes	yes	no	Alpha-Lactose	no
Escherichia coli	MS14384	Metabolomics_LC-MS	METAB_HMDB0000788	METAB_HMDB0000788	-3.31	0.000773					yes	yes	no	Orotidine	yes
Escherichia coli	MS14384	Metabolomics_LC-MS	METAB_HMDB0000055	METAB_HMDB0000055	-3.07	1					yes	yes	no	Cellobiose	no
Escherichia coli	MS14384	Metabolomics_LC-MS	METAB_C02591	METAB_C02591	-2.98	1					yes	yes	no	Sucrose 6-Phosphate	no
Escherichia coli	MS14384	Metabolomics_LC-MS	METAB_HMDB0000163	METAB_HMDB0000163	-2.94	1					yes	yes	yes	D-Maltose	no
Escherichia coli	MS14384	Metabolomics_LC-MS	METAB_HMDB0000095	METAB_HMDB0000095	-2.69	0.003898					yes	yes	yes	Cytidine monophosphate	yes
Escherichia coli	MS14384	Metabolomics_LC-MS	METAB_HMDB0001266	METAB_HMDB0001266	-2.66	1					yes	yes	no	L-Sorbose	no
Escherichia coli	MS14384	Metabolomics_LC-MS	METAB_HMDB0000402	METAB_HMDB0000402	-2.62	1					yes	yes	no	2-Isopropylmalic acid	no
Escherichia coli	MS14384	Metabolomics_LC-MS	METAB_HMDB0000060	METAB_HMDB0000060	-2.62	0.771983					yes	yes	yes	Acetoacetic acid	no
Escherichia coli	MS14384	Metabolomics_LC-MS	METAB_HMDB0001586	METAB_HMDB0001586	-2.6	0.384895					yes	yes	no	Glucose 1-phosphate	no
Escherichia coli	MS14384	Metabolomics_LC-MS	METAB_HMDB0000122	METAB_HMDB0000122	-2.55	1					yes	yes	yes	D-Glucose	no
Escherichia coli	MS14384	Metabolomics_LC-MS	METAB_HMDB0000143	METAB_HMDB0000143	-2.43	1					yes	yes	no	D-Galactose	no
Escherichia coli	MS14384	Metabolomics_LC-MS	METAB_HMDB0000622	METAB_HMDB0000622	-2.42	1					yes	yes	no	Ethylmalonic acid	no
Escherichia coli	MS14384	Metabolomics_LC-MS	METAB_HMDB0001310	METAB_HMDB0001310	-2.39	0.0042184					yes	yes	no	D-Alanine	yes
Escherichia coli	MS14384	Metabolomics_LC-MS	METAB_HMDB0001401	METAB_HMDB0001401	-2.36	0.00131621					yes	yes	no	Glucose 6-phosphate	yes
Escherichia coli	MS14384	Metabolomics_LC-MS	METAB_HMDB0000226	METAB_HMDB0000226	-2.35	1					yes	yes	yes	Orotic acid	no
Escherichia coli	MS14384	Metabolomics_LC-MS	METAB_HMDB0003345	METAB_HMDB0003345	-2.34	1					yes	yes	no	Alpha-D-Glucose	no
Escherichia coli	MS14384	Metabolomics_LC-MS	METAB_HMDB0000161	METAB_HMDB0000161	-2.31	0.00294095					yes	yes	yes	L-Alanine	yes
Escherichia coli	MS14384	Metabolomics_LC-MS	METAB_HMDB0000148	METAB_HMDB0000148	-2.05	0.25281					yes	yes	yes	L-Glutamic acid	no
Escherichia coli	MS14384	Metabolomics_LC-MS	METAB_HMDB0003339	METAB_HMDB0003339	-2.05	0.244438					yes	yes	no	D-Glutamic acid	no
Escherichia coli	MS14384	Metabolomics_LC-MS	METAB_HMDB0000039	METAB_HMDB0000039	-2.04	0.186423					yes	yes	no	Butyric acid	no
Escherichia coli	MS14384	Metabolomics_LC-MS	METAB_HMDB0000300	METAB_HMDB0000300	-2.01	1					yes	yes	yes	Uracil	no
Escherichia coli	MS14384	Metabolomics_LC-MS	METAB_HMDB0006483	METAB_HMDB0006483	-1.93	1					yes	yes	no	D-Aspartic acid	no
Escherichia coli	MS14384	Metabolomics_LC-MS	METAB_HMDB0000254	METAB_HMDB0000254	-1.93	0.0108016					yes	yes	yes	Succinic acid	yes
Escherichia coli	MS14384	Metabolomics_LC-MS	METAB_HMDB0002092	METAB_HMDB0002092	-1.87	1					yes	yes	yes	Itaconic acid	no
Escherichia coli	MS14384	Metabolomics_LC-MS	METAB_HMDB0000112	METAB_HMDB0000112	-1.84	0.133121					yes	yes	yes	Gamma-Aminobutyric acid	no
Escherichia coli	MS14384	Metabolomics_LC-MS	METAB_HMDB0032523	METAB_HMDB0032523	-1.83	0.00892033					yes	yes	no	Succinic anhydride	yes
Escherichia coli	MS14384	Metabolomics_LC-MS	METAB_HMDB0000191	METAB_HMDB0000191	-1.77	1					yes	yes	yes	L-Aspartic acid	no
Escherichia coli	MS14384	Metabolomics_LC-MS	METAB_HMDB0000295	METAB_HMDB0000295	-1.65	0.00463042					yes	yes	yes	Uridine 5'-diphosphate	yes
Escherichia coli	MS14384	Metabolomics_LC-MS	METAB_HMDB0000056	METAB_HMDB0000056	-1.58	1					yes	yes	yes	Beta-Alanine	no
Escherichia coli	MS14384	Metabolomics_LC-MS	METAB_HMDB0000026	METAB_HMDB0000026	-1.46	1					yes	yes	no	Ureidopropionic acid	no
Escherichia coli	MS14384	Metabolomics_LC-MS	METAB_HMDB0000058	METAB_HMDB0000058	-1.46	1					yes	yes	no	Cyclic AMP	no
Escherichia coli	MS14384	Metabolomics_LC-MS	METAB_HMDB0000132	METAB_HMDB0000132	-1.34	1					yes	yes	yes	Guanine	no
Escherichia coli	MS14384	Metabolomics_LC-MS	METAB_HMDB0000606	METAB_HMDB0000606	-1.31	1					yes	yes	yes	D-2-Hydroxyglutaric acid	no
Escherichia coli	MS14384	Metabolomics_LC-MS	METAB_HMDB0001865	METAB_HMDB0001865	-1.24	1					yes	yes	no	2-Oxovaleric acid	no
Escherichia coli	MS14384	Metabolomics_LC-MS	METAB_HMDB0000807	METAB_HMDB0000807	-1.22	1					yes	yes	yes	3-Phosphoglyceric acid	no
Escherichia coli	MS14384	Metabolomics_LC-MS	METAB_HMDB0000208	METAB_HMDB0000208	-1.15	1					yes	yes	yes	Oxoglutaric acid;2-Ketoglutarate	no
Escherichia coli	MS14384	Metabolomics_LC-MS	METAB_HMDB0000290	METAB_HMDB0000290	-1.14	0.28616					yes	yes	yes	Uridine diphosphate-N-acetylglucosamine	no
Escherichia coli	MS14384	Metabolomics_LC-MS	METAB_HMDB0006088	METAB_HMDB0006088	-1.07	1					yes	yes	no	scyllo-Inositol	no
Escherichia coli	MS14384	Metabolomics_LC-MS	METAB_HMDB0000139	METAB_HMDB0000139	-1.05	1					yes	yes	yes	Glyceric acid	no
Escherichia coli	MS14384	Metabolomics_LC-MS	METAB_HMDB0001202	METAB_HMDB0001202	-1.04	0.69674					yes	yes	yes	dCMP	no
Escherichia coli	MS14384	Metabolomics_LC-MS	METAB_HMDB0001397	METAB_HMDB0001397	-1.03	0.929461					yes	yes	yes	Guanosine monophosphate	no
Escherichia coli	MS14384	Metabolomics_LC-MS	METAB_HMDB0001341	METAB_HMDB0001341	-0.98	0.141587					yes	yes	yes	ADP	no
Escherichia coli	MS14384	Metabolomics_LC-MS	METAB_HMDB0000719	METAB_HMDB0000719	-0.95	1					yes	yes	no	L-Homoserine	no
Escherichia coli	MS14384	Metabolomics_LC-MS	METAB_HMDB0000176	METAB_HMDB0000176	-0.94	1					yes	yes	yes	Maleic acid	no
Escherichia coli	MS14384	Metabolomics_LC-MS	METAB_HMDB0000045	METAB_HMDB0000045	-0.87	0.283507					yes	yes	no	Adenosine monophosphate	no
Escherichia coli	MS14384	Metabolomics_LC-MS	METAB_HMDB0000302	METAB_HMDB0000302	-0.85	1					yes	yes	no	Uridine diphosphategalactose	no
Escherichia coli	MS14384	Metabolomics_LC-MS	METAB_HMDB0002712	METAB_HMDB0002712	-0.84	1					yes	yes	no	1,5-Anhydrosorbitol	no
Escherichia coli	MS14384	Metabolomics_LC-MS	METAB_HMDB0000193	METAB_HMDB0000193	-0.82	1					yes	yes	no	Isocitric acid	no
Escherichia coli	MS14384	Metabolomics_LC-MS	METAB_HMDB0000286	METAB_HMDB0000286	-0.82	1					yes	yes	no	Uridine diphosphate glucose	no
Escherichia coli	MS14384	Metabolomics_LC-MS	METAB_HMDB0001874	METAB_HMDB0001874	-0.81	1					yes	yes	no	D-threo-Isocitric acid	no
Escherichia coli	MS14384	Metabolomics_LC-MS	METAB_HMDB0004110	METAB_HMDB0004110	-0.8	1					yes	yes	no	Phosphonoacetate	no
Escherichia coli	MS14384	Metabolomics_LC-MS	METAB_HMDB0004041	METAB_HMDB0004041	-0.76	1					yes	yes	no	L-Allothreonine	no
Escherichia coli	MS14384	Metabolomics_LC-MS	METAB_HMDB0000247	METAB_HMDB0000247	-0.74	1					yes	yes	yes	Sorbitol	no
Escherichia coli	MS14384	Metabolomics_LC-MS	METAB_HMDB0003213	METAB_HMDB0003213	-0.73	1					yes	yes	no	Raffinose	no
Escherichia coli	MS14384	Metabolomics_LC-MS	METAB_HMDB0000538	METAB_HMDB0000538	-0.71	1					yes	yes	no	Adenosine triphosphate	no
Escherichia coli	MS14384	Metabolomics_LC-MS	METAB_HMDB0000744	METAB_HMDB0000744	-0.71	1					yes	yes	yes	Malic acid	no
Escherichia coli	MS14384	Metabolomics_LC-MS	METAB_HMDB0000156	METAB_HMDB0000156	-0.7	1					yes	yes	no	L-Malic acid	no
Escherichia coli	MS14384	Metabolomics_LC-MS	METAB_HMDB0000929	METAB_HMDB0000929	-0.67	1					yes	yes	yes	L-Tryptophan	no
Escherichia coli	MS14384	Metabolomics_LC-MS	METAB_HMDB0000162	METAB_HMDB0000162	-0.66	1					yes	yes	yes	L-Proline	no
Escherichia coli	MS14384	Metabolomics_LC-MS	METAB_HMDB0001473	METAB_HMDB0001473	-0.66	1					yes	yes	yes	Dihydroxyacetone phosphate	no
Escherichia coli	MS14384	Metabolomics_LC-MS	METAB_HMDB0000292	METAB_HMDB0000292	-0.63	1					yes	yes	no	Xanthine	no
Escherichia coli	MS14384	Metabolomics_LC-MS	METAB_HMDB0000167	METAB_HMDB0000167	-0.61	1					yes	yes	yes	L-Threonine	no
Escherichia coli	MS14384	Metabolomics_LC-MS	METAB_HMDB0000517	METAB_HMDB0000517	-0.6	1					yes	yes	no	L-Arginine	no
Escherichia coli	MS14384	Metabolomics_LC-MS	METAB_HMDB0000805	METAB_HMDB0000805	-0.59	1					yes	yes	yes	Pyrrolidonecarboxylic acid	no
Escherichia coli	MS14384	Metabolomics_LC-MS	METAB_HMDB0000134	METAB_HMDB0000134	-0.5	1					yes	yes	yes	Fumaric acid	no
Escherichia coli	MS14384	Metabolomics_LC-MS	METAB_HMDB0000076	METAB_HMDB0000076	-0.48	1					yes	yes	no	Dihydrouracil	no
Escherichia coli	MS14384	Metabolomics_LC-MS	METAB_HMDB0000125	METAB_HMDB0000125	-0.47	1					yes	yes	no	Glutathione	no
Escherichia coli	MS14384	Metabolomics_LC-MS	METAB_HMDB0000263	METAB_HMDB0000263	-0.44	1					yes	yes	yes	Phosphoenolpyruvic acid	no
Escherichia coli	MS14384	Metabolomics_LC-MS	METAB_HMDB0000765	METAB_HMDB0000765	-0.42	1					yes	yes	yes	Mannitol	no
Escherichia coli	MS14384	Metabolomics_LC-MS	METAB_HMDB0001372	METAB_HMDB0001372	-0.4	1					yes	yes	yes	Thiamine pyrophosphate	no
Escherichia coli	MS14384	Metabolomics_LC-MS	METAB_HMDB0000802	METAB_HMDB0000802	-0.36	1					yes	yes	no	Pterin	no
Escherichia coli	MS14384	Metabolomics_LC-MS	METAB_HMDB0000094	METAB_HMDB0000094	-0.34	1					yes	yes	yes	Citric acid	no
Escherichia coli	MS14384	Metabolomics_LC-MS	METAB_HMDB0000288	METAB_HMDB0000288	-0.27	1					yes	yes	yes	Uridine 5'-monophosphate	no
Escherichia coli	MS14384	Metabolomics_LC-MS	METAB_HMDB0000672	METAB_HMDB0000672	-0.21	1					yes	yes	no	Hexadecanedioic acid	no
Escherichia coli	MS14384	Metabolomics_LC-MS	METAB_HMDB0001264	METAB_HMDB0001264	-0.21	1					yes	yes	no	Dehydroascorbic acid	no
Escherichia coli	MS14384	Metabolomics_LC-MS	METAB_HMDB0003337	METAB_HMDB0003337	-0.18	1					yes	yes	no	Oxidized glutathione	no
Escherichia coli	MS14384	Metabolomics_LC-MS	METAB_HMDB0000262	METAB_HMDB0000262	-0.16	1					yes	yes	yes	Thymine	no
Escherichia coli	MS14384	Metabolomics_LC-MS	METAB_HMDB0000902	METAB_HMDB0000902	-0.15	1					yes	yes	yes	NAD	no
Escherichia coli	MS14384	Metabolomics_LC-MS	METAB_HMDB0003355	METAB_HMDB0003355	-0.14	1					yes	yes	no	5-Aminopentanoic acid	no
Escherichia coli	MS14384	Metabolomics_LC-MS	METAB_HMDB0001885	METAB_HMDB0001885	-0.13	1					yes	yes	no	3-Chlorotyrosine	no
Escherichia coli	MS14384	Metabolomics_LC-MS	METAB_HMDB0000883	METAB_HMDB0000883	-0.1	1					yes	yes	yes	L-Valine	no
Escherichia coli	MS14384	Metabolomics_LC-MS	METAB_HMDB0000210	METAB_HMDB0000210	-0.08	1					yes	yes	no	Pantothenic acid	no
Escherichia coli	MS14384	Metabolomics_LC-MS	METAB_HMDB0001051	METAB_HMDB0001051	-0.08	1					yes	yes	no	Glyceraldehyde	no
Escherichia coli	MS14384	Metabolomics_LC-MS	METAB_HMDB0001311	METAB_HMDB0001311	-0.07	1					yes	yes	yes	D-Lactic acid	no
Escherichia coli	MS14384	Metabolomics_LC-MS	METAB_HMDB0001882	METAB_HMDB0001882	-0.04	1					yes	yes	no	Dihydroxyacetone	no
Escherichia coli	MS14384	Metabolomics_LC-MS	METAB_HMDB0006029	METAB_HMDB0006029	-0.04	1					yes	yes	yes	N-Acetylglutamine	no
Escherichia coli	MS14384	Metabolomics_LC-MS	METAB_HMDB0000089	METAB_HMDB0000089	-0.03	1					yes	yes	yes	Cytidine	no
Escherichia coli	MS14384	Metabolomics_LC-MS	METAB_HMDB0002923	METAB_HMDB0002923	-0.03	1					yes	yes	no	Isomaltose	no
Escherichia coli	MS14384	Metabolomics_LC-MS	METAB_HMDB0003423	METAB_HMDB0003423	-0.03	1					yes	yes	no	D-Glutamine	no
Escherichia coli	MS14384	Metabolomics_LC-MS	METAB_HMDB0000157	METAB_HMDB0000157	0	1					yes	yes	no	Hypoxanthine	no
Escherichia coli	MS14384	Metabolomics_LC-MS	METAB_HMDB0003405	METAB_HMDB0003405	0	1					yes	yes	no	D-Lysine	no
Escherichia coli	MS14384	Metabolomics_LC-MS	METAB_HMDB0000034	METAB_HMDB0000034	0.01	1					yes	yes	yes	Adenine	no
Escherichia coli	MS14384	Metabolomics_LC-MS	METAB_HMDB0002329	METAB_HMDB0002329	0.07	1					yes	yes	yes	Oxalic acid	no
Escherichia coli	MS14384	Metabolomics_LC-MS	METAB_HMDB0001488	METAB_HMDB0001488	0.08	1					yes	yes	yes	Nicotinic acid	no
Escherichia coli	MS14384	Metabolomics_LC-MS	METAB_HMDB0001138	METAB_HMDB0001138	0.13	1					yes	yes	yes	N-Acetylglutamic acid	no
Escherichia coli	MS14384	Metabolomics_LC-MS	METAB_HMDB0000050	METAB_HMDB0000050	0.14	1					yes	yes	yes	Adenosine	no
Escherichia coli	MS14384	Metabolomics_LC-MS	METAB_HMDB0001206	METAB_HMDB0001206	0.16	1					yes	yes	no	Acetyl-CoA	no
Escherichia coli	MS14384	Metabolomics_LC-MS	METAB_HMDB0000107	METAB_HMDB0000107	0.18	1					yes	yes	no	Galactitol	no
Escherichia coli	MS14384	Metabolomics_LC-MS	METAB_HMDB0000131	METAB_HMDB0000131	0.21	1					yes	yes	yes	Glycerol	no
Escherichia coli	MS14384	Metabolomics_LC-MS	METAB_HMDB0002107	METAB_HMDB0002107	0.22	1					yes	yes	no	Phthalic acid	no
Escherichia coli	MS14384	Metabolomics_LC-MS	METAB_HMDB0003640	METAB_HMDB0003640	0.25	1					yes	yes	no	Beta-Leucine	no
Escherichia coli	MS14384	Metabolomics_LC-MS	METAB_HMDB0000172	METAB_HMDB0000172	0.26	1					yes	yes	yes	L-Isoleucine	no
Escherichia coli	MS14384	Metabolomics_LC-MS	METAB_HMDB0000098	METAB_HMDB0000098	0.3	1					yes	yes	no	D-Xylose	no
Escherichia coli	MS14384	Metabolomics_LC-MS	METAB_HMDB0000557	METAB_HMDB0000557	0.3	1					yes	yes	no	L-Alloisoleucine	no
Escherichia coli	MS14384	Metabolomics_LC-MS	METAB_HMDB0000133	METAB_HMDB0000133	0.31	1					yes	yes	yes	Guanosine	no
Escherichia coli	MS14384	Metabolomics_LC-MS	METAB_HMDB0001248	METAB_HMDB0001248	0.33	1					yes	yes	no	FAD	no
Escherichia coli	MS14384	Metabolomics_LC-MS	METAB_HMDB0000847	METAB_HMDB0000847	0.36	1					yes	yes	yes	Pelargonic acid	no
Escherichia coli	MS14384	Metabolomics_LC-MS	METAB_HMDB0008821	METAB_HMDB0008821	0.36	1					yes	yes	no	PE(14:0/14:0)	no
Escherichia coli	MS14384	Metabolomics_LC-MS	METAB_HMDB0000482	METAB_HMDB0000482	0.43	1					yes	yes	yes	Caprylic acid	no
Escherichia coli	MS14384	Metabolomics_LC-MS	METAB_HMDB0000691	METAB_HMDB0000691	0.45	1					yes	yes	no	Malonic acid	no
Escherichia coli	MS14384	Metabolomics_LC-MS	METAB_HMDB0000535	METAB_HMDB0000535	0.55	1					yes	yes	yes	Caproic acid	no
Escherichia coli	MS14384	Metabolomics_LC-MS	METAB_HMDB0000511	METAB_HMDB0000511	0.57	1					yes	yes	yes	Capric acid	no
Escherichia coli	MS14384	Metabolomics_LC-MS	METAB_HMDB0000283	METAB_HMDB0000283	0.58	1					yes	yes	yes	D-Ribose	no
Escherichia coli	MS14384	Metabolomics_LC-MS	METAB_HMDB0000446	METAB_HMDB0000446	0.58	1					yes	yes	no	N-Alpha-acetyllysine	no
Escherichia coli	MS14384	Metabolomics_LC-MS	METAB_HMDB0000696	METAB_HMDB0000696	0.59	1					yes	yes	yes	L-Methionine	no
Escherichia coli	MS14384	Metabolomics_LC-MS	METAB_HMDB0000634	METAB_HMDB0000634	0.6	1					yes	yes	no	Citraconic acid	no
Escherichia coli	MS14384	Metabolomics_LC-MS	METAB_HMDB0000510	METAB_HMDB0000510	0.61	1					yes	yes	no	Aminoadipic acid	no
Escherichia coli	MS14384	Metabolomics_LC-MS	METAB_HMDB0000638	METAB_HMDB0000638	0.61	1					yes	yes	yes	Dodecanoic acid	no
Escherichia coli	MS14384	Metabolomics_LC-MS	METAB_HMDB0000491	METAB_HMDB0000491	0.63	1					yes	yes	no	3-Methyl-2-oxovaleric acid	no
Escherichia coli	MS14384	Metabolomics_LC-MS	METAB_HMDB0002259	METAB_HMDB0002259	0.63	1					yes	yes	yes	Heptadecanoic acid	no
Escherichia coli	MS14384	Metabolomics_LC-MS	METAB_HMDB0001645	METAB_HMDB0001645	0.71	1					yes	yes	no	L-Norleucine	no
Escherichia coli	MS14384	Metabolomics_LC-MS	METAB_HMDB0001844	METAB_HMDB0001844	0.71	1					yes	yes	yes	Methylsuccinic acid	no
Escherichia coli	MS14384	Metabolomics_LC-MS	METAB_HMDB0000296	METAB_HMDB0000296	0.72	1					yes	yes	yes	Uridine	no
Escherichia coli	MS14384	Metabolomics_LC-MS	METAB_HMDB0000687	METAB_HMDB0000687	0.78	1					yes	yes	yes	L-Leucine	no
Escherichia coli	MS14384	Metabolomics_LC-MS	METAB_HMDB0000512	METAB_HMDB0000512	0.83	1					yes	yes	no	N-Acetyl-L-phenylalanine	no
Escherichia coli	MS14384	Metabolomics_LC-MS	METAB_HMDB0000220	METAB_HMDB0000220	0.86	1					yes	yes	yes	Palmitic acid	no
Escherichia coli	MS14384	Metabolomics_LC-MS	METAB_HMDB0000905	METAB_HMDB0000905	0.94	0.0851172					yes	yes	no	Deoxyadenosine monophosphate	no
Escherichia coli	MS14384	Metabolomics_LC-MS	METAB_HMDB0001173	METAB_HMDB0001173	0.99	0.926496					yes	yes	no	5'-Methylthioadenosine	no
Escherichia coli	MS14384	Metabolomics_LC-MS	METAB_HMDB0000827	METAB_HMDB0000827	1	1					yes	yes	yes	Stearic acid	no
Escherichia coli	MS14384	Metabolomics_LC-MS	METAB_HMDB0001423	METAB_HMDB0001423	1	1					yes	yes	yes	Coenzyme A	no
Escherichia coli	MS14384	Metabolomics_LC-MS	METAB_HMDB0000014	METAB_HMDB0000014	1.03	1					yes	yes	no	Deoxycytidine	no
Escherichia coli	MS14384	Metabolomics_LC-MS	METAB_HMDB0000195	METAB_HMDB0000195	1.06	1					yes	yes	no	Inosine	no
Escherichia coli	MS14384	Metabolomics_LC-MS	METAB_HMDB0000407	METAB_HMDB0000407	1.1	1					yes	yes	yes	2-Hydroxy-3-methylbutyric acid	no
Escherichia coli	MS14384	Metabolomics_LC-MS	METAB_HMDB0000826	METAB_HMDB0000826	1.12	0.338032					yes	yes	no	Pentadecanoic acid	no
Escherichia coli	MS14384	Metabolomics_LC-MS	METAB_HMDB0000217	METAB_HMDB0000217	1.13	1					yes	yes	no	NADP	no
Escherichia coli	MS14384	Metabolomics_LC-MS	METAB_HMDB0000806	METAB_HMDB0000806	1.18	0.338032					yes	yes	yes	Myristic acid	no
Escherichia coli	MS14384	Metabolomics_LC-MS	METAB_HMDB0000620	METAB_HMDB0000620	1.32	1					yes	yes	no	Glutaconic acid	no
Escherichia coli	MS14384	Metabolomics_LC-MS	METAB_HMDB0000801	METAB_HMDB0000801	1.32	1					yes	yes	no	Phytanic acid	no
Escherichia coli	MS14384	Metabolomics_LC-MS	METAB_HMDB0001151	METAB_HMDB0001151	1.32	1					yes	yes	no	Allose	no
Escherichia coli	MS14384	Metabolomics_LC-MS	METAB_HMDB0000907	METAB_HMDB0000907	1.36	0.244728					yes	yes	no	Sulfolithocholic acid	no
Escherichia coli	MS14384	Metabolomics_LC-MS	METAB_HMDB0000159	METAB_HMDB0000159	1.38	1					yes	yes	yes	L-Phenylalanine	no
Escherichia coli	MS14384	Metabolomics_LC-MS	METAB_HMDB0000043	METAB_HMDB0000043	1.39	1					yes	yes	yes	Betaine	no
Escherichia coli	MS14384	Metabolomics_LC-MS	METAB_HMDB0000522	METAB_HMDB0000522	1.43	1					yes	yes	no	3-Methylglutaconic acid	no
Escherichia coli	MS14384	Metabolomics_LC-MS	METAB_HMDB0000982	METAB_HMDB0000982	1.46	1					yes	yes	no	5-Methylcytidine	no
Escherichia coli	MS14384	Metabolomics_LC-MS	METAB_HMDB0000660	METAB_HMDB0000660	1.46	0.566056					yes	yes	yes	D-Fructose	no
Escherichia coli	MS14384	Metabolomics_LC-MS	METAB_HMDB0000650	METAB_HMDB0000650	1.5	0.0905678					yes	yes	no	D-Alpha-aminobutyric acid	no
Escherichia coli	MS14384	Metabolomics_LC-MS	METAB_HMDB0011616	METAB_HMDB0011616	1.53	1					yes	yes	no	Adenosine 2',3'-cyclic phosphate	no
Escherichia coli	MS14384	Metabolomics_LC-MS	METAB_HMDB0000126	METAB_HMDB0000126	1.62	1					yes	yes	yes	Glycerol 3-phosphate	no
Escherichia coli	MS14384	Metabolomics_LC-MS	METAB_HMDB0000158	METAB_HMDB0000158	1.73	0.28616					yes	yes	yes	L-Tyrosine	no
Escherichia coli	MS14384	Metabolomics_LC-MS	METAB_HMDB0000943	METAB_HMDB0000943	1.79	1					yes	yes	yes	Threonic acid	no
Escherichia coli	MS14384	Metabolomics_LC-MS	METAB_HMDB0003911	METAB_HMDB0003911	1.84	0.340648					yes	yes	no	3-Aminoisobutanoic acid	no
Escherichia coli	MS14384	Metabolomics_LC-MS	METAB_HMDB0000301	METAB_HMDB0000301	1.91	0.297157					yes	yes	yes	Urocanic acid	no
Escherichia coli	MS14384	Metabolomics_LC-MS	METAB_HMDB0001487	METAB_HMDB0001487	1.96	1					yes	yes	yes	NADH	no
Escherichia coli	MS14384	Metabolomics_LC-MS	METAB_HMDB0003231	METAB_HMDB0003231	1.96	0.173742					yes	yes	no	Vaccenic acid	no
Escherichia coli	MS14384	Metabolomics_LC-MS	METAB_HMDB0000673	METAB_HMDB0000673	2.02	0.929461					yes	yes	yes	Linoleic acid	no
Escherichia coli	MS14384	Metabolomics_LC-MS	METAB_HMDB0000207	METAB_HMDB0000207	2.09	0.123732					yes	yes	yes	Oleic acid	no
Escherichia coli	MS14384	Metabolomics_LC-MS	METAB_HMDB0000379	METAB_HMDB0000379	2.28	0.668274					yes	yes	no	2-Methylcitric acid	no
Escherichia coli	MS14384	Metabolomics_LC-MS	METAB_HMDB0002545	METAB_HMDB0002545	2.33	0.380418					yes	yes	no	Galacturonic acid	no
Escherichia coli	MS14384	Metabolomics_LC-MS	METAB_HMDB0000206	METAB_HMDB0000206	2.49	0.416417					yes	yes	no	N6-Acetyl-L-lysine	no
Escherichia coli	MS14384	Metabolomics_LC-MS	METAB_HMDB0000939	METAB_HMDB0000939	2.57	0.924895					yes	yes	no	S-Adenosylhomocysteine	no
Escherichia coli	MS14384	Metabolomics_LC-MS	METAB_HMDB0000707	METAB_HMDB0000707	2.58	0.0164032					yes	yes	no	4-Hydroxyphenylpyruvic acid	yes
Escherichia coli	MS14384	Metabolomics_LC-MS	METAB_HMDB0000177	METAB_HMDB0000177	2.75	0.00565488					yes	yes	no	L-Histidine	yes
Escherichia coli	MS14384	Metabolomics_LC-MS	METAB_HMDB0000661	METAB_HMDB0000661	3.69	0.279571					yes	yes	yes	Glutaric acid	no
Escherichia coli	MS14384	Metabolomics_LC-MS	METAB_HMDB0059916	METAB_HMDB0059916	5.38	0.926496					yes	yes	no	2,3-Dihydroxybutanedioic acid	no
Escherichia coli	MS14384	Metabolomics_LC-MS	METAB_HMDB0000230	METAB_HMDB0000230	5.48	0.00407358					yes	yes	no	N-Acetylneuraminic acid	yes
Escherichia coli	MS14386	Metabolomics_LC-MS	METAB_HMDB0000132	METAB_HMDB0000132	-5.31	1					yes	yes	yes	Guanine	no
Escherichia coli	MS14386	Metabolomics_LC-MS	METAB_HMDB0000055	METAB_HMDB0000055	-4.47	0.0384367					yes	yes	no	Cellobiose	yes
Escherichia coli	MS14386	Metabolomics_LC-MS	METAB_HMDB0000186	METAB_HMDB0000186	-4.45	0.0348984					yes	yes	no	Alpha-Lactose	yes
Escherichia coli	MS14386	Metabolomics_LC-MS	METAB_HMDB0000975	METAB_HMDB0000975	-4.12	0.0656785					yes	yes	no	Trehalose	no
Escherichia coli	MS14386	Metabolomics_LC-MS	METAB_HMDB0000163	METAB_HMDB0000163	-4.11	0.0765044					yes	yes	yes	D-Maltose	no
Escherichia coli	MS14386	Metabolomics_LC-MS	METAB_C02591	METAB_C02591	-3.56	0.402616					yes	yes	no	Sucrose 6-Phosphate	no
Escherichia coli	MS14386	Metabolomics_LC-MS	METAB_HMDB0001423	METAB_HMDB0001423	-3.39	1					yes	yes	yes	Coenzyme A	no
Escherichia coli	MS14386	Metabolomics_LC-MS	METAB_HMDB0001865	METAB_HMDB0001865	-3.04	1					yes	yes	no	2-Oxovaleric acid	no
Escherichia coli	MS14386	Metabolomics_LC-MS	METAB_HMDB0000622	METAB_HMDB0000622	-2.97	0.812057					yes	yes	no	Ethylmalonic acid	no
Escherichia coli	MS14386	Metabolomics_LC-MS	METAB_HMDB0001473	METAB_HMDB0001473	-2.93	1					yes	yes	yes	Dihydroxyacetone phosphate	no
Escherichia coli	MS14386	Metabolomics_LC-MS	METAB_HMDB0000143	METAB_HMDB0000143	-2.89	1					yes	yes	no	D-Galactose	no
Escherichia coli	MS14386	Metabolomics_LC-MS	METAB_HMDB0001487	METAB_HMDB0001487	-2.83	1					yes	yes	yes	NADH	no
Escherichia coli	MS14386	Metabolomics_LC-MS	METAB_HMDB0001266	METAB_HMDB0001266	-2.75	1					yes	yes	no	L-Sorbose	no
Escherichia coli	MS14386	Metabolomics_LC-MS	METAB_HMDB0000122	METAB_HMDB0000122	-2.74	1					yes	yes	yes	D-Glucose	no
Escherichia coli	MS14386	Metabolomics_LC-MS	METAB_HMDB0000039	METAB_HMDB0000039	-2.69	0.114141					yes	yes	no	Butyric acid	no
Escherichia coli	MS14386	Metabolomics_LC-MS	METAB_HMDB0000247	METAB_HMDB0000247	-2.67	1					yes	yes	yes	Sorbitol	no
Escherichia coli	MS14386	Metabolomics_LC-MS	METAB_HMDB0000208	METAB_HMDB0000208	-2.64	1					yes	yes	yes	Oxoglutaric acid;2-Ketoglutarate	no
Escherichia coli	MS14386	Metabolomics_LC-MS	METAB_HMDB0000226	METAB_HMDB0000226	-2.62	1					yes	yes	yes	Orotic acid	no
Escherichia coli	MS14386	Metabolomics_LC-MS	METAB_HMDB0003345	METAB_HMDB0003345	-2.59	0.967281					yes	yes	no	Alpha-D-Glucose	no
Escherichia coli	MS14386	Metabolomics_LC-MS	METAB_HMDB0000014	METAB_HMDB0000014	-2.49	1					yes	yes	no	Deoxycytidine	no
Escherichia coli	MS14386	Metabolomics_LC-MS	METAB_HMDB0000060	METAB_HMDB0000060	-2.38	1					yes	yes	yes	Acetoacetic acid	no
Escherichia coli	MS14386	Metabolomics_LC-MS	METAB_HMDB0001586	METAB_HMDB0001586	-2.17	0.835696					yes	yes	no	Glucose 1-phosphate	no
Escherichia coli	MS14386	Metabolomics_LC-MS	METAB_HMDB0000606	METAB_HMDB0000606	-2.04	0.250108					yes	yes	yes	D-2-Hydroxyglutaric acid	no
Escherichia coli	MS14386	Metabolomics_LC-MS	METAB_HMDB0000300	METAB_HMDB0000300	-2.02	1					yes	yes	yes	Uracil	no
Escherichia coli	MS14386	Metabolomics_LC-MS	METAB_HMDB0001310	METAB_HMDB0001310	-1.98	0.00615276					yes	yes	no	D-Alanine	yes
Escherichia coli	MS14386	Metabolomics_LC-MS	METAB_HMDB0000512	METAB_HMDB0000512	-1.96	1					yes	yes	no	N-Acetyl-L-phenylalanine	no
Escherichia coli	MS14386	Metabolomics_LC-MS	METAB_HMDB0002092	METAB_HMDB0002092	-1.96	0.812537					yes	yes	yes	Itaconic acid	no
Escherichia coli	MS14386	Metabolomics_LC-MS	METAB_HMDB0006088	METAB_HMDB0006088	-1.96	0.300334					yes	yes	no	scyllo-Inositol	no
Escherichia coli	MS14386	Metabolomics_LC-MS	METAB_HMDB0000788	METAB_HMDB0000788	-1.95	0.00673896					yes	yes	no	Orotidine	yes
Escherichia coli	MS14386	Metabolomics_LC-MS	METAB_HMDB0000161	METAB_HMDB0000161	-1.92	0.00932165					yes	yes	yes	L-Alanine	yes
Escherichia coli	MS14386	Metabolomics_LC-MS	METAB_HMDB0000193	METAB_HMDB0000193	-1.86	0.86863					yes	yes	no	Isocitric acid	no
Escherichia coli	MS14386	Metabolomics_LC-MS	METAB_HMDB0001874	METAB_HMDB0001874	-1.85	1					yes	yes	no	D-threo-Isocitric acid	no
Escherichia coli	MS14386	Metabolomics_LC-MS	METAB_HMDB0001401	METAB_HMDB0001401	-1.81	0.0218623					yes	yes	no	Glucose 6-phosphate	yes
Escherichia coli	MS14386	Metabolomics_LC-MS	METAB_HMDB0000167	METAB_HMDB0000167	-1.79	0.153593					yes	yes	yes	L-Threonine	no
Escherichia coli	MS14386	Metabolomics_LC-MS	METAB_HMDB0001488	METAB_HMDB0001488	-1.7	0.315329					yes	yes	yes	Nicotinic acid	no
Escherichia coli	MS14386	Metabolomics_LC-MS	METAB_HMDB0003213	METAB_HMDB0003213	-1.65	1					yes	yes	no	Raffinose	no
Escherichia coli	MS14386	Metabolomics_LC-MS	METAB_HMDB0000263	METAB_HMDB0000263	-1.52	1					yes	yes	yes	Phosphoenolpyruvic acid	no
Escherichia coli	MS14386	Metabolomics_LC-MS	METAB_HMDB0000254	METAB_HMDB0000254	-1.52	0.0500175					yes	yes	yes	Succinic acid	no
Escherichia coli	MS14386	Metabolomics_LC-MS	METAB_HMDB0004041	METAB_HMDB0004041	-1.49	0.285776					yes	yes	no	L-Allothreonine	no
Escherichia coli	MS14386	Metabolomics_LC-MS	METAB_HMDB0000133	METAB_HMDB0000133	-1.41	1					yes	yes	yes	Guanosine	no
Escherichia coli	MS14386	Metabolomics_LC-MS	METAB_HMDB0000807	METAB_HMDB0000807	-1.4	1					yes	yes	yes	3-Phosphoglyceric acid	no
Escherichia coli	MS14386	Metabolomics_LC-MS	METAB_HMDB0000139	METAB_HMDB0000139	-1.39	0.0570077					yes	yes	yes	Glyceric acid	no
Escherichia coli	MS14386	Metabolomics_LC-MS	METAB_HMDB0000402	METAB_HMDB0000402	-1.38	0.974052					yes	yes	no	2-Isopropylmalic acid	no
Escherichia coli	MS14386	Metabolomics_LC-MS	METAB_HMDB0032523	METAB_HMDB0032523	-1.32	0.0324991					yes	yes	no	Succinic anhydride	yes
Escherichia coli	MS14386	Metabolomics_LC-MS	METAB_HMDB0001206	METAB_HMDB0001206	-1.31	1					yes	yes	no	Acetyl-CoA	no
Escherichia coli	MS14386	Metabolomics_LC-MS	METAB_HMDB0000195	METAB_HMDB0000195	-1.19	1					yes	yes	no	Inosine	no
Escherichia coli	MS14386	Metabolomics_LC-MS	METAB_HMDB0000076	METAB_HMDB0000076	-1.17	1					yes	yes	no	Dihydrouracil	no
Escherichia coli	MS14386	Metabolomics_LC-MS	METAB_HMDB0000058	METAB_HMDB0000058	-1.12	1					yes	yes	no	Cyclic AMP	no
Escherichia coli	MS14386	Metabolomics_LC-MS	METAB_HMDB0000089	METAB_HMDB0000089	-1.12	1					yes	yes	yes	Cytidine	no
Escherichia coli	MS14386	Metabolomics_LC-MS	METAB_HMDB0000302	METAB_HMDB0000302	-1.11	1					yes	yes	no	Uridine diphosphategalactose	no
Escherichia coli	MS14386	Metabolomics_LC-MS	METAB_HMDB0000148	METAB_HMDB0000148	-1.05	1					yes	yes	yes	L-Glutamic acid	no
Escherichia coli	MS14386	Metabolomics_LC-MS	METAB_HMDB0003339	METAB_HMDB0003339	-1.05	1					yes	yes	no	D-Glutamic acid	no
Escherichia coli	MS14386	Metabolomics_LC-MS	METAB_HMDB0000034	METAB_HMDB0000034	-1.02	1					yes	yes	yes	Adenine	no
Escherichia coli	MS14386	Metabolomics_LC-MS	METAB_HMDB0000744	METAB_HMDB0000744	-1.01	1					yes	yes	yes	Malic acid	no
Escherichia coli	MS14386	Metabolomics_LC-MS	METAB_HMDB0000026	METAB_HMDB0000026	-0.99	1					yes	yes	no	Ureidopropionic acid	no
Escherichia coli	MS14386	Metabolomics_LC-MS	METAB_HMDB0000156	METAB_HMDB0000156	-0.99	1					yes	yes	no	L-Malic acid	no
Escherichia coli	MS14386	Metabolomics_LC-MS	METAB_HMDB0000719	METAB_HMDB0000719	-0.94	1					yes	yes	no	L-Homoserine	no
Escherichia coli	MS14386	Metabolomics_LC-MS	METAB_HMDB0000286	METAB_HMDB0000286	-0.91	1					yes	yes	no	Uridine diphosphate glucose	no
Escherichia coli	MS14386	Metabolomics_LC-MS	METAB_HMDB0000765	METAB_HMDB0000765	-0.9	1					yes	yes	yes	Mannitol	no
Escherichia coli	MS14386	Metabolomics_LC-MS	METAB_HMDB0000929	METAB_HMDB0000929	-0.88	1					yes	yes	yes	L-Tryptophan	no
Escherichia coli	MS14386	Metabolomics_LC-MS	METAB_HMDB0000112	METAB_HMDB0000112	-0.81	1					yes	yes	yes	Gamma-Aminobutyric acid	no
Escherichia coli	MS14386	Metabolomics_LC-MS	METAB_HMDB0000050	METAB_HMDB0000050	-0.77	1					yes	yes	yes	Adenosine	no
Escherichia coli	MS14386	Metabolomics_LC-MS	METAB_HMDB0000157	METAB_HMDB0000157	-0.77	1					yes	yes	no	Hypoxanthine	no
Escherichia coli	MS14386	Metabolomics_LC-MS	METAB_HMDB0000634	METAB_HMDB0000634	-0.73	1					yes	yes	no	Citraconic acid	no
Escherichia coli	MS14386	Metabolomics_LC-MS	METAB_HMDB0001341	METAB_HMDB0001341	-0.72	1					yes	yes	yes	ADP	no
Escherichia coli	MS14386	Metabolomics_LC-MS	METAB_HMDB0001248	METAB_HMDB0001248	-0.71	1					yes	yes	no	FAD	no
[truncated: 268 more rows]

## Sheet: LC-MS - Klebsiella pneumoniae
species	strain	experiment	entity_id	core_entity_id	logFC	FDR	gene_name	annotation_description	seq_id	core_consensus_annotation	is_genus_core	is_species_core	is_inter_species_core	additional_id	is_significant
[truncated: 496 more rows]

[truncated: 3 more sheets: LC-MS - Klebsiella variicola, LC-MS - Staphylococcus aureus, LC-MS - Streptococcus aureus]
