# Supplementary material for: Integrative omics identifies conserved and pathogen-specific responses of sepsis-causing bacteria
Source: Nat Commun. 2023 Mar 18;14:1530. doi: 10.1038/s41467-023-37200-w (PMC10024524; doi:10.1038/s41467-023-37200-w)
Supplement: Supplementary file 14 — Supplementary Data 11 [file 41467_2023_37200_MOESM14_ESM.xlsx]

## Sheet: Supp Data 11 Isolate_access#
Supplementary Data 11 Demographic, assembly and genome characteristic information, and accession numbers for omic datasets for isolates investigated in this study
Footnotes:	This table is an extended version of the data presented in Table 1.
	A Multilocus sequence types (ST) and clonal complexes (CC) were determined using mlst v2.19.0 (https://github.com/tseemann/mlst ; employing the pubMLST schemes (doi: 10.12688/wellcomeopenres.14826.1)
	B Emm-type (M) for S. pyogenes, capsule type (KL) for KpSC, spa type (spa) for S. aureus, and serotype (O:H) for E. coli, were determined using emmtyper v0.1.0 (https://github.com/MDU-PHL/emmtyper), Kleborate v2.0.1 (doi: 10.1101/2020.12.14.422303), and the Center for Genomic Epidemilogy’s (http://www.genomicepidemiology.org/) spaTyper and SeroTypeFinder, respectively
	C Antimicrobial resistance genes were detected using abriTAMR (https://github.com/MDU-PHL/abritamr) and virulence genes with ABRIcate (https://github.com/tseemann/abricate) or Kleborate v2.0.1 (for KpSC), requiring a ≥90% length and identity match.
Isolates				Isolation details			Data Accessions			Assembly data		Genome Characteristics							Data Accessions
Taxa ID	Species	Isolate (alt. name)	Host Disease	Source	Year	Location	Project	Sample	Genome	Software	Approach	Genome Size (bp)	MLST (CC) A	Other typing information B	Resistome - acquired genes (intrinsic/biocide genes) C	Other genes of interest C	Species	Isolate (alt. name)	Gene Expression Omnibus ID (GEO ID; RNAseq)	PRoteomics IDEntifications Database ID (PRIDE ID; APAF)	PRoteomics IDEntifications Database ID (PRIDE ID; MPMF)	MetaboLights ID (Metabolomics)
1314	Streptococcus pyogenes	5448 (SP137)	Toxic shock syndrome and necrotizing fasciitis	Blood	1994	Ontario, Canada	PRJEB29800	SAMEA5096233	NZ_LR130236.1	Unicycler v0.4.6	Hybrid	Chm= 1,829,838	ST28	M1T1	-	Virulence: hasA, hasB, hasC, speA, speG, speJ	Streptococcus pyogenes	5448 (SP137)	GSE152826	PXD016913	PXD020863	MTBLS2324
1314	Streptococcus pyogenes	SP444 (SP444)	Invasive disease outbreak isolate	Blood	2008	Queensland, Australia	PRJEB29800	SAMEA5096234	NZ_LR130237.1	Unicycler v0.4.6	Hybrid	Chm= 1,823,047	ST39	M4	-	Virulence: speC, ssa	Streptococcus pyogenes	SP444 (SP444)	GSE152821	PXD016913	PXD020863	MTBLS2324
1314	Streptococcus pyogenes	HKU419 (SP850)	Scarlet fever and bacteremia	Blood	2012	Hong Kong, China	PRJEB29800	SAMEA5096235	NZ_LR130238.1	Unicycler v0.4.6	Hybrid	Chm= 1,943,295	ST28	M1T1	erm(B); tet(M)	Virulence: hasA, hasB, hasC, speA, speC, speG, speJ, ssa	Streptococcus pyogenes	HKU419 (SP850)	GSE152824	PXD016913	PXD020863	MTBLS2324
1314	Streptococcus pyogenes	PS003 (SP474)	Puerperal sepsis	Vaginal swab	2010	New South Wales, Australia	PRJEB29800	SAMEA5096236	NZ_LR130239.1	Unicycler v0.4.6	Hybrid	Chm= 1,909,563	ST1023	M77	tet(O)	Virulence: hasA, hasB, hasC	Streptococcus pyogenes	PS003 (SP474)	GSE152823	PXD016913	PXD020863	MTBLS2324
1314	Streptococcus pyogenes	PS006 (SP485)	Puerperal sepsis	Urine	2010	New South Wales, Australia	PRJEB29800	SAMEA5096237	NZ_LR130240.1	Unicycler v0.4.6	Hybrid	Chm= 1,854,706	ST52	M28	-	Virulence: hasA, hasB, hasC, speC, speG, speJ	Streptococcus pyogenes	PS006 (SP485)	GSE152822	PXD016913	PXD020863	MTBLS2324
1280	Staphylococcus aureus	BPH2760	Bacteraemia	Blood	2007	Melbourne, Australia	PRJEB29881	SAMEA5099550	NZ_LR130509.1 - NZ_LR130510.1	Unicycler v0.4.6	Hybrid	Chm= 2,725,220; P01 = 24,885	ST1 (CC1)	t286	blaZ (blaI; blaR1; tet38)		Staphylococcus aureus	BPH2760	GSE152838	PXD016504	PXD020791	MTBLS1898
1280	Staphylococcus aureus	BPH2819	Bacteraemia	Blood	2007	Melbourne, Australia	PRJEB29881	SAMEA5099551	NZ_LR130511.1 - NZ_LR130512.1	Unicycler v0.4.6	Hybrid	Chm= 2,733,460; P01 = 27,204	ST5 (CC5)	t002	blaZ; fosB (blaI; blaR1; tet38)		Staphylococcus aureus	BPH2819	GSE152837	PXD016504	PXD020791	MTBLS1898
1280	Staphylococcus aureus	BPH2900	Bacteraemia	Blood	2008	Perth, Australia	PRJEB29881	SAMEA5099552	NZ_LR130513.1 - NZ_LR130514.1	Unicycler v0.4.6	Hybrid	Chm= 2,823,292; P01 = 2,473	ST22 (CC22)	-	blaZ; erm(C); mecA (blaI; mecR1; tet38)		Staphylococcus aureus	BPH2900	GSE152835	PXD016504	PXD020791	MTBLS1898
1280	Staphylococcus aureus	BPH2947	Bacteraemia	Blood	2008	Melbourne, Australia	PRJEB29881	SAMEA5099553	NZ_LR130515.1 - NZ_LR130517.1	Unicycler v0.4.6	Hybrid	Chm= 3,049,602; P01 = 27,319; P02 = 3,011	ST239 (CC8)	t037	aac(6')-Ie-aph(2'')-Ia; ant(6)-Ia; ant(9)-Ia; aph(3')-IIIa; blaZ; dfrG; ermA; fosB; mecA; sat; tet(K); tet(M) (blaI; blaR1; mecI; mecR1; qacA; tet38)		Staphylococcus aureus	BPH2947	GSE152834	PXD016504	PXD020791	MTBLS1898
1280	Staphylococcus aureus	BPH2986	Bacteraemia	Blood	2008	Melbourne, Australia	PRJEB29881	SAMEA5099554	NZ_LR130518.1 - NZ_LR130520.1	Unicycler v0.4.6	Hybrid	Chm= 2,889,594; P01 = 27,037; P02 = 3,125	ST8 (CC8)	t008	ant(6)-Ia; aph(3')-IIIa; blaZ; fosB; mecA; mph(C); msr(A); sat (blaI; blaR1; mecR1; qacA; tet38)	Virulence: lukFS	Staphylococcus aureus	BPH2986	GSE152833	PXD016504	PXD020791	MTBLS1898
573	Klebsiella pneumoniae	AJ218	Urinary tract infection	Urine	2002	Melbourne, Australia	PRJEB29928	SAMEA5128437	NZ_LR130541.1 - NZ_LR130542.1	Unicycler v0.4.6	Hybrid	Chm= 5,465,992; P01 = 202,379	ST2121	KL113; wzi212	aadA1; blaSHV-44; tet(D); sul1 (blaSHV-27; fosA; oqxAB)		Klebsiella pneumoniae	AJ218	GSE152844	PXD016672	PXD020839	MTBLS2322
573	Klebsiella pneumoniae	KPC2	Urosepsis	Blood	2014	Melbourne, Australia	PRJEB29928	SAMEA5128438	NZ_LR130548.1 - NZ_LR130551.1	Unicycler v0.4.6	Hybrid	Chm= 5,399,983; P01 = 207,198; P02 = 43,380; P03 = 13,841	ST258	KL106; wzi29	aac(6')-Ib; aadA2; aph(3')-Ia; blaKPC-2; blaSHV-12; catA1; dfrA12; mph(A); sul1 (blaSHV-11; fosA; oqxAB)	Virulence: ybt13; ICEKp2	Klebsiella pneumoniae	KPC2	GSE152843	PXD016672	PXD020839	MTBLS2322
244366	Klebsiella variicola	AJ055	Community-acquired urinary tract infection	Urine	2001	Melbourne, Australia	PRJEB29928	SAMEA5128435	NZ_LR130539.1 - NZ_LR130540.1	Unicycler v0.4.6	Hybrid	Chm= 5,503,304; P01 = 165,705	ST695	KL17; wzi252	(blaLEN; fosA; oqxAB)		Klebsiella variicola	AJ055	GSE152964	PXD016672	PXD020839	MTBLS2322
244366	Klebsiella variicola	AJ292	Sepsis	Blood	2002	Melbourne, Australia	PRJEB29928	SAMEA5128436	NZ_LR130538.1	HGAP3 (smrtanalysis_2.3.0)	Long-read only	Chm = 5,445,132	ST2122	KL61; wzi320	(blaLEN; fosA; oqxAB)		Klebsiella variicola	AJ292	GSE152839	PXD016672	PXD020839	MTBLS2322
244366	Klebsiella variicola	03-311-0071	Bacteremia	Blood	2003	Melbourne, Australia	PRJEB29928	SAMEA5128439	NZ_LR130544.1	Unicycler v0.4.6	Long-read only	Chm = 5,425,242	ST2117	KL6; wzi313	(blaLEN; fosA; oqxAB)		Klebsiella variicola	03-311-0071	GSE152847	PXD016672	PXD020839	MTBLS2322
244366	Klebsiella variicola	04153260899A	Urosepsis and bacteraemia	Blood	2015	Sydney, Australia	PRJEB29928	SAMEA5128440	NZ_LR130543.1	Unicycler v0.4.6	Hybrid	Chm= 5,368,944	ST355	K81; wzi81	(blaLEN; fosA; oqxAB)		Klebsiella variicola	04153260899A	GSE152840	PXD016672	PXD020839	MTBLS2322
562	Escherichia coli	B36	Pyelonephritis/urosepsis	Blood	2007	Brisbane, Australia	PRJEB29930	SAMEA5128441	NZ_LR130545.1 - NZ_LR130547.1	HGAP3 (smrtanalysis_2.3.0)	Long-read only	Chm= 5,147,585; P01 = 112,588; P02 = 1,545	ST131	O25b:H4	aac(6')-Ib-cr5; aadA5; blaCTX-M-15; blaOXA-1; dfrA17; mph(A); sul1; tet(A) (ampC)	Virulence: afaD, chuA, fdeC, fepA, fimH, kpsD, kpsM, sat, ybtS	Escherichia coli	B36	GSE152966	PXD016840	PXD020545	MTBLS2015
562	Escherichia coli	MS14384	Urosepsis	Urine	2014	Sydney, Australia	PRJEB29930	SAMEA5128444	NZ_LR130562.1 - NZ_LR130563.1	Unicycler v0.4.6	Hybrid	Chm= 5,186,043; P01 = 114,230	ST963	OgN12:H18	blaCMY-2 (ampC)	Virulence: fdeC, fepA, fimH, kpsD, ybtS	Escherichia coli	MS14384	GSE152967	PXD016840	PXD020545	MTBLS2015
562	Escherichia coli	MS14386	Bacteremia	Blood	2013	Sydney, Australia	PRJEB29930	SAMEA5128443	NZ_LR130552.1 - NZ_LR130554.1	Unicycler v0.4.6	Long-read only	Chm= 4,841,046; P01 = 123,043; = P02 = 93,927	ST224	O8:H23	aac(3)-IId; aadA1; aph(3')-Ia; blaTEM-1b; blaTEM-215; dfrA12; dfrA14; floR; fosA4; mph(A); strAB, sul2; sul3 (ampC)	Virulence: fdeC, fepA, fimH	Escherichia coli	MS14386	GSE152969	PXD016840	PXD020545	MTBLS2015
562	Escherichia coli	MS14387	Pyelonephritis/urosepsis	Blood	2009	Brisbane, Australia	PRJEB29930	SAMEA5128445	NZ_LR130564.1 - NZ_LR130566.1	Unicycler v0.4.6	Long-read only	Chm= 5,094,870; P01 = 133,379; P02 = 4,082	ST69	O17:H18	blaTEM-1b; strAB; sul2 (ampC)	Virulence: fdeC, fepA, fimH, iutA, kpsD, papG, sat, ybtS	Escherichia coli	MS14387	GSE152968	PXD016840	PXD020545	MTBLS2015
