# Supplementary material for: Integrative omics identifies conserved and pathogen-specific responses of sepsis-causing bacteria
Source: Nat Commun. 2023 Mar 18;14:1530. doi: 10.1038/s41467-023-37200-w (PMC10024524; doi:10.1038/s41467-023-37200-w)
Supplement: Supplementary file 15 — Supplementary Data 12 [file 41467_2023_37200_MOESM15_ESM.xlsx]

## Sheet: Supp data 12 - proteins quant
Supplementary Data 12 Percentage of the proteins accurately quantified for isolates investigated in this study
Isolates
Taxa ID	Species	Isolate (alt. name)	Percentage proteome quantified
1314	Streptococcus pyogenes	5448 (SP137)	57.5536
1314	Streptococcus pyogenes	SP444 (SP444)	58.2654
1314	Streptococcus pyogenes	HKU419 (SP850)	52.1463
1314	Streptococcus pyogenes	PS003 (SP474)	55.3881
1314	Streptococcus pyogenes	PS006 (SP485)	56.5317
1280	Staphylococcus aureus	BPH2760	57.1197
1280	Staphylococcus aureus	BPH2819	57.2612
1280	Staphylococcus aureus	BPH2900	54.8907
1280	Staphylococcus aureus	BPH2947	50.8978
1280	Staphylococcus aureus	BPH2986	52.4314
573	Klebsiella pneumoniae	AJ218	38.0482
573	Klebsiella pneumoniae	KPC2	34.5858
244366	Klebsiella variicola	AJ055	41.2493
244366	Klebsiella variicola	AJ292	39.3373
244366	Klebsiella variicola	03-311-0071	41.1349
244366	Klebsiella variicola	04153260899A	40.4526
562	Escherichia coli	B36	38.1057
562	Escherichia coli	MS14384	39.5261
562	Escherichia coli	MS14386	40.9372
562	Escherichia coli	MS14387	39.1704
