# Supplementary material for: Integrative omics identifies conserved and pathogen-specific responses of sepsis-causing bacteria
Source: Nat Commun. 2023 Mar 18;14:1530. doi: 10.1038/s41467-023-37200-w (PMC10024524; doi:10.1038/s41467-023-37200-w)
Supplement: Supplementary file 17 — Source Data [file 41467_2023_37200_MOESM17_ESM.xlsx]

## Sheet: Figure 8E
#Figure 8E - LL37 time to kill assays
#S. pyogenes HKU419
Sample	Hour 0	Hour 1	Hour 2		Sample	Hour 0	Hour 1	Hour 2
No cholesterol					No cholesterol
1	27500000	20500000	5000000		1	1	0.745455	0.181818
2	21000000	15500000	9000000		2	1	0.738095	0.428571
3	18500000	16000000	5000000		3	1	0.864865	0.27027
4	19500000	10500000	4000000		4	1	0.538462	0.205128
5	26000000	19500000	8000000		5	1	0.75	0.307692
6	21500000	19500000	4500000		6	1	0.906977	0.209302
Cholesterol					Cholesterol
1	18000000	21500000	7000000		1	1	1.19444	0.388889
2	23000000	22500000	7000000		2	1	0.978261	0.304348
3	22500000	24500000	3500000		3	1	1.08889	0.155556
4	22000000	24500000	20500000		4	1	1.11364	0.931818
5	20500000	19500000	12500000		5	1	0.95122	0.609756
6	18000000	24500000	21500000		6	1	1.36111	1.19444
						H1 No Chol	0.757309
						H1 Chol	1.11459
#S. pyogenes HKU419 27-05-21
	Hour 0				Hour 1
Sample	Technical replicate				Technical replicate
No cholesterol	1	2	3	Average	1	2	3	Average	% Survival
1	10000000	8250000	10000000	9420000	9000000	8500000	8500000	8670000	0.9204
2	10500000	8700000	12000000	10400000	8500000	5000000	7500000	7000000	0.6731
3	11000000	7500000	10000000	9500000	3500000	7000000		5250000	0.5526
4	9000000	9500000	7000000	8500000	4950000	6000000		5480000	0.6441
5
6	8500000	5900000	5050000	6480000	4500000	5500000		5000000	0.7712
Cholesterol
1	7500000	4100000	4350000	5320000	3600000	6500000	4500000	4870000	0.9154
2	6000000	6700000	4000000	5570000	5250000	7500000	5950000	6230000	1.1198
3	5000000	6000000	8000000	6330000	7500000	3250000	9000000	6580000	1.0395
4	5800000	3500000	5150000	4820000	6000000	4500000	9000000	6500000	1.3495
5
6	7000000	4000000	4000000	5000000	5500000	3900000	4500000	4630000	0.9267
#S. aureus BPH2900
Sample	Hour 0	Hour 1	Hour 2		Sample	Hour 0	Hour 1	Hour 2
No cholesterol					No cholesterol
1	18000000	4500000	9500000		1	1	0.25	0.5278
2	23500000	12500000	16000000		2	1	0.5319	0.6809
3	23500000	7500000	11000000		3	1	0.3191	0.4681
4	21000000	16000000	14000000		4	1	0.7619	0.6667
5	25000000	4500000	10500000		5	1	0.18	0.42
6	19500000	6500000	19000000		6	1	0.3333	0.9744
Cholesterol					Cholesterol
1	18000000	16500000	25500000		1	1	0.9167	1.4167
2	22500000	14500000	29000000		2	1	0.6444	1.2889
3	22500000	19000000	14500000		3	1	0.8444	0.6444
4	20500000	14000000	18000000		4	1	0.6829	0.878
5	16000000	14500000	18000000		5	1	0.9063	1.125
6	18500000	10500000	17500000		6	1	0.5676	0.9459
#S. aureus BPH2900 27-05-21
	Hour 0				Hour 1
Sample	Technical replicate				Technical replicate
No cholesterol	1	2	3	Average	1	2	3	Average	% Survival
1	26000000	19500000	18000000	21200000	21500000	30500000	13500000	21800000	1.0315
2	15500000	18000000	19000000	17500000	11500000	9000000	15000000	11800000	0.6762
3	22000000	21000000	19000000	20700000	10500000	7500000	12500000	10200000	0.4919
4	29000000	31000000	23000000	27700000	20000000	21000000	24000000	21700000	0.7831
5	26500000	22500000	22000000	23700000	12500000	13500000	14500000	13500000	0.5704
6	17500000	20500000	20500000	19500000	11000000	13500000	13000000	12500000	0.641
Cholesterol
1	27000000	27500000	27000000	27200000	24500000	20000000	25000000	23200000	0.8528
2	25500000	23000000	19000000	22500000	21000000	17000000	16000000	18000000	0.8
3	22500000	24500000	24500000	23800000	38500000	35500000	34000000	36000000	1.5105
4	23500000	24500000	25000000	24300000	19000000	29000000	23000000	23700000	0.9726
5	21500000	27000000	21500000	23300000	32500000	28000000	24000000	28200000	1.2071
6	25500000	17000000	29000000	23800000	24000000	17000000	21500000	20800000	0.8741
#E. coli B36
Sample	CFU count									CFU/ml									Average CFU/ml				% survival
No cholesterol	t0	10000			t1	1000			No cholesterol	t0				t1				No cholesterol	t0	t1		No cholesterol	t1
1	22	28	29		60	55	70		1	44000000	56000000	58000000		12000000	11000000	14000000		1	52700000	12300000		1	23.4177	23.4177
2	22	19	32		59	54	75		2	44000000	38000000	64000000		11800000	10800000	15000000		2	48700000	12500000		2	25.7534	25.7534
3	24	29	19		77	74	73		3	48000000	58000000	38000000		15400000	14800000	14600000		3	48000000	14900000		3	31.1111	31.1111
4	22	16	20		70	64	67		4	44000000	32000000	40000000		14000000	12800000	13400000		4	38700000	13400000		4	34.6552	34.6552
5	22	28	26		85	102	84		5	44000000	56000000	52000000		17000000	20400000	16800000		5	50700000	18100000		5	35.6579	35.6579
6	12	24	21		52	73	53		6	24000000	48000000	42000000		10400000	14600000	10600000		6	38000000	11900000		6	31.2281	31.2281
Cholesterol	t0	10000			t1	1000			Cholesterol									Cholesterol				Cholesterol
1	22	19	18		77	94	99		1	44000000	38000000	36000000		15400000	18800000	19800000		1	39300000	18000000		1	45.7627	45.7627
2	21	26	25		89	99	110		2	42000000	52000000	50000000		17800000	19800000	22000000		2	48000000	19900000		2	41.3889	41.3889
3	24	18	20		119	112	124		3	48000000	36000000	40000000		23800000	22400000	24800000		3	41300000	23700000		3	57.2581	57.2581
4	21	29	23		87	109	124		4	42000000	58000000	46000000		17400000	21800000	24800000		4	48700000	21300000		4	43.8356	43.8356
5	17	16	21		114	133	127		5	34000000	32000000	42000000		22800000	26600000	25400000		5	36000000	24900000		5	69.2593	69.2593
6	18	21	39		92	113	99		6	36000000	42000000	78000000		18400000	22600000	19800000		6	52000000	20300000		6	38.9744	38.9744
CFU count as 3 techrep for each biorep. 6 biorep in total

## Sheet: Supp Fig 3
#Supp Figure 3B
Time (h)	5448 WT										5448ΔarcC										5448ΔarcC::arcC
0	0.007	-0.005	0.018	0.019	0.009	-0.001	-0.013	-0.015	0.003		-0.004	-0.013	0.003	-0.003	0	0	-0.001	-0.001	-0.01		0	0	0.027	0.012	0.001	-0.013	-0.001	0.012	0.007
0.166667	-0.013	-0.01	0.006	0.006	0	-0.012	-0.013	-0.012	0.008		-0.01	-0.015	-0.004	-0.012	0	0	-0.004	0.002	0		-0.012	-0.003	0.019	-0.001	-0.008	-0.022	-0.01	0	0.007
0.333333	-0.01	-0.014	0.005	0.009	0.001	-0.012	-0.015	-0.013	0.005		-0.003	-0.015	-0.002	-0.005	0.002	0.002	-0.004	0	-0.006		-0.006	-0.005	0.021	0.006	-0.002	-0.02	-0.004	0.005	0.005
0.5	-0.008	-0.009	0.006	0.016	0.009	-0.01	-0.014	-0.011	0.016		-0.007	-0.017	0.001	0.001	0.006	0.005	-0.002	0.002	0		-0.013	-0.01	0.02	0.01	0.003	-0.026	-0.008	-0.001	-0.007
0.666667	-0.001	-0.006	0.007	0.01	0.007	-0.01	-0.015	-0.012	0.008		-0.003	-0.011	0.003	-0.005	0.006	0.005	-0.004	0.003	-0.007		-0.007	-0.003	0.023	0.006	0.006	-0.02	-0.003	0.006	-0.011
0.833333	-0.003	0.012	0.01	0.006	0.008	-0.009	-0.014	-0.006	0.016		-0.006	0.005	0.003	-0.005	0.007	0.006	-0.002	0.008	0.002		-0.01	0.011	0.02	0.004	0.003	-0.025	-0.006	0.004	-0.007
1	0.001	0.011	0.025	0.005	0.01	-0.011	-0.012	-0.001	0.018		0	0.003	0.017	-0.006	0.005	0.005	-0.002	0.019	-0.001		-0.002	0.016	0.043	0.008	0.013	-0.021	0.001	0.028	0
1.16667	-0.003	0.014	0.028	0.022	0.011	-0.008	-0.017	0.002	0.016		-0.007	-0.001	0.003	0.007	0.002	0.002	-0.002	0.018	-0.005		-0.008	0.013	0.039	0.025	0.007	-0.024	0	0.024	-0.006
1.33333	-0.001	0.012	0.029	0.019	0.009	-0.009	-0.007	0.002	0.009		-0.003	-0.001	0	0.009	0.006	0.005	0.005	0.016	-0.014		-0.005	0.012	0.037	0.022	0.005	-0.023	0.012	0.025	-0.005
1.5	0.001	0.003	0.03	0.014	0	-0.012	0.001	0.008	0.026		-0.002	-0.001	-0.003	-0.002	0	0	0.005	0.003	-0.007		-0.002	0.014	0.04	0.007	0.007	-0.026	0.012	0.025	0.008
1.66667	0	-0.001	0.026	0.014	0.001	-0.019	0	0.007	0.027		0	0.001	0.005	0	0.007	0.006	0.001	0.012	0.003		0.001	0.021	0.047	0.013	0.006	-0.02	0.02	0.035	0.017
1.83333	0.014	0.001	0.023	0.017	0.003	-0.014	0.004	0.014	0.032		0.01	-0.011	-0.002	-0.004	0.004	0.004	-0.006	0.007	-0.003		0.012	0.02	0.046	0.014	0	-0.017	0.017	0.031	0.015
2	0.02	0.001	0.024	0.014	0.009	-0.013	0.002	0.012	0.033		0.013	-0.012	0	-0.003	-0.005	-0.005	-0.004	0.006	0.001		0.022	0.03	0.037	0.022	0.016	-0.011	0.019	0.024	0.017
2.16667	0.023	0.007	0.027	0.021	0.021	0.001	0.005	0.01	0.032		0.004	-0.009	-0.003	-0.005	0.003	0.003	-0.002	0.008	0.003		0.025	0.029	0.035	0.021	0.021	-0.01	0.016	0.032	0.024
2.33333	0.022	0.013	0.031	0.025	0.018	0.009	0.01	0.02	0.037		0.008	-0.012	0.001	-0.005	0.006	0.005	-0.005	0.004	-0.002		0.028	0.034	0.04	0.024	0.024	-0.003	0.019	0.039	0.028
2.5	0.024	0.013	0.032	0.028	0.026	0.009	0.015	0.019	0.039		0.009	-0.012	0.002	-0.004	0.003	0.003	-0.001	0.009	0.001		0.035	0.021	0.042	0.028	0.029	-0.003	0.025	0.04	0.03
2.66667	0.031	0.017	0.042	0.034	0.033	0.021	0.022	0.03	0.048		0.012	-0.009	0.007	-0.002	0.004	0.003	0	0.011	0.003		0.043	0.031	0.051	0.04	0.038	0.008	0.032	0.05	0.039
2.83333	0.031	0.02	0.043	0.033	0.031	0.018	0.024	0.031	0.051		0.009	-0.013	0.002	-0.003	0.004	0.003	0.003	0.011	0.001		0.047	0.038	0.057	0.04	0.041	0.013	0.036	0.055	0.047
3	0.039	0.027	0.049	0.043	0.041	0.02	0.029	0.035	0.05		0.015	-0.012	0.002	0	0.006	0.005	0.003	0.015	0.003		0.057	0.045	0.065	0.049	0.055	0.018	0.047	0.062	0.051
3.16667	0.042	0.031	0.056	0.046	0.044	0.029	0.036	0.046	0.061		0.011	-0.005	0.003	0.001	0.008	0.007	0.006	0.016	0.005		0.063	0.053	0.073	0.058	0.061	0.03	0.055	0.071	0.061
3.33333	0.05	0.04	0.065	0.056	0.054	0.035	0.043	0.051	0.069		0.017	-0.007	0.009	0.01	0.013	0.011	0.012	0.021	0.008		0.072	0.062	0.081	0.065	0.069	0.036	0.061	0.08	0.069
3.5	0.058	0.047	0.076	0.064	0.064	0.046	0.052	0.062	0.079		0.021	-0.003	0.017	0.01	0.019	0.017	0.017	0.024	0.014		0.081	0.069	0.094	0.076	0.08	0.041	0.065	0.081	0.071
3.66667	0.065	0.051	0.081	0.069	0.07	0.053	0.055	0.067	0.086		0.03	0.002	0.022	0.018	0.025	0.022	0.023	0.033	0.023		0.082	0.069	0.088	0.075	0.081	0.047	0.071	0.089	0.083
3.83333	0.072	0.061	0.089	0.079	0.08	0.06	0.066	0.076	0.093		0.038	0.011	0.028	0.026	0.033	0.029	0.029	0.038	0.023		0.092	0.08	0.101	0.087	0.095	0.06	0.084	0.103	0.09
4	0.079	0.069	0.096	0.083	0.085	0.065	0.071	0.08	0.092		0.047	0.018	0.038	0.031	0.039	0.035	0.035	0.044	0.03		0.098	0.084	0.106	0.092	0.096	0.062	0.088	0.107	0.093
4.16667	0.082	0.073	0.102	0.09	0.089	0.071	0.081	0.09	0.104		0.053	0.025	0.046	0.038	0.047	0.042	0.045	0.053	0.037		0.098	0.087	0.11	0.098	0.1	0.066	0.093	0.11	0.1
4.33333	0.085	0.076	0.105	0.093	0.094	0.073	0.081	0.094	0.107		0.06	0.034	0.051	0.046	0.055	0.049	0.053	0.059	0.046		0.104	0.093	0.113	0.098	0.106	0.068	0.095	0.114	0.103
4.5	0.09	0.082	0.113	0.098	0.101	0.079	0.085	0.095	0.113		0.067	0.04	0.06	0.053	0.063	0.056	0.056	0.063	0.05		0.114	0.101	0.126	0.108	0.119	0.08	0.105	0.124	0.112
4.66667	0.1	0.089	0.117	0.105	0.107	0.08	0.093	0.102	0.111		0.075	0.048	0.062	0.055	0.062	0.055	0.065	0.071	0.053		0.121	0.106	0.128	0.109	0.12	0.079	0.112	0.128	0.11
4.83333	0.104	0.095	0.121	0.11	0.109	0.085	0.1	0.106	0.121		0.079	0.055	0.068	0.061	0.07	0.063	0.072	0.076	0.062		0.125	0.109	0.126	0.113	0.121	0.082	0.112	0.128	0.115
5	0.103	0.094	0.128	0.112	0.114	0.093	0.098	0.111	0.128		0.084	0.055	0.076	0.067	0.079	0.071	0.071	0.079	0.067		0.127	0.113	0.138	0.119	0.131	0.092	0.116	0.137	0.123
5.16667	0.116	0.105	0.133	0.123	0.125	0.096	0.108	0.117	0.128		0.089	0.063	0.076	0.069	0.077	0.069	0.078	0.084	0.07		0.134	0.118	0.139	0.125	0.137	0.093	0.123	0.139	0.124
5.33333	0.118	0.103	0.135	0.122	0.124	0.102	0.108	0.124	0.137		0.094	0.065	0.082	0.075	0.086	0.077	0.082	0.092	0.079		0.136	0.117	0.139	0.126	0.133	0.098	0.123	0.145	0.128
5.5	0.12	0.109	0.141	0.129	0.131	0.107	0.115	0.126	0.134		0.098	0.07	0.087	0.082	0.092	0.082	0.085	0.093	0.073		0.14	0.125	0.146	0.135	0.144	0.106	0.131	0.153	0.129
5.66667	0.122	0.11	0.143	0.13	0.131	0.108	0.117	0.13	0.145		0.099	0.073	0.09	0.082	0.095	0.085	0.089	0.099	0.086		0.14	0.124	0.146	0.132	0.142	0.104	0.129	0.15	0.137
5.83333	0.126	0.117	0.146	0.133	0.136	0.112	0.118	0.131	0.145		0.105	0.081	0.096	0.087	0.102	0.091	0.093	0.101	0.087		0.146	0.133	0.156	0.139	0.153	0.113	0.139	0.16	0.142
6	0.132	0.122	0.152	0.141	0.143	0.121	0.125	0.14	0.154		0.107	0.082	0.098	0.09	0.106	0.095	0.094	0.104	0.09		0.148	0.133	0.155	0.142	0.151	0.115	0.135	0.158	0.141
6.16667	0.132	0.123	0.151	0.141	0.143	0.117	0.124	0.136	0.149		0.111	0.086	0.097	0.092	0.106	0.095	0.1	0.11	0.096		0.15	0.136	0.155	0.14	0.154	0.112	0.137	0.157	0.14
6.33333	0.134	0.123	0.153	0.145	0.146	0.123	0.131	0.141	0.16		0.115	0.088	0.104	0.099	0.114	0.102	0.105	0.109	0.098		0.155	0.138	0.161	0.15	0.16	0.123	0.148	0.166	0.151
6.5	0.141	0.128	0.159	0.151	0.148	0.13	0.133	0.148	0.163		0.118	0.09	0.106	0.099	0.114	0.102	0.104	0.112	0.101		0.155	0.14	0.162	0.152	0.157	0.123	0.145	0.168	0.15
6.66667	0.144	0.129	0.16	0.149	0.152	0.128	0.138	0.149	0.164		0.122	0.091	0.109	0.1	0.117	0.105	0.11	0.113	0.104		0.16	0.141	0.164	0.149	0.162	0.124	0.148	0.168	0.15
6.83333	0.143	0.133	0.165	0.152	0.153	0.129	0.138	0.148	0.168		0.123	0.101	0.117	0.107	0.122	0.109	0.113	0.12	0.109		0.161	0.149	0.172	0.155	0.167	0.129	0.152	0.17	0.155
7	0.149	0.134	0.162	0.154	0.156	0.134	0.142	0.154	0.167		0.128	0.1	0.116	0.108	0.127	0.114	0.114	0.122	0.108		0.162	0.146	0.167	0.155	0.165	0.13	0.152	0.173	0.152
7.16667	0.148	0.137	0.165	0.157	0.157	0.137	0.146	0.156	0.171		0.128	0.103	0.118	0.111	0.128	0.115	0.119	0.124	0.113		0.164	0.153	0.176	0.163	0.167	0.136	0.155	0.169	0.154
7.33333	0.15	0.136	0.167	0.158	0.159	0.138	0.146	0.155	0.171		0.132	0.106	0.12	0.114	0.132	0.118	0.121	0.126	0.116		0.162	0.147	0.169	0.156	0.163	0.129	0.153	0.17	0.15
7.5	0.155	0.14	0.169	0.163	0.159	0.142	0.148	0.159	0.173		0.133	0.106	0.12	0.114	0.134	0.12	0.12	0.127	0.115		0.159	0.143	0.167	0.152	0.163	0.127	0.153	0.169	0.149
7.66667	0.155	0.14	0.169	0.159	0.16	0.139	0.146	0.156	0.172		0.134	0.108	0.123	0.115	0.135	0.121	0.122	0.127	0.115		0.155	0.141	0.161	0.148	0.16	0.124	0.147	0.163	0.145
7.83333	0.156	0.145	0.171	0.168	0.161	0.146	0.152	0.162	0.178		0.137	0.113	0.124	0.121	0.14	0.126	0.126	0.131	0.121		0.157	0.143	0.163	0.154	0.16	0.123	0.149	0.165	0.148
8	0.149	0.136	0.165	0.159	0.158	0.137	0.146	0.155	0.175		0.134	0.108	0.125	0.117	0.14	0.126	0.125	0.132	0.121		0.151	0.136	0.158	0.145	0.156	0.121	0.145	0.162	0.147
8.16667	0.152	0.139	0.167	0.158	0.16	0.138	0.147	0.157	0.171		0.139	0.113	0.129	0.119	0.143	0.128	0.125	0.136	0.12		0.154	0.14	0.162	0.147	0.159	0.122	0.147	0.163	0.144
8.33333	0.149	0.135	0.163	0.156	0.155	0.135	0.143	0.154	0.169		0.137	0.112	0.13	0.119	0.142	0.127	0.126	0.135	0.124		0.153	0.138	0.16	0.146	0.157	0.122	0.148	0.165	0.149
8.5	0.147	0.136	0.163	0.156	0.157	0.134	0.141	0.153	0.171		0.135	0.112	0.127	0.122	0.14	0.126	0.124	0.132	0.12		0.152	0.139	0.162	0.149	0.159	0.122	0.147	0.163	0.147
8.66667	0.15	0.136	0.165	0.156	0.154	0.135	0.143	0.154	0.169		0.134	0.107	0.123	0.117	0.137	0.123	0.121	0.129	0.116		0.155	0.14	0.165	0.153	0.157	0.12	0.146	0.155	0.139
8.83333	0.146	0.135	0.16	0.153	0.154	0.135	0.14	0.153	0.169		0.131	0.106	0.123	0.117	0.138	0.124	0.123	0.134	0.12		0.15	0.135	0.155	0.141	0.153	0.12	0.144	0.16	0.143
9	0.146	0.135	0.162	0.156	0.156	0.134	0.139	0.151	0.168		0.131	0.107	0.122	0.118	0.138	0.124	0.122	0.128	0.116		0.151	0.14	0.161	0.151	0.161	0.126	0.148	0.165	0.149
9.16667	0.15	0.138	0.16	0.156	0.153	0.132	0.14	0.151	0.163		0.128	0.104	0.12	0.115	0.135	0.121	0.12	0.127	0.115		0.149	0.137	0.159	0.147	0.156	0.121	0.145	0.163	0.144
9.33333	0.147	0.134	0.159	0.155	0.154	0.133	0.143	0.151	0.167		0.131	0.103	0.121	0.114	0.137	0.123	0.12	0.128	0.115		0.148	0.137	0.156	0.144	0.155	0.12	0.144	0.16	0.142
9.5	0.144	0.133	0.157	0.15	0.153	0.129	0.141	0.149	0.166		0.126	0.105	0.118	0.114	0.135	0.121	0.122	0.129	0.117		0.145	0.135	0.153	0.14	0.154	0.118	0.143	0.16	0.141
9.66667	0.149	0.134	0.158	0.154	0.152	0.131	0.14	0.144	0.168		0.131	0.106	0.116	0.111	0.135	0.121	0.123	0.126	0.115		0.154	0.137	0.16	0.147	0.159	0.121	0.15	0.161	0.144
9.83333	0.15	0.135	0.157	0.155	0.156	0.13	0.139	0.146	0.165		0.13	0.105	0.114	0.11	0.132	0.118	0.12	0.124	0.115		0.152	0.138	0.156	0.143	0.157	0.118	0.145	0.157	0.141
10	0.149	0.136	0.158	0.154	0.151	0.131	0.141	0.147	0.168		0.128	0.104	0.115	0.111	0.135	0.121	0.12	0.128	0.117		0.15	0.135	0.154	0.141	0.153	0.115	0.142	0.157	0.141
10.1667	0.149	0.133	0.156	0.153	0.15	0.131	0.138	0.142	0.169		0.13	0.103	0.115	0.112	0.134	0.12	0.121	0.126	0.118		0.151	0.136	0.157	0.143	0.156	0.117	0.145	0.155	0.143
10.3333	0.153	0.137	0.158	0.156	0.156	0.131	0.139	0.147	0.165		0.131	0.102	0.112	0.111	0.133	0.119	0.117	0.125	0.115		0.151	0.135	0.156	0.144	0.157	0.117	0.142	0.158	0.139
10.5	0.144	0.133	0.155	0.153	0.151	0.132	0.141	0.147	0.167		0.125	0.098	0.117	0.114	0.138	0.124	0.121	0.127	0.117		0.142	0.13	0.152	0.14	0.153	0.119	0.144	0.158	0.141
10.6667	0.148	0.133	0.157	0.152	0.154	0.131	0.139	0.149	0.164		0.131	0.097	0.117	0.112	0.137	0.123	0.118	0.128	0.112		0.148	0.132	0.157	0.143	0.157	0.12	0.145	0.162	0.143
10.8333	0.148	0.132	0.154	0.149	0.15	0.13	0.137	0.148	0.164		0.128	0.096	0.116	0.112	0.138	0.124	0.116	0.129	0.115		0.144	0.132	0.153	0.138	0.153	0.118	0.139	0.158	0.139
11	0.144	0.134	0.155	0.153	0.151	0.129	0.134	0.145	0.165		0.128	0.099	0.117	0.114	0.138	0.124	0.114	0.126	0.114		0.146	0.137	0.159	0.147	0.159	0.123	0.144	0.161	0.143
11.1667	0.15	0.139	0.155	0.154	0.154	0.133	0.138	0.146	0.165		0.125	0.1	0.111	0.109	0.136	0.122	0.115	0.127	0.114		0.148	0.134	0.152	0.141	0.154	0.116	0.139	0.155	0.138
11.3333	0.145	0.135	0.149	0.15	0.149	0.129	0.138	0.144	0.166		0.126	0.101	0.11	0.108	0.134	0.12	0.12	0.129	0.117		0.143	0.132	0.149	0.137	0.152	0.113	0.14	0.154	0.137
11.5	0.14	0.132	0.148	0.153	0.157	0.126	0.135	0.14	0.162		0.117	0.096	0.105	0.105	0.135	0.121	0.114	0.12	0.111		0.136	0.134	0.151	0.137	0.158	0.113	0.143	0.156	0.142
11.6667	0.147	0.136	0.152	0.152	0.154	0.131	0.139	0.145	0.165		0.123	0.098	0.105	0.107	0.133	0.119	0.115	0.124	0.112		0.146	0.132	0.149	0.136	0.152	0.117	0.141	0.154	0.136
11.8333	0.146	0.133	0.147	0.152	0.151	0.129	0.138	0.144	0.161		0.128	0.098	0.11	0.108	0.133	0.119	0.116	0.126	0.114		0.145	0.129	0.149	0.138	0.152	0.113	0.137	0.154	0.134
12	0.144	0.135	0.147	0.153	0.151	0.128	0.134	0.141	0.163		0.127	0.103	0.114	0.11	0.138	0.124	0.12	0.129	0.118		0.147	0.133	0.157	0.143	0.157	0.121	0.143	0.157	0.14
12.1667	0.142	0.133	0.143	0.149	0.151	0.129	0.133	0.14	0.159		0.125	0.1	0.114	0.107	0.137	0.123	0.116	0.126	0.116		0.142	0.129	0.151	0.136	0.153	0.118	0.139	0.153	0.136
12.3333	0.142	0.134	0.145	0.15	0.15	0.131	0.135	0.141	0.161		0.123	0.097	0.11	0.106	0.136	0.122	0.116	0.125	0.114		0.145	0.138	0.16	0.147	0.153	0.123	0.143	0.155	0.136
12.5	0.14	0.132	0.143	0.149	0.15	0.13	0.134	0.137	0.16		0.123	0.099	0.11	0.106	0.135	0.121	0.117	0.125	0.114		0.142	0.131	0.152	0.136	0.153	0.118	0.143	0.156	0.135
12.6667	0.147	0.14	0.143	0.149	0.153	0.131	0.135	0.136	0.157		0.123	0.096	0.107	0.105	0.136	0.122	0.116	0.125	0.115		0.143	0.129	0.148	0.133	0.153	0.116	0.136	0.153	0.135
12.8333	0.138	0.133	0.143	0.146	0.15	0.129	0.131	0.139	0.161		0.119	0.096	0.109	0.102	0.133	0.119	0.112	0.122	0.111		0.138	0.129	0.146	0.129	0.15	0.117	0.132	0.153	0.131
13	0.146	0.136	0.146	0.15	0.156	0.131	0.137	0.14	0.161		0.123	0.095	0.108	0.104	0.134	0.12	0.116	0.123	0.115		0.144	0.129	0.151	0.135	0.153	0.115	0.139	0.15	0.134
13.1667	0.139	0.131	0.14	0.146	0.146	0.128	0.135	0.135	0.157		0.119	0.094	0.107	0.101	0.134	0.12	0.116	0.123	0.115		0.138	0.127	0.145	0.128	0.149	0.113	0.137	0.151	0.134
13.3333	0.14	0.13	0.14	0.146	0.148	0.127	0.131	0.138	0.157		0.121	0.092	0.108	0.1	0.133	0.119	0.109	0.123	0.11		0.139	0.129	0.15	0.132	0.152	0.116	0.137	0.152	0.135
13.5	0.141	0.131	0.14	0.145	0.147	0.13	0.136	0.139	0.158		0.116	0.092	0.102	0.099	0.133	0.119	0.112	0.12	0.108		0.138	0.128	0.148	0.132	0.147	0.114	0.139	0.146	0.131
13.6667	0.14	0.131	0.138	0.142	0.147	0.127	0.131	0.136	0.159		0.118	0.093	0.103	0.1	0.133	0.119	0.111	0.123	0.115		0.136	0.127	0.143	0.125	0.147	0.114	0.131	0.148	0.138
13.8333	0.136	0.132	0.138	0.142	0.147	0.126	0.133	0.137	0.159		0.117	0.095	0.105	0.101	0.13	0.117	0.112	0.122	0.11		0.131	0.129	0.15	0.134	0.149	0.113	0.135	0.148	0.132
14	0.136	0.131	0.141	0.143	0.149	0.128	0.133	0.138	0.156		0.116	0.091	0.104	0.098	0.129	0.116	0.109	0.119	0.111		0.133	0.125	0.145	0.129	0.15	0.114	0.136	0.15	0.136
14.1667	0.14	0.133	0.136	0.141	0.145	0.123	0.127	0.131	0.151		0.115	0.09	0.103	0.096	0.131	0.117	0.111	0.123	0.115		0.129	0.121	0.14	0.123	0.145	0.111	0.129	0.147	0.133
14.3333	0.133	0.127	0.135	0.139	0.144	0.125	0.129	0.133	0.156		0.112	0.091	0.103	0.098	0.13	0.117	0.112	0.121	0.11		0.13	0.126	0.148	0.131	0.149	0.117	0.137	0.151	0.139
14.5	0.137	0.129	0.137	0.141	0.147	0.124	0.128	0.137	0.154		0.113	0.089	0.102	0.096	0.128	0.115	0.107	0.119	0.11		0.13	0.122	0.145	0.127	0.144	0.111	0.132	0.147	0.135
14.6667	0.136	0.127	0.134	0.139	0.143	0.124	0.128	0.136	0.156		0.112	0.088	0.101	0.094	0.129	0.116	0.106	0.12	0.112		0.128	0.121	0.14	0.122	0.142	0.109	0.127	0.143	0.134
14.8333	0.133	0.127	0.133	0.136	0.141	0.124	0.128	0.133	0.154		0.112	0.09	0.099	0.096	0.13	0.117	0.107	0.12	0.109		0.126	0.124	0.142	0.126	0.145	0.11	0.128	0.145	0.135
#Supp Figure 3C
Strain	5448 WT			5448ΔarcC			5448ΔarcC::arcC
AUC	1.69	1.64	1.77	1.29	1.32	1.31	1.69	1.7	1.78

## Sheet: Supp Fig 4
#B36
Time (h)
	B37			B36ΔwcaF			B36ΔcarB
0	0.231	0.226	0.226	0.213	0.208	0.184	0.203	0.188	0.209
0.25	0.214	0.229	0.228	0.182	0.207	0.179	0.182	0.166	0.197
0.5	0.24	0.246	0.256	0.141	0.165	0.138	0.185	0.171	0.208
0.75	0.284	0.292	0.285	0.082	0.106	0.076	0.203	0.191	0.227
1	0.293	0.295	0.289	0.067	0.086	0.063	0.192	0.18	0.215
1.25	0.314	0.298	0.29	0.059	0.081	0.054	0.186	0.172	0.208
1.5	0.327	0.306	0.294	0.06	0.077	0.052	0.187	0.171	0.205
1.75	0.325	0.311	0.296	0.062	0.072	0.049	0.181	0.165	0.201
2	0.325	0.306	0.3	0.065	0.078	0.052	0.18	0.163	0.199
2.25	0.326	0.281	0.275	0.071	0.078	0.054	0.175	0.159	0.191
2.5	0.321	0.273	0.27	0.072	0.082	0.053	0.15	0.15	0.17
2.75	0.329	0.281	0.27	0.089	0.097	0.066	0.154	0.155	0.173
3	0.323	0.284	0.27	0.095	0.104	0.071	0.148	0.152	0.166
3.25	0.323	0.28	0.271	0.097	0.094	0.074	0.146	0.152	0.168
3.5	0.303	0.258	0.257	0.083	0.081	0.06	0.135	0.136	0.151
3.75	0.302	0.258	0.26	0.09	0.089	0.065	0.141	0.14	0.156
4	0.314	0.272	0.276	0.105	0.106	0.081	0.156	0.154	0.175
4.25	0.312	0.275	0.277	0.108	0.108	0.083	0.156	0.154	0.177
4.5	0.309	0.27	0.273	0.113	0.104	0.084	0.154	0.151	0.177
4.75	0.303	0.265	0.27	0.11	0.109	0.083	0.151	0.147	0.175
5	0.31	0.271	0.277	0.12	0.113	0.093	0.156	0.161	0.178
5.25	0.303	0.264	0.271	0.117	0.11	0.088	0.147	0.153	0.173
5.5	0.294	0.26	0.266	0.111	0.107	0.085	0.139	0.149	0.163
5.75	0.294	0.261	0.27	0.119	0.112	0.097	0.143	0.156	0.169
6	0.289	0.259	0.268	0.112	0.109	0.092	0.139	0.15	0.164
6.25	0.284	0.259	0.265	0.114	0.11	0.091	0.138	0.153	0.164
6.5	0.282	0.257	0.265	0.111	0.11	0.095	0.136	0.149	0.161
6.75	0.274	0.249	0.259	0.106	0.107	0.085	0.131	0.142	0.154
7	0.262	0.235	0.247	0.092	0.096	0.074	0.119	0.13	0.146
7.25	0.268	0.241	0.256	0.1	0.101	0.081	0.128	0.138	0.152
7.5	0.261	0.24	0.252	0.103	0.103	0.077	0.123	0.133	0.149
7.75	0.262	0.241	0.256	0.1	0.106	0.082	0.124	0.135	0.154
8	0.262	0.239	0.254	0.101	0.108	0.083	0.119	0.135	0.151
8.25	0.256	0.234	0.249	0.099	0.1	0.081	0.114	0.127	0.143
8.5	0.259	0.234	0.255	0.105	0.107	0.08	0.116	0.131	0.147
8.75	0.257	0.237	0.251	0.104	0.109	0.084	0.114	0.132	0.146
9	0.245	0.227	0.245	0.092	0.1	0.073	0.101	0.118	0.131
9.25	0.251	0.234	0.252	0.103	0.111	0.083	0.106	0.126	0.141
9.5	0.253	0.24	0.253	0.11	0.115	0.085	0.104	0.126	0.141
9.75	0.255	0.242	0.255	0.116	0.118	0.09	0.108	0.128	0.145
10	0.246	0.235	0.244	0.108	0.112	0.083	0.098	0.118	0.134
#EC958

## Sheet: Supp Fig 10
#Supplementary Figure 10
Growth in RPMI							Growth in RPMI + 50% serum							AUC values for Growth in RPMI + 50% serum
S. aureus JE2 wild type			S. aureus JE2 ΔidsI				S. aureus JE2 wild type			S. aureus JE2 ΔidsI					JE2 wild type	JE2 ΔisdI
Rep 1	Rep 2	Rep 3	Rep 1	Rep 2	Rep 3		Rep 1	Rep 2	Rep 3	Rep 1	Rep 2	Rep 3		Rep 1	4.08	2.79
0.004997	0.004669	0.004669	0.005336	0.003664	0.003336		-0.001962	-0.001585	-0.015007	0.010352	-5.27e-05	-0.015604		Rep 2	4.89	3.68
0.011	0.008994	0.009	0.011	0.007994	0.006		0.009486	-0.001528	-0.014026	0.012043	0.001967	-0.022091		Rep 3	4.55	3.55
0.022998	0.014983	0.015324	0.023972	0.016976	0.012318		0.016592	0.007494	-0.014068	0.025038	0.007233	-0.019528
0.038964	0.024656	0.025588	0.039322	0.027995	0.017969		0.038345	0.02005	-0.002559	0.044997	0.013273	-0.02003
0.062654	0.034912	0.039655	0.064324	0.036989	0.025291		0.073515	0.046815	0.013901	0.079681	0.036347	-0.001273
0.094306	0.057947	0.057657	0.091662	0.047306	0.039621		0.108933	0.084021	0.040905	0.114316	0.051006	0.011016
0.135658	0.077228	0.086329	0.133002	0.069561	0.054922		0.141941	0.134404	0.074893	0.14693	0.073338	0.026218
0.17866	0.111882	0.121323	0.177002	0.098521	0.070882		0.156389	0.176404	0.12348	0.146578	0.099977	0.043949
0.211333	0.148504	0.161305	0.212664	0.13315	0.097521		0.152838	0.200849	0.153113	0.142028	0.127625	0.070153
0.22733	0.19051	0.202629	0.2323	0.170798	0.125155		0.172996	0.214707	0.175276	0.13419	0.1526	0.085604
0.235001	0.217262	0.226984	0.245969	0.203882	0.153114		0.18252	0.229265	0.183072	0.150755	0.171941	0.109436
0.238665	0.229278	0.234633	0.257631	0.23093	0.183701		0.192814	0.238925	0.201631	0.145307	0.185615	0.129197
0.241325	0.234644	0.239614	0.271605	0.24197	0.213117		0.199022	0.247045	0.21112	0.155795	0.195965	0.146887
0.241659	0.242274	0.246279	0.284232	0.254315	0.233127		0.20418	0.252949	0.221184	0.153326	0.20128	0.156955
0.242667	0.243305	0.24894	0.29217	0.262967	0.243867		0.20893	0.25764	0.232702	0.151973	0.204969	0.16629
0.240001	0.246976	0.250605	0.30283	0.269988	0.251551		0.214618	0.263331	0.247106	0.152944	0.208972	0.164937
0.237332	0.248966	0.249632	0.311709	0.280657	0.258842		0.217105	0.267706	0.25514	0.153587	0.210317	0.171593
0.231664	0.247615	0.253629	0.318286	0.285331	0.266551		0.222244	0.275029	0.261628	0.154573	0.218957	0.186684
0.227665	0.248306	0.253609	0.320902	0.294332	0.274533		0.22435	0.282402	0.265764	0.154561	0.214654	0.191018
0.22233	0.246312	0.2496	0.324572	0.297664	0.284191		0.230717	0.287715	0.271203	0.155562	0.216652	0.196688
0.215333	0.242301	0.246957	0.327311	0.298334	0.289847		0.236313	0.294365	0.280206	0.157235	0.219984	0.201699
0.210999	0.240301	0.242635	0.327624	0.302329	0.295835		0.237077	0.300738	0.287747	0.156243	0.222995	0.205365
0.202663	0.234324	0.236628	0.329021	0.299993	0.300167		0.243731	0.305738	0.292641	0.157214	0.224654	0.20903
0.193663	0.228319	0.23261	0.327643	0.299984	0.306501		0.244458	0.310732	0.309923	0.158804	0.225984	0.213377
0.184329	0.220965	0.224963	0.324674	0.296659	0.309502		0.249106	0.317091	0.318431	0.158861	0.227977	0.218374
0.177333	0.215963	0.216952	0.322666	0.295659	0.313208		0.253443	0.322082	0.322418	0.159885	0.22864	0.218367
0.166998	0.209951	0.209622	0.322644	0.293989	0.314534		0.254816	0.326094	0.328444	0.159239	0.231984	0.223709
0.158998	0.204272	0.201292	0.322335	0.292662	0.314845		0.258492	0.333117	0.334432	0.160893	0.236313	0.226039
0.151998	0.196579	0.194291	0.319948	0.289659	0.316846		0.259502	0.337445	0.339939	0.160562	0.239662	0.227705
0.144998	0.192215	0.184932	0.319309	0.287997	0.3145		0.261835	0.340453	0.345457	0.161894	0.239991	0.230372
0.137992	0.18554	0.17793	0.317315	0.286993	0.314523		0.261824	0.345115	0.350446	0.159624	0.246313	0.231697
0.131662	0.180172	0.169928	0.316345	0.285332	0.313855		0.265807	0.34846	0.355457	0.161271	0.250968	0.236033
0.126658	0.174825	0.162886	0.314278	0.28266	0.313189		0.269461	0.352118	0.359941	0.165272	0.25497	0.238692
0.121328	0.170843	0.156905	0.312915	0.278996	0.313523		0.272119	0.35546	0.365941	0.168284	0.259977	0.241692
0.116321	0.165846	0.150552	0.310574	0.277666	0.313199		0.276781	0.357132	0.367929	0.171261	0.264986	0.245355
0.111657	0.160475	0.144549	0.30977	0.273664	0.311855		0.280104	0.362125	0.369393	0.175273	0.271007	0.248004
0.10632	0.155816	0.136893	0.308124	0.271664	0.309886		0.285078	0.362795	0.372869	0.178626	0.272662	0.251691
0.101991	0.151129	0.130856	0.306716	0.269664	0.307552		0.289407	0.363795	0.376869	0.18226	0.278997	0.256666
0.097327	0.145781	0.12655	0.303955	0.266999	0.306588		0.294416	0.368113	0.379834	0.182616	0.283998	0.260678

## Sheet: Supp Fig 12
#Supplementary Figure 12
E. coli
	RPMI						SERUM
150mM NaCl (n=6)	4000000	4000000	8000000	5000000	2000000	3000000	15000000	8000000	7000000	4000000	13000000	14000000
5mM H202 (n=6)	10000000	3000000	8000000	4000000	4000000	9000000	12000000	12000000	11000000	9000000	16000000	11000000
50uM DF (n=6)	6000000	6000000	4000000	4000000	8000000	4000000	16000000	17000000	12000000	6000000	3000000	7000000
ANOVA
Holm-Šídák's multiple comparisons test	Mean Diff.	Below threshold?	Summary	Adjusted P Value
RPMI - SERUM
150mM NaCl	-5833333	Yes	*	0.0215
5mM H202	-5500000	Yes	*	0.0215
50uM DF	-4833333	Yes	*	0.0234
Test details	Mean 1	Mean 2	Mean Diff.	SE of diff.	N1	N2	t	DF
RPMI - SERUM
150mM NaCl	4333333	10166667	-5833333	2023473	6	6	2.883	30
5mM H202	6333333	11833333	-5500000	2023473	6	6	2.718	30
50uM DF	5333333	10166667	-4833333	2023473	6	6	2.389	30
S. aureus
	RPMI								SERUM
150mM NaCl (n=6)	30000000	10000000		30000000		10000000	3000000	5000000	20000000	50000000	20000000	40000000	50000000	50000000
5mM H202 (n=8)	10000000	30000000	40000000	26000000	60000000	30000000	10000000	3000000	20000000	20000000	20000000	30000000	50000000	20000000	50000000	20000000
50uM DF (n=6)	90000000	30000000	10000000	50000000	30000000	50000000			60000000	110000000	70000000	110000000	70000000	40000000
ANOVA
Holm-Šídák's multiple comparisons test	Predicted (LS) mean diff.	Below threshold?	Summary	Adjusted P Value
RPMI - SERUM
150mM NaCl	-23666667	No	ns	0.0882
5mM H202	-2625000	No	ns	0.7915
50uM DF	-33333333	Yes	*	0.018
Test details	Predicted (LS) mean 1	Predicted (LS) mean 2	Predicted (LS) mean diff.	SE of diff.	N1	N2	t	DF
RPMI - SERUM
150mM NaCl	14666667	38333333	-23666667	11378389	6	6	2.08	34
5mM H202	26125000	28750000	-2625000	9853974	8	8	0.2664	34
50uM DF	43333333	76666667	-33333333	11378389	6	6	2.93	34
S. pyogenes
	RPMI						SERUM
150mM NaCl (n=6)	1000000	4000000	2000000	3000000	2000000	2000000	5000000	7000000	2000000	9000000	4000000	6000000
5mM H202 (n=6)	300000	300000	1000000	200000	1000000	200000	3000000	2000000	1000000	350000	2000000	300000
50uM DF (n=6)	3000000	5000000	5000000	4000000	5000000	4000000	3000000	8000000	4000000	6000000	2000000	4000000
ANOVA
Holm-Šídák's multiple comparisons test	Mean Diff.	Below threshold?	Summary	Adjusted P Value
RPMI - SERUM
150mM NaCl	-3166667	Yes	**	0.0031
5mM H202	-941667	No	ns	0.4929
50uM DF	-166667	No	ns	0.8494
Test details	Mean 1	Mean 2	Mean Diff.	SE of diff.	N1	N2	t	DF
RPMI - SERUM
150mM NaCl	2333333	5500000	-3166667	870305	6	6	3.639	30
5mM H202	500000	1441667	-941667	870305	6	6	1.082	30
50uM DF	4333333	4500000	-166667	870305	6	6	0.1915	30
K. pneumoniae
	RPMI						SERUM
150mM NaCl (n=6)	4000000	5000000	4000000	3000000	4000000	1000000	18000000	12000000	12000000	12000000	12000000	17000000
5mM H202 (n=6)	2000000	1200000	2000000	4000000	1000000	2000000	11000000	18000000	2000000	3000000	6000000	13000000
50uM DF (n=6)	5000000	1000000	5000000	2100000	4000000	2000000	5000000	5000000	5000000	6000000	8000000	10000000
ANOVA
Holm-Šídák's multiple comparisons test	Mean Diff.	Below threshold?	Summary	Adjusted P Value
RPMI - SERUM
150mM NaCl	-10333333	Yes	****	<0.0001
5mM H202	-6800000	Yes	**	0.0013
50uM DF	-3316667	No	ns	0.0731
Test details	Mean 1	Mean 2	Mean Diff.	SE of diff.	N1	N2	t	DF
RPMI - SERUM
150mM NaCl	3500000	13833333	-10333333	1785461	6	6	5.787	30
5mM H202	2033333	8833333	-6800000	1785461	6	6	3.809	30
50uM DF	3183333	6500000	-3316667	1785461	6	6	1.858	30
